# Supplementary material for: A novel bioinformatics pipeline to discover genes related to arbuscular mycorrhizal symbiosis based on their evolutionary conservation pattern among higher plants
Source: BMC Plant Biol. 2014 Dec 3;14:333. doi: 10.1186/s12870-014-0333-0 (PMC4274732; doi:10.1186/s12870-014-0333-0)
Supplement: Additional file 3: File S2. — Collection of procedures and scripts shown in Figure 2. Zip file of procedures (P0 and P3), scripts (P1 and P4) and Cytoscape file (P2) described in Figure 2 and in the Methods. The following scripts (blastcheck.sh, compilMSA.sh, compilMSAinfo.sh, OGT2MSA.pl and task.lua) and data (all9.tre and MappingsMtrAffy.csv) were necessary to properly execute the scripts. [file 12870_2014_333_MOESM3_ESM.zip › task.lua]

-- Modify count>=x (line 28) to get the wanted species number 
-- Note: conversion to nw can be done by typing in terminal: cut -d ":" -f 2- XXXX.OGTree.txt > XXXX.OGTree.nw
-- run in terminal : nw_luaed -n -f ./task.lua ./XXXX.OGTree.nw > ./taskname.nw


function start_tree() spc_list = {} end

function node()
	count=0
        if l then
                spc = string.sub(lbl,1,3)
                if spc_list[spc] == nil then
                        spc_list[spc] = 1
                else
                        spc_list[spc] = spc_list[spc] + 1
                end
        end

        if r then
		
		if (spc_list["Sly"]~= nil) then count=count+1 end
		if (spc_list["Stu"]~= nil) then count=count+1 end
		if (spc_list["Vvi"]~= nil) then count=count+1 end
		if (spc_list["Mtr"]~= nil) then count=count+1 end
		if (spc_list["Gma"]~= nil) then count=count+1 end
		if (spc_list["Ptr"]~= nil) then count=count+1 end
		if (spc_list["Bra"] == nil  and spc_list["Ath"] == nil and spc_list["Aly"] == nil and
                        count>=4
                        ) then
                        s()
                end
        end
end
