# Supplementary material for: A novel bioinformatics pipeline to discover genes related to arbuscular mycorrhizal symbiosis based on their evolutionary conservation pattern among higher plants
Source: BMC Plant Biol. 2014 Dec 3;14:333. doi: 10.1186/s12870-014-0333-0 (PMC4274732; doi:10.1186/s12870-014-0333-0)
Supplement: Additional file 3: File S2. — Collection of procedures and scripts shown in Figure 2. Zip file of procedures (P0 and P3), scripts (P1 and P4) and Cytoscape file (P2) described in Figure 2 and in the Methods. The following scripts (blastcheck.sh, compilMSA.sh, compilMSAinfo.sh, OGT2MSA.pl and task.lua) and data (all9.tre and MappingsMtrAffy.csv) were necessary to properly execute the scripts. [file 12870_2014_333_MOESM3_ESM.zip › P4_eval_wilcox.R]

library(gplots)
require(VennDiagram)
workingDir = "/PATH/data" ; 
setwd (workingDir);
DataExp <- read.table("msaspitask3info.csv", header=T, sep="\t", quote = "", row.names = NULL, stringsAsFactors = FALSE)
alpha=0.05


# convert 0 to 1e-308
DataExp$ev_Aly[DataExp$ev_Aly == 0]=1e-308
DataExp$ev_Ath[DataExp$ev_Ath == 0]=1e-308
DataExp$ev_Bra[DataExp$ev_Bra == 0]=1e-308
DataExp$ev_Gma[DataExp$ev_Gma == 0]=1e-308
DataExp$ev_Mtr[DataExp$ev_Mtr == 0]=1e-308
DataExp$ev_Ptr[DataExp$ev_Ptr == 0]=1e-308
DataExp$ev_Sly[DataExp$ev_Sly == 0]=1e-308
DataExp$ev_Stu[DataExp$ev_Stu == 0]=1e-308
DataExp$ev_Vvi[DataExp$ev_Vvi == 0]=1e-308
DataExp$ev_Ata[DataExp$ev_Ata == 0]=1e-308
DataExp$ev_Sbi[DataExp$ev_Sbi == 0]=1e-308
DataExp$ev_Bdi[DataExp$ev_Bdi == 0]=1e-308
DataExp$ev_Hvu[DataExp$ev_Hvu == 0]=1e-308
DataExp$ev_Osa[DataExp$ev_Osa == 0]=1e-308
DataExp$ev_Tur[DataExp$ev_Tur == 0]=1e-308
DataExp$ev_Zma[DataExp$ev_Zma == 0]=1e-308
DataExp$ev_Smo[DataExp$ev_Smo == 0]=1e-308
DataExp$ev_Ppa[DataExp$ev_Ppa == 0]=1e-308
DataExp$ev_Cre[DataExp$ev_Cre == 0]=1e-308

#Combine groups
Bra<-rbind(DataExp$ev_Aly,DataExp$ev_Ath,DataExp$ev_Bra)
Dic<-rbind(DataExp$ev_Gma,DataExp$ev_Mtr,DataExp$ev_Ptr,DataExp$ev_Sly,DataExp$ev_Stu,DataExp$ev_Vvi)
Mon<-rbind(DataExp$ev_Ata,DataExp$ev_Bdi,DataExp$ev_Sbi,DataExp$ev_Hvu,DataExp$ev_Osa,DataExp$ev_Tur,DataExp$ev_Zma)
Mos<-rbind(DataExp$ev_Ppa,DataExp$ev_Smo)
Uni<-rbind(DataExp$ev_Cre)

finalev<<-0
d<-dim(Mon)
BraMon<-NULL
# compute p-value from wilcoxon (non-parametric)
#Compare Monoc clusters to Brassicacea
for (i in 1:d[2])
{
  tryCatch(BraMon<-rbind(BraMon,c(DataExp$Cluster_task3[i],
                                  wilcox.test((Bra[,i]),(Mon[,i]))$p.value)),
           error = function(e) {print("Not enough values"); finalev<<-2}
           #,warning = function(w) {print("same values")}
           ,finally = {if (finalev==2) {BraMon<-rbind(BraMon,c(DataExp$Cluster_task3[i],"NEV"))}; finalev<<-0}
           )
}

# take only those lower than alpha or NaN (identical values): Null hypothesis: identical e-value; 
# if lower than alpha reject the null hypotesis.
BMdif<-BraMon[BraMon[,2] <= alpha,1]

#Compare Dicot clusters to Bra
finalev<<-0
d<-dim(Dic)
BraDic<-NULL
# compute p-value from wilcoxon (non-parametric)
#Compare Monoc clusters to Brassicacea
for (i in 1:d[2])
{
  tryCatch(BraDic<-rbind(BraDic,c(DataExp$Cluster_task3[i],
                                  wilcox.test((Bra[,i]),(Dic[,i]))$p.value)),
           error=function(e) {print("Not enough values"); finalev<<-2}
           #,warning = function(w) {print("same values")}
           ,finally = {if (finalev==2) {BraDic<-rbind(BraDic,c(DataExp$Cluster_task3[i],"NEV"))}; finalev<<-0}
          )
          
}


# take only those lower than alpha or NaN (identical values): Null hypothesis: identical e-value; 
# if lower than alpha reject the null hypotesis.
BDdif<-BraDic[BraDic[,2] <= alpha,1]

#Compare Mosses clusters to Bra
finalev<<-0
d<-dim(Mos)
BraMos<-NULL
# compute p-value from wilcoxon (non-parametric)
#Compare Monoc clusters to Brassicacea
for (i in 1:d[2])
{
  tryCatch(BraMos<-rbind(BraMos,c(DataExp$Cluster_task3[i],
                                  wilcox.test((Bra[,i]),(Mos[,i]))$p.value)),
           error=function(e) {print("Not enough values"); finalev<<-2}
           #,warning = function(w) {print("same values")}
           ,finally = {if (finalev==2) {BraMos<-rbind(BraMos,c(DataExp$Cluster_task3[i],"NEV"))}; finalev<<-0}
        )
  
}

# take only those lower than alpha or NaN (identical values): Null hypothesis: identical e-value; 
# if lower than alpha reject the null hypotesis.
BMsdif<-BraMos[BraMos[,2] <= alpha,1]

#Compare Unicellular clusters to Bra
finalev<<-0
d<-dim(Uni)
BraUni<-NULL
# compute p-value from wilcoxon (non-parametric)
#Compare Monoc clusters to Brassicacea
for (i in 1:d[2])
{
  tryCatch(BraUni<-rbind(BraUni,c(DataExp$Cluster_task3[i],
                                  wilcox.test((Bra[,i]),(Uni[,i]))$p.value)),
           error=function(e) {print("Not enough values"); finalev<<-2}
           #,warning = function(w) {print("same values")}
           ,finally = {if (finalev==2) {BraUni<-rbind(BraUni,c(DataExp$Cluster_task3[i],"NEV"))}; finalev<<-0}
  )
  
}

# take only those lower than alpha or NaN (identical values): Null hypothesis: identical e-value; 
# if lower than alpha reject the null hypotesis.
BUdif<-BraUni[BraUni[,2] <= alpha,1]

#Compute average for group # from Dicot & Bra
indBD<-as.numeric(gsub("\\D", "", BDdif))
avBraD<-colMeans(Bra[,indBD], na.rm=T)
avDic<-colMeans(Dic[,indBD], na.rm=T)

#Compute average for group # from Monoc & Bra
indBM<-as.numeric(gsub("\\D", "", BMdif))
avBraM<-colMeans(Bra[,indBM], na.rm=T)
avMon<-colMeans(Mon[,indBM], na.rm=T)

#Compute average for group # from Monoc & Bra
indBMs<-as.numeric(gsub("\\D", "", BMsdif))
avBraMs<-colMeans(Bra[,indBMs], na.rm=T)
avMos<-colMeans(Mos[,indBMs], na.rm=T)

#Compute average for group # from Monoc & Bra
indBU<-as.numeric(gsub("\\D", "", BUdif))
avBraU<-colMeans(Bra[,indBU], na.rm=T)
avUni<-Uni[indBMs] # only one column (1 specie)


#compute ratio from averages
rtBraDic<-(log10(avBraD/avDic))
rtBraMon<-(log10(avBraM/avMon))
rtBraMos<-(log10(avBraMs/avMos))
rtBraUni<-(log10(avBraU/avUni))

#create new table For Bra and Dic
rtBDExp<-t(rbind(DataExp$Cluster_task3[indBD], rtBraDic))
colnames(rtBDExp)<-c("Cluster_task3","ratioDic")
#create new table for Bra and Mon
rtBMExp<-t(rbind(DataExp$Cluster_task3[indBM], rtBraMon))
colnames(rtBMExp)<-c("Cluster_task3","ratioMon")
#create new table for Bra and Mos
rtBMsExp<-t(rbind(DataExp$Cluster_task3[indBMs], rtBraMos))
colnames(rtBMsExp)<-c("Cluster_task3","ratioMos")
#create new table for Bra and Uni
rtBUExp<-t(rbind(DataExp$Cluster_task3[indBU], rtBraUni))
colnames(rtBUExp)<-c("Cluster_task3","ratioUni")


#make groups upper than threshold to get only clusters more concerved than Brassicacea
threshold=0 # log10 value !
GroupA <- subset(DataExp, is.na(ev_Aly) & is.na(ev_Ath) & is.na(ev_Bra), select = Cluster_task3)
GroupB <- subset(rtBDExp, rtBraDic > threshold, select = Cluster_task3)
GroupC <- subset(rtBMExp, rtBraMon > threshold, select = Cluster_task3)
GroupD <- subset(rtBMExp, rtBraMos > threshold, select = Cluster_task3)
GroupE <- subset(rtBUExp, rtBraUni > threshold, select = Cluster_task3)

# Display venn 
input  <-list(GroupB,GroupC,GroupD,GroupE) 
cols<-c("Red", "Blue", "Yellow", "Green")
plot.new()
grid.draw(venn.diagram(x = input,   category.names= expression(Dicot,Monoc,Moss,Unic), cat.cex=1.5, 
                       cat.pos=0, cex =1.5,  filename = NULL,col=cols,cat.col=c("Red", "Green", "Blue","Yellow")));

if (FALSE)
{
  #plot histograms
  par(mfrow=c(1,2))
  hist(rtBraDic,breaks=seq(-350,350, by=10),main="",xlab="")
  hist(rtBraMon,breaks=seq(-350,350, by=10),main="",xlab="")  
  
  hist(rtBraMos,breaks=seq(-350,350, by=10),main="",xlab="") 

#Print Description
a <- setdiff(GroupC, GroupB)
a<-GroupB
d<-length(a)
outputlist=NULL
# Display description of filtered group
for (i in 1:d)
{
  #print (DataExp$Description[DataExp$Cluster_task3 == GroupD[i]])
  output1<-DataExp$Cluster_task3[DataExp$Cluster_task3 == a[i]]
  output2<-DataExp$Description[DataExp$Cluster_task3 == a[i]]
  #print (output)
  #outputlist<-cat(sprintf("%s %s %s \n",i,output1,output2))
  outputlist<-c(outputlist,sprintf("%s %s %s \n",i,output1,output2))
}


#Print list of cluster corresponding to control proteins
cls_ctAM<-c("eudicotyledons370","eudicotyledons423","eudicotyledons491","eudicotyledons795","eudicotyledons800",
"eudicotyledons981","eudicotyledons1003","eudicotyledons1282","eudicotyledons1406","eudicotyledons2163",
"eudicotyledons2213","eudicotyledons2761","eudicotyledons3280")

d<-length(cls_ctAM)
# Display description of filtered group. Modify letter (e.g. rtBMExp and Mon)
for (i in 1:d)
{
  print(cls_ctAM[i])
  print(rtBMExp[!is.na(rtBMExp[,1]) & rtBMExp[,1] == cls_ctAM[i]]) #output_dic<-
  print(DataExp$Description[DataExp$Cluster_task3 == cls_ctAM[i]])
  print(BraMon[BraMon[,1] == cls_ctAM[i] & !is.na(BraMon[,1])])
 
}

#write.csv(BraMon, file="list", row.names = FALSE)

}
