# Supplementary material for: A novel bioinformatics pipeline to discover genes related to arbuscular mycorrhizal symbiosis based on their evolutionary conservation pattern among higher plants
Source: BMC Plant Biol. 2014 Dec 3;14:333. doi: 10.1186/s12870-014-0333-0 (PMC4274732; doi:10.1186/s12870-014-0333-0)
Supplement: Additional file 3: File S2. — Collection of procedures and scripts shown in Figure 2. Zip file of procedures (P0 and P3), scripts (P1 and P4) and Cytoscape file (P2) described in Figure 2 and in the Methods. The following scripts (blastcheck.sh, compilMSA.sh, compilMSAinfo.sh, OGT2MSA.pl and task.lua) and data (all9.tre and MappingsMtrAffy.csv) were necessary to properly execute the scripts. [file 12870_2014_333_MOESM3_ESM.zip › P3_psiblastProcedure.txt]

This file describes the procedure to do a psiblast from Hieranoid clusters output against plant proteomes.

Create main directory (e.g. ogmfa)
Create sub-directory (e.g. /ogmfa/MSA)
Copy fasta files (or symbolic link) used for clustering (in all9.tre)
Modify OGT2MSA.pl for all species from tree
run in terminal to convert OGT to multi sequences alignement or task: e.g. eudicotyledons.OGTree.txt or task3.txt (unique header required at the begining of each lines)
$ export EMBOSS_FILTER=1
$ perl OGT2MSA.pl Xxx.txt

in main directory (e.g. /ogmfa) copy 
blastcheck.sh

Create sub-directory for each plant species (e.g. ogmfa/Ath) you want to blast (Figure 2, nAM, AM-Dicot, AM-Monoc).
In each directories copy fasta file (or symbolic link, e.g. Ath.fa).
Edit Spi.ch and write in DB the corresponding plant species to analyse (e.g. DB=Ath)
In each plant directorie run the job in frt

$ bsub < ./Spi.sh

File name: spi.sh
------------------

#!/bin/bash
#BSUB -L /bin/bash
#BSUB -u adress@email
#BSUB -N
#BSUB -J jobname

DB="spi"

module add Blast/blast/2.2.26;
formatdb -i ${DB}.fa -p T -n ${DB}
find ../MSA/*.mfa -exec ../blastcheck.sh {} ${DB} \;

------------------

Run in terminal:
$ bash compilMSAinfo.sh
