# Supplementary material for: A novel bioinformatics pipeline to discover genes related to arbuscular mycorrhizal symbiosis based on their evolutionary conservation pattern among higher plants
Source: BMC Plant Biol. 2014 Dec 3;14:333. doi: 10.1186/s12870-014-0333-0 (PMC4274732; doi:10.1186/s12870-014-0333-0)
Supplement: Additional file 3: File S2. — Collection of procedures and scripts shown in Figure 2. Zip file of procedures (P0 and P3), scripts (P1 and P4) and Cytoscape file (P2) described in Figure 2 and in the Methods. The following scripts (blastcheck.sh, compilMSA.sh, compilMSAinfo.sh, OGT2MSA.pl and task.lua) and data (all9.tre and MappingsMtrAffy.csv) were necessary to properly execute the scripts. [file 12870_2014_333_MOESM3_ESM.zip › P1_hieranoid_output_treatment.sh]

#! /bin/bash
# This shell script can be run in linux or MacOS terminal (sh P1_hieranoid_output_treatment.sh). It allowed to generate task (filtered clusters from Hieranoid output), to get description, gene ID and microarray data of M. truncaluta that are present in the clusters of the task, and to calculate the values expression of criteria 1-6.

#insert list of query in a file for asking ENSEMBL server:
# Copy MappingsMtrAffy.csv in the workingdir (genes Affymetrix probes conversion)
# which is a copy the Mtr Probesets sheet of Mappings.xlsx (http://mtgea.noble.org/v3/downloadFile.php?fname=Mappings.xlsx) with added sequences

#!!! Download all experiment of microArray database of M. truncaluta in http://mtgea.noble.org/v3/experiments.php
exportMicroArray="export_yyyy-mm-dd-XXX.txt"

#!!! Specify working directory !!!
# IMPORTANT: Should contain task.lua (edit and modify the number of species you need to filter), hieranoid output XXXX.OGTree
dirW="/YOURPATH/workDir"

# !!! Specify the hieranoid output clusters .OGTree.txt, dependant on root name of the input phylogenetic tree (e.g. eudicotyledons.OGTree without extension)
Resultname=XXXX.OGTree
#!!! Specify ENSEMBL directory: where fasta sequences are !!!
dirENS="/FullPath/ENSEMBLvXX"
taskname="task4" #number of plant species defined in task.lua
#!!! Specify the name of the specie to get proteins information from fasta files (e.g. fasta file name Mtr.fa).
# Microarray data taken from  http://mtgea.noble.org work only with Medicago truncaluta.
spi="Mtr"
#!!!


###################### First process: Hieranoid treatment data output #########################
#Do not write into the following code

hieraresul=$dirW/$Resultname.txt

#!!! name list
name=info$spi$taskname.txt

# remove hieranoid header for newick format
if [ ! -f $dirW/$Resultname.nw ] #Does the file exist ?
then
cut -d ":" -f 2- $hieraresul > $dirW/$Resultname.nw
fi

#Main group represented
echo Main group represented
nw_topology -I $dirW/$Resultname.nw | nw_luaed - 'l' 'N.lbl = string.sub(lbl, 1, 3)' | nw_order - | sort | uniq -c | sort -n | tail > $dirW/maingp$taskname.nw

more $dirW/maingp$taskname.nw
echo Main group trees
 cut -d "(" -f 2- $dirW/maingp$taskname.nw | sed 's/^/(/g'  | nw_display -

if [ ! -f $dirW/task.lua ] #Does the file exist ?
then
echo "Error: task.lua missing in the working directory !"
exit
else
echo "processing task..."
nw_luaed -n -f $dirW/task.lua $dirW/$Resultname.nw > $dirW/$taskname.nw
fi


nbtask=$(nw_topology $dirW/$taskname.nw | wc -l)
nball=$(nw_topology $dirW/$Resultname.nw | wc -l)
echo "Occurence of $taskname over all clusters found in hieranoid" >>$dirW/maingp$taskname.nw
echo "$nbtask / $nball" >>$dirW/maingp$taskname.nw

			#@@@@@@@@@@@@@@@@@@@@@@@@@#
#Get information from Ensembl.org fasta database

nw_distance -n $dirW/$taskname.nw  | grep $spi | cut -d '_' -f 2 | cut -f1 -s >$dirW/list$spi.txt

file="$dirW/list$spi.txt"
echo "Gene numbers for $spi in $taskname:" >>$dirW/maingp$taskname.nw
less $file | wc -l >>$dirW/maingp$taskname.nw
echo "Extract info of Medicago from list$spi.txt to info$spi$taskname.txt"
while IFS= read -r line
do

#Get cluster name
cluster=$(less $hieraresul | grep $line | cut -d ':' -f 1 - | cut -d '-' -f 2 )

tmpinfo=$(grep $line $dirENS/$spi.fa) 

# Description:
	description=$(echo $tmpinfo |   awk 'BEGIN { FS = "description:" } ; { print $2 }')
# Gene ID:
	gid=$(echo $tmpinfo |   awk 'BEGIN { FS = "gene:" } ; { print $2 }' | awk -F ' ' {'print $1'} )
	
	echo "$cluster	$line	$description	$gid" 

	
done <"$file" >$dirW/info$spi$taskname.txt

echo "First process done ! "
echo "Ouput1: $dirW/$taskname.nw"
echo "Ouput2: $dirW/info$spi$taskname.txt"

###################### Secondary process: get Medicago Microarray data From Noble ATLAS web site #########################

#Extract information only if Medicago is selected
if [ $spi=="Mtr"]
then

file="$dirW/$name"

echo "Extract ENSEMBL gene names from $name"
#Give ENSEMBL list protein name or filter from infoSPC

awk '{printf $(NF) "\n"}' $file >ENBList

#Convert Ensembl gene names to Noble gene names
sed -i 's/MTR_/IMGA|Medtr/g' ENBList
grep -f ENBList ./MappingsMtrAffy.csv >Affylist

#@@@@@@@@@@@@@@@@@@@@@@@@@@
if [ ! -f $(eval echo $dirW/dataMArray_$name) ] #Does the file exist ?
then
echo "Get microarray data of related gene"
awk '{print $2}' Affylist > Affyprob
while IFS= read -r line
do
grep $line $exportMicroArray
done <"Affyprob" >> tmplist
fi


echo
echo "Formating result in dataMArray_$name"
awk '{print $1"\t"$2}' Affylist | paste -d'\t' - tmplist > "$dirW/dataMArray_$name"
sed -i 's/IMGA|Medtr/MTR_/g' "$dirW/dataMArray_$name"


### Process AM specific data

echo

#Treatment of data results


echo
echo "Process data from dataMArray_$name"
while IFS= read -r line
do


#Get value for Root LCM arbuscular
i_rLCMa=$(echo $line | awk '{print($138);}')

#Get value for Root LCM cortical
i_rLCMc=$(echo $line | awk '{print($139);}')

#Get value for Root non-Myc (control) 6wk 20 uM P
i_rnMyc=$(echo $line | awk '{print($141);}')

#Get value for Root non-Myc  6wk 2 mM P
i_rnMyc2mM=$(echo $line | awk '{print($142);}')

#Get value for Root (28dpi) Myc (G. intraradices) 6wk 20 uM P
i_rGi=$(echo $line | awk '{print($143);}')

#Get value for Root (28dpi) Myc (G. mosseae) 6wk 20 uM P
i_rGm=$(echo $line | awk '{print($144);}')

#Get value for Root DMI3 inoculated with Gigaspora (early contact) : localisation relative to CCamK pathway (low value means after)
i_rDMI3=$(echo $line | awk '{print($150);}')

#Get value for Root DMI3 control : localisation relative to CCamK pathway (low value means after)
i_rctlDMI3=$(echo $line | awk '{print($88);}')

#Get value for Root WT nsMyc-LCOs 6h
i_rLCO6h=$(echo $line | awk '{print($121);}')

#Get value for Root WT MF control 6h  
i_rctlLCO6h=$(echo $line | awk '{print($117);}')

#Get value for Root WT nsMyc-LCOs 24h
i_rLCO24h=$(echo $line | awk '{print($122);}')

#Get value for Root WT MF control 24h  
i_rctlLCO24h=$(echo $line | awk '{print($118);}')


var1=$(echo "scale=4; $i_rLCMa/$i_rLCMc" | bc)
var2=$(echo "scale=4;  (($i_rGi+$i_rGm)/2)/$i_rnMyc" | bc)
var3=$(echo "scale=4;  $i_rDMI3/$i_rctlDMI3" | bc)
var4=$(echo "scale=4; $i_rLCO6h/$i_rctlLCO6h" | bc)
var5=$(echo "scale=4; $i_rLCO24h/$i_rctlLCO24h" | bc)
var6=$(echo "scale=4; $i_rnMyc/$i_rnMyc2mM" | bc)

echo "$var1 $var2 $var3 $var4 $var5 $var6" >> tmp_data
done < $dirW/dataMArray_$name 


echo
echo "Formating result in Result_$name"
#add gene name to relative scores
awk '{print $1" "$2}' $dirW/dataMArray_$name | paste -d' ' - tmp_data > tmplist
#sed -i 's/IMGA|Medtr/MTR_/g' tmplist
sed -i 's/ />/g' tmplist


#Get ENSEMBL name from the 4th column of Result list


#Get info and add to result
echo
echo "Get info and add to result"
while IFS= read -r line
do
Ename=$(echo -e $line | cut -d '>' -f1 | cut -d '.' -f1)
str=$(grep $Ename $file | cut -f3)
echo $line">"$str
done < tmplist > "$dirW/Result_$name"

#Add header
sed -i "1iGene ID (ENSEMBL)>Affy name (Noble)>i_rLCMa/i_rLCMc>(i_rGi+i_rGm)/2/i_rnMyc>i_rDMI3/i_rctlDMI3>i_rLCO6h/i_rctlLCO6h>i_rLCO24h/i_rctlLCO24h>i_rnMyc/i_rnMyc2mM>Info protein" "$dirW/Result_$name"

#remove temp files
mv ENBList ENBList.old
mv tmp_data tmp_data.old
rm tmplist
rm Affyprob
mv urlist.txt urlist$name
fi
