# Supplementary material for: A novel bioinformatics pipeline to discover genes related to arbuscular mycorrhizal symbiosis based on their evolutionary conservation pattern among higher plants
Source: BMC Plant Biol. 2014 Dec 3;14:333. doi: 10.1186/s12870-014-0333-0 (PMC4274732; doi:10.1186/s12870-014-0333-0)
Supplement: Additional file 3: File S2. — Collection of procedures and scripts shown in Figure 2. Zip file of procedures (P0 and P3), scripts (P1 and P4) and Cytoscape file (P2) described in Figure 2 and in the Methods. The following scripts (blastcheck.sh, compilMSA.sh, compilMSAinfo.sh, OGT2MSA.pl and task.lua) and data (all9.tre and MappingsMtrAffy.csv) were necessary to properly execute the scripts. [file 12870_2014_333_MOESM3_ESM.zip › P0_HieraProcedure.txt]

This file describes the procedure to install and run Hieranoid:

Rename fasta file to Xxx.fa (e.g. Mtr.fa for Medicago truncaluta)

Add the Xxx name in begin lines
In terminal tape (change Xxx to appropriate name): sed -i 's/>/>Xxx_/g' Xxx.fa

installation 
download:
	hieranoid last compiled version from https://github.com/fabsta/Hieranoid 
	hhsuite-2.0.16-linux-x86_64 [hhsearch required]
	Log-Log4perl-1.41 [log4perl required]
	usearch (from http://www.drive5.com/usearch/ ? version 4 is required !!!)
need muscle
module add SequenceAnalysis/MultipleSequenceAlignment/muscle/3.8.31;
module add SequenceAnalysis/MultipleSequenceAlignment/kalign/2.04;

Modification of files:
.../Hieranoid-master/Configurations/Configuration.pm
	add->
		$hieraDirectory = "/PATH/Hieranoid-master";
	modification:
Only analysed .fa sequence in
$speciesFilesDirectory = "/workingdir/sequences";

	$usearch = "$hieraDirectory/extern/usearch";
	# SEQUENCE MASKING
	$segmasker = "$hieraDirectory/extern/segmasker";
	# Binary of Blast program
	$blast = "blastall";
	$formatdb = "formatdb";
	
	# PERL BINARY
	$perl = "perl";
	
	# PROFILE VS PROFILE COMPARISONS
	$hhmake = "$hieraDirectory/extern/hhmake";
	$hhblits = "$hieraDirectory/extern/hhblits";
	$hhsearch = "$hieraDirectory/extern/hhsearch";
	$hmmbuild = "$hieraDirectory/extern/hmmbuild";
	$hmmscan = "$hieraDirectory/extern/hmmscan";

Create results "project" and "log" directories [$projectName = "project";] in current directory (eg /workingdir)

create tree in /workingdir called all9.tre:

(
(
Sly:4,
Stu:4
)Solanaceae:4,
(
Vvi:4,
(
(
(
Mtr:4,
Gma:4
)Papilionoideae:4,
Ptr:4
)eurosidsA:4,
(
Bra:4,
(
Ath:4,
Aly:4
)Arabidopsis:4
)Brassicaceae:4
)eurosidsB:4
)rosids:4
)eudicotyledons:4;


connect to vital-it then to rserv01
$ ssh username@prd.vital-it.ch
$ ssh rserv01
$ screen -S hiera
$ export PERL5LIB=$PERL5LIB:/home/pfavre/soft/Hieranoid-master/lib:/home/pfavre/soft/Log-Log4perl-1.41/lib/:/home/pfavre/soft/Hieranoid-master/
$ export PATH=/software/bin:$PATH;

Modules to add (in .bashrc):
formatdb: module add Blast/blast/2.2.26;
mafft: module add SequenceAnalysis/MultipleSequenceAlignment/mafft/7.058;
seqret: module add Emboss_package/EMBOSS/6.5.7;

Execute in local directory (faster) (3)Monthly:
copy blast2xml.pl and blast_parser.pl in working directory (eg /monthly)
In case header of fasta sequences contain spaces (> id ... ...)
 -> modify blast2xml.pl ln67
	my @splitted_line = split; to my @splitted_line = split('\t');

Run hieranoid
$ perl ~/soft/Hieranoid-master/hieranoid.pl -c ~/soft/Hieranoid-master/Configurations/Configuration.pm

Quit Screen: ctl-a-d

to get back shell:
$ screen -r hiera
