# Supplementary material for: A novel bioinformatics pipeline to discover genes related to arbuscular mycorrhizal symbiosis based on their evolutionary conservation pattern among higher plants
Source: BMC Plant Biol. 2014 Dec 3;14:333. doi: 10.1186/s12870-014-0333-0 (PMC4274732; doi:10.1186/s12870-014-0333-0)
Supplement: Additional file 3: File S2. — Collection of procedures and scripts shown in Figure 2. Zip file of procedures (P0 and P3), scripts (P1 and P4) and Cytoscape file (P2) described in Figure 2 and in the Methods. The following scripts (blastcheck.sh, compilMSA.sh, compilMSAinfo.sh, OGT2MSA.pl and task.lua) and data (all9.tre and MappingsMtrAffy.csv) were necessary to properly execute the scripts. [file 12870_2014_333_MOESM3_ESM.zip › OGT2MSA.pl]

#!/usr/bin/env perl 

use POSIX 'setsid'; 

my $OGT = $ARGV[0]; 
my %species = ("Aly"=>1,"Ath"=>1,"Bra"=>1,"Mtr"=>1,"Gma"=>1,"Vvi"=>1,"Sly"=>1,"Stu"=>1,"Ptr"=>1); 
my $max = 16; 
my $child=0; 

open (OGT, "$OGT") || die "OGT missing"; 

while (<OGT>) { 
	chomp; 
	if (m/HieranoidOG\-(\w+)\:/) { $nameOG=$1; @listOG=(); system("touch $nameOG.fa"); } 
	while (m/(\w{3})_([^\:]+)\:/g && exists $species{$1}) { 
		push(@listOG,"$1_$2"); 
	} 
	$cmd{$nameOG}=""; 
	foreach $i (@listOG) { 
		$head=substr($i,0,3); 
		$cmd{$nameOG}.="seqret $head.fa:$i >> $nameOG.fa\n"; 
	} 
	$cmd{$nameOG}.="mafft $nameOG.fa > $nameOG.mfa\n"; 
	 
	defined (my $kid = fork) or die "Cannot fork: $!\n"; 
	#print "fork: $kid\n"; 
	$child++; 
	unless ($kid) { 
    		close STDIN; 
    		close STDOUT; 
    		close STDERR; 
    		setsid or die "Can't start a new session: $!"; 
    		umask(0027); # create files with perms -rw-r----- 

    		open STDIN,  '<', '/dev/null' or die $!; 
    		open STDOUT, '>', '/dev/null' or die $!; 
    		open STDERR, '>&STDOUT' or die $!; 
		exec("$cmd{$nameOG}"); 
	} 
	elsif($child >= $max) { 
            $kid = wait(); 
            $child--; 
        } 

} 

close(OGT);
