# Supplementary material for: A novel bioinformatics pipeline to discover genes related to arbuscular mycorrhizal symbiosis based on their evolutionary conservation pattern among higher plants
Source: BMC Plant Biol. 2014 Dec 3;14:333. doi: 10.1186/s12870-014-0333-0 (PMC4274732; doi:10.1186/s12870-014-0333-0)
Supplement: Additional file 3: File S2. — Collection of procedures and scripts shown in Figure 2. Zip file of procedures (P0 and P3), scripts (P1 and P4) and Cytoscape file (P2) described in Figure 2 and in the Methods. The following scripts (blastcheck.sh, compilMSA.sh, compilMSAinfo.sh, OGT2MSA.pl and task.lua) and data (all9.tre and MappingsMtrAffy.csv) were necessary to properly execute the scripts. [file 12870_2014_333_MOESM3_ESM.zip › MappingsMtrAffy.csv]

Gene ID Probeset Total Num. Probes in Probeset Num. Probes Aligned to Gene Region (Max. 5bp Mismatch) Num. Probes Perfectly Aligned to Gene Region Total Num. Mistached Bases out of Aligned Probes % Genomic Identity Based on Aligned Probes % Genomic Identity Factoring All Probes in the Same Probeset
TC94453 Mtr.43062.1.S1_at 0 0 0 0 0 0
TC106115 Mtr.39938.1.S1_at 0 0 0 0 0 0
TC112496 Mtr.42828.1.S1_at 0 0 0 0 0 0
TC104091 Mtr.39050.1.S1_at 0 0 0 0 0 0
IMGA	AC130806_10.1 Mtr.22218.1.S1_at 11 6 6 0 1.00 0.55
IMGA	AC130806_10.1 Mtr.22218.1.S1_x_at 11 7 7 0 1.00 0.64
IMGA	AC130806_11.1 Mtr.22219.1.S1_s_at 11 8 8 0 1.00 0.73
IMGA	AC130806_12.1 Mtr.22220.1.S1_at 11 11 11 0 1.00 1.00
IMGA	AC130806_15.1 Mtr.22222.1.S1_at 11 11 11 0 1.00 1.00
IMGA	AC130806_17.1 Mtr.18383.1.S1_s_at 11 7 7 0 1.00 0.64
IMGA	AC130806_17.1 Mtr.22224.1.S1_at 11 7 6 2 0.99 0.63
IMGA	AC130806_19.1 Mtr.48162.1.S1_at 11 11 11 0 1.00 1.00
IMGA	AC130806_24.1 Mtr.22228.1.S1_at 11 7 7 0 1.00 0.64
IMGA	AC130806_26.1 Mtr.48160.1.S1_at 11 8 8 0 1.00 0.73
IMGA	AC130806_27.1 Mtr.48159.1.S1_at 11 10 10 0 1.00 0.91
IMGA	AC130806_28.1 Mtr.22230.1.S1_at 11 9 9 0 1.00 0.82
IMGA	AC130806_31.1 Mtr.22235.1.S1_x_at 11 6 6 0 1.00 0.55
IMGA	AC130806_5.1 Mtr.22219.1.S1_s_at 11 9 9 0 1.00 0.82
IMGA	AC135504_21.1 Mtr.22533.1.S1_at 11 10 9 4 0.98 0.89
IMGA	AC139744_1.1 Mtr.22884.1.S1_at 11 11 10 2 0.99 0.99
IMGA	AC139744_10.1 Mtr.22888.1.S1_at 11 10 10 0 1.00 0.91
IMGA	AC139744_12.1 Mtr.22889.1.S1_at 11 11 11 0 1.00 1.00
IMGA	AC139744_13.1 Mtr.47715.1.S1_at 11 11 10 1 1.00 1.00
IMGA	AC139744_14.1 Mtr.22890.1.S1_at 11 10 8 5 0.98 0.89
IMGA	AC139744_15.1 Mtr.47714.1.S1_at 11 7 7 0 1.00 0.64
IMGA	AC139744_16.1 Mtr.22891.1.S1_at 11 11 11 0 1.00 1.00
IMGA	AC139744_17.1 Mtr.22892.1.S1_at 11 11 11 0 1.00 1.00
IMGA	AC139744_2.1 Mtr.47720.1.S1_at 11 11 10 2 0.99 0.99
IMGA	AC139744_20.1 Mtr.22893.1.S1_at 11 11 11 0 1.00 1.00
IMGA	AC139744_21.1 Mtr.22894.1.S1_at 11 9 8 5 0.98 0.80
IMGA	AC139744_3.1 Mtr.22885.1.S1_at 11 10 10 0 1.00 0.91
IMGA	AC139744_4.1 Mtr.47719.1.S1_at 11 11 10 1 1.00 1.00
IMGA	AC139744_5.1 Mtr.47718.1.S1_at 11 11 10 3 0.99 0.99
IMGA	AC139744_6.1 Mtr.47717.1.S1_at 11 10 9 2 0.99 0.90
IMGA	AC139744_7.1 Mtr.47716.1.S1_at 11 11 11 0 1.00 1.00
IMGA	AC139744_8.1 Mtr.22886.1.S1_at 11 11 11 0 1.00 1.00
IMGA	AC139744_9.1 Mtr.22887.1.S1_at 11 11 11 0 1.00 1.00
IMGA	AC140545_13.1 Mtr.17796.1.S1_at 11 7 0 19 0.89 0.57
IMGA	AC140545_14.1 Mtr.30987.1.S1_at 11 8 6 2 0.99 0.72
IMGA	AC140545_14.1 Mtr.41846.1.S1_s_at 11 11 11 0 1.00 1.00
IMGA	AC140545_14.1 Mtr.50287.1.S1_at 11 10 10 0 1.00 0.91
IMGA	AC140545_16.1 Mtr.50284.1.S1_at 11 11 11 0 1.00 1.00
IMGA	AC140545_17.1 Mtr.19202.1.S1_at 11 11 11 0 1.00 1.00
IMGA	AC140545_18.1 Mtr.19206.1.S1_at 11 11 11 0 1.00 1.00
IMGA	AC140545_18.1 Mtr.38959.1.S1_s_at 11 11 11 0 1.00 1.00
IMGA	AC140545_19.1 Mtr.50279.1.S1_at 11 8 8 0 1.00 0.73
IMGA	AC140545_20.1 Mtr.41157.1.S1_at 11 4 0 14 0.86 0.31
IMGA	AC140545_20.1 Mtr.50278.1.S1_at 11 11 11 0 1.00 1.00
IMGA	AC140545_20.1 Mtr.50278.1.S1_s_at 11 11 9 5 0.98 0.98
IMGA	AC140545_20.2 Mtr.41157.1.S1_at 11 4 0 14 0.86 0.31
IMGA	AC140545_20.2 Mtr.50278.1.S1_s_at 11 11 9 5 0.98 0.98
IMGA	AC140545_22.1 Mtr.50265.1.S1_at 11 11 11 0 1.00 1.00
IMGA	AC140545_23.1 Mtr.19224.1.S1_at 11 11 10 5 0.98 0.98
IMGA	AC140545_23.1 Mtr.50393.1.S1_s_at 11 4 0 16 0.84 0.31
IMGA	AC140545_24.1 Mtr.50264.1.S1_at 11 11 11 0 1.00 1.00
IMGA	AC140545_25.1 Mtr.19225.1.S1_at 11 10 9 2 0.99 0.90
IMGA	AC140545_25.1 Mtr.19225.1.S1_x_at 11 10 10 0 1.00 0.91
IMGA	AC140545_25.1 Mtr.41773.1.S1_at 11 6 2 10 0.93 0.51
IMGA	AC140545_25.1 Mtr.48713.1.S1_at 11 5 0 19 0.85 0.39
IMGA	AC140545_3.1 Mtr.19181.1.S1_at 11 11 11 0 1.00 1.00
IMGA	AC140545_5.1 Mtr.19182.1.S1_at 11 11 11 0 1.00 1.00
IMGA	AC140545_5.1 Mtr.29376.1.S1_at 11 10 10 0 1.00 0.91
IMGA	AC140545_5.1 Mtr.29856.1.S1_at 11 11 11 0 1.00 1.00
IMGA	AC140545_5.1 Mtr.50290.1.S1_s_at 11 10 8 8 0.97 0.88
IMGA	AC140545_5.2 Mtr.19182.1.S1_at 11 11 11 0 1.00 1.00
IMGA	AC140545_5.2 Mtr.29376.1.S1_at 11 10 10 0 1.00 0.91
IMGA	AC140545_5.2 Mtr.29856.1.S1_at 11 11 11 0 1.00 1.00
IMGA	AC140545_5.2 Mtr.50290.1.S1_s_at 11 10 8 8 0.97 0.88
IMGA	AC140545_5.3 Mtr.29376.1.S1_at 11 10 10 0 1.00 0.91
IMGA	AC140545_5.3 Mtr.50290.1.S1_s_at 11 7 5 8 0.95 0.61
IMGA	AC140545_8.1 Mtr.19187.1.S1_at 11 8 8 0 1.00 0.73
IMGA	AC140545_9.1 Mtr.17659.1.S1_at 11 5 0 15 0.88 0.40
IMGA	AC140545_9.1 Mtr.19188.1.S1_at 11 10 8 6 0.98 0.89
IMGA	AC140545_9.1 Mtr.40369.1.S1_at 11 4 0 15 0.85 0.31
IMGA	AC140773_10.1 Mtr.16686.1.S1_at 11 5 0 12 0.90 0.41
IMGA	AC140773_5.1 Mtr.22974.1.S1_at 11 9 9 0 1.00 0.82
IMGA	AC140773_8.1 Mtr.47662.1.S1_at 11 7 7 0 1.00 0.64
IMGA	AC140773_8.1 Mtr.47662.1.S1_x_at 11 5 5 0 1.00 0.45
IMGA	AC145023_1.1 Mtr.50280.1.S1_s_at 11 10 10 0 1.00 0.91
IMGA	AC145023_1.1 Mtr.50288.1.S1_at 11 10 9 2 0.99 0.90
IMGA	AC145023_1.1 Mtr.7605.1.S1_at 11 4 0 15 0.85 0.31
IMGA	AC145023_1.1 Mtr.7605.1.S1_x_at 11 5 0 18 0.86 0.39
IMGA	AC145023_10.1 Mtr.19198.1.S1_at 11 10 10 0 1.00 0.91
IMGA	AC145023_11.1 Mtr.19199.1.S1_at 11 10 10 0 1.00 0.91
IMGA	AC145023_14.1 Mtr.19203.1.S1_at 11 7 6 2 0.99 0.63
IMGA	AC145023_14.1 Mtr.36344.1.S1_at 11 5 2 3 0.98 0.44
IMGA	AC145023_14.1 Mtr.50283.1.S1_at 11 7 7 0 1.00 0.64
IMGA	AC145023_18.1 Mtr.19205.1.S1_at 11 9 9 0 1.00 0.82
IMGA	AC145023_19.1 Mtr.50281.1.S1_s_at 11 11 9 5 0.98 0.98
IMGA	AC145023_20.1 Mtr.50280.1.S1_at 11 11 11 0 1.00 1.00
IMGA	AC145023_20.1 Mtr.50280.1.S1_s_at 11 9 9 0 1.00 0.82
IMGA	AC145220_5.1 Mtr.36800.1.S1_at 11 4 1 7 0.93 0.34
IMGA	AC145220_5.1 Mtr.38555.1.S1_at 11 8 5 3 0.99 0.72
IMGA	AC145220_5.1 Mtr.42792.1.S1_at 11 8 8 0 1.00 0.73
IMGA	AC145220_5.1 Mtr.44869.1.S1_at 11 4 0 10 0.90 0.33
IMGA	AC145220_5.1 Mtr.5231.1.S1_at 11 4 0 13 0.87 0.32
IMGA	AC145220_5.1 Mtr.5524.1.S1_s_at 11 6 0 20 0.87 0.47
IMGA	AC145220_7.1 Mtr.27257.1.S1_at 11 7 1 15 0.91 0.58
IMGA	AC145220_8.1 Mtr.1876.1.S1_at 11 6 1 6 0.96 0.52
IMGA	AC145328_20.1 Mtr.13964.1.S1_at 11 11 11 0 1.00 1.00
IMGA	AC145328_20.1 Mtr.1409.1.S1_at 11 11 10 2 0.99 0.99
IMGA	AC145328_20.1 Mtr.39666.1.S1_at 11 10 10 0 1.00 0.91
IMGA	AC145328_20.1 Mtr.5108.1.S1_at 11 11 8 3 0.99 0.99
IMGA	AC146550_1001.1 Mtr.11514.1.S1_at 11 6 5 2 0.99 0.54
IMGA	AC146550_1001.1 Mtr.35649.1.S1_at 11 11 11 0 1.00 1.00
IMGA	AC146550_1002.1 Mtr.31154.1.S1_at 11 11 11 0 1.00 1.00
IMGA	AC146550_1002.1 Mtr.35609.1.S1_at 11 11 11 0 1.00 1.00
IMGA	AC146550_1002.1 Mtr.40419.1.S1_at 11 4 0 13 0.87 0.32
IMGA	AC146550_1003.1 Mtr.33650.1.S1_at 11 8 7 1 1.00 0.72
IMGA	AC146550_1003.1 Mtr.40419.1.S1_at 11 6 2 12 0.92 0.50
IMGA	AC146550_1005.1 Mtr.40419.1.S1_at 11 11 11 0 1.00 1.00
IMGA	AC146550_1006.1 Mtr.12310.1.S1_at 11 7 0 20 0.89 0.56
IMGA	AC146550_1006.1 Mtr.43019.1.S1_at 11 11 10 1 1.00 1.00
IMGA	AC146565_12.1 Mtr.36934.1.S1_s_at 11 5 5 0 1.00 0.45
IMGA	AC146565_12.1 Mtr.37328.1.S1_at 11 4 4 0 1.00 0.36
IMGA	AC146565_18.1 Mtr.36934.1.S1_s_at 11 6 6 0 1.00 0.55
IMGA	AC146565_18.1 Mtr.37328.1.S1_at 11 5 5 0 1.00 0.45
IMGA	AC146565_19.1 Mtr.13992.1.S1_at 11 10 10 0 1.00 0.91
IMGA	AC146565_19.1 Mtr.1422.1.S1_at 11 6 0 18 0.88 0.48
IMGA	AC146565_19.1 Mtr.1422.1.S1_x_at 11 5 0 15 0.88 0.40
IMGA	AC146565_19.1 Mtr.8912.1.S1_at 11 4 0 18 0.82 0.30
IMGA	AC146565_34.1 Mtr.36934.1.S1_s_at 11 5 5 0 1.00 0.45
IMGA	AC146565_34.1 Mtr.37328.1.S1_at 11 5 3 3 0.98 0.44
IMGA	AC146630_1.1 Mtr.498.1.S1_at 11 9 9 0 1.00 0.82
IMGA	AC146630_1.1 Mtr.498.1.S1_s_at 11 11 11 0 1.00 1.00
IMGA	AC146630_1.1 Mtr.8406.1.S1_at 11 10 7 6 0.98 0.89
IMGA	AC146630_10.1 Mtr.25639.1.S1_at 11 8 7 1 1.00 0.72
IMGA	AC146630_10.1 Mtr.25640.1.S1_at 11 11 11 0 1.00 1.00
IMGA	AC146630_10.1 Mtr.25641.1.S1_at 11 11 11 0 1.00 1.00
IMGA	AC146630_10.1 Mtr.2936.1.S1_at 11 11 11 0 1.00 1.00
IMGA	AC146630_11.1 Mtr.25643.1.S1_at 11 11 11 0 1.00 1.00
IMGA	AC146630_12.1 Mtr.503.1.S1_at 11 10 10 0 1.00 0.91
IMGA	AC146630_17.1 Mtr.25646.1.S1_at 11 11 11 0 1.00 1.00
IMGA	AC146630_17.1 Mtr.25647.1.S1_at 11 4 0 14 0.86 0.31
IMGA	AC146630_17.1 Mtr.3232.1.S1_s_at 11 6 0 19 0.87 0.48
IMGA	AC146630_18.1 Mtr.25647.1.S1_at 11 10 8 4 0.98 0.89
IMGA	AC146630_18.1 Mtr.3232.1.S1_at 11 6 0 6 0.96 0.52
IMGA	AC146630_18.1 Mtr.3232.1.S1_s_at 11 11 11 0 1.00 1.00
IMGA	AC146630_18.1 Mtr.506.1.S1_at 11 9 7 4 0.98 0.80
IMGA	AC146630_2.1 Mtr.12260.1.S1_at 11 7 0 25 0.86 0.55
IMGA	AC146630_2.1 Mtr.25633.1.S1_at 11 10 9 1 1.00 0.91
IMGA	AC146630_2.2 Mtr.25633.1.S1_at 11 4 3 1 0.99 0.36
IMGA	AC146630_3.1 Mtr.25634.1.S1_at 11 11 11 0 1.00 1.00
IMGA	AC146630_4.1 Mtr.30538.1.S1_at 11 5 1 8 0.94 0.43
IMGA	AC146630_4.1 Mtr.40945.1.S1_at 11 8 6 3 0.99 0.72
IMGA	AC146630_4.1 Mtr.499.1.S1_at 8 8 7 3 0.99 0.99
IMGA	AC146630_4.1 Mtr.499.1.S1_s_at 11 11 10 3 0.99 0.99
IMGA	AC146630_4.2 Mtr.30538.1.S1_at 11 5 1 8 0.94 0.43
IMGA	AC146630_4.2 Mtr.40945.1.S1_at 11 8 6 3 0.99 0.72
IMGA	AC146630_4.2 Mtr.499.1.S1_at 8 8 7 3 0.99 0.99
IMGA	AC146630_4.2 Mtr.499.1.S1_s_at 11 11 10 3 0.99 0.99
IMGA	AC146630_4.3 Mtr.30538.1.S1_at 11 5 1 8 0.94 0.43
IMGA	AC146630_4.3 Mtr.40945.1.S1_at 11 8 6 3 0.99 0.72
IMGA	AC146630_4.3 Mtr.499.1.S1_at 8 8 7 3 0.99 0.99
IMGA	AC146630_4.3 Mtr.499.1.S1_s_at 11 11 10 3 0.99 0.99
IMGA	AC146630_5.1 Mtr.500.1.S1_at 11 9 9 0 1.00 0.82
IMGA	AC146630_5.1 Mtr.501.1.S1_at 11 11 10 1 1.00 1.00
IMGA	AC146630_5.2 Mtr.500.1.S1_at 11 9 9 0 1.00 0.82
IMGA	AC146630_5.2 Mtr.501.1.S1_at 11 11 10 1 1.00 1.00
IMGA	AC146630_6.1 Mtr.25635.1.S1_at 11 8 8 0 1.00 0.73
IMGA	AC146630_7.1 Mtr.25637.1.S1_at 11 11 11 0 1.00 1.00
IMGA	AC146630_9.1 Mtr.17269.1.S1_at 11 5 3 3 0.98 0.44
IMGA	AC146711_18.1 Mtr.27054.1.S1_at 11 4 2 2 0.98 0.36
IMGA	AC146711_18.1 Mtr.6567.1.S1_at 11 8 4 8 0.96 0.70
IMGA	AC146711_34.1 Mtr.41094.1.S1_at 11 9 8 2 0.99 0.81
IMGA	AC146711_37.1 Mtr.6567.1.S1_at 11 7 4 3 0.98 0.63
IMGA	AC146712_4.1 Mtr.44326.1.S1_at 11 8 6 6 0.97 0.71
IMGA	AC146721_1002.1 Mtr.33224.1.S1_at 11 11 11 0 1.00 1.00
IMGA	AC146721_1002.1 Mtr.33224.1.S1_s_at 11 11 11 0 1.00 1.00
IMGA	AC146721_1002.1 Mtr.38803.1.S1_at 11 11 10 1 1.00 1.00
IMGA	AC146721_1002.1 Mtr.45708.1.S1_s_at 11 11 11 0 1.00 1.00
IMGA	AC146721_1004.1 Mtr.20740.1.S1_at 11 10 10 0 1.00 0.91
IMGA	AC146721_1005.1 Mtr.45711.1.S1_at 11 11 11 0 1.00 1.00
IMGA	AC146721_1009.1 Mtr.45712.1.S1_at 11 9 8 1 1.00 0.81
IMGA	AC146721_1011.1 Mtr.20742.1.S1_at 11 10 10 0 1.00 0.91
IMGA	AC146721_1011.1 Mtr.28452.1.S1_at 11 5 0 15 0.88 0.40
IMGA	AC146721_1013.1 Mtr.20744.1.S1_at 11 8 8 0 1.00 0.73
IMGA	AC146721_1014.1 Mtr.28931.1.S1_at 11 11 11 0 1.00 1.00
IMGA	AC146721_1014.1 Mtr.41615.1.S1_at 11 11 10 1 1.00 1.00
IMGA	AC146721_1014.1 Mtr.9117.1.S1_s_at 11 11 11 0 1.00 1.00
IMGA	AC146721_1015.1 Mtr.20751.1.S1_at 11 11 11 0 1.00 1.00
IMGA	AC146721_1015.1 Mtr.41187.1.S1_at 11 4 0 15 0.85 0.31
IMGA	AC146721_1020.1 Mtr.20755.1.S1_at 11 11 11 0 1.00 1.00
IMGA	AC146721_1021.1 Mtr.20757.1.S1_at 11 10 10 0 1.00 0.91
IMGA	AC146721_1022.1 Mtr.20758.1.S1_x_at 11 7 7 0 1.00 0.64
IMGA	AC146721_1023.1 Mtr.10952.1.S1_at 11 11 8 5 0.98 0.98
IMGA	AC146721_1023.1 Mtr.20763.1.S1_s_at 11 9 9 0 1.00 0.82
IMGA	AC146721_1023.1 Mtr.39425.1.S1_s_at 11 11 11 0 1.00 1.00
IMGA	AC146721_1023.1 Mtr.45729.1.S1_s_at 11 7 6 3 0.98 0.63
IMGA	AC146721_1024.1 Mtr.20762.1.S1_x_at 11 10 10 0 1.00 0.91
IMGA	AC146721_1025.1 Mtr.45729.1.S1_at 11 9 9 0 1.00 0.82
IMGA	AC146721_1025.1 Mtr.45729.1.S1_s_at 11 8 8 0 1.00 0.73
IMGA	AC146721_1026.1 Mtr.20763.1.S1_at 11 7 7 0 1.00 0.64
IMGA	AC146721_1026.1 Mtr.20763.1.S1_s_at 11 11 11 0 1.00 1.00
IMGA	AC146721_1027.1 Mtr.20764.1.S1_at 11 11 11 0 1.00 1.00
IMGA	AC146721_1028.1 Mtr.20765.1.S1_at 11 10 10 0 1.00 0.91
IMGA	AC146805_2.1 Mtr.46192.1.S1_x_at 11 10 10 0 1.00 0.91
IMGA	AC146805_7.1 Mtr.21100.1.S1_at 11 5 5 0 1.00 0.45
IMGA	AC146807_21.1 Mtr.15514.1.S1_at 11 4 4 0 1.00 0.36
IMGA	AC146807_23.1 Mtr.20276.1.S1_at 11 4 4 0 1.00 0.36
IMGA	AC146807_24.1 Mtr.37540.1.S1_at 11 6 0 22 0.85 0.47
IMGA	AC146807_24.1 Mtr.37541.1.S1_at 11 10 10 0 1.00 0.91
IMGA	AC146807_24.2 Mtr.37540.1.S1_at 11 6 0 22 0.85 0.47
IMGA	AC146807_24.2 Mtr.37541.1.S1_at 11 10 10 0 1.00 0.91
IMGA	AC146807_24.3 Mtr.37540.1.S1_at 11 6 0 22 0.85 0.47
IMGA	AC146807_24.3 Mtr.37541.1.S1_at 11 10 10 0 1.00 0.91
IMGA	AC147714_10.1 Mtr.13691.1.S1_at 11 4 0 16 0.84 0.31
IMGA	AC147714_10.1 Mtr.1616.1.S1_at 11 4 0 10 0.90 0.33
IMGA	AC147714_10.1 Mtr.27380.1.S1_at 11 6 0 9 0.94 0.51
IMGA	AC147714_10.1 Mtr.3083.1.S1_at 11 4 0 16 0.84 0.31
IMGA	AC147714_12.1 Mtr.30982.1.S1_at 11 11 11 0 1.00 1.00
IMGA	AC147714_7.1 Mtr.32998.1.S1_s_at 11 4 0 15 0.85 0.31
IMGA	AC147714_7.1 Mtr.5409.1.S1_at 11 10 8 5 0.98 0.89
IMGA	AC147714_9.1 Mtr.7875.1.S1_at 11 11 10 1 1.00 1.00
IMGA	AC149807_28.1 Mtr.8225.1.S1_at 11 4 0 4 0.96 0.35
IMGA	AC149807_4.1 Mtr.29759.1.S1_at 11 10 8 4 0.98 0.89
IMGA	AC149807_4.1 Mtr.9591.1.S1_at 11 8 6 6 0.97 0.71
IMGA	AC149807_6.1 Mtr.8397.1.S1_at 11 4 2 3 0.97 0.35
IMGA	AC150841_2.1 Mtr.23647.1.S1_s_at 11 7 7 0 1.00 0.64
IMGA	AC150841_3.1 Mtr.36364.1.S1_at 11 7 7 0 1.00 0.64
IMGA	AC150841_3.1 Mtr.8487.1.S1_s_at 11 11 10 5 0.98 0.98
IMGA	AC151525_1.1 Mtr.46684.1.S1_at 11 11 11 0 1.00 1.00
IMGA	AC151525_10.1 Mtr.46670.1.S1_at 11 11 10 1 1.00 1.00
IMGA	AC151525_11.1 Mtr.24452.1.S1_at 11 10 10 0 1.00 0.91
IMGA	AC151525_12.1 Mtr.17950.1.S1_s_at 11 5 0 14 0.89 0.40
IMGA	AC151525_12.1 Mtr.24451.1.S1_at 11 11 11 0 1.00 1.00
IMGA	AC151525_13.1 Mtr.24450.1.S1_at 11 10 10 0 1.00 0.91
IMGA	AC151525_15.1 Mtr.33872.1.S1_s_at 11 11 9 4 0.99 0.99
IMGA	AC151525_15.1 Mtr.35269.1.S1_at 11 11 11 0 1.00 1.00
IMGA	AC151525_15.1 Mtr.46668.1.S1_s_at 11 4 0 12 0.88 0.32
IMGA	AC151525_16.1 Mtr.46671.1.S1_at 11 11 11 0 1.00 1.00
IMGA	AC151525_18.1 Mtr.39946.1.S1_s_at 11 10 9 1 1.00 0.91
IMGA	AC151525_18.1 Mtr.46674.1.S1_at 11 11 11 0 1.00 1.00
IMGA	AC151525_18.1 Mtr.46675.1.S1_at 11 4 4 0 1.00 0.36
IMGA	AC151525_18.2 Mtr.39946.1.S1_s_at 11 10 9 1 1.00 0.91
IMGA	AC151525_18.2 Mtr.46674.1.S1_at 11 11 11 0 1.00 1.00
IMGA	AC151525_18.2 Mtr.46675.1.S1_at 11 4 4 0 1.00 0.36
IMGA	AC151525_19.1 Mtr.46675.1.S1_at 11 6 6 0 1.00 0.55
IMGA	AC151525_2.1 Mtr.46683.1.S1_at 11 10 9 3 0.99 0.90
IMGA	AC151525_21.1 Mtr.46676.1.S1_at 11 11 11 0 1.00 1.00
IMGA	AC151525_22.1 Mtr.24446.1.S1_at 11 11 10 4 0.99 0.99
IMGA	AC151525_22.1 Mtr.24447.1.S1_at 11 10 9 2 0.99 0.90
IMGA	AC151525_22.1 Mtr.33243.1.S1_s_at 11 11 10 2 0.99 0.99
IMGA	AC151525_23.1 Mtr.46677.1.S1_at 11 11 11 0 1.00 1.00
IMGA	AC151525_26.1 Mtr.46678.1.S1_at 11 9 9 0 1.00 0.82
IMGA	AC151525_26.2 Mtr.46678.1.S1_at 11 9 9 0 1.00 0.82
IMGA	AC151525_29.1 Mtr.28127.1.S1_at 11 11 11 0 1.00 1.00
IMGA	AC151525_3.1 Mtr.31376.1.S1_at 11 8 0 30 0.85 0.62
IMGA	AC151525_3.1 Mtr.33492.1.S1_at 11 9 9 0 1.00 0.82
IMGA	AC151525_3.1 Mtr.33492.1.S1_s_at 11 11 11 0 1.00 1.00
IMGA	AC151525_3.1 Mtr.46682.1.S1_at 11 9 7 4 0.98 0.80
IMGA	AC151525_30.1 Mtr.38861.1.S1_at 11 10 6 7 0.97 0.88
IMGA	AC151525_30.1 Mtr.42045.1.S1_s_at 11 10 9 2 0.99 0.90
IMGA	AC151525_30.1 Mtr.46680.1.S1_at 11 11 11 0 1.00 1.00
IMGA	AC151525_30.1 Mtr.46680.1.S1_s_at 11 11 11 0 1.00 1.00
IMGA	AC151525_30.1 Mtr.46680.1.S1_x_at 11 11 11 0 1.00 1.00
IMGA	AC151525_31.1 Mtr.24441.1.S1_s_at 11 11 10 2 0.99 0.99
IMGA	AC151525_7.1 Mtr.24439.1.S1_at 11 10 10 0 1.00 0.91
IMGA	AC151525_7.1 Mtr.24440.1.S1_at 11 11 11 0 1.00 1.00
IMGA	AC151525_7.1 Mtr.29247.1.S1_s_at 11 11 11 0 1.00 1.00
IMGA	AC151525_7.1 Mtr.46681.1.S1_at 11 10 10 0 1.00 0.91
IMGA	AC151525_8.1 Mtr.13521.1.S1_at 11 11 11 0 1.00 1.00
IMGA	AC151525_8.1 Mtr.33872.1.S1_s_at 11 5 0 18 0.86 0.39
IMGA	AC151525_8.1 Mtr.46668.1.S1_s_at 11 11 11 0 1.00 1.00
IMGA	AC151525_9.1 Mtr.46669.1.S1_at 11 7 5 3 0.98 0.63
IMGA	AC151738_12.1 Mtr.23217.1.S1_at 11 4 3 1 0.99 0.36
IMGA	AC151738_2.1 Mtr.5271.1.S1_at 11 11 10 1 1.00 1.00
IMGA	AC151738_25.1 Mtr.35345.1.S1_at 11 10 10 0 1.00 0.91
IMGA	AC151738_26.1 Mtr.12597.1.S1_at 11 9 9 0 1.00 0.82
IMGA	AC151738_26.1 Mtr.12597.1.S1_s_at 11 11 11 0 1.00 1.00
IMGA	AC151738_26.1 Mtr.1468.1.S1_at 11 10 8 3 0.99 0.90
IMGA	AC151738_26.1 Mtr.4234.1.S1_at 11 11 10 1 1.00 1.00
IMGA	AC151738_26.1 Mtr.43440.1.S1_at 11 11 11 0 1.00 1.00
IMGA	AC151738_32.1 Mtr.33100.1.S1_at 11 5 3 4 0.97 0.44
IMGA	AC151738_32.1 Mtr.34940.1.S1_at 11 11 11 0 1.00 1.00
IMGA	AC151738_32.1 Mtr.3845.1.S1_at 11 9 9 0 1.00 0.82
IMGA	AC151738_33.1 Mtr.40440.1.S1_at 11 10 9 1 1.00 0.91
IMGA	AC151738_34.1 Mtr.45077.1.S1_at 11 4 1 6 0.94 0.34
IMGA	AC151738_45.1 Mtr.46511.1.S1_at 11 4 4 0 1.00 0.36
IMGA	AC151738_45.1 Mtr.46511.1.S1_x_at 11 5 5 0 1.00 0.45
IMGA	AC151738_45.1 Mtr.46512.1.S1_at 11 4 4 0 1.00 0.36
IMGA	AC151738_48.1 Mtr.24681.1.S1_at 11 5 5 0 1.00 0.45
IMGA	AC151738_58.1 Mtr.32706.1.S1_at 11 11 9 2 0.99 0.99
IMGA	AC151738_58.1 Mtr.33417.1.S1_at 11 10 9 2 0.99 0.90
IMGA	AC151738_58.1 Mtr.5543.1.S1_at 11 6 0 16 0.89 0.49
IMGA	AC151738_61.1 Mtr.26296.1.S1_at 11 7 0 20 0.89 0.56
IMGA	AC151738_61.1 Mtr.9777.1.S1_at 11 9 9 0 1.00 0.82
IMGA	AC151738_9.1 Mtr.28023.1.S1_at 11 11 11 0 1.00 1.00
IMGA	AC151738_9.1 Mtr.33100.1.S1_at 11 8 8 0 1.00 0.73
IMGA	AC151738_9.1 Mtr.33100.1.S1_x_at 11 11 11 0 1.00 1.00
IMGA	AC157372_3.1 Mtr.13676.1.S1_at 11 9 9 0 1.00 0.82
IMGA	AC157372_3.1 Mtr.17606.1.S1_at 11 5 0 9 0.93 0.42
IMGA	AC157372_3.1 Mtr.35260.1.S1_at 11 8 8 0 1.00 0.73
IMGA	AC157372_6.1 Mtr.42970.1.S1_at 11 10 9 1 1.00 0.91
IMGA	AC157372_8.1 Mtr.26089.1.S1_at 11 5 0 9 0.93 0.42
IMGA	AC158498_10.1 Mtr.8228.1.S1_at 11 11 10 2 0.99 0.99
IMGA	AC158498_16.1 Mtr.42741.1.S1_at 11 4 0 14 0.86 0.31
IMGA	AC158498_17.1 Mtr.41964.1.S1_at 11 11 11 0 1.00 1.00
IMGA	AC158498_18.1 Mtr.42741.1.S1_at 11 7 1 10 0.94 0.60
IMGA	AC158498_22.1 Mtr.29146.1.S1_at 11 5 0 11 0.91 0.41
IMGA	AC158498_4.1 Mtr.51494.1.S1_at 11 4 0 9 0.91 0.33
IMGA	AC158498_5.1 Mtr.12925.1.S1_at 11 11 11 0 1.00 1.00
IMGA	AC158498_7.1 Mtr.7915.1.S1_at 11 10 10 0 1.00 0.91
IMGA	AC159090_12.1 Mtr.44869.1.S1_at 11 7 0 20 0.89 0.56
IMGA	AC159090_12.1 Mtr.5524.1.S1_s_at 11 4 0 14 0.86 0.31
IMGA	AC159090_14.1 Mtr.36800.1.S1_at 11 4 0 12 0.88 0.32
IMGA	AC159090_15.1 Mtr.5524.1.S1_s_at 11 4 1 4 0.96 0.35
IMGA	AC159090_15.1 Mtr.6802.1.S1_at 11 7 7 0 1.00 0.64
IMGA	AC159090_16.1 Mtr.41193.1.S1_at 11 11 11 0 1.00 1.00
IMGA	AC159090_18.1 Mtr.42421.1.S1_at 11 4 4 0 1.00 0.36
IMGA	AC159090_21.1 Mtr.36800.1.S1_at 11 4 1 5 0.95 0.35
IMGA	AC159090_5.1 Mtr.29934.1.S1_at 11 4 2 3 0.97 0.35
IMGA	AC159090_5.1 Mtr.36800.1.S1_at 11 10 8 2 0.99 0.90
IMGA	AC159090_5.1 Mtr.6802.1.S1_at 11 6 4 4 0.97 0.53
IMGA	AC174330_12.1 Mtr.27054.1.S1_at 11 8 8 0 1.00 0.73
IMGA	AC174330_12.1 Mtr.6567.1.S1_at 11 8 5 3 0.99 0.72
IMGA	AC174330_12.1 Mtr.7497.1.S1_at 11 5 5 0 1.00 0.45
IMGA	AC174330_15.1 Mtr.41094.1.S1_at 11 9 7 3 0.99 0.81
IMGA	AC174330_30.1 Mtr.7497.1.S1_at 11 7 7 0 1.00 0.64
IMGA	AC174330_8.1 Mtr.29526.1.S1_at 11 5 2 5 0.96 0.44
IMGA	AC199470_12.1 Mtr.1279.1.S1_at 11 4 4 0 1.00 0.36
IMGA	AC199470_14.1 Mtr.1277.1.S1_at 11 6 6 0 1.00 0.55
IMGA	AC202349_2.1 Mtr.28625.1.S1_at 11 4 1 6 0.94 0.34
IMGA	AC202349_3.1 Mtr.28625.1.S1_at 11 6 2 8 0.95 0.52
IMGA	AC202349_3.1 Mtr.35233.1.S1_at 11 8 1 13 0.94 0.68
IMGA	AC202489_1.1 Mtr.14872.1.S1_at 11 11 11 0 1.00 1.00
IMGA	AC202489_1.1 Mtr.14873.1.S1_at 11 10 10 0 1.00 0.91
IMGA	AC202489_1.1 Mtr.14874.1.S1_at 11 4 4 0 1.00 0.36
IMGA	AC202489_19.1 Mtr.32909.1.S1_at 11 7 6 1 0.99 0.63
IMGA	AC202489_21.1 Mtr.31053.1.S1_at 11 8 6 2 0.99 0.72
IMGA	AC202489_21.1 Mtr.35821.1.S1_at 11 11 11 0 1.00 1.00
IMGA	AC202489_21.1 Mtr.42538.1.S1_at 11 11 9 2 0.99 0.99
IMGA	AC202489_28.1 Mtr.32909.1.S1_at 11 4 3 1 0.99 0.36
IMGA	AC202489_29.1 Mtr.42381.1.S1_at 11 11 11 0 1.00 1.00
IMGA	AC202489_31.1 Mtr.1906.1.S1_at 11 11 9 2 0.99 0.99
IMGA	AC202489_31.1 Mtr.3999.1.S1_at 11 11 4 15 0.95 0.95
IMGA	AC202489_31.1 Mtr.41320.1.S1_at 11 9 8 1 1.00 0.81
IMGA	AC202489_31.1 Mtr.50969.1.S1_at 11 9 2 15 0.93 0.76
IMGA	AC202489_32.1 Mtr.44714.1.S1_at 11 11 11 0 1.00 1.00
IMGA	AC202489_35.1 Mtr.38817.1.S1_at 11 11 9 2 0.99 0.99
IMGA	AC202489_36.1 Mtr.12167.1.S1_at 11 11 11 0 1.00 1.00
IMGA	AC202489_36.1 Mtr.27854.1.S1_at 11 8 8 0 1.00 0.73
IMGA	AC202489_36.1 Mtr.27854.1.S1_s_at 11 11 8 3 0.99 0.99
IMGA	AC202489_36.1 Mtr.42369.1.S1_at 11 5 0 15 0.88 0.40
IMGA	AC202489_4.1 Mtr.52031.1.S1_at 11 7 7 0 1.00 0.64
IMGA	AC202489_40.1 Mtr.10690.1.S1_at 11 10 10 0 1.00 0.91
IMGA	AC202489_40.2 Mtr.10690.1.S1_at 11 10 10 0 1.00 0.91
IMGA	AC202489_5.1 Mtr.52038.1.S1_at 11 5 5 0 1.00 0.45
IMGA	AC202568_1.1 Mtr.33004.1.S1_at 11 11 8 7 0.97 0.97
IMGA	AC202568_13.1 Mtr.2472.1.S1_at 11 10 10 0 1.00 0.91
IMGA	AC202568_13.1 Mtr.2472.1.S1_s_at 11 8 7 4 0.98 0.71
IMGA	AC202568_13.1 Mtr.43896.1.S1_at 11 8 8 0 1.00 0.73
IMGA	AC202568_13.2 Mtr.2472.1.S1_at 11 10 10 0 1.00 0.91
IMGA	AC202568_13.2 Mtr.2472.1.S1_s_at 11 8 7 4 0.98 0.71
IMGA	AC202568_13.2 Mtr.43896.1.S1_at 11 8 8 0 1.00 0.73
IMGA	AC202568_15.1 Mtr.5322.1.S1_s_at 11 10 9 2 0.99 0.90
IMGA	AC202568_16.1 Mtr.37484.1.S1_at 11 8 7 2 0.99 0.72
IMGA	AC202568_18.1 Mtr.37938.1.S1_at 11 8 7 1 1.00 0.72
IMGA	AC202568_3.1 Mtr.43809.1.S1_at 11 5 2 8 0.94 0.43
IMGA	AC202568_3.1 Mtr.43810.1.S1_at 11 11 7 4 0.99 0.99
IMGA	AC202568_5.1 Mtr.16071.1.S1_at 11 7 4 3 0.98 0.63
IMGA	AC202568_5.1 Mtr.16071.1.S1_x_at 11 7 4 3 0.98 0.63
IMGA	AC202596_12.1 Mtr.2550.1.S1_at 11 7 1 13 0.93 0.59
IMGA	AC202596_12.1 Mtr.2550.1.S1_x_at 11 5 1 8 0.94 0.43
IMGA	AC202596_13.1 Mtr.50705.1.S1_s_at 11 4 4 0 1.00 0.36
IMGA	AC202596_14.1 Mtr.1741.1.S1_at 11 6 5 1 0.99 0.54
IMGA	AC202596_14.1 Mtr.5609.1.S1_at 11 10 6 4 0.98 0.89
IMGA	AC202596_16.1 Mtr.1741.1.S1_at 11 4 4 0 1.00 0.36
IMGA	AC202596_18.1 Mtr.2467.1.S1_at 11 10 2 16 0.94 0.85
IMGA	AC202596_18.1 Mtr.27705.1.S1_at 11 6 0 15 0.90 0.49
IMGA	AC202596_18.1 Mtr.28440.1.S1_at 11 5 2 6 0.95 0.43
IMGA	AC202596_18.1 Mtr.44233.1.S1_at 11 10 10 0 1.00 0.91
IMGA	AC202596_18.1 Mtr.44233.1.S1_x_at 11 10 10 0 1.00 0.91
IMGA	AC202596_18.1 Mtr.7934.1.S1_at 11 6 0 18 0.88 0.48
IMGA	AC225449_12.1 Mtr.1696.1.S1_at 11 7 7 0 1.00 0.64
IMGA	AC225449_5.1 Mtr.42545.1.S1_at 11 11 11 0 1.00 1.00
IMGA	AC225449_6.1 Mtr.12953.1.S1_at 11 6 6 0 1.00 0.55
IMGA	AC225458_101.1 Mtr.7180.1.S1_x_at 11 7 0 17 0.90 0.57
IMGA	AC225458_103.1 Mtr.19706.1.S1_s_at 11 4 4 0 1.00 0.36
IMGA	AC225458_104.1 Mtr.19705.1.S1_at 11 11 9 6 0.98 0.98
IMGA	AC225458_12.1 Mtr.48579.1.S1_at 11 8 8 0 1.00 0.73
IMGA	AC225458_14.1 Mtr.49920.1.S1_s_at 11 5 5 0 1.00 0.45
IMGA	AC225458_18.1 Mtr.41985.1.S1_at 11 11 11 0 1.00 1.00
IMGA	AC225458_19.1 Mtr.11695.1.S1_at 11 10 9 1 1.00 0.91
IMGA	AC225458_19.1 Mtr.35758.1.S1_at 11 4 0 11 0.89 0.32
IMGA	AC225458_2.1 Mtr.21609.1.S1_at 11 5 5 0 1.00 0.45
IMGA	AC225458_29.1 Mtr.47659.1.S1_at 11 4 4 0 1.00 0.36
IMGA	AC225458_3.1 Mtr.21609.1.S1_at 11 7 7 0 1.00 0.64
IMGA	AC225458_41.1 Mtr.27442.1.S1_at 11 10 10 0 1.00 0.91
IMGA	AC225458_43.1 Mtr.3806.1.S1_at 11 11 8 3 0.99 0.99
IMGA	AC225458_43.1 Mtr.5727.1.S1_at 11 11 11 0 1.00 1.00
IMGA	AC225458_51.1 Mtr.21618.1.S1_at 11 11 11 0 1.00 1.00
IMGA	AC225458_51.1 Mtr.21618.1.S1_x_at 11 10 10 0 1.00 0.91
IMGA	AC225458_52.1 Mtr.48577.1.S1_at 11 7 6 2 0.99 0.63
IMGA	AC225458_53.1 Mtr.19622.1.S1_s_at 11 6 0 22 0.85 0.47
IMGA	AC225458_53.1 Mtr.21616.1.S1_at 11 10 8 7 0.97 0.88
IMGA	AC225458_53.1 Mtr.21618.1.S1_x_at 11 5 0 9 0.93 0.42
IMGA	AC225458_54.1 Mtr.21615.1.S1_at 11 6 5 2 0.99 0.54
IMGA	AC225458_54.1 Mtr.48578.1.S1_at 11 8 8 0 1.00 0.73
IMGA	AC225458_55.1 Mtr.21614.1.S1_at 11 11 11 0 1.00 1.00
IMGA	AC225458_56.1 Mtr.21613.1.S1_at 11 11 11 0 1.00 1.00
IMGA	AC225458_56.1 Mtr.39542.1.S1_at 11 10 9 1 1.00 0.91
IMGA	AC225458_56.1 Mtr.48579.1.S1_at 11 10 10 0 1.00 0.91
IMGA	AC225458_57.1 Mtr.21612.1.S1_at 11 11 11 0 1.00 1.00
IMGA	AC225458_59.1 Mtr.21611.1.S1_at 11 11 11 0 1.00 1.00
IMGA	AC225458_60.1 Mtr.21610.1.S1_at 11 10 10 0 1.00 0.91
IMGA	AC225458_61.1 Mtr.13805.1.S1_at 11 8 6 5 0.98 0.71
IMGA	AC225458_61.1 Mtr.13805.1.S1_s_at 11 11 11 0 1.00 1.00
IMGA	AC225458_61.1 Mtr.21609.1.S1_at 11 7 7 0 1.00 0.64
IMGA	AC225458_65.1 Mtr.12231.1.S1_at 11 5 5 0 1.00 0.45
IMGA	AC225458_66.1 Mtr.21607.1.S1_at 11 10 10 0 1.00 0.91
IMGA	AC225458_66.1 Mtr.31522.1.S1_s_at 11 8 8 0 1.00 0.73
IMGA	AC225458_66.1 Mtr.31523.1.S1_at 11 8 4 6 0.97 0.71
IMGA	AC225458_69.1 Mtr.48583.1.S1_at 11 9 8 1 1.00 0.81
IMGA	AC225458_72.1 Mtr.21604.1.S1_at 11 8 8 0 1.00 0.73
IMGA	AC225458_73.1 Mtr.21603.1.S1_at 11 7 7 0 1.00 0.64
IMGA	AC225458_75.1 Mtr.21602.1.S1_at 11 8 8 0 1.00 0.73
IMGA	AC225458_8.1 Mtr.21605.1.S1_s_at 11 7 7 0 1.00 0.64
IMGA	AC225458_81.1 Mtr.27049.1.S1_at 11 4 0 13 0.87 0.32
IMGA	AC225458_89.1 Mtr.10117.1.S1_at 11 7 7 0 1.00 0.64
IMGA	AC225458_89.1 Mtr.19694.1.S1_at 11 5 1 15 0.88 0.40
IMGA	AC225458_90.1 Mtr.43388.1.S1_at 11 9 9 0 1.00 0.82
IMGA	AC225458_91.1 Mtr.48803.1.S1_at 11 4 0 10 0.90 0.33
IMGA	AC225458_98.1 Mtr.29985.1.S1_at 11 10 10 0 1.00 0.91
IMGA	AC225474_1.1 Mtr.29975.1.S1_at 11 11 9 2 0.99 0.99
IMGA	AC225474_1.1 Mtr.40595.1.S1_at 11 11 11 0 1.00 1.00
IMGA	AC225474_10.1 Mtr.21290.1.S1_at 11 8 0 20 0.90 0.65
IMGA	AC225474_11.1 Mtr.9646.1.S1_at 11 11 10 3 0.99 0.99
IMGA	AC225474_12.1 Mtr.43764.1.S1_at 11 10 10 0 1.00 0.91
IMGA	AC225474_12.2 Mtr.43764.1.S1_at 11 10 10 0 1.00 0.91
IMGA	AC225474_12.3 Mtr.43764.1.S1_at 11 10 10 0 1.00 0.91
IMGA	AC225474_19.1 Mtr.14588.1.S1_s_at 11 5 5 0 1.00 0.45
IMGA	AC225474_2.1 Mtr.47498.1.S1_s_at 11 5 0 11 0.91 0.41
IMGA	AC225474_21.1 Mtr.10852.1.S1_s_at 11 5 5 0 1.00 0.45
IMGA	AC225474_21.1 Mtr.14586.1.S1_s_at 11 6 6 0 1.00 0.55
IMGA	AC225474_22.1 Mtr.51665.1.S1_s_at 11 4 4 0 1.00 0.36
IMGA	AC225474_22.1 Mtr.52301.1.S1_s_at 11 4 4 0 1.00 0.36
IMGA	AC225474_23.1 Mtr.45640.1.S1_s_at 11 6 6 0 1.00 0.55
IMGA	AC225474_25.1 Mtr.34682.1.S1_at 11 5 1 9 0.93 0.42
IMGA	AC225474_25.1 Mtr.42152.1.S1_at 11 7 2 17 0.90 0.57
IMGA	AC225474_5.1 Mtr.45451.1.S1_at 11 7 3 10 0.94 0.60
IMGA	AC225474_7.1 Mtr.40595.1.S1_at 11 4 0 10 0.90 0.33
IMGA	AC225474_9.1 Mtr.25072.1.S1_at 11 5 5 0 1.00 0.45
IMGA	AC225479_12.1 Mtr.30707.1.S1_at 11 10 5 10 0.96 0.87
IMGA	AC225479_12.1 Mtr.44553.1.S1_at 11 11 10 1 1.00 1.00
IMGA	AC225479_12.1 Mtr.50531.1.S1_at 11 5 0 12 0.90 0.41
IMGA	AC225479_15.1 Mtr.37628.1.S1_at 11 9 9 0 1.00 0.82
IMGA	AC225479_17.1 Mtr.28200.1.S1_at 11 9 9 0 1.00 0.82
IMGA	AC225481_1.1 Mtr.39474.1.S1_at 11 11 10 3 0.99 0.99
IMGA	AC225481_15.1 Mtr.28698.1.S1_at 11 5 4 3 0.98 0.44
IMGA	AC225481_15.1 Mtr.2940.1.S1_at 11 5 0 7 0.94 0.43
IMGA	AC225481_9.1 Mtr.27356.1.S1_at 11 9 9 0 1.00 0.82
IMGA	AC225507_10.1 Mtr.17583.1.S1_at 11 11 11 0 1.00 1.00
IMGA	AC225507_12.1 Mtr.14449.1.S1_at 11 7 7 0 1.00 0.64
IMGA	AC225507_13.1 Mtr.14452.1.S1_at 11 9 8 2 0.99 0.81
IMGA	AC225507_14.1 Mtr.17578.1.S1_at 11 6 4 4 0.97 0.53
IMGA	AC225507_16.1 Mtr.41167.1.S1_at 11 11 9 2 0.99 0.99
IMGA	AC225507_18.1 Mtr.17579.1.S1_at 11 9 9 0 1.00 0.82
IMGA	AC225507_20.1 Mtr.17580.1.S1_at 11 11 11 0 1.00 1.00
IMGA	AC225507_21.1 Mtr.14460.1.S1_at 11 10 10 0 1.00 0.91
IMGA	AC225507_21.1 Mtr.17581.1.S1_at 11 9 9 0 1.00 0.82
IMGA	AC225507_21.1 Mtr.1850.1.S1_at 11 11 11 0 1.00 1.00
IMGA	AC225507_21.1 Mtr.41698.1.S1_at 11 4 0 16 0.84 0.31
IMGA	AC225507_23.1 Mtr.44776.1.S1_at 11 10 9 5 0.98 0.89
IMGA	AC225507_24.1 Mtr.14470.1.S1_at 11 10 9 3 0.99 0.90
IMGA	AC225507_26.1 Mtr.9968.1.S1_at 11 8 8 0 1.00 0.73
IMGA	AC225507_3.1 Mtr.38788.1.S1_at 11 4 4 0 1.00 0.36
IMGA	AC225507_31.1 Mtr.11015.1.S1_at 11 4 4 0 1.00 0.36
IMGA	AC225507_31.1 Mtr.12489.1.S1_at 11 11 11 0 1.00 1.00
IMGA	AC225507_31.2 Mtr.12489.1.S1_at 11 11 11 0 1.00 1.00
IMGA	AC225507_33.1 Mtr.30179.1.S1_at 11 11 9 3 0.99 0.99
IMGA	AC225507_38.1 Mtr.35914.1.S1_at 11 11 11 0 1.00 1.00
IMGA	AC225507_38.1 Mtr.7157.1.S1_at 11 9 8 2 0.99 0.81
IMGA	AC225507_39.1 Mtr.32273.1.S1_at 11 5 1 10 0.92 0.42
IMGA	AC225507_39.1 Mtr.32273.1.S1_s_at 11 11 10 4 0.99 0.99
IMGA	AC225507_39.1 Mtr.40698.1.S1_at 11 11 10 1 1.00 1.00
IMGA	AC225507_39.2 Mtr.32273.1.S1_at 11 5 1 10 0.92 0.42
IMGA	AC225507_39.2 Mtr.32273.1.S1_s_at 11 11 10 4 0.99 0.99
IMGA	AC225507_39.2 Mtr.40698.1.S1_at 11 11 10 1 1.00 1.00
IMGA	AC225507_4.1 Mtr.11980.1.S1_at 11 9 7 5 0.98 0.80
IMGA	AC225507_41.1 Mtr.35711.1.S1_at 11 11 11 0 1.00 1.00
IMGA	AC225507_41.1 Mtr.37745.1.S1_at 11 7 4 12 0.93 0.59
IMGA	AC225507_46.1 Mtr.39856.1.S1_at 11 7 7 0 1.00 0.64
IMGA	AC225507_46.1 Mtr.45585.1.S1_at 11 8 8 0 1.00 0.73
IMGA	AC225507_5.1 Mtr.37745.1.S1_at 11 5 5 0 1.00 0.45
IMGA	AC225507_50.1 Mtr.37901.1.S1_at 11 9 9 0 1.00 0.82
IMGA	AC225507_51.1 Mtr.13769.1.S1_at 11 9 8 1 1.00 0.81
IMGA	AC225507_52.1 Mtr.28764.1.S1_at 11 4 0 14 0.86 0.31
IMGA	AC225507_52.1 Mtr.35268.1.S1_at 11 8 6 5 0.98 0.71
IMGA	AC225507_52.1 Mtr.5227.1.S1_at 11 9 9 0 1.00 0.82
IMGA	AC225507_60.1 Mtr.10566.1.S1_at 11 5 5 0 1.00 0.45
IMGA	AC225507_60.1 Mtr.10567.1.S1_at 11 7 7 0 1.00 0.64
IMGA	AC225507_60.1 Mtr.10567.1.S1_s_at 11 10 10 0 1.00 0.91
IMGA	AC225507_61.1 Mtr.8967.1.S1_s_at 11 8 7 1 1.00 0.72
IMGA	AC225507_61.1 Mtr.8968.1.S1_at 11 5 5 0 1.00 0.45
IMGA	AC225507_63.1 Mtr.40664.1.S1_at 11 8 7 2 0.99 0.72
IMGA	AC225507_8.1 Mtr.33620.1.S1_at 11 10 10 0 1.00 0.91
IMGA	AC225517_10.1 Mtr.13581.1.S1_at 11 11 11 0 1.00 1.00
IMGA	AC225517_10.1 Mtr.33037.1.S1_s_at 11 11 10 4 0.99 0.99
IMGA	AC225517_10.1 Mtr.39764.1.S1_at 11 11 11 0 1.00 1.00
IMGA	AC225517_17.1 Mtr.11796.1.S1_at 11 11 11 0 1.00 1.00
IMGA	AC225517_18.1 Mtr.11015.1.S1_at 11 10 9 1 1.00 0.91
IMGA	AC225517_18.1 Mtr.12489.1.S1_at 11 8 8 0 1.00 0.73
IMGA	AC225517_2.1 Mtr.34690.1.S1_at 11 8 8 0 1.00 0.73
IMGA	AC225517_23.1 Mtr.9968.1.S1_at 11 10 10 0 1.00 0.91
IMGA	AC225517_28.1 Mtr.37745.1.S1_at 11 6 4 5 0.97 0.53
IMGA	AC225517_3.1 Mtr.28329.1.S1_at 11 9 9 0 1.00 0.82
IMGA	AC225517_3.1 Mtr.3566.1.S1_at 11 7 1 10 0.94 0.60
IMGA	AC225517_4.1 Mtr.29506.1.S1_at 11 11 7 7 0.97 0.97
IMGA	AC225517_4.1 Mtr.37801.1.S1_at 11 8 8 0 1.00 0.73
IMGA	AC225517_4.2 Mtr.29506.1.S1_at 11 11 7 7 0.97 0.97
IMGA	AC225517_4.2 Mtr.37801.1.S1_at 11 8 8 0 1.00 0.73
IMGA	AC225517_5.1 Mtr.10450.1.S1_at 11 11 11 0 1.00 1.00
IMGA	AC225517_5.1 Mtr.40235.1.S1_at 11 11 11 0 1.00 1.00
IMGA	AC225517_5.2 Mtr.10450.1.S1_at 11 11 11 0 1.00 1.00
IMGA	AC225517_5.2 Mtr.40235.1.S1_at 11 5 0 19 0.85 0.39
IMGA	AC225518_12.1 Mtr.10733.1.S1_at 11 9 9 0 1.00 0.82
IMGA	AC225518_12.1 Mtr.22259.1.S1_s_at 11 5 0 20 0.84 0.38
IMGA	AC225518_12.1 Mtr.51755.1.S1_at 11 7 0 25 0.86 0.55
IMGA	AC225518_13.1 Mtr.33826.1.S1_at 11 11 10 1 1.00 1.00
IMGA	AC225518_13.1 Mtr.36181.1.S1_at 11 10 9 1 1.00 0.91
IMGA	AC225518_15.1 Mtr.33117.1.S1_at 11 10 9 3 0.99 0.90
IMGA	AC225518_15.1 Mtr.33117.1.S1_s_at 11 11 10 4 0.99 0.99
IMGA	AC225518_15.1 Mtr.41012.1.S1_at 11 11 11 0 1.00 1.00
IMGA	AC225518_15.2 Mtr.33117.1.S1_at 11 10 9 3 0.99 0.90
IMGA	AC225518_15.2 Mtr.33117.1.S1_s_at 11 11 10 4 0.99 0.99
IMGA	AC225518_18.1 Mtr.40137.1.S1_s_at 11 10 9 5 0.98 0.89
IMGA	AC225518_18.2 Mtr.40137.1.S1_s_at 11 10 9 5 0.98 0.89
IMGA	AC225518_24.1 Mtr.19187.1.S1_at 11 4 0 8 0.92 0.33
IMGA	AC225518_24.1 Mtr.3797.1.S1_at 11 10 9 2 0.99 0.90
IMGA	AC225518_24.1 Mtr.4139.1.S1_at 11 11 11 0 1.00 1.00
IMGA	AC225518_24.2 Mtr.19187.1.S1_at 11 4 0 8 0.92 0.33
IMGA	AC225518_24.2 Mtr.3797.1.S1_at 11 10 9 2 0.99 0.90
IMGA	AC225518_24.2 Mtr.4139.1.S1_at 11 11 11 0 1.00 1.00
IMGA	AC225518_24.3 Mtr.19187.1.S1_at 11 4 0 8 0.92 0.33
IMGA	AC225518_24.3 Mtr.3797.1.S1_at 11 10 9 2 0.99 0.90
IMGA	AC225518_24.3 Mtr.4139.1.S1_at 11 11 11 0 1.00 1.00
IMGA	AC225518_25.1 Mtr.10843.1.S1_at 11 5 5 0 1.00 0.45
IMGA	AC225518_27.1 Mtr.39500.1.S1_at 11 10 4 9 0.96 0.88
IMGA	AC225518_28.1 Mtr.32369.1.S1_at 11 4 2 3 0.97 0.35
IMGA	AC225518_29.1 Mtr.32974.1.S1_s_at 11 5 4 2 0.98 0.45
IMGA	AC225518_29.1 Mtr.33255.1.S1_at 11 9 6 4 0.98 0.80
IMGA	AC225518_3.1 Mtr.14486.1.S1_at 11 4 3 1 0.99 0.36
IMGA	AC225518_3.1 Mtr.4357.1.S1_at 11 10 10 0 1.00 0.91
IMGA	AC225518_31.1 Mtr.13818.1.S1_at 11 11 10 1 1.00 1.00
IMGA	AC225518_31.1 Mtr.5755.1.S1_s_at 11 6 0 11 0.93 0.51
IMGA	AC225518_32.1 Mtr.27770.1.S1_at 11 9 9 0 1.00 0.82
IMGA	AC225518_32.1 Mtr.31840.1.S1_at 11 7 0 13 0.93 0.59
IMGA	AC225518_32.1 Mtr.47987.1.S1_x_at 11 10 1 18 0.93 0.84
IMGA	AC225518_9.1 Mtr.40339.1.S1_s_at 11 4 0 10 0.90 0.33
IMGA	AC225519_10.1 Mtr.2472.1.S1_at 11 5 5 0 1.00 0.45
IMGA	AC225519_10.1 Mtr.43896.1.S1_at 11 5 5 0 1.00 0.45
IMGA	AC225519_10.1 Mtr.5322.1.S1_s_at 11 8 7 2 0.99 0.72
IMGA	AC225519_10.2 Mtr.2472.1.S1_at 11 5 5 0 1.00 0.45
IMGA	AC225519_10.2 Mtr.43896.1.S1_at 11 5 5 0 1.00 0.45
IMGA	AC225519_10.2 Mtr.5322.1.S1_s_at 11 8 7 2 0.99 0.72
IMGA	AC225519_12.1 Mtr.27881.1.S1_at 11 5 5 0 1.00 0.45
IMGA	AC225519_12.1 Mtr.35474.1.S1_at 11 11 11 0 1.00 1.00
IMGA	AC225519_7.1 Mtr.37938.1.S1_at 11 11 11 0 1.00 1.00
IMGA	AC225519_7.2 Mtr.37938.1.S1_at 11 11 11 0 1.00 1.00
IMGA	AC225519_9.1 Mtr.37484.1.S1_at 11 10 9 2 0.99 0.90
IMGA	AC225519_9.2 Mtr.37484.1.S1_at 11 10 9 2 0.99 0.90
IMGA	AC225526_1.1 Mtr.8256.1.S1_at 11 10 10 0 1.00 0.91
IMGA	AC225526_15.1 Mtr.27705.1.S1_at 11 9 9 0 1.00 0.82
IMGA	AC225526_15.1 Mtr.28440.1.S1_at 11 9 7 2 0.99 0.81
IMGA	AC225526_15.1 Mtr.32322.1.S1_at 11 11 6 6 0.98 0.98
IMGA	AC225526_3.1 Mtr.33405.1.S1_at 11 11 10 1 1.00 1.00
IMGA	AC225526_3.1 Mtr.33405.1.S1_x_at 11 11 10 1 1.00 1.00
IMGA	AC225526_5.1 Mtr.29411.1.S1_at 11 10 9 3 0.99 0.90
IMGA	AC225526_5.1 Mtr.6995.1.S1_x_at 11 9 9 0 1.00 0.82
IMGA	AC225528_33.1 Mtr.2334.1.S1_at 11 10 9 3 0.99 0.90
IMGA	AC225528_33.1 Mtr.39810.1.S1_at 11 11 11 0 1.00 1.00
IMGA	AC225528_46.1 Mtr.42189.1.S1_at 11 10 8 3 0.99 0.90
IMGA	AC225528_53.1 Mtr.10782.1.S1_at 11 11 9 5 0.98 0.98
IMGA	AC225528_53.1 Mtr.6936.1.S1_s_at 11 5 0 18 0.86 0.39
IMGA	AC225528_53.1 Mtr.9710.1.S1_at 11 11 11 0 1.00 1.00
IMGA	AC225529_15.1 Mtr.13825.1.S1_at 11 7 7 0 1.00 0.64
IMGA	AC225529_15.1 Mtr.44366.1.S1_at 11 8 5 5 0.98 0.71
IMGA	AC225529_18.1 Mtr.8172.1.S1_at 11 4 0 16 0.84 0.31
IMGA	AC225529_2.1 Mtr.27581.1.S1_at 11 9 9 0 1.00 0.82
IMGA	AC225529_23.1 Mtr.27053.1.S1_at 11 10 8 4 0.98 0.89
IMGA	AC225529_23.1 Mtr.28283.1.S1_at 11 11 11 0 1.00 1.00
IMGA	AC225529_23.1 Mtr.3593.1.S1_at 11 11 9 4 0.99 0.99
IMGA	AC225529_25.1 Mtr.24343.1.S1_at 11 5 1 4 0.97 0.44
IMGA	AC225530_1.1 Mtr.45091.1.S1_at 11 8 8 0 1.00 0.73
IMGA	AC225530_1.1 Mtr.45091.1.S1_x_at 11 8 8 0 1.00 0.73
IMGA	AC225530_11.1 Mtr.1926.1.S1_at 11 11 6 7 0.97 0.97
IMGA	AC225530_22.1 Mtr.12175.1.S1_at 11 11 11 0 1.00 1.00
IMGA	AC225530_22.1 Mtr.5937.1.S1_at 11 5 0 16 0.87 0.40
IMGA	AC225611_1023.1 Mtr.32871.1.S1_at 11 11 4 7 0.97 0.97
IMGA	AC225611_1023.1 Mtr.33109.1.S1_s_at 11 11 11 0 1.00 1.00
IMGA	AC225611_1023.1 Mtr.4450.1.S1_at 11 11 11 0 1.00 1.00
IMGA	AC229689_12.1 Mtr.33119.1.S1_at 11 9 7 6 0.97 0.80
IMGA	AC229689_12.1 Mtr.45107.1.S1_at 11 9 8 1 1.00 0.81
IMGA	AC229689_3.1 Mtr.38299.1.S1_at 11 10 10 0 1.00 0.91
IMGA	AC229689_4.1 Mtr.3622.1.S1_at 11 11 11 0 1.00 1.00
IMGA	AC229689_4.1 Mtr.7470.1.S1_at 11 5 5 0 1.00 0.45
IMGA	AC229689_9.1 Mtr.30871.1.S1_at 11 7 1 16 0.91 0.58
IMGA	AC229689_9.1 Mtr.35409.1.S1_at 11 5 0 13 0.90 0.41
IMGA	AC229695_11.1 Mtr.38627.1.S1_at 11 10 10 0 1.00 0.91
IMGA	AC229695_11.1 Mtr.38628.1.S1_at 11 11 10 2 0.99 0.99
IMGA	AC229695_14.1 Mtr.35415.1.S1_at 11 11 10 1 1.00 1.00
IMGA	AC229695_15.1 Mtr.2606.1.S1_at 11 11 11 0 1.00 1.00
IMGA	AC229695_15.1 Mtr.30495.1.S1_at 11 10 10 0 1.00 0.91
IMGA	AC229695_16.1 Mtr.5822.1.S1_at 11 7 1 15 0.91 0.58
IMGA	AC229695_19.1 Mtr.6744.1.S1_at 11 10 10 0 1.00 0.91
IMGA	AC229695_2.1 Mtr.39558.1.S1_at 11 11 10 3 0.99 0.99
IMGA	AC229695_2.1 Mtr.44619.1.S1_at 11 11 8 8 0.97 0.97
IMGA	AC229695_20.1 Mtr.32980.1.S1_at 11 9 4 6 0.97 0.80
IMGA	AC229695_4.1 Mtr.41586.1.S1_at 11 10 8 2 0.99 0.90
IMGA	AC229695_9.1 Mtr.38124.1.S1_at 11 11 11 0 1.00 1.00
IMGA	AC229695_9.1 Mtr.44001.1.S1_at 11 11 11 0 1.00 1.00
IMGA	AC229701_12.1 Mtr.11189.1.S1_at 11 8 4 10 0.95 0.69
IMGA	AC229701_12.1 Mtr.41319.1.S1_s_at 11 10 1 22 0.91 0.83
IMGA	AC229701_20.1 Mtr.28614.1.S1_s_at 11 4 0 17 0.83 0.30
IMGA	AC229701_21.1 Mtr.35510.1.S1_at 11 4 0 15 0.85 0.31
IMGA	AC229701_23.1 Mtr.42475.1.S1_at 11 11 11 0 1.00 1.00
IMGA	AC229701_3.1 Mtr.18056.1.S1_at 11 5 5 0 1.00 0.45
IMGA	AC229701_4.1 Mtr.38062.1.S1_s_at 11 5 5 0 1.00 0.45
IMGA	AC229701_4.1 Mtr.43416.1.S1_at 11 11 11 0 1.00 1.00
IMGA	AC229702_10.1 Mtr.2176.1.S1_at 11 4 4 0 1.00 0.36
IMGA	AC229702_14.1 Mtr.2073.1.S1_at 11 9 7 2 0.99 0.81
IMGA	AC229702_14.1 Mtr.38252.1.S1_at 11 4 0 10 0.90 0.33
IMGA	AC229702_14.1 Mtr.41610.1.S1_at 11 7 0 15 0.91 0.58
IMGA	AC229702_14.1 Mtr.44895.1.S1_at 11 6 3 11 0.93 0.51
IMGA	AC229702_6.1 Mtr.51894.1.S1_at 11 5 0 9 0.93 0.42
IMGA	AC229702_6.1 Mtr.7366.1.S1_at 11 6 4 3 0.98 0.53
IMGA	AC229724_1007.1 Mtr.37593.1.S1_at 11 7 7 0 1.00 0.64
IMGA	AC229724_1012.1 Mtr.49435.1.S1_at 11 11 11 0 1.00 1.00
IMGA	AC229724_1013.1 Mtr.49438.1.S1_at 11 11 10 1 1.00 1.00
IMGA	AC229724_1013.1 Mtr.49443.1.S1_at 11 10 10 0 1.00 0.91
IMGA	AC229724_1014.1 Mtr.16473.1.S1_at 11 5 5 0 1.00 0.45
IMGA	AC229724_1015.1 Mtr.16451.1.S1_at 11 9 9 0 1.00 0.82
IMGA	AC229724_1016.1 Mtr.37091.1.S1_at 11 4 2 3 0.97 0.35
IMGA	AC229724_1018.1 Mtr.20739.1.S1_s_at 11 11 11 0 1.00 1.00
IMGA	AC229724_1018.1 Mtr.45715.1.S1_at 11 4 0 14 0.86 0.31
IMGA	AC229724_1023.1 Mtr.49450.1.S1_at 11 8 8 0 1.00 0.73
IMGA	AC229724_1025.1 Mtr.16470.1.S1_at 11 11 11 0 1.00 1.00
IMGA	AC229724_1027.1 Mtr.16477.1.S1_at 11 4 4 0 1.00 0.36
IMGA	AC229724_1028.1 Mtr.16474.1.S1_at 11 6 6 0 1.00 0.55
IMGA	AC229724_1028.1 Mtr.29679.1.S1_at 11 5 0 19 0.85 0.39
IMGA	AC229724_1034.1 Mtr.10587.1.S1_at 11 4 2 3 0.97 0.35
IMGA	AC229724_1036.1 Mtr.34820.1.S1_at 11 4 4 0 1.00 0.36
IMGA	AC229724_1038.1 Mtr.16462.1.S1_at 11 10 10 0 1.00 0.91
IMGA	AC229724_1040.1 Mtr.16464.1.S1_at 11 11 11 0 1.00 1.00
IMGA	AC229724_1040.1 Mtr.30174.1.S1_at 11 10 2 12 0.95 0.87
IMGA	AC229724_1040.1 Mtr.31489.1.S1_at 11 6 0 24 0.84 0.46
IMGA	AC229724_1040.1 Mtr.31490.1.S1_at 11 4 0 15 0.85 0.31
IMGA	AC229724_1040.1 Mtr.41687.1.S1_s_at 11 11 11 0 1.00 1.00
IMGA	AC229724_1041.1 Mtr.49446.1.S1_at 11 11 11 0 1.00 1.00
IMGA	AC229724_1045.1 Mtr.18525.1.S1_at 11 8 8 0 1.00 0.73
IMGA	AC229724_1045.1 Mtr.45248.1.S1_at 11 11 11 0 1.00 1.00
IMGA	AC229724_1046.1 Mtr.18526.1.S1_s_at 11 11 11 0 1.00 1.00
IMGA	AC229724_1046.1 Mtr.43665.1.S1_s_at 11 6 6 0 1.00 0.55
IMGA	AC229724_1047.1 Mtr.37038.1.S1_at 11 8 5 6 0.97 0.71
IMGA	AC229724_1047.1 Mtr.44691.1.S1_at 11 4 2 4 0.96 0.35
IMGA	AC229724_1048.1 Mtr.26199.1.S1_at 11 5 5 0 1.00 0.45
IMGA	AC229724_1048.1 Mtr.26199.1.S1_x_at 11 5 4 3 0.98 0.44
IMGA	AC229724_1048.1 Mtr.51308.1.S1_at 11 7 7 0 1.00 0.64
IMGA	AC229724_1049.1 Mtr.26200.1.S1_at 11 4 4 0 1.00 0.36
IMGA	AC229724_1050.1 Mtr.51307.1.S1_at 11 10 10 0 1.00 0.91
IMGA	AC229724_1050.1 Mtr.871.1.S1_s_at 11 11 11 0 1.00 1.00
IMGA	AC229724_1051.1 Mtr.16728.1.S1_at 11 8 8 0 1.00 0.73
IMGA	AC229724_1051.1 Mtr.34588.1.S1_s_at 11 6 0 22 0.85 0.47
IMGA	AC229724_1052.1 Mtr.16726.1.S1_at 11 9 9 0 1.00 0.82
IMGA	AC229724_1052.1 Mtr.16726.1.S1_s_at 11 11 11 0 1.00 1.00
IMGA	AC229724_1053.1 Mtr.16725.1.S1_at 11 9 9 0 1.00 0.82
IMGA	AC229724_1055.1 Mtr.872.1.S1_s_at 11 7 7 0 1.00 0.64
IMGA	AC229724_1056.1 Mtr.51297.1.S1_at 11 9 9 0 1.00 0.82
IMGA	AC229724_1056.1 Mtr.51297.1.S1_x_at 11 5 5 0 1.00 0.45
IMGA	AC229724_1058.1 Mtr.16721.1.S1_at 11 11 11 0 1.00 1.00
IMGA	AC229724_1058.1 Mtr.16721.1.S1_s_at 11 9 8 2 0.99 0.81
IMGA	AC229724_1058.1 Mtr.26201.1.S1_at 11 11 11 0 1.00 1.00
IMGA	AC229724_1058.1 Mtr.51289.1.S1_s_at 11 8 8 0 1.00 0.73
IMGA	AC229724_1059.1 Mtr.16720.1.S1_at 11 7 7 0 1.00 0.64
IMGA	AC229724_1060.1 Mtr.51286.1.S1_at 11 7 7 0 1.00 0.64
IMGA	AC229724_1062.1 Mtr.16718.1.S1_at 11 10 9 4 0.98 0.89
IMGA	AC229724_1062.1 Mtr.51283.1.S1_at 11 4 4 0 1.00 0.36
IMGA	AC229724_1064.1 Mtr.37055.1.S1_at 11 9 9 0 1.00 0.82
IMGA	AC229727_1.1 Mtr.34111.1.S1_at 11 11 8 7 0.97 0.97
IMGA	AC229727_10.1 Mtr.40336.1.S1_at 11 10 9 1 1.00 0.91
IMGA	AC229727_10.2 Mtr.40336.1.S1_at 11 10 9 1 1.00 0.91
IMGA	AC229727_17.1 Mtr.28856.1.S1_at 11 6 4 5 0.97 0.53
IMGA	AC229727_19.1 Mtr.10420.1.S1_a_at 11 9 9 0 1.00 0.82
IMGA	AC229727_19.1 Mtr.10420.1.S1_at 11 11 10 3 0.99 0.99
IMGA	AC229727_19.1 Mtr.4447.1.S1_at 11 11 9 2 0.99 0.99
IMGA	AC229727_19.2 Mtr.10420.1.S1_a_at 11 9 9 0 1.00 0.82
IMGA	AC229727_19.2 Mtr.10420.1.S1_at 11 11 10 3 0.99 0.99
IMGA	AC229727_19.2 Mtr.4447.1.S1_at 11 11 9 2 0.99 0.99
IMGA	AC229727_6.1 Mtr.22198.1.S1_at 11 6 6 0 1.00 0.55
IMGA	AC229727_6.1 Mtr.22198.1.S1_s_at 11 4 4 0 1.00 0.36
IMGA	AC229728_1.1 Mtr.24638.1.S1_at 11 7 7 0 1.00 0.64
IMGA	AC231338_13.2 Mtr.32812.1.S1_s_at 11 10 5 8 0.97 0.88
IMGA	AC231338_13.2 Mtr.40047.1.S1_s_at 11 9 0 30 0.87 0.71
IMGA	AC231338_13.2 Mtr.40067.1.S1_x_at 11 11 11 0 1.00 1.00
IMGA	AC231338_13.4 Mtr.32812.1.S1_s_at 11 10 5 8 0.97 0.88
IMGA	AC231338_13.4 Mtr.40047.1.S1_s_at 11 9 0 30 0.87 0.71
IMGA	AC231338_13.4 Mtr.40067.1.S1_x_at 11 11 11 0 1.00 1.00
IMGA	AC231338_13.5 Mtr.32812.1.S1_s_at 11 10 5 8 0.97 0.88
IMGA	AC231338_13.5 Mtr.40047.1.S1_s_at 11 9 0 30 0.87 0.71
IMGA	AC231338_13.5 Mtr.40067.1.S1_x_at 11 11 11 0 1.00 1.00
IMGA	AC231338_13.6 Mtr.32812.1.S1_s_at 11 10 5 8 0.97 0.88
IMGA	AC231338_13.6 Mtr.40047.1.S1_s_at 11 9 0 30 0.87 0.71
IMGA	AC231338_13.6 Mtr.40067.1.S1_x_at 11 11 11 0 1.00 1.00
IMGA	AC231338_13.7 Mtr.32812.1.S1_s_at 11 10 5 8 0.97 0.88
IMGA	AC231338_13.7 Mtr.40047.1.S1_s_at 11 9 0 30 0.87 0.71
IMGA	AC231338_13.7 Mtr.40067.1.S1_x_at 11 11 11 0 1.00 1.00
IMGA	AC231338_13.8 Mtr.32812.1.S1_s_at 11 10 5 8 0.97 0.88
IMGA	AC231338_13.8 Mtr.40047.1.S1_s_at 11 9 0 30 0.87 0.71
IMGA	AC231338_13.8 Mtr.40067.1.S1_x_at 11 11 11 0 1.00 1.00
IMGA	AC231338_13.9 Mtr.32812.1.S1_s_at 11 10 5 8 0.97 0.88
IMGA	AC231338_13.9 Mtr.40047.1.S1_s_at 11 9 0 30 0.87 0.71
IMGA	AC231338_13.9 Mtr.40067.1.S1_x_at 11 11 11 0 1.00 1.00
IMGA	AC231338_15.1 Mtr.28700.1.S1_at 11 11 11 0 1.00 1.00
IMGA	AC231338_15.1 Mtr.40693.1.S1_s_at 11 11 11 0 1.00 1.00
IMGA	AC231338_15.1 Mtr.40694.1.S1_at 11 10 10 0 1.00 0.91
IMGA	AC231338_17.1 Mtr.32812.1.S1_s_at 11 4 0 15 0.85 0.31
IMGA	AC231338_17.1 Mtr.40047.1.S1_s_at 11 5 0 16 0.87 0.40
IMGA	AC231338_17.1 Mtr.40082.1.S1_at 11 11 11 0 1.00 1.00
IMGA	AC231338_5.1 Mtr.6185.1.S1_at 11 9 9 0 1.00 0.82
IMGA	AC231338_8.1 Mtr.38053.1.S1_at 11 11 10 3 0.99 0.99
IMGA	AC231342_1.1 Mtr.34383.1.S1_s_at 11 9 9 0 1.00 0.82
IMGA	AC231342_1.1 Mtr.5997.1.S1_at 11 6 0 20 0.87 0.47
IMGA	AC231342_1.1 Mtr.623.1.S1_at 11 5 5 0 1.00 0.45
IMGA	AC231342_2.1 Mtr.25808.1.S1_at 11 8 6 6 0.97 0.71
IMGA	AC231342_4.1 Mtr.21167.1.S1_s_at 11 4 4 0 1.00 0.36
IMGA	AC231342_4.1 Mtr.25810.1.S1_at 11 5 4 1 0.99 0.45
IMGA	AC231342_4.1 Mtr.624.1.S1_s_at 11 6 6 0 1.00 0.55
IMGA	AC231342_5.1 Mtr.25811.1.S1_at 11 9 9 0 1.00 0.82
IMGA	AC231342_6.1 Mtr.25812.1.S1_at 11 9 9 0 1.00 0.82
IMGA	AC231342_7.1 Mtr.616.1.S1_at 11 6 2 10 0.93 0.51
IMGA	AC231342_8.1 Mtr.25814.1.S1_at 11 9 9 0 1.00 0.82
IMGA	AC231342_8.1 Mtr.25814.1.S1_x_at 11 6 6 0 1.00 0.55
IMGA	AC231342_9.1 Mtr.625.1.S1_a_at 11 5 5 0 1.00 0.45
IMGA	AC231357_1.1 Mtr.32642.1.S1_at 11 10 9 3 0.99 0.90
IMGA	AC231357_2.1 Mtr.29340.1.S1_at 11 11 11 0 1.00 1.00
IMGA	AC231371_20.1 Mtr.12043.1.S1_at 11 8 8 0 1.00 0.73
IMGA	AC231371_20.1 Mtr.29126.1.S1_at 11 11 10 1 1.00 1.00
IMGA	AC231371_20.2 Mtr.12043.1.S1_at 11 8 8 0 1.00 0.73
IMGA	AC231371_20.2 Mtr.29126.1.S1_at 11 11 10 1 1.00 1.00
IMGA	AC231371_21.1 Mtr.28800.1.S1_at 11 8 7 4 0.98 0.71
IMGA	AC231371_22.1 Mtr.16404.1.S1_at 11 6 0 18 0.88 0.48
IMGA	AC231371_28.1 Mtr.8177.1.S1_at 11 10 10 0 1.00 0.91
IMGA	AC231371_3.1 Mtr.52323.1.S1_at 11 8 8 0 1.00 0.73
IMGA	AC231371_9.1 Mtr.50675.1.S1_at 11 4 0 13 0.87 0.32
IMGA	AC232874_1001.1 Mtr.43250.1.S1_at 11 10 10 0 1.00 0.91
IMGA	AC232874_1002.1 Mtr.13390.1.S1_at 11 11 11 0 1.00 1.00
IMGA	AC232874_1002.1 Mtr.27099.1.S1_s_at 11 10 9 3 0.99 0.90
IMGA	AC232874_1003.1 Mtr.13779.1.S1_at 11 11 11 0 1.00 1.00
IMGA	AC232874_1003.1 Mtr.44739.1.S1_at 11 8 7 2 0.99 0.72
IMGA	AC232874_1004.1 Mtr.32965.1.S1_at 11 9 8 1 1.00 0.81
IMGA	AC232874_1004.1 Mtr.35946.1.S1_at 11 9 9 0 1.00 0.82
IMGA	AC232874_1005.1 Mtr.41616.1.S1_at 11 8 8 0 1.00 0.73
IMGA	AC232874_1005.1 Mtr.45109.1.S1_at 11 5 2 3 0.98 0.44
IMGA	AC232874_1005.1 Mtr.5428.1.S1_at 11 6 5 4 0.97 0.53
IMGA	AC232874_1008.1 Mtr.37588.1.S1_at 11 9 9 0 1.00 0.82
IMGA	AC232874_1013.1 Mtr.7016.1.S1_at 11 10 10 0 1.00 0.91
IMGA	AC232874_1014.1 Mtr.28068.1.S1_at 11 9 9 0 1.00 0.82
IMGA	AC232874_1014.1 Mtr.9853.1.S1_at 11 11 11 0 1.00 1.00
IMGA	AC232874_1015.1 Mtr.11058.1.S1_at 11 11 11 0 1.00 1.00
IMGA	AC232874_1016.1 Mtr.39799.1.S1_at 11 11 11 0 1.00 1.00
IMGA	AC232874_1019.1 Mtr.36173.1.S1_at 11 11 11 0 1.00 1.00
IMGA	AC232874_1019.1 Mtr.42570.1.S1_at 11 9 9 0 1.00 0.82
IMGA	AC232874_1019.1 Mtr.45362.1.S1_at 11 8 8 0 1.00 0.73
IMGA	AC232874_1021.1 Mtr.43735.1.S1_at 11 8 8 0 1.00 0.73
IMGA	AC232874_1028.1 Mtr.27379.1.S1_at 11 9 9 0 1.00 0.82
IMGA	AC232874_1028.1 Mtr.29458.1.S1_at 11 8 8 0 1.00 0.73
IMGA	AC233070_1001.1 Mtr.19705.1.S1_at 11 11 9 6 0.98 0.98
IMGA	AC233070_1002.1 Mtr.19706.1.S1_s_at 11 7 6 4 0.98 0.62
IMGA	AC233070_1004.1 Mtr.49924.1.S1_s_at 11 4 4 0 1.00 0.36
IMGA	AC233070_1004.1 Mtr.49925.1.S1_at 11 6 5 4 0.97 0.53
IMGA	AC233070_1004.1 Mtr.7180.1.S1_x_at 11 10 0 23 0.91 0.83
IMGA	AC233070_1005.1 Mtr.49924.1.S1_at 11 4 1 9 0.91 0.33
IMGA	AC233070_1007.1 Mtr.29985.1.S1_at 11 6 6 0 1.00 0.55
IMGA	AC233070_1007.1 Mtr.49920.1.S1_x_at 11 6 6 0 1.00 0.55
IMGA	AC233070_1011.1 Mtr.11097.1.S1_at 11 5 5 0 1.00 0.45
IMGA	AC233070_1011.1 Mtr.11098.1.S1_x_at 11 5 3 5 0.96 0.44
IMGA	AC233070_1013.1 Mtr.37026.1.S1_at 11 5 5 0 1.00 0.45
IMGA	AC233070_1014.1 Mtr.48803.1.S1_at 11 4 0 10 0.90 0.33
IMGA	AC233070_1015.1 Mtr.43388.1.S1_at 11 9 9 0 1.00 0.82
IMGA	AC233070_1016.1 Mtr.10117.1.S1_at 11 8 8 0 1.00 0.73
IMGA	AC233070_1016.1 Mtr.19694.1.S1_at 11 5 1 15 0.88 0.40
IMGA	AC233070_1016.1 Mtr.32650.1.S1_at 11 6 6 0 1.00 0.55
IMGA	AC233070_1029.1 Mtr.41985.1.S1_at 11 10 10 0 1.00 0.91
IMGA	AC233070_1030.1 Mtr.28786.1.S1_at 11 8 8 0 1.00 0.73
IMGA	AC233082_23.1 Mtr.49514.1.S1_at 11 4 0 9 0.91 0.33
IMGA	AC233082_7.1 Mtr.29466.1.S1_at 9 5 0 20 0.84 0.47
IMGA	AC233082_7.1 Mtr.29466.1.S1_x_at 11 5 0 20 0.84 0.38
IMGA	AC233100_14.1 Mtr.3102.1.S1_at 11 11 11 0 1.00 1.00
IMGA	AC233100_17.1 Mtr.13407.1.S1_at 11 11 11 0 1.00 1.00
IMGA	AC233100_23.1 Mtr.42296.1.S1_at 11 8 8 0 1.00 0.73
IMGA	AC233100_24.1 Mtr.43195.1.S1_at 11 10 7 4 0.98 0.89
IMGA	AC233100_25.1 Mtr.5749.1.S1_at 11 10 10 0 1.00 0.91
IMGA	AC233100_27.1 Mtr.42223.1.S1_at 11 11 8 10 0.96 0.96
IMGA	AC233100_30.1 Mtr.38212.1.S1_at 11 7 7 0 1.00 0.64
IMGA	AC233100_33.1 Mtr.9293.1.S1_at 11 11 11 0 1.00 1.00
IMGA	AC233100_35.1 Mtr.32545.1.S1_at 11 11 11 0 1.00 1.00
IMGA	AC233100_37.1 Mtr.30031.1.S1_at 11 5 1 12 0.90 0.41
IMGA	AC233100_37.1 Mtr.39872.1.S1_at 11 10 10 0 1.00 0.91
IMGA	AC233100_37.1 Mtr.9680.1.S1_at 11 10 10 0 1.00 0.91
IMGA	AC233100_39.1 Mtr.5087.1.S1_at 11 11 11 0 1.00 1.00
IMGA	AC233100_4.1 Mtr.12224.1.S1_at 11 10 10 0 1.00 0.91
IMGA	AC233100_40.1 Mtr.5087.1.S1_at 11 4 1 7 0.93 0.34
IMGA	AC233100_41.1 Mtr.32130.1.S1_at 11 5 2 8 0.94 0.43
IMGA	AC233100_56.1 Mtr.2288.1.S1_at 11 11 10 1 1.00 1.00
IMGA	AC233100_57.1 Mtr.46159.1.S1_at 11 6 6 0 1.00 0.55
IMGA	AC233100_6.1 Mtr.2572.1.S1_at 11 6 1 15 0.90 0.49
IMGA	AC233100_6.1 Mtr.38842.1.S1_at 11 9 0 18 0.92 0.75
IMGA	AC233100_60.1 Mtr.21076.1.S1_at 11 9 7 2 0.99 0.81
IMGA	AC233100_63.1 Mtr.46173.1.S1_at 11 7 7 0 1.00 0.64
IMGA	AC233100_8.1 Mtr.42170.1.S1_at 11 8 6 6 0.97 0.71
IMGA	AC233109_10.1 Mtr.35643.1.S1_at 11 10 8 7 0.97 0.88
IMGA	AC233109_11.1 Mtr.47491.1.S1_s_at 11 7 7 0 1.00 0.64
IMGA	AC233109_12.1 Mtr.39689.1.S1_at 11 8 7 2 0.99 0.72
IMGA	AC233109_13.1 Mtr.23223.1.S1_at 11 4 4 0 1.00 0.36
IMGA	AC233109_20.1 Mtr.31446.1.S1_at 11 6 0 22 0.85 0.47
IMGA	AC233109_20.1 Mtr.31446.1.S1_x_at 11 7 0 23 0.87 0.55
IMGA	AC233109_20.1 Mtr.32787.1.S1_at 11 6 6 0 1.00 0.55
IMGA	AC233109_23.1 Mtr.27146.1.S1_s_at 11 11 11 0 1.00 1.00
IMGA	AC233109_28.1 Mtr.23204.1.S1_x_at 11 7 7 0 1.00 0.64
IMGA	AC233109_34.1 Mtr.27181.1.S1_at 11 11 10 3 0.99 0.99
IMGA	AC233109_34.1 Mtr.39199.1.S1_at 11 11 11 0 1.00 1.00
IMGA	AC233109_34.1 Mtr.47488.1.S1_at 11 6 2 13 0.91 0.50
IMGA	AC233109_35.1 Mtr.12203.1.S1_at 11 9 9 0 1.00 0.82
IMGA	AC233109_35.1 Mtr.12206.1.S1_at 11 5 0 15 0.88 0.40
IMGA	AC233109_38.1 Mtr.30458.1.S1_at 11 11 10 4 0.99 0.99
IMGA	AC233109_38.1 Mtr.5264.1.S1_at 11 6 1 16 0.89 0.49
IMGA	AC233109_44.1 Mtr.38759.1.S1_at 11 10 10 0 1.00 0.91
IMGA	AC233109_45.1 Mtr.29155.1.S1_at 11 6 0 23 0.85 0.46
IMGA	AC233109_47.1 Mtr.36196.1.S1_at 11 9 9 0 1.00 0.82
IMGA	AC233109_47.1 Mtr.36196.1.S1_s_at 11 6 6 0 1.00 0.55
IMGA	AC233109_47.1 Mtr.37896.1.S1_at 11 11 0 19 0.93 0.93
IMGA	AC233109_47.1 Mtr.8875.1.S1_at 11 11 9 3 0.99 0.99
IMGA	AC233109_47.2 Mtr.36196.1.S1_at 11 9 9 0 1.00 0.82
IMGA	AC233109_47.2 Mtr.36196.1.S1_s_at 11 6 6 0 1.00 0.55
IMGA	AC233109_47.2 Mtr.37896.1.S1_at 11 11 0 19 0.93 0.93
IMGA	AC233109_47.2 Mtr.8875.1.S1_at 11 11 9 3 0.99 0.99
IMGA	AC233109_47.3 Mtr.36196.1.S1_at 11 9 9 0 1.00 0.82
IMGA	AC233109_47.3 Mtr.36196.1.S1_s_at 11 6 6 0 1.00 0.55
IMGA	AC233109_47.3 Mtr.37896.1.S1_at 11 11 0 19 0.93 0.93
IMGA	AC233109_47.3 Mtr.8875.1.S1_at 11 11 9 3 0.99 0.99
IMGA	AC233109_49.1 Mtr.12202.1.S1_at 11 10 10 0 1.00 0.91
IMGA	AC233109_5.1 Mtr.23224.1.S1_at 11 8 8 0 1.00 0.73
IMGA	AC233109_5.1 Mtr.47490.1.S1_s_at 11 5 5 0 1.00 0.45
IMGA	AC233109_5.1 Mtr.47490.1.S1_x_at 11 9 8 1 1.00 0.81
IMGA	AC233109_5.1 Mtr.47492.1.S1_at 11 6 0 22 0.85 0.47
IMGA	AC233109_6.1 Mtr.4295.1.S1_at 11 5 5 0 1.00 0.45
IMGA	AC233109_7.1 Mtr.44937.1.S1_at 11 6 6 0 1.00 0.55
IMGA	AC233109_9.1 Mtr.47489.1.S1_at 11 9 9 0 1.00 0.82
IMGA	AC233112_1003.1 Mtr.30299.1.S1_at 11 7 7 0 1.00 0.64
IMGA	AC233112_1003.1 Mtr.38399.1.S1_at 11 10 9 1 1.00 0.91
IMGA	AC233112_1005.1 Mtr.42222.1.S1_at 11 5 5 0 1.00 0.45
IMGA	AC233112_1009.1 Mtr.2872.1.S1_at 11 8 6 5 0.98 0.71
IMGA	AC233112_1009.1 Mtr.35924.1.S1_at 11 9 7 2 0.99 0.81
IMGA	AC233112_1010.1 Mtr.42222.1.S1_at 11 5 5 0 1.00 0.45
IMGA	AC233112_1018.1 Mtr.3890.1.S1_at 11 11 11 0 1.00 1.00
IMGA	AC233112_1021.1 Mtr.45456.1.S1_at 11 9 8 4 0.98 0.80
IMGA	AC233112_1021.1 Mtr.7493.1.S1_at 11 9 7 3 0.99 0.81
IMGA	AC233112_1023.1 Mtr.11774.1.S1_at 11 10 9 3 0.99 0.90
IMGA	AC233112_1023.1 Mtr.13320.1.S1_at 11 11 11 0 1.00 1.00
IMGA	AC233112_1023.1 Mtr.27297.1.S1_at 11 8 7 1 1.00 0.72
IMGA	AC233112_1023.1 Mtr.27809.1.S1_at 11 10 9 2 0.99 0.90
IMGA	AC233112_1023.1 Mtr.5467.1.S1_at 11 9 9 0 1.00 0.82
IMGA	AC233112_1024.1 Mtr.13050.1.S1_at 11 7 7 0 1.00 0.64
IMGA	AC233112_1025.1 Mtr.16596.1.S1_at 11 8 8 0 1.00 0.73
IMGA	AC233140_16.1 Mtr.13730.1.S1_at 11 5 4 1 0.99 0.45
IMGA	AC233140_16.1 Mtr.34420.1.S1_at 11 4 3 1 0.99 0.36
IMGA	AC233140_16.1 Mtr.42275.1.S1_at 11 10 10 0 1.00 0.91
IMGA	AC233140_19.1 Mtr.32751.1.S1_at 11 5 4 1 0.99 0.45
IMGA	AC233140_19.1 Mtr.36404.1.S1_at 11 7 6 1 0.99 0.63
IMGA	AC233140_19.1 Mtr.41860.1.S1_at 11 4 4 0 1.00 0.36
IMGA	AC233140_24.1 Mtr.13568.1.S1_at 11 11 11 0 1.00 1.00
IMGA	AC233140_30.1 Mtr.46183.1.S1_at 11 5 4 2 0.98 0.45
IMGA	AC233140_40.1 Mtr.8765.1.S1_at 11 10 10 0 1.00 0.91
IMGA	AC233140_43.1 Mtr.41403.1.S1_at 11 11 11 0 1.00 1.00
IMGA	AC233140_52.1 Mtr.27128.1.S1_at 11 4 0 14 0.86 0.31
IMGA	AC233140_53.1 Mtr.42993.1.S1_at 11 11 10 1 1.00 1.00
IMGA	AC233140_70.1 Mtr.42566.1.S1_at 11 11 11 0 1.00 1.00
IMGA	AC233140_78.1 Mtr.43404.1.S1_at 11 11 10 4 0.99 0.99
IMGA	AC233140_79.1 Mtr.9449.1.S1_at 11 11 10 3 0.99 0.99
IMGA	AC233140_83.1 Mtr.36896.1.S1_at 11 8 4 7 0.97 0.70
IMGA	AC233160_1021.1 Mtr.22111.1.S1_at 11 4 0 11 0.89 0.32
IMGA	AC233160_1021.1 Mtr.28005.1.S1_at 11 7 7 0 1.00 0.64
IMGA	AC233160_1021.1 Mtr.32283.1.S1_at 11 10 10 0 1.00 0.91
IMGA	AC233160_1021.1 Mtr.32710.1.S1_at 11 11 11 0 1.00 1.00
IMGA	AC233556_1.1 Mtr.7381.1.S1_at 11 10 8 2 0.99 0.90
IMGA	AC233556_12.1 Mtr.27464.1.S1_at 11 8 8 0 1.00 0.73
IMGA	AC233556_18.1 Mtr.13614.1.S1_at 11 8 7 1 1.00 0.72
IMGA	AC233556_2.1 Mtr.1827.1.S1_at 11 10 7 3 0.99 0.90
IMGA	AC233556_21.1 Mtr.43934.1.S1_at 11 7 6 1 0.99 0.63
IMGA	AC233556_21.1 Mtr.43935.1.S1_at 11 9 9 0 1.00 0.82
IMGA	AC233556_21.1 Mtr.7626.1.S1_at 11 8 8 0 1.00 0.73
IMGA	AC233556_21.2 Mtr.43934.1.S1_at 11 7 6 1 0.99 0.63
IMGA	AC233556_21.2 Mtr.43935.1.S1_at 11 9 9 0 1.00 0.82
IMGA	AC233556_21.2 Mtr.7626.1.S1_at 11 8 8 0 1.00 0.73
IMGA	AC233556_22.1 Mtr.2030.1.S1_at 11 11 11 0 1.00 1.00
IMGA	AC233556_25.1 Mtr.27940.1.S1_at 11 9 9 0 1.00 0.82
IMGA	AC233556_26.1 Mtr.4985.1.S1_at 11 7 7 0 1.00 0.64
IMGA	AC233556_27.1 Mtr.27031.1.S1_at 11 10 10 0 1.00 0.91
IMGA	AC233556_4.1 Mtr.11572.1.S1_at 11 10 10 0 1.00 0.91
IMGA	AC233556_4.1 Mtr.13997.1.S1_at 11 4 4 0 1.00 0.36
IMGA	AC233556_4.1 Mtr.28554.1.S1_at 11 11 11 0 1.00 1.00
IMGA	AC233556_7.1 Mtr.32306.1.S1_at 11 10 10 0 1.00 0.91
IMGA	AC233556_7.1 Mtr.8747.1.S1_at 11 6 6 0 1.00 0.55
IMGA	AC233557_4.1 Mtr.4344.1.S1_at 11 11 11 0 1.00 1.00
IMGA	AC233557_5.1 Mtr.8692.1.S1_at 11 4 4 0 1.00 0.36
IMGA	AC233560_1001.1 Mtr.11579.1.S1_at 11 10 9 1 1.00 0.91
IMGA	AC233560_1001.1 Mtr.31732.1.S1_at 11 4 3 2 0.98 0.36
IMGA	AC233560_1002.1 Mtr.12522.1.S1_at 11 9 8 1 1.00 0.81
IMGA	AC233560_1009.1 Mtr.39743.1.S1_at 11 7 6 1 0.99 0.63
IMGA	AC233560_1010.1 Mtr.13510.1.S1_at 11 11 11 0 1.00 1.00
IMGA	AC233560_1010.1 Mtr.36176.1.S1_at 11 11 11 0 1.00 1.00
IMGA	AC233560_1011.1 Mtr.11575.1.S1_at 11 11 11 0 1.00 1.00
IMGA	AC233560_1011.1 Mtr.9439.1.S1_at 11 11 11 0 1.00 1.00
IMGA	AC233571_1.1 Mtr.27916.1.S1_at 11 5 4 1 0.99 0.45
IMGA	AC233571_11.1 Mtr.46018.1.S1_at 11 5 5 0 1.00 0.45
IMGA	AC233571_12.1 Mtr.14650.1.S1_at 11 6 0 12 0.92 0.50
IMGA	AC233571_23.1 Mtr.13577.1.S1_at 11 11 11 0 1.00 1.00
IMGA	AC233571_27.1 Mtr.6136.1.S1_at 11 11 8 3 0.99 0.99
IMGA	AC233571_3.1 Mtr.3423.1.S1_at 11 11 9 8 0.97 0.97
IMGA	AC233571_3.1 Mtr.43911.1.S1_at 11 11 10 2 0.99 0.99
IMGA	AC233572_1.1 Mtr.1535.1.S1_at 11 9 6 3 0.99 0.81
IMGA	AC233572_1.1 Mtr.27409.1.S1_at 11 4 0 14 0.86 0.31
IMGA	AC233572_1.1 Mtr.39453.1.S1_at 11 6 6 0 1.00 0.55
IMGA	AC233572_1.1 Mtr.39495.1.S1_at 11 9 5 6 0.97 0.80
IMGA	AC233572_10.1 Mtr.45781.1.S1_at 11 4 2 6 0.94 0.34
IMGA	AC233572_17.1 Mtr.40451.1.S1_at 11 10 9 2 0.99 0.90
IMGA	AC233572_19.1 Mtr.41683.1.S1_at 11 4 4 0 1.00 0.36
IMGA	AC233572_20.1 Mtr.13426.1.S1_at 11 11 10 1 1.00 1.00
IMGA	AC233572_20.1 Mtr.3059.1.S1_at 11 11 11 0 1.00 1.00
IMGA	AC233572_20.1 Mtr.39091.1.S1_at 11 11 11 0 1.00 1.00
IMGA	AC233572_23.1 Mtr.1828.1.S1_at 11 11 7 6 0.98 0.98
IMGA	AC233572_25.1 Mtr.28242.1.S1_at 11 8 8 0 1.00 0.73
IMGA	AC233572_25.1 Mtr.44504.1.S1_at 11 11 11 0 1.00 1.00
IMGA	AC233572_29.1 Mtr.30847.1.S1_at 11 6 6 0 1.00 0.55
IMGA	AC233574_1.1 Mtr.27493.1.S1_at 11 9 1 15 0.93 0.76
IMGA	AC233574_1.1 Mtr.3635.1.S1_at 11 4 0 11 0.89 0.32
IMGA	AC233574_1.1 Mtr.39718.1.S1_at 11 6 0 20 0.87 0.47
IMGA	AC233574_1.1 Mtr.5649.1.S1_at 11 7 1 12 0.93 0.59
IMGA	AC233576_14.1 Mtr.7521.1.S1_at 11 11 11 0 1.00 1.00
IMGA	AC233576_15.1 Mtr.33668.1.S1_a_at 11 11 11 0 1.00 1.00
IMGA	AC233576_15.1 Mtr.33668.1.S1_at 11 11 11 0 1.00 1.00
IMGA	AC233576_15.1 Mtr.42758.1.S1_at 11 11 11 0 1.00 1.00
IMGA	AC233576_19.1 Mtr.23806.1.S1_at 11 8 5 8 0.96 0.70
IMGA	AC233576_19.1 Mtr.2623.1.S1_at 11 5 3 3 0.98 0.44
IMGA	AC233576_23.1 Mtr.14045.1.S1_s_at 11 4 2 2 0.98 0.36
IMGA	AC233576_4.1 Mtr.6502.1.S1_at 11 11 11 0 1.00 1.00
IMGA	AC233576_6.1 Mtr.34955.1.S1_at 11 9 1 21 0.91 0.74
IMGA	AC233576_8.1 Mtr.32085.1.S1_at 11 9 9 0 1.00 0.82
IMGA	AC233576_8.1 Mtr.33476.1.S1_at 11 7 1 10 0.94 0.60
IMGA	AC233576_8.1 Mtr.3596.1.S1_at 11 11 11 0 1.00 1.00
IMGA	AC233577_13.1 Mtr.3803.1.S1_at 11 8 1 18 0.91 0.66
IMGA	AC233577_14.1 Mtr.41984.1.S1_at 11 9 8 1 1.00 0.81
IMGA	AC233577_15.1 Mtr.29564.1.S1_at 11 11 11 0 1.00 1.00
IMGA	AC233577_16.1 Mtr.43803.1.S1_at 11 11 4 22 0.92 0.92
IMGA	AC233577_16.1 Mtr.43804.1.S1_at 11 9 8 1 1.00 0.81
IMGA	AC233577_18.1 Mtr.4503.1.S1_at 11 11 11 0 1.00 1.00
IMGA	AC233577_2.1 Mtr.11910.1.S1_at 11 4 4 0 1.00 0.36
IMGA	AC233577_20.1 Mtr.43219.1.S1_at 11 11 10 1 1.00 1.00
IMGA	AC233577_20.2 Mtr.43219.1.S1_at 11 11 10 1 1.00 1.00
IMGA	AC233577_25.1 Mtr.31263.1.S1_at 11 11 11 0 1.00 1.00
IMGA	AC233577_25.1 Mtr.37831.1.S1_at 11 11 11 0 1.00 1.00
IMGA	AC233577_28.1 Mtr.29874.1.S1_at 11 7 2 11 0.94 0.60
IMGA	AC233577_28.1 Mtr.33437.1.S1_at 11 11 11 0 1.00 1.00
IMGA	AC233577_28.1 Mtr.4193.1.S1_at 11 9 2 11 0.95 0.78
IMGA	AC233577_28.1 Mtr.7145.1.S1_at 11 4 1 6 0.94 0.34
IMGA	AC233577_29.1 Mtr.51680.1.S1_at 11 6 2 7 0.95 0.52
IMGA	AC233577_3.1 Mtr.30073.1.S1_at 11 11 11 0 1.00 1.00
IMGA	AC233577_30.1 Mtr.2884.1.S1_at 11 10 6 4 0.98 0.89
IMGA	AC233577_30.1 Mtr.38838.1.S1_at 11 11 11 0 1.00 1.00
IMGA	AC233577_31.1 Mtr.38932.1.S1_at 11 11 10 2 0.99 0.99
IMGA	AC233577_31.1 Mtr.39132.1.S1_at 11 11 10 1 1.00 1.00
IMGA	AC233577_36.1 Mtr.31604.1.S1_at 11 11 11 0 1.00 1.00
IMGA	AC233577_36.1 Mtr.31604.1.S1_s_at 11 10 10 0 1.00 0.91
IMGA	AC233577_36.1 Mtr.31604.1.S1_x_at 11 10 8 2 0.99 0.90
IMGA	AC233577_36.1 Mtr.8595.1.S1_at 11 10 8 2 0.99 0.90
IMGA	AC233577_36.1 Mtr.8596.1.S1_at 11 8 5 3 0.99 0.72
IMGA	AC233577_37.1 Mtr.31604.1.S1_s_at 11 5 0 15 0.88 0.40
IMGA	AC233577_37.1 Mtr.5466.1.S1_at 11 11 11 0 1.00 1.00
IMGA	AC233577_37.1 Mtr.8596.1.S1_at 11 6 5 3 0.98 0.53
IMGA	AC233577_4.1 Mtr.33437.1.S1_at 11 4 0 17 0.83 0.30
IMGA	AC233577_4.1 Mtr.7145.1.S1_at 11 11 11 0 1.00 1.00
IMGA	AC233577_41.1 Mtr.10772.1.S1_at 11 10 10 0 1.00 0.91
IMGA	AC233577_42.1 Mtr.43268.1.S1_at 11 11 11 0 1.00 1.00
IMGA	AC233577_43.1 Mtr.5079.1.S1_at 11 11 11 0 1.00 1.00
IMGA	AC233577_9.1 Mtr.1954.1.S1_at 11 11 11 0 1.00 1.00
IMGA	AC233651_1003.1 Mtr.37447.1.S1_at 11 5 5 0 1.00 0.45
IMGA	AC233651_1005.1 Mtr.11961.1.S1_at 11 11 9 2 0.99 0.99
IMGA	AC233651_1005.1 Mtr.42473.1.S1_at 11 10 8 2 0.99 0.90
IMGA	AC233651_1012.1 Mtr.42582.1.S1_at 11 8 6 2 0.99 0.72
IMGA	AC233651_1015.1 Mtr.35848.1.S1_at 11 11 11 0 1.00 1.00
IMGA	AC233651_1015.1 Mtr.35848.1.S1_s_at 11 11 11 0 1.00 1.00
IMGA	AC233651_1015.1 Mtr.45500.1.S1_at 11 7 7 0 1.00 0.64
IMGA	AC233651_1017.1 Mtr.41942.1.S1_at 11 11 10 1 1.00 1.00
IMGA	AC233653_1001.1 Mtr.13676.1.S1_at 11 4 3 1 0.99 0.36
IMGA	AC233653_1001.1 Mtr.17606.1.S1_at 11 5 0 9 0.93 0.42
IMGA	AC233653_1001.1 Mtr.35260.1.S1_at 11 9 8 1 1.00 0.81
IMGA	AC233653_1005.1 Mtr.2287.1.S1_at 11 9 8 1 1.00 0.81
IMGA	AC233653_1007.1 Mtr.5901.1.S1_at 11 11 11 0 1.00 1.00
IMGA	AC233653_1010.1 Mtr.34482.1.S1_at 11 10 8 7 0.97 0.88
IMGA	AC233653_1015.1 Mtr.33360.1.S1_at 11 11 11 0 1.00 1.00
IMGA	AC233653_1015.1 Mtr.4722.1.S1_at 11 11 11 0 1.00 1.00
IMGA	AC233655_10.1 Mtr.38308.1.S1_at 11 6 6 0 1.00 0.55
IMGA	AC233655_16.1 Mtr.38633.1.S1_at 11 10 10 0 1.00 0.91
IMGA	AC233655_16.1 Mtr.44757.1.S1_at 11 10 10 0 1.00 0.91
IMGA	AC233655_18.1 Mtr.41493.1.S1_at 11 11 11 0 1.00 1.00
IMGA	AC233655_19.1 Mtr.34620.1.S1_at 11 11 11 0 1.00 1.00
IMGA	AC233655_19.1 Mtr.40238.1.S1_at 11 4 0 10 0.90 0.33
IMGA	AC233655_22.1 Mtr.6110.1.S1_s_at 8 4 0 16 0.84 0.42
IMGA	AC233655_24.1 Mtr.11665.1.S1_at 11 11 11 0 1.00 1.00
IMGA	AC233655_24.1 Mtr.40641.1.S1_at 11 10 10 0 1.00 0.91
IMGA	AC233655_25.1 Mtr.11491.1.S1_at 11 11 11 0 1.00 1.00
IMGA	AC233655_27.1 Mtr.33581.1.S1_at 11 9 8 1 1.00 0.81
IMGA	AC233655_27.1 Mtr.33581.1.S1_s_at 11 11 11 0 1.00 1.00
IMGA	AC233655_27.1 Mtr.9976.1.S1_at 11 10 10 0 1.00 0.91
IMGA	AC233655_29.1 Mtr.27574.1.S1_at 11 9 1 20 0.91 0.75
IMGA	AC233655_31.1 Mtr.35936.1.S1_at 11 11 10 5 0.98 0.98
IMGA	AC233655_39.1 Mtr.12741.1.S1_at 11 10 10 0 1.00 0.91
IMGA	AC233655_45.1 Mtr.39209.1.S1_at 11 11 10 2 0.99 0.99
IMGA	AC233655_47.1 Mtr.8991.1.S1_at 11 9 9 0 1.00 0.82
IMGA	AC233655_47.2 Mtr.8991.1.S1_at 11 9 9 0 1.00 0.82
IMGA	AC233655_51.1 Mtr.40191.1.S1_at 11 11 11 0 1.00 1.00
IMGA	AC233655_51.1 Mtr.40192.1.S1_at 11 11 11 0 1.00 1.00
IMGA	AC233655_7.1 Mtr.2048.1.S1_at 11 10 2 15 0.94 0.85
IMGA	AC233655_7.1 Mtr.25611.1.S1_at 11 4 0 11 0.89 0.32
IMGA	AC233655_7.1 Mtr.42337.1.S1_at 11 11 8 7 0.97 0.97
IMGA	AC233655_8.1 Mtr.29768.1.S1_at 11 11 11 0 1.00 1.00
IMGA	AC233656_1025.1 Mtr.40725.1.S1_at 11 11 11 0 1.00 1.00
IMGA	AC233656_12.1 Mtr.30414.1.S1_at 11 11 10 3 0.99 0.99
IMGA	AC233656_13.1 Mtr.36490.1.S1_at 11 11 11 0 1.00 1.00
IMGA	AC233656_13.1 Mtr.4388.1.S1_at 11 4 0 12 0.88 0.32
IMGA	AC233656_15.1 Mtr.36196.1.S1_at 11 8 8 0 1.00 0.73
IMGA	AC233656_15.1 Mtr.36196.1.S1_s_at 11 9 9 0 1.00 0.82
IMGA	AC233656_17.1 Mtr.37896.1.S1_at 11 6 0 8 0.95 0.52
IMGA	AC233656_18.1 Mtr.12720.1.S1_at 11 11 11 0 1.00 1.00
IMGA	AC233656_18.1 Mtr.40691.1.S1_at 11 9 8 1 1.00 0.81
IMGA	AC233656_18.2 Mtr.40691.1.S1_at 11 9 8 1 1.00 0.81
IMGA	AC233656_18.3 Mtr.12720.1.S1_at 11 11 11 0 1.00 1.00
IMGA	AC233656_19.1 Mtr.4388.1.S1_at 11 5 2 7 0.94 0.43
IMGA	AC233656_21.1 Mtr.3500.1.S1_at 11 11 11 0 1.00 1.00
IMGA	AC233656_21.1 Mtr.3873.1.S1_at 11 9 9 0 1.00 0.82
IMGA	AC233656_7.1 Mtr.11061.1.S1_at 11 4 3 1 0.99 0.36
IMGA	AC233656_8.1 Mtr.12136.1.S1_at 11 11 9 2 0.99 0.99
IMGA	AC233656_9.1 Mtr.32916.1.S1_at 11 11 10 1 1.00 1.00
IMGA	AC233657_13.1 Mtr.2738.1.S1_at 11 10 10 0 1.00 0.91
IMGA	AC233657_14.1 Mtr.39065.1.S1_at 11 7 5 2 0.99 0.63
IMGA	AC233657_14.1 Mtr.5245.1.S1_at 11 4 0 13 0.87 0.32
IMGA	AC233657_17.1 Mtr.38872.1.S1_at 11 10 8 4 0.98 0.89
IMGA	AC233657_20.1 Mtr.43141.1.S1_at 11 5 0 18 0.86 0.39
IMGA	AC233657_22.1 Mtr.10402.1.S1_at 11 9 9 0 1.00 0.82
IMGA	AC233657_22.1 Mtr.34540.1.S1_s_at 11 11 11 0 1.00 1.00
IMGA	AC233657_24.1 Mtr.38371.1.S1_at 11 11 9 8 0.97 0.97
IMGA	AC233657_25.1 Mtr.40811.1.S1_at 11 11 10 3 0.99 0.99
IMGA	AC233657_27.1 Mtr.689.1.S1_at 11 6 1 11 0.93 0.51
IMGA	AC233657_33.1 Mtr.8946.1.S1_at 11 4 1 9 0.91 0.33
IMGA	AC233657_35.1 Mtr.49387.1.S1_s_at 11 8 0 21 0.90 0.65
IMGA	AC233657_41.1 Mtr.28454.1.S1_at 11 9 9 0 1.00 0.82
IMGA	AC233657_41.1 Mtr.3508.1.S1_at 11 11 9 4 0.99 0.99
IMGA	AC233657_46.1 Mtr.49483.1.S1_s_at 11 4 0 10 0.90 0.33
IMGA	AC233657_6.1 Mtr.13683.1.S1_at 11 9 9 0 1.00 0.82
IMGA	AC233658_11.1 Mtr.39444.1.S1_at 11 9 8 2 0.99 0.81
IMGA	AC233658_13.1 Mtr.48734.1.S1_at 11 5 0 9 0.93 0.42
IMGA	AC233658_14.1 Mtr.5895.1.S1_at 11 6 4 5 0.97 0.53
IMGA	AC233658_2.1 Mtr.8309.1.S1_at 11 10 10 0 1.00 0.91
IMGA	AC233658_7.1 Mtr.30053.1.S1_at 11 4 3 1 0.99 0.36
IMGA	AC233658_8.1 Mtr.4012.1.S1_at 11 6 5 1 0.99 0.54
IMGA	AC233659_1.1 Mtr.11850.1.S1_at 11 11 9 6 0.98 0.98
IMGA	AC233659_1.1 Mtr.37133.1.S1_at 11 6 6 0 1.00 0.55
IMGA	AC233659_10.1 Mtr.10296.1.S1_at 11 11 10 1 1.00 1.00
IMGA	AC233659_10.1 Mtr.30907.1.S1_at 11 11 11 0 1.00 1.00
IMGA	AC233659_10.1 Mtr.36147.1.S1_at 11 6 1 9 0.94 0.51
IMGA	AC233659_10.1 Mtr.45121.1.S1_at 11 10 9 1 1.00 0.91
IMGA	AC233659_11.1 Mtr.34134.1.S1_at 11 11 11 0 1.00 1.00
IMGA	AC233659_12.1 Mtr.30168.1.S1_at 11 11 7 8 0.97 0.97
IMGA	AC233659_13.1 Mtr.12551.1.S1_at 11 11 11 0 1.00 1.00
IMGA	AC233659_13.1 Mtr.9744.1.S1_at 11 11 11 0 1.00 1.00
IMGA	AC233659_18.1 Mtr.27750.1.S1_at 11 10 6 8 0.97 0.88
IMGA	AC233659_19.1 Mtr.32068.1.S1_at 11 8 3 11 0.95 0.69
IMGA	AC233659_19.1 Mtr.32539.1.S1_at 11 11 10 1 1.00 1.00
IMGA	AC233659_2.1 Mtr.13132.1.S1_a_at 10 6 0 25 0.83 0.50
IMGA	AC233659_2.1 Mtr.13132.1.S1_at 11 9 0 30 0.87 0.71
IMGA	AC233659_2.1 Mtr.30269.1.S1_at 11 6 6 0 1.00 0.55
IMGA	AC233659_20.1 Mtr.11768.1.S1_at 11 4 0 13 0.87 0.32
IMGA	AC233659_20.1 Mtr.33434.1.S1_at 11 7 5 5 0.97 0.62
IMGA	AC233659_20.1 Mtr.33434.1.S1_x_at 11 8 6 5 0.98 0.71
IMGA	AC233659_21.1 Mtr.41467.1.S1_at 11 11 6 6 0.98 0.98
IMGA	AC233659_3.1 Mtr.51964.1.S1_at 11 5 0 20 0.84 0.38
IMGA	AC233659_3.1 Mtr.51964.1.S1_x_at 11 4 0 16 0.84 0.31
IMGA	AC233659_5.1 Mtr.37447.1.S1_at 11 11 11 0 1.00 1.00
IMGA	AC233659_9.1 Mtr.39559.1.S1_at 11 10 9 1 1.00 0.91
IMGA	AC233660_13.1 Mtr.38306.1.S1_at 11 8 8 0 1.00 0.73
IMGA	AC233660_16.1 Mtr.18831.1.S1_at 11 7 2 13 0.93 0.59
IMGA	AC233660_16.1 Mtr.4829.1.S1_s_at 11 5 5 0 1.00 0.45
IMGA	AC233660_17.1 Mtr.37645.1.S1_at 11 10 10 0 1.00 0.91
IMGA	AC233660_19.1 Mtr.39490.1.S1_at 11 10 9 1 1.00 0.91
IMGA	AC233660_20.1 Mtr.40431.1.S1_at 11 6 6 0 1.00 0.55
IMGA	AC233660_20.1 Mtr.7048.1.S1_at 11 11 11 0 1.00 1.00
IMGA	AC233660_22.1 Mtr.3148.1.S1_at 11 11 11 0 1.00 1.00
IMGA	AC233660_28.1 Mtr.10269.1.S1_at 11 7 1 15 0.91 0.58
IMGA	AC233660_29.1 Mtr.12889.1.S1_at 11 10 9 1 1.00 0.91
IMGA	AC233660_29.1 Mtr.27872.1.S1_at 11 7 7 0 1.00 0.64
IMGA	AC233660_30.1 Mtr.38928.1.S1_at 11 11 10 2 0.99 0.99
IMGA	AC233660_31.1 Mtr.29404.1.S1_at 11 11 11 0 1.00 1.00
IMGA	AC233660_31.1 Mtr.6671.1.S1_at 11 10 9 2 0.99 0.90
IMGA	AC233660_33.1 Mtr.34929.1.S1_at 11 10 10 0 1.00 0.91
IMGA	AC233660_35.1 Mtr.3356.1.S1_at 11 11 11 0 1.00 1.00
IMGA	AC233660_37.1 Mtr.35576.1.S1_at 11 4 0 10 0.90 0.33
IMGA	AC233660_40.1 Mtr.7490.1.S1_at 11 6 6 0 1.00 0.55
IMGA	AC233660_41.1 Mtr.31339.1.S1_at 11 11 10 3 0.99 0.99
IMGA	AC233660_42.1 Mtr.10269.1.S1_at 11 9 8 1 1.00 0.81
IMGA	AC233660_42.1 Mtr.27059.1.S1_at 11 7 7 0 1.00 0.64
IMGA	AC233660_42.1 Mtr.30610.1.S1_at 11 10 10 0 1.00 0.91
IMGA	AC233660_45.1 Mtr.1222.1.S1_at 11 4 4 0 1.00 0.36
IMGA	AC233660_48.1 Mtr.12964.1.S1_at 11 11 10 2 0.99 0.99
IMGA	AC233660_48.1 Mtr.28742.1.S1_at 11 11 11 0 1.00 1.00
IMGA	AC233660_48.1 Mtr.47958.1.S1_at 11 4 0 15 0.85 0.31
IMGA	AC233660_6.1 Mtr.38380.1.S1_at 11 8 2 9 0.96 0.69
IMGA	AC233660_6.1 Mtr.38564.1.S1_at 11 11 2 13 0.95 0.95
IMGA	AC233660_9.1 Mtr.3503.1.S1_at 11 11 11 0 1.00 1.00
IMGA	AC233661_10.1 Mtr.3221.1.S1_at 11 9 6 6 0.97 0.80
IMGA	AC233661_10.1 Mtr.4638.1.S1_at 11 11 11 0 1.00 1.00
IMGA	AC233661_10.1 Mtr.6161.1.S1_s_at 11 11 11 0 1.00 1.00
IMGA	AC233661_10.2 Mtr.3221.1.S1_at 11 9 6 6 0.97 0.80
IMGA	AC233661_10.2 Mtr.4638.1.S1_at 11 11 11 0 1.00 1.00
IMGA	AC233661_10.2 Mtr.6161.1.S1_s_at 11 11 11 0 1.00 1.00
IMGA	AC233661_12.1 Mtr.29400.1.S1_at 11 11 11 0 1.00 1.00
IMGA	AC233661_12.1 Mtr.39444.1.S1_at 11 9 8 2 0.99 0.81
IMGA	AC233661_12.2 Mtr.29400.1.S1_at 11 11 11 0 1.00 1.00
IMGA	AC233661_12.2 Mtr.39444.1.S1_at 11 9 8 2 0.99 0.81
IMGA	AC233661_13.1 Mtr.34803.1.S1_at 11 9 2 22 0.90 0.74
IMGA	AC233661_13.1 Mtr.6980.1.S1_at 11 8 3 10 0.95 0.69
IMGA	AC233661_14.1 Mtr.30053.1.S1_at 11 4 3 1 0.99 0.36
IMGA	AC233661_16.1 Mtr.48734.1.S1_at 11 5 0 9 0.93 0.42
IMGA	AC233661_17.1 Mtr.5895.1.S1_at 11 5 1 8 0.94 0.43
IMGA	AC233661_19.1 Mtr.5895.1.S1_at 11 11 10 3 0.99 0.99
IMGA	AC233661_3.1 Mtr.3189.1.S1_at 11 10 10 0 1.00 0.91
IMGA	AC233661_3.1 Mtr.38791.1.S1_at 11 10 9 2 0.99 0.90
IMGA	AC233661_3.1 Mtr.8309.1.S1_at 11 11 11 0 1.00 1.00
IMGA	AC233661_5.1 Mtr.11314.1.S1_at 11 11 11 0 1.00 1.00
IMGA	AC233661_5.1 Mtr.1962.1.S1_at 11 10 9 1 1.00 0.91
IMGA	AC233661_5.1 Mtr.27786.1.S1_at 11 4 0 8 0.92 0.33
IMGA	AC233661_5.1 Mtr.2990.1.S1_at 11 10 9 2 0.99 0.90
IMGA	AC233661_5.1 Mtr.7160.1.S1_at 11 6 0 17 0.89 0.48
IMGA	AC233661_8.1 Mtr.1962.1.S1_at 11 7 1 19 0.89 0.57
IMGA	AC233661_8.1 Mtr.2990.1.S1_at 11 7 0 18 0.90 0.57
IMGA	AC233661_8.1 Mtr.34803.1.S1_at 11 8 7 1 1.00 0.72
IMGA	AC233661_8.1 Mtr.45313.1.S1_at 11 10 6 8 0.97 0.88
IMGA	AC233661_8.1 Mtr.6980.1.S1_at 11 9 6 11 0.95 0.78
IMGA	AC233661_8.1 Mtr.7160.1.S1_at 11 11 10 1 1.00 1.00
IMGA	AC233662_11.1 Mtr.10402.1.S1_at 11 8 7 3 0.99 0.72
IMGA	AC233662_11.1 Mtr.34540.1.S1_s_at 11 10 10 0 1.00 0.91
IMGA	AC233662_12.1 Mtr.4325.1.S1_at 11 8 6 5 0.98 0.71
IMGA	AC233662_12.1 Mtr.4325.1.S1_s_at 11 4 4 0 1.00 0.36
IMGA	AC233662_16.1 Mtr.15471.1.S1_x_at 11 4 0 15 0.85 0.31
IMGA	AC233662_16.1 Mtr.40811.1.S1_at 11 8 7 3 0.99 0.72
IMGA	AC233662_2.1 Mtr.28540.1.S1_at 11 6 6 0 1.00 0.55
IMGA	AC233662_2.1 Mtr.43872.1.S1_at 11 11 11 0 1.00 1.00
IMGA	AC233662_22.1 Mtr.2738.1.S1_at 11 8 8 0 1.00 0.73
IMGA	AC233662_23.1 Mtr.39065.1.S1_at 11 8 7 1 1.00 0.72
IMGA	AC233662_23.1 Mtr.5245.1.S1_at 11 4 0 14 0.86 0.31
IMGA	AC233662_31.1 Mtr.36002.1.S1_a_at 11 4 0 18 0.82 0.30
IMGA	AC233662_34.1 Mtr.10798.1.S1_at 11 11 11 0 1.00 1.00
IMGA	AC233662_34.1 Mtr.3363.1.S1_at 11 8 4 10 0.95 0.69
IMGA	AC233662_35.1 Mtr.10290.1.S1_at 11 5 1 16 0.87 0.40
IMGA	AC233662_35.1 Mtr.12048.1.S1_at 11 11 8 3 0.99 0.99
IMGA	AC233662_35.1 Mtr.29432.1.S1_at 11 6 0 17 0.89 0.48
IMGA	AC233662_35.1 Mtr.35765.1.S1_at 11 10 10 0 1.00 0.91
IMGA	AC233662_35.1 Mtr.41873.1.S1_at 11 6 0 18 0.88 0.48
IMGA	AC233662_35.1 Mtr.41873.1.S1_x_at 11 6 1 15 0.90 0.49
IMGA	AC233662_37.1 Mtr.29869.1.S1_at 11 11 10 1 1.00 1.00
IMGA	AC233662_37.1 Mtr.38694.1.S1_at 11 10 9 1 1.00 0.91
IMGA	AC233662_49.1 Mtr.27360.1.S1_at 11 10 9 3 0.99 0.90
IMGA	AC233662_49.1 Mtr.35055.1.S1_at 11 11 8 4 0.99 0.99
IMGA	AC233662_49.1 Mtr.4356.1.S1_at 11 11 9 3 0.99 0.99
IMGA	AC233662_5.1 Mtr.43141.1.S1_at 11 4 0 14 0.86 0.31
IMGA	AC233662_52.1 Mtr.37083.1.S1_at 11 6 1 12 0.92 0.50
IMGA	AC233662_52.1 Mtr.7517.1.S1_at 11 10 3 12 0.95 0.87
IMGA	AC233662_53.1 Mtr.12283.1.S1_at 11 9 9 0 1.00 0.82
IMGA	AC233662_54.1 Mtr.44020.1.S1_at 11 11 11 0 1.00 1.00
IMGA	AC233662_55.1 Mtr.39814.1.S1_at 11 11 9 2 0.99 0.99
IMGA	AC233662_56.1 Mtr.40161.1.S1_at 11 9 9 0 1.00 0.82
IMGA	AC233662_57.1 Mtr.40697.1.S1_at 11 11 10 3 0.99 0.99
IMGA	AC233662_57.1 Mtr.45002.1.S1_at 11 4 0 14 0.86 0.31
IMGA	AC233662_57.2 Mtr.40697.1.S1_at 11 11 10 3 0.99 0.99
IMGA	AC233662_57.2 Mtr.45002.1.S1_at 11 4 0 14 0.86 0.31
IMGA	AC233662_6.1 Mtr.38371.1.S1_at 11 10 8 8 0.97 0.88
IMGA	AC233662_8.1 Mtr.13683.1.S1_at 11 11 11 0 1.00 1.00
IMGA	AC233662_9.1 Mtr.8946.1.S1_at 11 5 2 9 0.93 0.42
IMGA	AC233663_13.1 Mtr.41609.1.S1_at 11 9 9 0 1.00 0.82
IMGA	AC233663_14.1 Mtr.31663.1.S1_at 11 4 4 0 1.00 0.36
IMGA	AC233663_14.1 Mtr.31663.1.S1_s_at 11 11 11 0 1.00 1.00
IMGA	AC233663_14.1 Mtr.37474.1.S1_at 11 11 10 1 1.00 1.00
IMGA	AC233663_23.1 Mtr.31382.1.S1_at 11 10 9 1 1.00 0.91
IMGA	AC233663_23.1 Mtr.40270.1.S1_at 11 6 6 0 1.00 0.55
IMGA	AC233663_23.1 Mtr.4483.1.S1_at 11 6 0 19 0.87 0.48
IMGA	AC233665_2.1 Mtr.3102.1.S1_at 11 10 10 0 1.00 0.91
IMGA	AC233665_3.1 Mtr.42170.1.S1_at 11 7 5 6 0.97 0.61
IMGA	AC233668_10.1 Mtr.12519.1.S1_at 11 6 6 0 1.00 0.55
IMGA	AC233668_10.1 Mtr.41403.1.S1_at 11 10 10 0 1.00 0.91
IMGA	AC233668_13.1 Mtr.8765.1.S1_at 11 9 9 0 1.00 0.82
IMGA	AC233668_19.1 Mtr.10431.1.S1_at 11 10 10 0 1.00 0.91
IMGA	AC233668_19.2 Mtr.10431.1.S1_at 11 10 10 0 1.00 0.91
IMGA	AC233668_22.1 Mtr.33263.1.S1_at 11 8 8 0 1.00 0.73
IMGA	AC233668_35.1 Mtr.42993.1.S1_at 11 11 10 1 1.00 1.00
IMGA	AC233668_38.1 Mtr.46183.1.S1_at 11 4 3 2 0.98 0.36
IMGA	AC233668_41.1 Mtr.41860.1.S1_at 11 6 6 0 1.00 0.55
IMGA	AC233668_46.1 Mtr.13730.1.S1_at 11 7 5 4 0.98 0.62
IMGA	AC233668_46.1 Mtr.42275.1.S1_at 11 5 5 0 1.00 0.45
IMGA	AC233668_48.1 Mtr.12705.1.S1_at 11 4 3 1 0.99 0.36
IMGA	AC233668_48.1 Mtr.9719.1.S1_at 11 6 3 3 0.98 0.53
IMGA	AC233668_57.1 Mtr.36404.1.S1_at 11 5 5 0 1.00 0.45
IMGA	AC233669_11.1 Mtr.1994.1.S1_at 11 11 10 1 1.00 1.00
IMGA	AC233669_11.1 Mtr.45587.1.S1_at 11 10 7 5 0.98 0.89
IMGA	AC233669_11.1 Mtr.9432.1.S1_at 11 11 9 4 0.99 0.99
IMGA	AC233669_11.2 Mtr.1994.1.S1_at 11 11 10 1 1.00 1.00
IMGA	AC233669_11.2 Mtr.45587.1.S1_at 11 10 7 5 0.98 0.89
IMGA	AC233669_11.2 Mtr.9432.1.S1_at 11 11 9 4 0.99 0.99
IMGA	AC233669_12.1 Mtr.13334.1.S1_at 11 11 10 1 1.00 1.00
IMGA	AC233669_12.1 Mtr.38258.1.S1_at 11 10 8 6 0.98 0.89
IMGA	AC233669_12.1 Mtr.44587.1.S1_at 11 9 8 1 1.00 0.81
IMGA	AC233669_12.2 Mtr.38258.1.S1_at 11 5 4 4 0.97 0.44
IMGA	AC233669_16.1 Mtr.12079.1.S1_at 11 11 10 3 0.99 0.99
IMGA	AC233669_16.1 Mtr.35683.1.S1_at 11 11 11 0 1.00 1.00
IMGA	AC233669_19.1 Mtr.28579.1.S1_at 11 11 11 0 1.00 1.00
IMGA	AC233669_19.1 Mtr.35158.1.S1_at 11 10 3 9 0.96 0.88
IMGA	AC233669_19.1 Mtr.36850.1.S1_at 11 4 2 6 0.94 0.34
IMGA	AC233669_19.1 Mtr.47842.1.S1_at 11 6 0 13 0.91 0.50
IMGA	AC233669_20.1 Mtr.2521.1.S1_at 11 10 9 1 1.00 0.91
IMGA	AC233669_20.1 Mtr.43767.1.S1_at 11 7 0 20 0.89 0.56
IMGA	AC233669_22.1 Mtr.28736.1.S1_at 11 11 10 1 1.00 1.00
IMGA	AC233669_22.1 Mtr.39254.1.S1_at 11 10 9 1 1.00 0.91
IMGA	AC233669_25.1 Mtr.32653.1.S1_at 11 11 11 0 1.00 1.00
IMGA	AC233669_25.1 Mtr.5323.1.S1_at 11 11 10 2 0.99 0.99
IMGA	AC233669_25.1 Mtr.6100.1.S1_at 11 11 11 0 1.00 1.00
IMGA	AC233669_4.1 Mtr.7799.1.S1_at 11 11 11 0 1.00 1.00
IMGA	AC233669_5.1 Mtr.33566.1.S1_at 11 11 10 1 1.00 1.00
IMGA	AC233669_7.1 Mtr.10672.1.S1_s_at 11 9 9 0 1.00 0.82
IMGA	AC233669_7.1 Mtr.20819.1.S1_at 11 6 0 17 0.89 0.48
IMGA	AC233669_7.1 Mtr.27176.1.S1_at 11 5 4 1 0.99 0.45
IMGA	AC233669_8.1 Mtr.38008.1.S1_at 11 11 11 0 1.00 1.00
IMGA	AC233671_10.1 Mtr.44066.1.S1_at 11 10 8 2 0.99 0.90
IMGA	AC233671_10.1 Mtr.44442.1.S1_at 11 11 11 0 1.00 1.00
IMGA	AC233672_3.1 Mtr.37783.1.S1_at 11 7 7 0 1.00 0.64
IMGA	AC233672_4.1 Mtr.43792.1.S1_at 11 9 8 2 0.99 0.81
IMGA	AC233674_1.1 Mtr.37526.1.S1_at 11 5 0 19 0.85 0.39
IMGA	AC233674_1.1 Mtr.8634.1.S1_at 11 6 6 0 1.00 0.55
IMGA	AC233674_5.1 Mtr.10456.1.S1_at 11 7 4 11 0.94 0.60
IMGA	AC233674_5.1 Mtr.10457.1.S1_at 11 5 0 19 0.85 0.39
IMGA	AC233674_5.1 Mtr.40245.1.S1_s_at 11 11 11 0 1.00 1.00
IMGA	AC233674_5.1 Mtr.6481.1.S1_x_at 11 11 0 22 0.92 0.92
IMGA	AC233675_1.1 Mtr.50297.1.S1_at 11 5 5 0 1.00 0.45
IMGA	AC233675_10.1 Mtr.19173.1.S1_at 11 7 5 3 0.98 0.63
IMGA	AC233675_11.1 Mtr.2684.1.S1_s_at 11 4 4 0 1.00 0.36
IMGA	AC233675_12.1 Mtr.50389.1.S1_at 11 9 9 0 1.00 0.82
IMGA	AC233675_15.1 Mtr.50390.1.S1_at 11 9 9 0 1.00 0.82
IMGA	AC233675_16.1 Mtr.50391.1.S1_at 11 8 8 0 1.00 0.73
IMGA	AC233675_18.1 Mtr.50392.1.S1_at 11 8 8 0 1.00 0.73
IMGA	AC233675_19.1 Mtr.19069.1.S1_s_at 11 5 5 0 1.00 0.45
IMGA	AC233675_2.1 Mtr.50296.1.S1_at 11 7 7 0 1.00 0.64
IMGA	AC233675_22.1 Mtr.35454.1.S1_at 11 8 8 0 1.00 0.73
IMGA	AC233675_22.1 Mtr.38909.1.S1_at 11 10 9 1 1.00 0.91
IMGA	AC233675_22.1 Mtr.50393.1.S1_s_at 11 8 7 3 0.99 0.72
IMGA	AC233675_23.1 Mtr.8923.1.S1_at 11 8 8 0 1.00 0.73
IMGA	AC233675_24.1 Mtr.19179.1.S1_s_at 11 4 4 0 1.00 0.36
IMGA	AC233675_25.1 Mtr.50292.1.S1_at 11 6 6 0 1.00 0.55
IMGA	AC233675_7.1 Mtr.19172.1.S1_at 11 11 11 0 1.00 1.00
IMGA	AC233675_8.1 Mtr.50298.1.S1_at 11 9 9 0 1.00 0.82
IMGA	AC233675_8.1 Mtr.50298.1.S1_s_at 11 9 9 0 1.00 0.82
IMGA	AC233675_9.1 Mtr.19174.1.S1_at 11 9 9 0 1.00 0.82
IMGA	AC233676_11.1 Mtr.12379.1.S1_at 11 11 10 1 1.00 1.00
IMGA	AC233676_11.1 Mtr.43122.1.S1_s_at 11 11 10 2 0.99 0.99
IMGA	AC233676_11.2 Mtr.12379.1.S1_at 11 11 10 1 1.00 1.00
IMGA	AC233676_11.2 Mtr.43122.1.S1_s_at 11 11 10 2 0.99 0.99
IMGA	AC233676_11.3 Mtr.12379.1.S1_at 11 11 10 1 1.00 1.00
IMGA	AC233676_11.3 Mtr.43122.1.S1_s_at 11 11 10 2 0.99 0.99
IMGA	AC233676_13.1 Mtr.32217.1.S1_at 11 11 4 13 0.95 0.95
IMGA	AC233676_15.1 Mtr.34199.1.S1_at 11 11 10 4 0.99 0.99
IMGA	AC233676_15.1 Mtr.37469.1.S1_s_at 11 4 0 8 0.92 0.33
IMGA	AC233676_17.1 Mtr.33614.1.S1_at 11 10 10 0 1.00 0.91
IMGA	AC233676_17.1 Mtr.9505.1.S1_at 11 10 7 4 0.98 0.89
IMGA	AC233676_17.2 Mtr.33614.1.S1_at 11 10 10 0 1.00 0.91
IMGA	AC233676_19.1 Mtr.14002.1.S1_at 11 11 7 6 0.98 0.98
IMGA	AC233676_2.1 Mtr.27403.1.S1_at 11 11 11 0 1.00 1.00
IMGA	AC233676_2.1 Mtr.50371.1.S1_s_at 11 5 1 11 0.91 0.41
IMGA	AC233676_20.1 Mtr.37468.1.S1_at 11 9 7 4 0.98 0.80
IMGA	AC233676_21.1 Mtr.37469.1.S1_s_at 11 4 0 14 0.86 0.31
IMGA	AC233676_21.1 Mtr.40434.1.S1_at 11 4 0 8 0.92 0.33
IMGA	AC233676_22.1 Mtr.37468.1.S1_at 11 4 2 3 0.97 0.35
IMGA	AC233676_22.1 Mtr.37469.1.S1_s_at 11 4 3 1 0.99 0.36
IMGA	AC233676_23.1 Mtr.37468.1.S1_at 11 5 3 3 0.98 0.44
IMGA	AC233676_23.1 Mtr.37469.1.S1_s_at 11 8 6 5 0.98 0.71
IMGA	AC233676_24.1 Mtr.34001.1.S1_at 11 9 7 2 0.99 0.81
IMGA	AC233676_26.1 Mtr.38844.1.S1_at 11 10 10 0 1.00 0.91
IMGA	AC233676_27.1 Mtr.35009.1.S1_at 11 6 0 17 0.89 0.48
IMGA	AC233676_27.1 Mtr.38185.1.S1_at 11 4 0 13 0.87 0.32
IMGA	AC233676_31.1 Mtr.35009.1.S1_at 11 11 10 1 1.00 1.00
IMGA	AC233676_31.1 Mtr.38185.1.S1_at 11 11 9 2 0.99 0.99
IMGA	AC233676_32.1 Mtr.24364.1.S1_s_at 11 6 0 16 0.89 0.49
IMGA	AC233676_35.1 Mtr.21315.1.S1_at 11 8 1 10 0.95 0.69
IMGA	AC233676_35.1 Mtr.42531.1.S1_s_at 11 4 0 9 0.91 0.33
IMGA	AC233676_9.1 Mtr.37469.1.S1_at 11 10 7 4 0.98 0.89
IMGA	AC233676_9.1 Mtr.37469.1.S1_s_at 11 7 7 0 1.00 0.64
IMGA	AC233678_3.1 Mtr.50392.1.S1_at 11 5 5 0 1.00 0.45
IMGA	AC233678_9.1 Mtr.50292.1.S1_at 11 4 4 0 1.00 0.36
IMGA	AC233679_1.1 Mtr.28741.1.S1_at 11 4 3 1 0.99 0.36
IMGA	AC233679_1.1 Mtr.38779.1.S1_at 11 11 11 0 1.00 1.00
IMGA	AC233679_1.1 Mtr.4047.1.S1_at 11 11 3 14 0.95 0.95
IMGA	AC233679_11.1 Mtr.1914.1.S1_at 11 11 10 1 1.00 1.00
IMGA	AC233679_11.1 Mtr.24700.1.S1_at 11 8 2 9 0.96 0.69
IMGA	AC233679_11.1 Mtr.24701.1.S1_at 11 4 3 2 0.98 0.36
IMGA	AC233679_2.1 Mtr.32048.1.S1_at 11 11 10 4 0.99 0.99
IMGA	AC233679_2.1 Mtr.49567.1.S1_at 11 9 0 26 0.88 0.72
IMGA	AC233679_3.1 Mtr.11840.1.S1_at 11 11 7 4 0.99 0.99
IMGA	AC233679_4.1 Mtr.12715.1.S1_at 11 11 11 0 1.00 1.00
IMGA	AC233679_7.1 Mtr.27644.1.S1_at 11 11 9 2 0.99 0.99
IMGA	AC233680_17.1 Mtr.11707.1.S1_at 11 4 4 0 1.00 0.36
IMGA	AC233680_17.1 Mtr.32435.1.S1_at 11 10 7 4 0.98 0.89
IMGA	AC233680_17.1 Mtr.34972.1.S1_at 11 11 11 0 1.00 1.00
IMGA	AC233680_18.1 Mtr.29319.1.S1_at 11 9 4 10 0.96 0.78
IMGA	AC233680_18.1 Mtr.2984.1.S1_at 11 10 7 3 0.99 0.90
IMGA	AC233680_18.1 Mtr.31721.1.S1_at 11 4 0 14 0.86 0.31
IMGA	AC233680_18.1 Mtr.4605.1.S1_at 11 11 11 0 1.00 1.00
IMGA	AC233680_19.1 Mtr.12483.1.S1_s_at 11 4 4 0 1.00 0.36
IMGA	AC233680_19.1 Mtr.43275.1.S1_at 11 11 11 0 1.00 1.00
IMGA	AC233680_2.1 Mtr.6032.1.S1_at 11 11 10 1 1.00 1.00
IMGA	AC233680_20.1 Mtr.11707.1.S1_x_at 11 4 2 5 0.95 0.35
IMGA	AC233680_24.1 Mtr.29319.1.S1_at 11 4 0 7 0.93 0.34
IMGA	AC233680_24.1 Mtr.31721.1.S1_at 11 6 0 20 0.87 0.47
IMGA	AC233680_24.1 Mtr.4605.1.S1_at 11 8 2 15 0.93 0.67
IMGA	AC233680_24.1 Mtr.8588.1.S1_at 11 8 7 1 1.00 0.72
IMGA	AC233680_26.1 Mtr.37650.1.S1_at 11 11 11 0 1.00 1.00
IMGA	AC233680_26.1 Mtr.9838.1.S1_at 11 11 11 0 1.00 1.00
IMGA	AC233680_27.1 Mtr.3583.1.S1_at 11 11 11 0 1.00 1.00
IMGA	AC233680_4.1 Mtr.9368.1.S1_at 11 11 10 2 0.99 0.99
IMGA	AC233680_5.1 Mtr.32643.1.S1_at 11 5 3 5 0.96 0.44
IMGA	AC233680_6.1 Mtr.29560.1.S1_at 11 11 10 4 0.99 0.99
IMGA	AC233680_6.1 Mtr.39525.1.S1_at 11 11 11 0 1.00 1.00
IMGA	AC233680_6.1 Mtr.42628.1.S1_at 11 9 9 0 1.00 0.82
IMGA	AC233680_9.1 Mtr.12483.1.S1_at 11 9 9 0 1.00 0.82
IMGA	AC233680_9.1 Mtr.12483.1.S1_s_at 11 5 5 0 1.00 0.45
IMGA	AC233682_1.1 Mtr.36083.1.S1_at 11 4 4 0 1.00 0.36
IMGA	AC233682_27.1 Mtr.36083.1.S1_at 11 8 8 0 1.00 0.73
IMGA	AC233682_30.1 Mtr.26871.1.S1_at 11 11 8 3 0.99 0.99
IMGA	AC233682_30.1 Mtr.4527.1.S1_at 11 11 11 0 1.00 1.00
IMGA	AC233682_32.1 Mtr.26857.1.S1_at 11 11 10 3 0.99 0.99
IMGA	AC233682_34.1 Mtr.39877.1.S1_at 11 11 11 0 1.00 1.00
IMGA	AC233682_36.1 Mtr.5807.1.S1_at 11 9 9 0 1.00 0.82
IMGA	AC233682_37.1 Mtr.3360.1.S1_at 11 8 7 3 0.99 0.72
IMGA	AC233682_37.1 Mtr.40300.1.S1_at 11 4 0 7 0.93 0.34
IMGA	AC233682_37.1 Mtr.47527.1.S1_s_at 11 10 5 8 0.97 0.88
IMGA	AC233682_37.1 Mtr.7335.1.S1_at 11 11 10 2 0.99 0.99
IMGA	AC233682_7.1 Mtr.36392.1.S1_at 11 11 10 1 1.00 1.00
IMGA	AC233682_7.1 Mtr.8735.1.S1_at 11 9 5 11 0.95 0.78
IMGA	AC233682_9.1 Mtr.36821.1.S1_at 11 4 4 0 1.00 0.36
IMGA	AC233684_1.1 Mtr.8537.1.S1_s_at 11 6 5 3 0.98 0.53
IMGA	AC233684_2.1 Mtr.39638.1.S1_at 11 11 11 0 1.00 1.00
IMGA	AC233684_3.1 Mtr.41934.1.S1_at 11 9 9 0 1.00 0.82
IMGA	AC233684_5.1 Mtr.11602.1.S1_at 11 8 8 0 1.00 0.73
IMGA	AC233684_6.1 Mtr.37009.1.S1_at 11 8 4 4 0.98 0.71
IMGA	AC233685_1.1 Mtr.13840.1.S1_at 11 11 10 1 1.00 1.00
IMGA	AC233685_102.1 Mtr.41727.1.S1_at 11 11 8 7 0.97 0.97
IMGA	AC233685_14.1 Mtr.29197.1.S1_at 11 10 9 1 1.00 0.91
IMGA	AC233685_23.1 Mtr.18742.1.S1_s_at 11 5 5 0 1.00 0.45
IMGA	AC233685_24.1 Mtr.50650.1.S1_s_at 11 10 9 1 1.00 0.91
IMGA	AC233685_33.1 Mtr.34783.1.S1_at 11 11 11 0 1.00 1.00
IMGA	AC233685_45.1 Mtr.32708.1.S1_at 11 11 11 0 1.00 1.00
IMGA	AC233685_45.1 Mtr.43803.1.S1_at 11 6 0 19 0.87 0.48
IMGA	AC233685_45.1 Mtr.43804.1.S1_at 11 5 1 8 0.94 0.43
IMGA	AC233685_58.1 Mtr.39343.1.S1_s_at 11 5 0 16 0.87 0.40
IMGA	AC233685_6.1 Mtr.23318.1.S1_at 11 6 1 14 0.91 0.49
IMGA	AC233685_6.1 Mtr.30280.1.S1_at 11 4 0 6 0.94 0.34
IMGA	AC233685_67.1 Mtr.25801.1.S1_at 11 6 1 14 0.91 0.49
IMGA	AC233685_68.1 Mtr.28242.1.S1_at 11 4 4 0 1.00 0.36
IMGA	AC233685_7.1 Mtr.40496.1.S1_at 11 9 4 12 0.95 0.77
IMGA	AC233685_7.1 Mtr.5356.1.S1_at 11 4 0 8 0.92 0.33
IMGA	AC233685_7.1 Mtr.5356.1.S1_s_at 11 11 3 9 0.97 0.97
IMGA	AC233685_76.1 Mtr.30847.1.S1_at 11 6 6 0 1.00 0.55
IMGA	AC233685_8.1 Mtr.27889.1.S1_at 11 10 10 0 1.00 0.91
IMGA	AC233685_84.1 Mtr.1535.1.S1_at 11 9 7 2 0.99 0.81
IMGA	AC233685_84.1 Mtr.27409.1.S1_at 11 5 0 19 0.85 0.39
IMGA	AC233685_84.1 Mtr.39453.1.S1_at 11 7 7 0 1.00 0.64
IMGA	AC233685_84.1 Mtr.39495.1.S1_at 11 7 5 2 0.99 0.63
IMGA	AC233685_92.1 Mtr.13426.1.S1_at 11 5 4 1 0.99 0.45
IMGA	AC233685_92.1 Mtr.39091.1.S1_at 11 5 5 0 1.00 0.45
IMGA	AC233685_93.1 Mtr.1828.1.S1_at 11 6 0 22 0.85 0.47
IMGA	AC233685_93.1 Mtr.41683.1.S1_at 11 8 8 0 1.00 0.73
IMGA	AC233685_96.1 Mtr.35187.1.S1_at 11 11 11 0 1.00 1.00
IMGA	AC233783_1.1 Mtr.11023.1.S1_at 11 7 7 0 1.00 0.64
IMGA	AC233783_14.1 Mtr.27697.1.S1_at 11 11 10 4 0.99 0.99
IMGA	AC233783_18.1 Mtr.15545.1.S1_at 11 5 0 17 0.86 0.39
IMGA	AC233783_18.1 Mtr.31286.1.S1_s_at 11 10 10 0 1.00 0.91
IMGA	AC233783_18.1 Mtr.34742.1.S1_at 11 8 0 24 0.88 0.64
IMGA	AC233783_18.1 Mtr.7883.1.S1_at 11 7 3 9 0.95 0.60
IMGA	AC233783_19.1 Mtr.32810.1.S1_x_at 11 10 7 3 0.99 0.90
IMGA	AC233783_19.1 Mtr.39924.1.S1_at 11 10 10 0 1.00 0.91
IMGA	AC233783_19.2 Mtr.32810.1.S1_x_at 11 9 6 3 0.99 0.81
IMGA	AC233783_20.1 Mtr.7883.1.S1_at 11 10 10 0 1.00 0.91
IMGA	AC233783_22.1 Mtr.15545.1.S1_at 11 6 0 16 0.89 0.49
IMGA	AC233783_22.1 Mtr.31286.1.S1_s_at 11 8 8 0 1.00 0.73
IMGA	AC233783_22.1 Mtr.34742.1.S1_at 11 10 10 0 1.00 0.91
IMGA	AC233783_24.1 Mtr.40118.1.S1_at 11 5 0 17 0.86 0.39
IMGA	AC233783_25.1 Mtr.28275.1.S1_s_at 11 4 4 0 1.00 0.36
IMGA	AC233783_25.1 Mtr.37018.1.S1_at 11 6 6 0 1.00 0.55
IMGA	AC233783_25.1 Mtr.41970.1.S1_at 11 8 8 0 1.00 0.73
IMGA	AC233783_25.1 Mtr.44476.1.S1_at 11 5 3 2 0.98 0.45
IMGA	AC233783_25.1 Mtr.9313.1.S1_at 11 6 5 1 0.99 0.54
IMGA	AC233783_3.1 Mtr.2727.1.S1_at 11 11 9 2 0.99 0.99
IMGA	AC233783_3.2 Mtr.2727.1.S1_at 11 11 9 2 0.99 0.99
IMGA	AC233783_4.1 Mtr.27591.1.S1_at 11 11 11 0 1.00 1.00
IMGA	AC233839_1001.1 Mtr.40691.1.S1_at 11 10 8 2 0.99 0.90
IMGA	AC233842_3.1 Mtr.4995.1.S1_at 11 10 10 0 1.00 0.91
IMGA	AC233842_3.1 Mtr.9621.1.S1_at 11 4 0 13 0.87 0.32
IMGA	AC233842_6.1 Mtr.4070.1.S1_at 11 10 9 1 1.00 0.91
IMGA	AC233842_6.1 Mtr.44725.1.S1_at 11 10 10 0 1.00 0.91
IMGA	AC233842_9.1 Mtr.19457.1.S1_at 11 5 1 5 0.96 0.44
IMGA	AC233842_9.1 Mtr.19457.1.S1_x_at 11 6 1 9 0.94 0.51
IMGA	AC233842_9.1 Mtr.46080.1.S1_x_at 11 6 1 11 0.93 0.51
IMGA	AC233845_1.1 Mtr.27655.1.S1_at 11 7 7 0 1.00 0.64
IMGA	AC233845_2.1 Mtr.40587.1.S1_at 11 10 10 0 1.00 0.91
IMGA	AC233845_3.1 Mtr.2721.1.S1_at 11 6 0 17 0.89 0.48
IMGA	AC233845_3.1 Mtr.27712.1.S1_at 11 11 9 4 0.99 0.99
IMGA	AC233845_3.1 Mtr.39509.1.S1_at 11 8 4 12 0.94 0.68
IMGA	AC233845_5.1 Mtr.11920.1.S1_at 11 6 4 4 0.97 0.53
IMGA	AC234023_1.1 Mtr.27412.1.S1_at 11 11 8 4 0.99 0.99
IMGA	AC234023_1.1 Mtr.29540.1.S1_at 11 11 8 3 0.99 0.99
IMGA	AC234025_2.1 Mtr.49275.1.S1_at 11 9 8 2 0.99 0.81
IMGA	AC234025_3.1 Mtr.16405.1.S1_at 11 9 9 0 1.00 0.82
IMGA	AC234952_12.1 Mtr.12410.1.S1_at 11 10 10 0 1.00 0.91
IMGA	AC234952_14.1 Mtr.45054.1.S1_at 11 11 11 0 1.00 1.00
IMGA	AC234952_14.1 Mtr.5686.1.S1_at 11 11 11 0 1.00 1.00
IMGA	AC234952_22.1 Mtr.1977.1.S1_at 11 11 11 0 1.00 1.00
IMGA	AC234952_22.1 Mtr.29735.1.S1_at 11 11 6 6 0.98 0.98
IMGA	AC234952_22.1 Mtr.5001.1.S1_at 11 11 10 1 1.00 1.00
IMGA	AC234952_4.1 Mtr.31406.1.S1_at 11 5 0 16 0.87 0.40
IMGA	AC234952_4.1 Mtr.31406.1.S1_x_at 11 4 0 13 0.87 0.32
IMGA	AC234952_4.1 Mtr.31754.1.S1_at 11 6 0 16 0.89 0.49
IMGA	AC234952_4.1 Mtr.31754.1.S1_x_at 11 4 0 12 0.88 0.32
IMGA	AC234952_6.1 Mtr.357.1.S1_at 11 4 4 0 1.00 0.36
IMGA	AC234952_6.1 Mtr.6108.1.S1_at 11 6 6 0 1.00 0.55
IMGA	AC235005_1.1 Mtr.37828.1.S1_at 11 10 9 1 1.00 0.91
IMGA	AC235005_10.1 Mtr.36401.1.S1_at 11 4 4 0 1.00 0.36
IMGA	AC235005_12.1 Mtr.28779.1.S1_at 11 8 7 4 0.98 0.71
IMGA	AC235005_12.1 Mtr.30761.1.S1_at 11 6 6 0 1.00 0.55
IMGA	AC235005_16.1 Mtr.32256.1.S1_at 11 4 4 0 1.00 0.36
IMGA	AC235005_17.1 Mtr.21223.1.S1_at 11 4 0 10 0.90 0.33
IMGA	AC235005_28.1 Mtr.2687.1.S1_at 11 5 1 7 0.94 0.43
IMGA	AC235005_32.1 Mtr.29130.1.S1_at 11 10 10 0 1.00 0.91
IMGA	AC235005_6.1 Mtr.6305.1.S1_at 11 6 5 1 0.99 0.54
IMGA	AC235005_8.1 Mtr.27884.1.S1_at 11 6 5 1 0.99 0.54
IMGA	AC235005_8.1 Mtr.32997.1.S1_x_at 11 7 6 1 0.99 0.63
IMGA	AC235006_11.1 Mtr.37197.1.S1_at 11 9 7 2 0.99 0.81
IMGA	AC235006_14.1 Mtr.30450.1.S1_at 11 8 8 0 1.00 0.73
IMGA	AC235006_14.1 Mtr.6859.1.S1_at 11 9 9 0 1.00 0.82
IMGA	AC235006_15.1 Mtr.29366.1.S1_at 11 8 8 0 1.00 0.73
IMGA	AC235006_15.1 Mtr.33116.1.S1_at 11 7 7 0 1.00 0.64
IMGA	AC235006_15.1 Mtr.5566.1.S1_x_at 11 8 3 6 0.97 0.71
IMGA	AC235006_16.1 Mtr.13729.1.S1_at 11 8 8 0 1.00 0.73
IMGA	AC235006_16.1 Mtr.27804.1.S1_at 11 10 7 6 0.98 0.89
IMGA	AC235006_16.1 Mtr.31497.1.S1_at 11 9 8 1 1.00 0.81
IMGA	AC235006_21.1 Mtr.12297.1.S1_at 11 6 6 0 1.00 0.55
IMGA	AC235006_21.1 Mtr.12299.1.S1_at 11 8 8 0 1.00 0.73
IMGA	AC235006_21.1 Mtr.14420.1.S1_at 11 6 0 12 0.92 0.50
IMGA	AC235006_21.1 Mtr.28281.1.S1_at 11 10 8 4 0.98 0.89
IMGA	AC235006_22.1 Mtr.28943.1.S1_at 11 10 10 0 1.00 0.91
IMGA	AC235006_23.1 Mtr.1319.1.S1_s_at 11 10 10 0 1.00 0.91
IMGA	AC235006_23.1 Mtr.35525.1.S1_at 11 8 8 0 1.00 0.73
IMGA	AC235006_23.1 Mtr.45208.1.S1_at 11 9 9 0 1.00 0.82
IMGA	AC235006_23.1 Mtr.5398.1.S1_at 11 5 5 0 1.00 0.45
IMGA	AC235006_23.1 Mtr.5400.1.S1_at 11 7 6 3 0.98 0.63
IMGA	AC235006_25.1 Mtr.45208.1.S1_at 11 6 0 16 0.89 0.49
IMGA	AC235006_6.1 Mtr.34896.1.S1_at 11 10 10 0 1.00 0.91
IMGA	AC235006_6.1 Mtr.5330.1.S1_at 11 6 6 0 1.00 0.55
IMGA	AC235009_14.1 Mtr.21223.1.S1_at 11 4 0 10 0.90 0.33
IMGA	AC235009_23.1 Mtr.28779.1.S1_at 11 6 5 4 0.97 0.53
IMGA	AC235009_27.1 Mtr.2687.1.S1_at 11 6 0 12 0.92 0.50
IMGA	AC235009_30.1 Mtr.6305.1.S1_at 11 6 6 0 1.00 0.55
IMGA	AC235009_32.1 Mtr.41747.1.S1_at 11 8 8 0 1.00 0.73
IMGA	AC235009_4.1 Mtr.42251.1.S1_at 11 7 5 7 0.96 0.61
IMGA	AC235009_42.1 Mtr.32256.1.S1_at 11 11 11 0 1.00 1.00
IMGA	AC235009_42.1 Mtr.43005.1.S1_at 11 11 11 0 1.00 1.00
IMGA	AC235009_42.2 Mtr.32256.1.S1_at 11 11 11 0 1.00 1.00
IMGA	AC235009_42.2 Mtr.43005.1.S1_at 11 11 11 0 1.00 1.00
IMGA	AC235009_43.1 Mtr.27884.1.S1_at 11 8 6 3 0.99 0.72
IMGA	AC235009_43.1 Mtr.32997.1.S1_x_at 11 5 5 0 1.00 0.45
IMGA	AC235009_46.1 Mtr.12297.1.S1_at 11 5 5 0 1.00 0.45
IMGA	AC235009_46.1 Mtr.12299.1.S1_at 11 11 11 0 1.00 1.00
IMGA	AC235009_46.1 Mtr.14420.1.S1_at 11 6 0 12 0.92 0.50
IMGA	AC235009_46.1 Mtr.28281.1.S1_at 11 11 9 4 0.99 0.99
IMGA	AC235009_47.1 Mtr.28943.1.S1_at 11 9 9 0 1.00 0.82
IMGA	AC235009_48.1 Mtr.1319.1.S1_at 11 7 7 0 1.00 0.64
IMGA	AC235009_48.1 Mtr.1319.1.S1_s_at 11 6 6 0 1.00 0.55
IMGA	AC235009_48.1 Mtr.35525.1.S1_at 11 7 7 0 1.00 0.64
IMGA	AC235009_48.1 Mtr.45208.1.S1_at 11 10 10 0 1.00 0.91
IMGA	AC235009_48.1 Mtr.5398.1.S1_at 11 8 8 0 1.00 0.73
IMGA	AC235009_48.1 Mtr.5400.1.S1_at 11 7 6 3 0.98 0.63
IMGA	AC235009_50.1 Mtr.45208.1.S1_at 11 5 0 12 0.90 0.41
IMGA	AC235009_51.1 Mtr.34896.1.S1_at 11 6 6 0 1.00 0.55
IMGA	AC235009_51.1 Mtr.5330.1.S1_at 11 4 3 1 0.99 0.36
IMGA	AC235009_55.1 Mtr.37197.1.S1_at 11 11 9 2 0.99 0.99
IMGA	AC235009_58.1 Mtr.30450.1.S1_at 11 8 8 0 1.00 0.73
IMGA	AC235009_58.1 Mtr.6859.1.S1_at 11 11 11 0 1.00 1.00
IMGA	AC235009_59.1 Mtr.29366.1.S1_at 11 8 8 0 1.00 0.73
IMGA	AC235009_59.1 Mtr.33116.1.S1_at 11 10 10 0 1.00 0.91
IMGA	AC235009_59.1 Mtr.5566.1.S1_x_at 11 9 3 7 0.97 0.79
IMGA	AC235009_60.1 Mtr.13729.1.S1_at 11 8 7 1 1.00 0.72
IMGA	AC235009_60.1 Mtr.27804.1.S1_at 11 10 6 7 0.97 0.88
IMGA	AC235009_60.1 Mtr.31497.1.S1_at 11 6 5 1 0.99 0.54
IMGA	AC235009_7.1 Mtr.37828.1.S1_at 11 8 8 0 1.00 0.73
IMGA	AC235487_18.1 Mtr.10167.1.S1_at 11 10 10 0 1.00 0.91
IMGA	AC235487_18.1 Mtr.34201.1.S1_at 11 10 10 0 1.00 0.91
IMGA	AC235487_20.1 Mtr.2529.1.S1_at 11 11 10 1 1.00 1.00
IMGA	AC235487_21.1 Mtr.1831.1.S1_at 11 11 10 1 1.00 1.00
IMGA	AC235487_21.1 Mtr.5550.1.S1_at 11 11 11 0 1.00 1.00
IMGA	AC235487_28.1 Mtr.13322.1.S1_at 11 5 0 20 0.84 0.38
IMGA	AC235487_31.1 Mtr.10855.1.S1_at 11 9 8 4 0.98 0.80
IMGA	AC235487_4.1 Mtr.28823.1.S1_at 11 11 11 0 1.00 1.00
IMGA	AC235487_4.1 Mtr.6318.1.S1_at 11 11 11 0 1.00 1.00
IMGA	AC235487_48.1 Mtr.36870.1.S1_at 11 8 8 0 1.00 0.73
IMGA	AC235487_48.1 Mtr.41609.1.S1_at 11 5 0 18 0.86 0.39
IMGA	AC235487_49.1 Mtr.2516.1.S1_at 11 11 11 0 1.00 1.00
IMGA	AC235487_8.1 Mtr.3316.1.S1_at 11 7 0 23 0.87 0.55
IMGA	AC235487_8.1 Mtr.36885.1.S1_at 11 8 8 0 1.00 0.73
IMGA	AC235487_8.2 Mtr.36885.1.S1_at 11 9 8 3 0.99 0.81
IMGA	AC235488_1.1 Mtr.1700.1.S1_at 11 8 8 0 1.00 0.73
IMGA	AC235488_1.1 Mtr.43780.1.S1_at 11 9 9 0 1.00 0.82
IMGA	AC235488_11.1 Mtr.43218.1.S1_at 11 11 10 4 0.99 0.99
IMGA	AC235488_12.1 Mtr.38063.1.S1_at 11 11 9 6 0.98 0.98
IMGA	AC235488_13.1 Mtr.12297.1.S1_s_at 11 10 9 1 1.00 0.91
IMGA	AC235488_13.1 Mtr.12298.1.S1_at 11 11 11 0 1.00 1.00
IMGA	AC235488_13.1 Mtr.42995.1.S1_at 11 6 0 20 0.87 0.47
IMGA	AC235488_15.1 Mtr.43780.1.S1_at 11 6 4 6 0.96 0.52
IMGA	AC235488_20.1 Mtr.1700.1.S1_at 11 10 10 0 1.00 0.91
IMGA	AC235488_24.1 Mtr.11276.1.S1_at 11 11 9 2 0.99 0.99
IMGA	AC235488_24.2 Mtr.11276.1.S1_at 11 11 9 2 0.99 0.99
IMGA	AC235488_25.1 Mtr.43396.1.S1_at 11 11 11 0 1.00 1.00
IMGA	AC235488_25.1 Mtr.43777.1.S1_at 11 4 0 13 0.87 0.32
IMGA	AC235488_25.2 Mtr.43396.1.S1_at 11 11 11 0 1.00 1.00
IMGA	AC235488_25.2 Mtr.43777.1.S1_at 11 4 0 13 0.87 0.32
IMGA	AC235488_26.1 Mtr.39712.1.S1_at 11 11 9 2 0.99 0.99
IMGA	AC235488_27.1 Mtr.11783.1.S1_at 11 11 11 0 1.00 1.00
IMGA	AC235488_28.1 Mtr.1700.1.S1_at 11 6 6 0 1.00 0.55
IMGA	AC235488_32.1 Mtr.12002.1.S1_at 11 10 7 5 0.98 0.89
IMGA	AC235488_33.1 Mtr.51110.1.S1_at 11 7 4 5 0.97 0.62
IMGA	AC235488_33.1 Mtr.51111.1.S1_at 11 4 0 9 0.91 0.33
IMGA	AC235488_36.1 Mtr.2407.1.S1_at 11 4 0 13 0.87 0.32
IMGA	AC235488_36.1 Mtr.43362.1.S1_at 11 11 10 3 0.99 0.99
IMGA	AC235488_38.1 Mtr.39991.1.S1_at 11 11 11 0 1.00 1.00
IMGA	AC235488_4.1 Mtr.40554.1.S1_at 11 11 10 2 0.99 0.99
IMGA	AC235488_7.1 Mtr.2572.1.S1_at 11 10 7 6 0.98 0.89
IMGA	AC235488_7.1 Mtr.32130.1.S1_at 11 10 9 1 1.00 0.91
IMGA	AC235488_7.1 Mtr.38842.1.S1_at 11 10 9 1 1.00 0.91
IMGA	AC235488_8.1 Mtr.24710.1.S1_at 11 5 1 6 0.95 0.43
IMGA	AC235488_9.1 Mtr.40175.1.S1_at 11 6 0 22 0.85 0.47
IMGA	AC235488_9.1 Mtr.40176.1.S1_at 11 11 11 0 1.00 1.00
IMGA	AC235662_10.1 Mtr.9444.1.S1_at 11 11 11 0 1.00 1.00
IMGA	AC235662_11.1 Mtr.34082.1.S1_at 11 7 7 0 1.00 0.64
IMGA	AC235662_11.1 Mtr.42971.1.S1_at 11 11 11 0 1.00 1.00
IMGA	AC235662_13.1 Mtr.46666.1.S1_at 11 9 8 1 1.00 0.81
IMGA	AC235662_14.1 Mtr.8257.1.S1_at 11 11 11 0 1.00 1.00
IMGA	AC235662_16.1 Mtr.44629.1.S1_at 11 9 6 3 0.99 0.81
IMGA	AC235662_2.1 Mtr.12984.1.S1_at 11 11 11 0 1.00 1.00
IMGA	AC235662_2.1 Mtr.29971.1.S1_at 11 4 0 15 0.85 0.31
IMGA	AC235662_2.1 Mtr.40400.1.S1_x_at 11 5 0 13 0.90 0.41
IMGA	AC235662_2.1 Mtr.40401.1.S1_at 11 4 4 0 1.00 0.36
IMGA	AC235662_21.1 Mtr.33415.1.S1_at 11 11 11 0 1.00 1.00
IMGA	AC235662_23.1 Mtr.2480.1.S1_at 11 11 11 0 1.00 1.00
IMGA	AC235662_25.1 Mtr.28430.1.S1_at 11 11 10 2 0.99 0.99
IMGA	AC235662_25.1 Mtr.43543.1.S1_at 11 11 9 2 0.99 0.99
IMGA	AC235662_26.1 Mtr.42257.1.S1_at 11 11 10 1 1.00 1.00
IMGA	AC235662_26.1 Mtr.8466.1.S1_at 11 10 9 1 1.00 0.91
IMGA	AC235662_28.1 Mtr.12522.1.S1_at 11 5 4 1 0.99 0.45
IMGA	AC235662_5.1 Mtr.27539.1.S1_at 11 6 0 13 0.91 0.50
IMGA	AC235662_5.1 Mtr.40400.1.S1_at 11 5 0 14 0.89 0.40
IMGA	AC235662_5.1 Mtr.40400.1.S1_x_at 11 6 0 18 0.88 0.48
IMGA	AC235662_6.1 Mtr.12984.1.S1_at 11 4 0 15 0.85 0.31
IMGA	AC235662_6.1 Mtr.27539.1.S1_at 11 11 9 2 0.99 0.99
IMGA	AC235662_6.1 Mtr.40400.1.S1_at 11 11 11 0 1.00 1.00
IMGA	AC235662_6.1 Mtr.40400.1.S1_x_at 11 11 10 1 1.00 1.00
IMGA	AC235662_6.1 Mtr.44194.1.S1_at 11 6 0 20 0.87 0.47
IMGA	AC235663_17.1 Mtr.2856.1.S1_at 11 11 11 0 1.00 1.00
IMGA	AC235663_19.1 Mtr.28421.1.S1_at 11 6 0 17 0.89 0.48
IMGA	AC235663_19.1 Mtr.28421.1.S1_x_at 11 6 1 12 0.92 0.50
IMGA	AC235663_19.1 Mtr.41069.1.S1_at 11 5 0 11 0.91 0.41
IMGA	AC235663_21.1 Mtr.7260.1.S1_at 11 4 3 1 0.99 0.36
IMGA	AC235663_22.1 Mtr.28421.1.S1_at 11 5 0 14 0.89 0.40
IMGA	AC235663_22.1 Mtr.28421.1.S1_x_at 11 4 0 9 0.91 0.33
IMGA	AC235663_22.1 Mtr.32488.1.S1_at 11 10 8 2 0.99 0.90
IMGA	AC235663_24.1 Mtr.1550.1.S1_at 11 4 0 16 0.84 0.31
IMGA	AC235663_24.1 Mtr.28421.1.S1_at 11 5 0 17 0.86 0.39
IMGA	AC235663_24.1 Mtr.28421.1.S1_x_at 11 4 0 13 0.87 0.32
IMGA	AC235663_24.1 Mtr.41069.1.S1_at 11 11 7 7 0.97 0.97
IMGA	AC235663_24.1 Mtr.4547.1.S1_at 11 11 11 0 1.00 1.00
IMGA	AC235663_25.1 Mtr.12474.1.S1_at 11 9 9 0 1.00 0.82
IMGA	AC235663_25.1 Mtr.44246.1.S1_at 11 11 10 1 1.00 1.00
IMGA	AC235663_26.1 Mtr.27554.1.S1_at 11 11 11 0 1.00 1.00
IMGA	AC235663_26.1 Mtr.37046.1.S1_at 11 11 11 0 1.00 1.00
IMGA	AC235663_26.1 Mtr.9669.1.S1_at 11 7 0 20 0.89 0.56
IMGA	AC235663_28.1 Mtr.27374.1.S1_at 11 11 11 0 1.00 1.00
IMGA	AC235663_28.1 Mtr.28421.1.S1_at 11 5 0 18 0.86 0.39
IMGA	AC235663_28.1 Mtr.28421.1.S1_x_at 11 4 0 13 0.87 0.32
IMGA	AC235663_28.1 Mtr.35631.1.S1_at 11 10 10 0 1.00 0.91
IMGA	AC235663_7.1 Mtr.13455.1.S1_at 11 11 10 1 1.00 1.00
IMGA	AC235663_7.1 Mtr.1944.1.S1_at 11 6 6 0 1.00 0.55
IMGA	AC235664_1.1 Mtr.40710.1.S1_at 11 11 11 0 1.00 1.00
IMGA	AC235664_1.1 Mtr.45179.1.S1_at 11 11 11 0 1.00 1.00
IMGA	AC235664_1.2 Mtr.40710.1.S1_at 11 11 11 0 1.00 1.00
IMGA	AC235664_12.1 Mtr.19807.1.S1_at 11 5 5 0 1.00 0.45
IMGA	AC235664_12.1 Mtr.51814.1.S1_at 11 10 10 0 1.00 0.91
IMGA	AC235664_13.1 Mtr.14010.1.S1_at 11 10 10 0 1.00 0.91
IMGA	AC235664_16.1 Mtr.31779.1.S1_at 11 11 6 7 0.97 0.97
IMGA	AC235664_17.1 Mtr.32362.1.S1_at 11 11 10 2 0.99 0.99
IMGA	AC235664_17.1 Mtr.5440.1.S1_at 11 11 10 1 1.00 1.00
IMGA	AC235664_17.1 Mtr.9924.1.S1_at 11 11 11 0 1.00 1.00
IMGA	AC235664_4.1 Mtr.7154.1.S1_at 11 11 11 0 1.00 1.00
IMGA	AC235664_5.1 Mtr.40384.1.S1_at 11 11 10 2 0.99 0.99
IMGA	AC235664_5.2 Mtr.40384.1.S1_at 11 11 10 2 0.99 0.99
IMGA	AC235664_5.3 Mtr.40384.1.S1_at 11 11 10 2 0.99 0.99
IMGA	AC235664_6.1 Mtr.37622.1.S1_at 11 11 11 0 1.00 1.00
IMGA	AC235665_1070.1 Mtr.51565.1.S1_s_at 11 8 7 3 0.99 0.72
IMGA	AC235665_1070.1 Mtr.9417.1.S1_at 11 8 8 0 1.00 0.73
IMGA	AC235665_12.1 Mtr.30541.1.S1_at 11 4 1 5 0.95 0.35
IMGA	AC235665_13.1 Mtr.10426.1.S1_at 11 10 10 0 1.00 0.91
IMGA	AC235665_13.1 Mtr.35602.1.S1_s_at 11 11 11 0 1.00 1.00
IMGA	AC235665_13.2 Mtr.10426.1.S1_at 11 10 10 0 1.00 0.91
IMGA	AC235665_13.2 Mtr.35602.1.S1_s_at 11 11 11 0 1.00 1.00
IMGA	AC235665_14.1 Mtr.13056.1.S1_at 11 7 7 0 1.00 0.64
IMGA	AC235665_16.1 Mtr.31830.1.S1_at 11 11 9 2 0.99 0.99
IMGA	AC235665_17.1 Mtr.41488.1.S1_at 11 11 10 1 1.00 1.00
IMGA	AC235665_19.1 Mtr.37835.1.S1_at 11 4 1 7 0.93 0.34
IMGA	AC235665_2.1 Mtr.35182.1.S1_at 11 8 1 18 0.91 0.66
IMGA	AC235665_2.1 Mtr.3847.1.S1_at 11 11 10 1 1.00 1.00
IMGA	AC235665_2.1 Mtr.9148.1.S1_at 11 11 11 0 1.00 1.00
IMGA	AC235665_26.1 Mtr.16020.1.S1_at 11 5 4 3 0.98 0.44
IMGA	AC235665_29.1 Mtr.28014.1.S1_at 11 11 10 4 0.99 0.99
IMGA	AC235665_29.1 Mtr.28164.1.S1_s_at 11 11 11 0 1.00 1.00
IMGA	AC235665_29.1 Mtr.52289.1.S1_at 11 10 10 0 1.00 0.91
IMGA	AC235665_3.1 Mtr.41862.1.S1_at 11 9 8 2 0.99 0.81
IMGA	AC235665_30.1 Mtr.16024.1.S1_at 11 11 11 0 1.00 1.00
IMGA	AC235665_30.1 Mtr.16025.1.S1_at 11 11 11 0 1.00 1.00
IMGA	AC235665_30.1 Mtr.28844.1.S1_at 11 4 1 11 0.89 0.32
IMGA	AC235665_30.1 Mtr.45406.1.S1_at 11 4 0 14 0.86 0.31
IMGA	AC235665_30.1 Mtr.52291.1.S1_at 11 11 10 4 0.99 0.99
IMGA	AC235665_33.1 Mtr.16028.1.S1_at 11 7 5 7 0.96 0.61
IMGA	AC235665_33.1 Mtr.50521.1.S1_s_at 11 7 6 1 0.99 0.63
IMGA	AC235665_34.1 Mtr.52298.1.S1_at 11 6 6 0 1.00 0.55
IMGA	AC235665_35.1 Mtr.52306.1.S1_at 11 4 4 0 1.00 0.36
IMGA	AC235665_36.1 Mtr.16036.1.S1_at 11 11 11 0 1.00 1.00
IMGA	AC235665_37.1 Mtr.16037.1.S1_at 11 4 4 0 1.00 0.36
IMGA	AC235665_38.1 Mtr.52308.1.S1_at 11 11 11 0 1.00 1.00
IMGA	AC235665_39.1 Mtr.16040.1.S1_at 11 11 11 0 1.00 1.00
IMGA	AC235665_4.1 Mtr.2445.1.S1_at 11 7 5 2 0.99 0.63
IMGA	AC235665_40.1 Mtr.16041.1.S1_at 11 10 9 2 0.99 0.90
IMGA	AC235665_41.1 Mtr.16043.1.S1_at 11 9 9 0 1.00 0.82
IMGA	AC235665_42.1 Mtr.16044.1.S1_at 11 7 6 1 0.99 0.63
IMGA	AC235665_42.1 Mtr.5806.1.S1_at 11 7 5 5 0.97 0.62
IMGA	AC235665_42.1 Mtr.5806.1.S1_s_at 11 8 7 1 1.00 0.72
IMGA	AC235665_43.1 Mtr.30702.1.S1_at 11 4 2 3 0.97 0.35
IMGA	AC235665_44.1 Mtr.52313.1.S1_at 11 7 7 0 1.00 0.64
IMGA	AC235665_45.1 Mtr.52313.1.S1_at 11 4 4 0 1.00 0.36
IMGA	AC235665_46.1 Mtr.16045.1.S1_x_at 11 7 7 0 1.00 0.64
IMGA	AC235665_46.1 Mtr.21818.1.S1_s_at 11 5 5 0 1.00 0.45
IMGA	AC235665_47.1 Mtr.16046.1.S1_at 11 8 8 0 1.00 0.73
IMGA	AC235665_49.1 Mtr.16047.1.S1_at 11 8 8 0 1.00 0.73
IMGA	AC235665_51.1 Mtr.13205.1.S1_s_at 11 8 8 0 1.00 0.73
IMGA	AC235665_51.1 Mtr.17416.1.S1_at 11 10 7 8 0.97 0.88
IMGA	AC235665_51.1 Mtr.36291.1.S1_at 11 10 10 0 1.00 0.91
IMGA	AC235665_55.1 Mtr.17421.1.S1_at 11 9 9 0 1.00 0.82
IMGA	AC235665_56.1 Mtr.17422.1.S1_at 11 10 10 0 1.00 0.91
IMGA	AC235665_58.1 Mtr.17423.1.S1_at 11 6 5 5 0.97 0.53
IMGA	AC235665_58.1 Mtr.30950.1.S1_at 11 8 8 0 1.00 0.73
IMGA	AC235665_58.1 Mtr.9629.1.S1_s_at 11 9 9 0 1.00 0.82
IMGA	AC235665_59.1 Mtr.17424.1.S1_at 11 8 8 0 1.00 0.73
IMGA	AC235665_59.1 Mtr.31509.1.S1_s_at 11 6 0 21 0.86 0.47
IMGA	AC235665_59.1 Mtr.5117.1.S1_s_at 11 10 10 0 1.00 0.91
IMGA	AC235665_60.1 Mtr.51573.1.S1_at 11 7 7 0 1.00 0.64
IMGA	AC235665_61.1 Mtr.17425.1.S1_at 11 9 8 4 0.98 0.80
IMGA	AC235665_63.1 Mtr.17426.1.S1_at 11 7 7 0 1.00 0.64
IMGA	AC235665_63.1 Mtr.2815.1.S1_at 11 10 9 2 0.99 0.90
IMGA	AC235665_63.1 Mtr.34782.1.S1_s_at 11 9 9 0 1.00 0.82
IMGA	AC235665_63.1 Mtr.39455.1.S1_at 11 6 6 0 1.00 0.55
IMGA	AC235665_64.1 Mtr.1417.1.S1_at 11 4 0 18 0.82 0.30
IMGA	AC235665_64.1 Mtr.17427.1.S1_at 11 8 8 0 1.00 0.73
IMGA	AC235665_64.1 Mtr.39450.1.S1_at 11 7 6 1 0.99 0.63
IMGA	AC235665_64.1 Mtr.41255.1.S1_at 11 11 11 0 1.00 1.00
IMGA	AC235665_64.1 Mtr.51571.1.S1_s_at 11 10 10 0 1.00 0.91
IMGA	AC235665_65.1 Mtr.51570.1.S1_at 11 6 6 0 1.00 0.55
IMGA	AC235665_66.1 Mtr.51568.1.S1_at 11 9 8 2 0.99 0.81
IMGA	AC235665_66.1 Mtr.51569.1.S1_at 11 6 5 2 0.99 0.54
IMGA	AC235665_67.1 Mtr.40923.1.S1_at 11 10 7 5 0.98 0.89
IMGA	AC235665_67.1 Mtr.51567.1.S1_s_at 11 10 8 4 0.98 0.89
IMGA	AC235665_68.1 Mtr.51566.1.S1_at 11 7 7 0 1.00 0.64
IMGA	AC235665_69.1 Mtr.17433.1.S1_at 11 9 8 4 0.98 0.80
IMGA	AC235667_1.1 Mtr.11205.1.S1_at 11 11 11 0 1.00 1.00
IMGA	AC235667_13.1 Mtr.11993.1.S1_at 11 11 11 0 1.00 1.00
IMGA	AC235667_5.1 Mtr.20919.1.S1_at 11 6 0 16 0.89 0.49
IMGA	AC235667_8.1 Mtr.30459.1.S1_at 11 10 9 1 1.00 0.91
IMGA	AC235667_8.1 Mtr.42265.1.S1_at 11 11 9 7 0.97 0.97
IMGA	AC235667_9.1 Mtr.11642.1.S1_at 11 5 0 16 0.87 0.40
IMGA	AC235668_1.1 Mtr.6142.1.S1_at 11 9 5 9 0.96 0.79
IMGA	AC235668_10.1 Mtr.35589.1.S1_at 11 10 10 0 1.00 0.91
IMGA	AC235668_10.1 Mtr.5408.1.S1_at 11 8 8 0 1.00 0.73
IMGA	AC235668_10.1 Mtr.5408.1.S1_s_at 11 9 8 1 1.00 0.81
IMGA	AC235668_10.1 Mtr.6981.1.S1_at 11 4 4 0 1.00 0.36
IMGA	AC235668_11.1 Mtr.2042.1.S1_at 11 9 5 5 0.98 0.80
IMGA	AC235668_11.1 Mtr.8179.1.S1_at 11 8 8 0 1.00 0.73
IMGA	AC235668_12.1 Mtr.38665.1.S1_at 11 11 11 0 1.00 1.00
IMGA	AC235668_13.1 Mtr.10371.1.S1_at 11 8 8 0 1.00 0.73
IMGA	AC235668_13.1 Mtr.27080.1.S1_at 11 9 8 1 1.00 0.81
IMGA	AC235668_2.1 Mtr.38073.1.S1_at 11 11 11 0 1.00 1.00
IMGA	AC235668_6.1 Mtr.38029.1.S1_at 11 11 11 0 1.00 1.00
IMGA	AC235668_6.2 Mtr.38029.1.S1_at 11 11 11 0 1.00 1.00
IMGA	AC235668_7.1 Mtr.6142.1.S1_at 11 4 1 5 0.95 0.35
IMGA	AC235668_9.1 Mtr.33896.1.S1_at 11 9 9 0 1.00 0.82
IMGA	AC235669_1.1 Mtr.39707.1.S1_at 11 10 8 2 0.99 0.90
IMGA	AC235669_1017.1 Mtr.40981.1.S1_at 11 10 10 0 1.00 0.91
IMGA	AC235669_3.1 Mtr.13154.1.S1_s_at 11 4 0 10 0.90 0.33
IMGA	AC235669_3.1 Mtr.28412.1.S1_at 11 10 10 0 1.00 0.91
IMGA	AC235669_3.1 Mtr.37463.1.S1_at 11 11 6 5 0.98 0.98
IMGA	AC235669_8.1 Mtr.3624.1.S1_at 11 8 6 4 0.98 0.71
IMGA	AC235669_8.1 Mtr.45162.1.S1_at 11 9 8 1 1.00 0.81
IMGA	AC235671_11.1 Mtr.45526.1.S1_at 11 9 9 0 1.00 0.82
IMGA	AC235671_14.1 Mtr.2107.1.S1_at 11 10 9 2 0.99 0.90
IMGA	AC235671_14.1 Mtr.2107.1.S1_s_at 11 11 10 3 0.99 0.99
IMGA	AC235671_14.1 Mtr.33540.1.S1_at 11 11 11 0 1.00 1.00
IMGA	AC235671_14.1 Mtr.6804.1.S1_at 11 11 11 0 1.00 1.00
IMGA	AC235671_14.2 Mtr.2107.1.S1_at 11 10 9 2 0.99 0.90
IMGA	AC235671_14.2 Mtr.2107.1.S1_s_at 11 11 10 3 0.99 0.99
IMGA	AC235671_14.2 Mtr.33540.1.S1_at 11 11 11 0 1.00 1.00
IMGA	AC235671_19.1 Mtr.47452.1.S1_at 11 5 1 12 0.90 0.41
IMGA	AC235671_2.1 Mtr.12383.1.S1_at 11 11 10 1 1.00 1.00
IMGA	AC235671_2.2 Mtr.12383.1.S1_at 11 11 10 1 1.00 1.00
IMGA	AC235671_2.3 Mtr.12383.1.S1_at 11 11 10 1 1.00 1.00
IMGA	AC235671_5.1 Mtr.11505.1.S1_at 11 11 9 2 0.99 0.99
IMGA	AC235671_9.1 Mtr.38584.1.S1_at 11 10 10 0 1.00 0.91
IMGA	AC235673_1.1 Mtr.50334.1.S1_at 11 5 5 0 1.00 0.45
IMGA	AC235673_11.1 Mtr.9595.1.S1_at 11 11 11 0 1.00 1.00
IMGA	AC235673_14.1 Mtr.31040.1.S1_at 11 6 6 0 1.00 0.55
IMGA	AC235673_15.1 Mtr.37903.1.S1_at 11 5 5 0 1.00 0.45
IMGA	AC235673_16.1 Mtr.32624.1.S1_at 11 4 4 0 1.00 0.36
IMGA	AC235673_16.1 Mtr.32624.1.S1_x_at 11 8 8 0 1.00 0.73
IMGA	AC235673_2.1 Mtr.50333.1.S1_at 11 7 7 0 1.00 0.64
IMGA	AC235673_20.1 Mtr.33582.1.S1_at 11 4 0 11 0.89 0.32
IMGA	AC235673_20.1 Mtr.34682.1.S1_at 11 5 1 9 0.93 0.42
IMGA	AC235673_20.1 Mtr.40111.1.S1_at 11 8 8 0 1.00 0.73
IMGA	AC235673_20.1 Mtr.40116.1.S1_at 11 4 2 6 0.94 0.34
IMGA	AC235673_20.1 Mtr.42152.1.S1_at 11 4 0 10 0.90 0.33
IMGA	AC235673_23.1 Mtr.18384.1.S1_s_at 11 10 8 5 0.98 0.89
IMGA	AC235673_3.1 Mtr.19139.1.S1_at 11 4 4 0 1.00 0.36
IMGA	AC235673_38.1 Mtr.19141.1.S1_at 11 8 7 3 0.99 0.72
IMGA	AC235673_39.1 Mtr.50332.1.S1_at 11 4 3 1 0.99 0.36
IMGA	AC235673_41.1 Mtr.19139.1.S1_at 11 11 11 0 1.00 1.00
IMGA	AC235673_42.1 Mtr.50333.1.S1_at 11 4 4 0 1.00 0.36
IMGA	AC235673_43.1 Mtr.50334.1.S1_at 11 7 7 0 1.00 0.64
IMGA	AC235673_49.1 Mtr.22360.1.S1_at 11 10 9 2 0.99 0.90
IMGA	AC235673_5.1 Mtr.50332.1.S1_at 11 7 6 1 0.99 0.63
IMGA	AC235673_50.1 Mtr.2486.1.S1_at 11 5 3 4 0.97 0.44
IMGA	AC235673_50.1 Mtr.30243.1.S1_at 11 11 11 0 1.00 1.00
IMGA	AC235673_50.1 Mtr.48082.1.S1_at 11 7 7 0 1.00 0.64
IMGA	AC235673_55.1 Mtr.51375.1.S1_at 11 5 3 2 0.98 0.45
IMGA	AC235673_58.1 Mtr.18276.1.S1_at 11 4 1 7 0.93 0.34
IMGA	AC235673_6.1 Mtr.19141.1.S1_at 11 5 4 3 0.98 0.44
IMGA	AC235673_7.1 Mtr.23433.1.S1_at 11 4 0 18 0.82 0.30
IMGA	AC235673_7.1 Mtr.39654.1.S1_at 11 5 4 5 0.96 0.44
IMGA	AC235673_8.1 Mtr.33291.1.S1_s_at 11 6 5 1 0.99 0.54
IMGA	AC235673_8.1 Mtr.9720.1.S1_at 11 10 10 0 1.00 0.91
IMGA	AC235674_1.1 Mtr.37637.1.S1_at 11 5 5 0 1.00 0.45
IMGA	AC235674_14.1 Mtr.43609.1.S1_at 11 11 11 0 1.00 1.00
IMGA	AC235674_15.1 Mtr.11503.1.S1_at 11 11 10 1 1.00 1.00
IMGA	AC235674_15.1 Mtr.3380.1.S1_at 11 6 1 6 0.96 0.52
IMGA	AC235674_16.1 Mtr.1392.1.S1_s_at 11 9 9 0 1.00 0.82
IMGA	AC235674_16.1 Mtr.40597.1.S1_at 11 9 9 0 1.00 0.82
IMGA	AC235674_16.2 Mtr.1392.1.S1_s_at 11 9 9 0 1.00 0.82
IMGA	AC235674_16.2 Mtr.40597.1.S1_at 11 9 9 0 1.00 0.82
IMGA	AC235674_19.1 Mtr.40597.1.S1_at 11 5 2 7 0.94 0.43
IMGA	AC235674_3.1 Mtr.4266.1.S1_at 11 10 10 0 1.00 0.91
IMGA	AC235674_4.1 Mtr.42863.1.S1_at 11 8 4 12 0.94 0.68
IMGA	AC235674_4.1 Mtr.42863.1.S1_s_at 11 11 11 0 1.00 1.00
IMGA	AC235674_4.2 Mtr.42863.1.S1_at 11 5 1 12 0.90 0.41
IMGA	AC235674_6.1 Mtr.3358.1.S1_at 11 11 11 0 1.00 1.00
IMGA	AC235674_6.1 Mtr.35221.1.S1_at 11 11 11 0 1.00 1.00
IMGA	AC235674_6.1 Mtr.39917.1.S1_at 11 11 11 0 1.00 1.00
IMGA	AC235674_9.1 Mtr.28025.1.S1_at 11 4 4 0 1.00 0.36
IMGA	AC235674_9.1 Mtr.33204.1.S1_at 11 8 4 6 0.97 0.71
IMGA	AC235674_9.1 Mtr.39253.1.S1_s_at 11 6 5 1 0.99 0.54
IMGA	AC235675_5.1 Mtr.44133.1.S1_at 11 5 5 0 1.00 0.45
IMGA	AC235677_10.1 Mtr.36382.1.S1_at 11 11 11 0 1.00 1.00
IMGA	AC235677_10.1 Mtr.50762.1.S1_at 11 7 2 9 0.95 0.60
IMGA	AC235677_14.1 Mtr.12938.1.S1_at 11 6 6 0 1.00 0.55
IMGA	AC235677_14.1 Mtr.27306.1.S1_s_at 11 11 10 1 1.00 1.00
IMGA	AC235677_17.1 Mtr.9394.1.S1_at 11 11 8 6 0.98 0.98
IMGA	AC235677_18.1 Mtr.11308.1.S1_at 11 10 8 2 0.99 0.90
IMGA	AC235677_21.1 Mtr.38763.1.S1_at 11 11 11 0 1.00 1.00
IMGA	AC235677_23.1 Mtr.38677.1.S1_at 11 4 0 8 0.92 0.33
IMGA	AC235677_24.1 Mtr.5129.1.S1_at 11 10 8 2 0.99 0.90
IMGA	AC235677_31.1 Mtr.42459.1.S1_at 11 9 8 2 0.99 0.81
IMGA	AC235677_32.1 Mtr.38677.1.S1_at 11 10 7 3 0.99 0.90
IMGA	AC235677_37.1 Mtr.12602.1.S1_at 11 8 0 28 0.86 0.63
IMGA	AC235677_37.1 Mtr.43879.1.S1_at 11 9 7 7 0.97 0.79
IMGA	AC235677_37.1 Mtr.43880.1.S1_at 11 6 4 4 0.97 0.53
IMGA	AC235677_37.1 Mtr.9036.1.S1_at 11 11 10 1 1.00 1.00
IMGA	AC235677_37.2 Mtr.43880.1.S1_at 11 6 4 4 0.97 0.53
IMGA	AC235677_37.2 Mtr.9036.1.S1_at 11 11 10 1 1.00 1.00
IMGA	AC235677_4.1 Mtr.36753.1.S1_at 11 11 11 0 1.00 1.00
IMGA	AC235677_4.1 Mtr.43349.1.S1_at 11 6 6 0 1.00 0.55
IMGA	AC235677_8.1 Mtr.43744.1.S1_at 11 9 0 16 0.93 0.76
IMGA	AC235677_8.1 Mtr.43857.1.S1_at 11 4 4 0 1.00 0.36
IMGA	AC235677_9.1 Mtr.32998.1.S1_s_at 11 11 11 0 1.00 1.00
IMGA	AC235677_9.1 Mtr.43349.1.S1_at 11 5 5 0 1.00 0.45
IMGA	AC235678_1.1 Mtr.44939.1.S1_at 11 11 11 0 1.00 1.00
IMGA	AC235678_10.1 Mtr.27650.1.S1_at 11 11 9 3 0.99 0.99
IMGA	AC235678_19.1 Mtr.9891.1.S1_at 11 11 11 0 1.00 1.00
IMGA	AC235678_21.1 Mtr.40952.1.S1_at 11 11 9 8 0.97 0.97
IMGA	AC235678_21.1 Mtr.41584.1.S1_at 11 11 11 0 1.00 1.00
IMGA	AC235678_22.1 Mtr.45382.1.S1_at 11 8 7 1 1.00 0.72
IMGA	AC235678_25.1 Mtr.27491.1.S1_at 11 11 11 0 1.00 1.00
IMGA	AC235678_3.1 Mtr.29944.1.S1_at 11 11 9 3 0.99 0.99
IMGA	AC235678_4.1 Mtr.42420.1.S1_at 11 10 8 5 0.98 0.89
IMGA	AC235678_8.1 Mtr.5296.1.S1_at 11 5 3 3 0.98 0.44
IMGA	AC235679_6.1 Mtr.32748.1.S1_at 11 4 0 15 0.85 0.31
IMGA	AC235679_6.1 Mtr.43382.1.S1_at 11 7 1 11 0.94 0.60
IMGA	AC235679_8.1 Mtr.10439.1.S1_at 11 11 11 0 1.00 1.00
IMGA	AC235679_8.1 Mtr.30770.1.S1_at 11 11 11 0 1.00 1.00
IMGA	AC235748_1001.1 Mtr.43250.1.S1_at 11 11 11 0 1.00 1.00
IMGA	AC235748_1003.1 Mtr.13779.1.S1_at 11 11 11 0 1.00 1.00
IMGA	AC235748_1003.1 Mtr.44739.1.S1_at 11 10 9 2 0.99 0.90
IMGA	AC235748_1005.1 Mtr.45109.1.S1_at 11 8 7 1 1.00 0.72
IMGA	AC235748_1005.1 Mtr.5428.1.S1_at 11 8 8 0 1.00 0.73
IMGA	AC235748_1006.1 Mtr.41616.1.S1_at 11 7 7 0 1.00 0.64
IMGA	AC235748_1009.1 Mtr.37588.1.S1_at 11 6 6 0 1.00 0.55
IMGA	AC235748_1014.1 Mtr.7016.1.S1_at 11 10 10 0 1.00 0.91
IMGA	AC235748_1015.1 Mtr.28068.1.S1_at 11 8 8 0 1.00 0.73
IMGA	AC235748_1015.1 Mtr.9853.1.S1_at 11 9 9 0 1.00 0.82
IMGA	AC235748_1016.1 Mtr.11058.1.S1_at 11 6 6 0 1.00 0.55
IMGA	AC235748_1017.1 Mtr.39799.1.S1_at 11 11 11 0 1.00 1.00
IMGA	AC235748_1020.1 Mtr.36173.1.S1_at 11 10 10 0 1.00 0.91
IMGA	AC235748_1020.1 Mtr.42570.1.S1_at 11 11 11 0 1.00 1.00
IMGA	AC235748_1020.1 Mtr.45362.1.S1_at 11 9 8 1 1.00 0.81
IMGA	AC235748_1022.1 Mtr.43735.1.S1_at 11 9 9 0 1.00 0.82
IMGA	AC235748_1029.1 Mtr.27379.1.S1_at 11 9 9 0 1.00 0.82
IMGA	AC235748_1029.1 Mtr.29458.1.S1_at 11 9 9 0 1.00 0.82
IMGA	AC235748_1029.1 Mtr.5292.1.S1_at 11 5 0 15 0.88 0.40
IMGA	AC235748_2.1 Mtr.13390.1.S1_at 11 10 10 0 1.00 0.91
IMGA	AC235748_2.1 Mtr.27099.1.S1_s_at 11 11 10 3 0.99 0.99
IMGA	AC235748_2.2 Mtr.13390.1.S1_at 11 10 10 0 1.00 0.91
IMGA	AC235748_2.2 Mtr.27099.1.S1_s_at 11 11 10 3 0.99 0.99
IMGA	AC235748_4.1 Mtr.32965.1.S1_at 11 10 8 4 0.98 0.89
IMGA	AC235748_4.1 Mtr.35946.1.S1_at 11 11 11 0 1.00 1.00
IMGA	AC235748_4.2 Mtr.35946.1.S1_at 11 11 11 0 1.00 1.00
IMGA	AC235749_1032.1 Mtr.26402.1.S1_at 11 7 2 6 0.97 0.61
IMGA	AC235749_1032.1 Mtr.32777.1.S1_s_at 11 11 11 0 1.00 1.00
IMGA	AC235749_1032.1 Mtr.7508.1.S1_at 11 11 11 0 1.00 1.00
IMGA	AC235749_13.1 Mtr.40707.1.S1_s_at 11 5 4 1 0.99 0.45
IMGA	AC235749_18.1 Mtr.8573.1.S1_at 11 11 11 0 1.00 1.00
IMGA	AC235749_25.1 Mtr.24387.1.S1_at 11 4 0 10 0.90 0.33
IMGA	AC235749_27.1 Mtr.12869.1.S1_at 11 8 8 0 1.00 0.73
IMGA	AC235749_3.1 Mtr.44297.1.S1_at 11 10 8 8 0.97 0.88
IMGA	AC235749_3.1 Mtr.46562.1.S1_at 11 4 0 14 0.86 0.31
IMGA	AC235749_30.1 Mtr.20650.1.S1_at 11 7 5 2 0.99 0.63
IMGA	AC235749_4.1 Mtr.22712.1.S1_at 11 5 0 15 0.88 0.40
IMGA	AC235749_5.1 Mtr.12696.1.S1_at 11 9 3 10 0.96 0.78
IMGA	AC235749_5.1 Mtr.46561.1.S1_at 11 5 0 19 0.85 0.39
IMGA	AC235753_1.1 Mtr.8672.1.S1_at 11 11 10 1 1.00 1.00
IMGA	AC235753_1023.1 Mtr.42094.1.S1_at 11 9 8 4 0.98 0.80
IMGA	AC235753_1023.1 Mtr.6994.1.S1_at 11 11 11 0 1.00 1.00
IMGA	AC235753_16.1 Mtr.5933.1.S1_at 11 10 9 2 0.99 0.90
IMGA	AC235753_17.1 Mtr.12405.1.S1_at 11 11 11 0 1.00 1.00
IMGA	AC235753_17.1 Mtr.9200.1.S1_at 11 9 9 0 1.00 0.82
IMGA	AC235753_18.1 Mtr.43262.1.S1_at 11 10 9 4 0.98 0.89
IMGA	AC235753_19.1 Mtr.39101.1.S1_at 11 11 9 4 0.99 0.99
IMGA	AC235753_19.2 Mtr.39101.1.S1_at 11 10 9 1 1.00 0.91
IMGA	AC235753_2.1 Mtr.11204.1.S1_at 11 11 11 0 1.00 1.00
IMGA	AC235753_20.1 Mtr.39763.1.S1_at 11 11 11 0 1.00 1.00
IMGA	AC235753_22.1 Mtr.44180.1.S1_at 11 11 10 4 0.99 0.99
IMGA	AC235753_8.1 Mtr.37454.1.S1_at 11 11 11 0 1.00 1.00
IMGA	AC235753_8.1 Mtr.8574.1.S1_at 11 11 11 0 1.00 1.00
IMGA	AC235753_9.1 Mtr.35253.1.S1_at 11 10 9 2 0.99 0.90
IMGA	AC235753_9.1 Mtr.35706.1.S1_at 11 4 0 9 0.91 0.33
IMGA	AC235754_12.1 Mtr.10994.1.S1_at 11 11 10 4 0.99 0.99
IMGA	AC235754_12.1 Mtr.3854.1.S1_at 11 7 6 3 0.98 0.63
IMGA	AC235754_13.1 Mtr.3854.1.S1_at 11 7 6 3 0.98 0.63
IMGA	AC235754_24.1 Mtr.38623.1.S1_at 11 9 8 2 0.99 0.81
IMGA	AC235754_27.1 Mtr.12726.1.S1_at 11 10 10 0 1.00 0.91
IMGA	AC235754_28.1 Mtr.12455.1.S1_at 11 9 8 1 1.00 0.81
IMGA	AC235754_3.1 Mtr.5287.1.S1_at 11 10 10 0 1.00 0.91
IMGA	AC235754_30.1 Mtr.27394.1.S1_at 11 8 5 7 0.97 0.70
IMGA	AC235754_31.1 Mtr.2227.1.S1_at 11 11 10 1 1.00 1.00
IMGA	AC235754_31.1 Mtr.3250.1.S1_at 11 11 10 1 1.00 1.00
IMGA	AC235754_31.1 Mtr.44850.1.S1_at 11 11 11 0 1.00 1.00
IMGA	AC235754_32.1 Mtr.34414.1.S1_at 11 8 7 4 0.98 0.71
IMGA	AC235754_32.1 Mtr.37930.1.S1_at 11 9 9 0 1.00 0.82
IMGA	AC235754_32.1 Mtr.39498.1.S1_at 11 5 0 15 0.88 0.40
IMGA	AC235754_32.1 Mtr.40444.1.S1_at 11 8 7 1 1.00 0.72
IMGA	AC235756_11.1 Mtr.40903.1.S1_at 11 11 11 0 1.00 1.00
IMGA	AC235756_11.1 Mtr.40905.1.S1_s_at 11 11 11 0 1.00 1.00
IMGA	AC235756_11.2 Mtr.40903.1.S1_at 11 11 11 0 1.00 1.00
IMGA	AC235756_11.2 Mtr.40905.1.S1_s_at 11 11 11 0 1.00 1.00
IMGA	AC235756_12.1 Mtr.27555.1.S1_at 11 11 6 7 0.97 0.97
IMGA	AC235756_12.1 Mtr.41972.1.S1_at 11 10 6 11 0.96 0.87
IMGA	AC235756_15.1 Mtr.1721.1.S1_at 11 4 4 0 1.00 0.36
IMGA	AC235756_16.1 Mtr.29853.1.S1_at 11 9 9 0 1.00 0.82
IMGA	AC235756_17.1 Mtr.13984.1.S1_at 11 8 5 4 0.98 0.71
IMGA	AC235756_33.1 Mtr.37827.1.S1_at 11 11 11 0 1.00 1.00
IMGA	AC235756_33.1 Mtr.43951.1.S1_at 11 4 0 17 0.83 0.30
IMGA	AC235756_33.1 Mtr.7034.1.S1_at 11 11 11 0 1.00 1.00
IMGA	AC235756_34.1 Mtr.34691.1.S1_at 11 6 6 0 1.00 0.55
IMGA	AC235756_4.1 Mtr.9220.1.S1_at 11 11 11 0 1.00 1.00
IMGA	AC235757_1.1 Mtr.28764.1.S1_at 11 7 4 7 0.96 0.61
IMGA	AC235757_10.1 Mtr.45933.1.S1_at 11 7 5 4 0.98 0.62
IMGA	AC235757_11.1 Mtr.4563.1.S1_s_at 11 4 0 13 0.87 0.32
IMGA	AC235757_19.1 Mtr.13113.1.S1_at 11 4 0 12 0.88 0.32
IMGA	AC235757_29.1 Mtr.37616.1.S1_at 11 11 11 0 1.00 1.00
IMGA	AC235757_3.1 Mtr.42071.1.S1_at 11 11 10 2 0.99 0.99
IMGA	AC235757_32.1 Mtr.1161.1.S1_at 11 5 0 12 0.90 0.41
IMGA	AC235757_37.1 Mtr.13113.1.S1_at 11 9 8 1 1.00 0.81
IMGA	AC235757_37.2 Mtr.13113.1.S1_at 11 9 8 1 1.00 0.81
IMGA	AC235757_38.1 Mtr.35983.1.S1_at 11 11 11 0 1.00 1.00
IMGA	AC235757_38.1 Mtr.5969.1.S1_at 11 11 9 4 0.99 0.99
IMGA	AC235757_41.1 Mtr.28764.1.S1_at 11 4 4 0 1.00 0.36
IMGA	AC235757_41.1 Mtr.29953.1.S1_at 11 9 7 6 0.97 0.80
IMGA	AC235757_41.1 Mtr.37904.1.S1_at 11 11 11 0 1.00 1.00
IMGA	AC235757_41.1 Mtr.5227.1.S1_at 11 6 0 18 0.88 0.48
IMGA	AC235757_41.1 Mtr.6982.1.S1_at 11 11 11 0 1.00 1.00
IMGA	AC235757_44.1 Mtr.38575.1.S1_at 11 11 10 1 1.00 1.00
IMGA	AC235757_44.1 Mtr.44323.1.S1_at 11 11 10 1 1.00 1.00
IMGA	AC235757_49.1 Mtr.10452.1.S1_at 11 11 11 0 1.00 1.00
IMGA	AC235757_49.1 Mtr.40236.1.S1_s_at 11 6 6 0 1.00 0.55
IMGA	AC235757_50.1 Mtr.10451.1.S1_at 11 11 10 1 1.00 1.00
IMGA	AC235757_50.1 Mtr.40236.1.S1_s_at 11 7 4 9 0.95 0.60
IMGA	AC235757_50.1 Mtr.45057.1.S1_at 11 11 11 0 1.00 1.00
IMGA	AC235757_52.1 Mtr.2659.1.S1_at 11 11 11 0 1.00 1.00
IMGA	AC235757_6.1 Mtr.33478.1.S1_at 11 9 7 5 0.98 0.80
IMGA	AC235757_9.1 Mtr.40236.1.S1_s_at 11 7 7 0 1.00 0.64
IMGA	AC235757_9.1 Mtr.40237.1.S1_at 11 11 9 2 0.99 0.99
IMGA	AC235758_13.1 Mtr.42222.1.S1_at 11 10 9 3 0.99 0.90
IMGA	AC235758_14.1 Mtr.35924.1.S1_at 11 11 9 2 0.99 0.99
IMGA	AC235758_18.1 Mtr.5983.1.S1_at 11 11 11 0 1.00 1.00
IMGA	AC235758_2.1 Mtr.43186.1.S1_at 11 11 10 1 1.00 1.00
IMGA	AC235758_21.1 Mtr.10763.1.S1_at 11 8 0 16 0.92 0.67
IMGA	AC235758_21.1 Mtr.31921.1.S1_s_at 11 6 4 3 0.98 0.53
IMGA	AC235758_21.2 Mtr.10763.1.S1_at 11 8 0 16 0.92 0.67
IMGA	AC235758_21.2 Mtr.31921.1.S1_s_at 11 6 4 3 0.98 0.53
IMGA	AC235758_23.1 Mtr.43737.1.S1_at 11 4 3 2 0.98 0.36
IMGA	AC235758_23.2 Mtr.43737.1.S1_at 11 4 3 2 0.98 0.36
IMGA	AC235758_23.3 Mtr.43737.1.S1_at 11 4 3 2 0.98 0.36
IMGA	AC235758_28.1 Mtr.11998.1.S1_at 11 10 9 1 1.00 0.91
IMGA	AC235758_28.1 Mtr.12744.1.S1_at 11 4 4 0 1.00 0.36
IMGA	AC235758_28.1 Mtr.23505.1.S1_at 11 6 0 14 0.91 0.49
IMGA	AC235758_37.1 Mtr.32444.1.S1_at 11 11 9 3 0.99 0.99
IMGA	AC235758_39.1 Mtr.9127.1.S1_at 11 11 11 0 1.00 1.00
IMGA	AC235758_40.1 Mtr.36779.1.S1_at 11 10 10 0 1.00 0.91
IMGA	AC235758_40.1 Mtr.5333.1.S1_at 11 9 8 1 1.00 0.81
IMGA	AC235758_40.1 Mtr.6135.1.S1_at 11 11 11 0 1.00 1.00
IMGA	AC235758_8.1 Mtr.43187.1.S1_s_at 11 11 11 0 1.00 1.00
IMGA	AC235758_9.1 Mtr.1313.1.S1_at 11 11 10 1 1.00 1.00
IMGA	CU013523_30.1 Mtr.43887.1.S1_at 11 9 9 0 1.00 0.82
IMGA	CU013523_31.1 Mtr.44193.1.S1_at 11 11 10 1 1.00 1.00
IMGA	CU013523_4.1 Mtr.44800.1.S1_at 11 5 2 6 0.95 0.43
IMGA	CU013523_6.1 Mtr.2601.1.S1_at 11 10 9 1 1.00 0.91
IMGA	CU013530_21.1 Mtr.6094.1.S1_at 11 10 10 0 1.00 0.91
IMGA	CU013530_22.1 Mtr.11224.1.S1_at 11 8 7 1 1.00 0.72
IMGA	CU013530_22.1 Mtr.30510.1.S1_at 11 7 7 0 1.00 0.64
IMGA	CU013530_22.1 Mtr.30830.1.S1_at 11 7 7 0 1.00 0.64
IMGA	CU013530_22.1 Mtr.33693.1.S1_at 11 7 7 0 1.00 0.64
IMGA	CU013530_22.1 Mtr.42936.1.S1_at 11 4 4 0 1.00 0.36
IMGA	CU013530_30.1 Mtr.14062.1.S1_s_at 11 7 7 0 1.00 0.64
IMGA	CU013530_30.1 Mtr.14651.1.S1_at 11 5 5 0 1.00 0.45
IMGA	CU013530_31.1 Mtr.29053.1.S1_at 11 6 6 0 1.00 0.55
IMGA	CU571152_1012.1 Mtr.10741.1.S1_s_at 11 11 10 3 0.99 0.99
IMGA	CU571152_1012.1 Mtr.11903.1.S1_at 11 11 11 0 1.00 1.00
IMGA	CU571152_1012.1 Mtr.40655.1.S1_at 11 11 10 2 0.99 0.99
IMGA	CU571152_1013.1 Mtr.31190.1.S1_at 11 10 9 1 1.00 0.91
IMGA	CU571152_1015.1 Mtr.39305.1.S1_at 11 11 10 1 1.00 1.00
IMGA	CU571152_1015.1 Mtr.7397.1.S1_at 11 11 8 8 0.97 0.97
IMGA	CU571152_1018.1 Mtr.45205.1.S1_at 11 11 10 1 1.00 1.00
IMGA	CU571152_1018.1 Mtr.4705.1.S1_at 11 11 11 0 1.00 1.00
IMGA	CU571152_1020.1 Mtr.32679.1.S1_at 11 11 11 0 1.00 1.00
IMGA	CU571152_1020.1 Mtr.32878.1.S1_at 11 7 0 21 0.88 0.56
IMGA	CU571152_1020.1 Mtr.34140.1.S1_at 11 11 10 1 1.00 1.00
IMGA	CU571152_1020.1 Mtr.44988.1.S1_at 11 11 11 0 1.00 1.00
IMGA	CU571152_1022.1 Mtr.11291.1.S1_at 11 11 10 1 1.00 1.00
IMGA	CU571152_1023.1 Mtr.13712.1.S1_at 11 10 7 4 0.98 0.89
IMGA	CU571152_1023.1 Mtr.42415.1.S1_at 11 10 9 1 1.00 0.91
IMGA	CU571152_7.1 Mtr.13455.1.S1_at 11 10 10 0 1.00 0.91
IMGA	CU571152_7.1 Mtr.1944.1.S1_at 11 11 11 0 1.00 1.00
IMGA	CU571152_7.2 Mtr.13455.1.S1_at 11 10 10 0 1.00 0.91
IMGA	CU571152_7.2 Mtr.1944.1.S1_at 11 11 11 0 1.00 1.00
IMGA	CU633465_13.1 Mtr.12390.1.S1_at 11 11 11 0 1.00 1.00
IMGA	CU633465_13.1 Mtr.12391.1.S1_at 11 11 11 0 1.00 1.00
IMGA	CU633465_13.1 Mtr.32689.1.S1_at 11 5 0 18 0.86 0.39
IMGA	CU633465_13.2 Mtr.12391.1.S1_at 11 11 11 0 1.00 1.00
IMGA	CU633465_7.1 Mtr.43963.1.S1_at 11 11 10 1 1.00 1.00
IMGA	CU633465_7.1 Mtr.6999.1.S1_at 11 10 9 3 0.99 0.90
IMGA	CU633465_7.1 Mtr.7464.1.S1_at 11 11 9 3 0.99 0.99
IMGA	CU633465_8.1 Mtr.44525.1.S1_at 11 11 11 0 1.00 1.00
IMGA	CU651565_12.1 Mtr.30985.1.S1_at 11 4 0 15 0.85 0.31
IMGA	CU651565_21.1 Mtr.29340.1.S1_at 11 9 9 0 1.00 0.82
IMGA	CU651565_21.1 Mtr.32642.1.S1_at 11 8 8 0 1.00 0.73
IMGA	CU651565_9.1 Mtr.45258.1.S1_at 11 10 9 1 1.00 0.91
IMGA	CU651565_9.1 Mtr.7094.1.S1_at 11 11 10 1 1.00 1.00
[truncated: 44,077 more rows]
