# Supplementary material for: A novel bioinformatics pipeline to discover genes related to arbuscular mycorrhizal symbiosis based on their evolutionary conservation pattern among higher plants
Source: BMC Plant Biol. 2014 Dec 3;14:333. doi: 10.1186/s12870-014-0333-0 (PMC4274732; doi:10.1186/s12870-014-0333-0)
Supplement: Additional file 3: File S2. — Collection of procedures and scripts shown in Figure 2. Zip file of procedures (P0 and P3), scripts (P1 and P4) and Cytoscape file (P2) described in Figure 2 and in the Methods. The following scripts (blastcheck.sh, compilMSA.sh, compilMSAinfo.sh, OGT2MSA.pl and task.lua) and data (all9.tre and MappingsMtrAffy.csv) were necessary to properly execute the scripts. [file 12870_2014_333_MOESM3_ESM.zip › compilMSAinfo.sh]

#!/bin/bash

#Compilation of information from GeneID of blast MSA from output file of compilMSA.sh

#!!! Specify data directory !!!
dirENS="/PATHDIR/Datafasta"
dirD="/PATHDIR/ogmfa"

clusterhiera="eudicotyledons"
taskname="taskall"


# sequence list of fasta file to check valid description of genes
# ref. seq: 2:Aly,4:Ata,6:Ath,8:Bdi,10:Bra,12:Cre,14:Gma,16:Hvu,18:Mtr,20:Osa,22:Ppa,24:Ptr,26:Sbi,28:Sly,30:Smo,32:Stu,34:Tur,36:Vvi,38:Zma
#seq. A B C D Table S4
seq=(14 18 24 28 32 36 4 8 26 16 20 34 38 2 6 10 30 22 12)

# !!!!!!!!! do not write following code !!!!!!!!
cd $dirD
# First part: Extract first line from MSA results (best e-value, best score)
nbi=$(less $taskname.txt | wc -l)

for i in $(eval echo {1..${nbi}}) #eval echo needed to force evaluation of $nbi
do
   echo $clusterhiera$i
done >msastart


for D in *; do
    if [ -d "${D}" ]; then
        echo "running ${D}"   
	cd "${D}"

	if [ -f infotmp ] #if file exist delete it
	then
	rm infotmp	
	fi

	for i in $(eval echo {1..${nbi}})
	do
	infoclstmp=$(head -n 1 $clusterhiera$i.mfa.blast.${D} | awk {'print($2 "	" $11)'})
	#Replace delimiter after names of plant species
	infoclst=$(echo $infoclstmp | sed 's/'$i'_/'$i'@/g')

	if [[ ! $infoclst ]]	
	then
 	echo "NA	NA" >> infotmp
	else
	echo $infoclst >> infotmp
	fi
	done 
	paste ../msastart infotmp > ../msaspi$taskname.txt
	rm infotmp
	cd ..
	cp msaspi$taskname.txt msastart
    fi
done
 	rm msastart


# second part: Get information from fasta files (Ensembl format)
name="msaspi$taskname.txt"

seqi=0
oki="false"

#Get GeneID from msaspitask3.txt

while IFS= read -r line
do
# Try in list seq
oki="false"
	while [ "${oki}" = "false" ] && [ ${seqi} -le 19 ]
	do
	spi=$(echo $line | awk -v i=${seq[$seqi]} {'print $i'} | cut -d "_" -f1)
	spiID=$(echo $line | awk -v i=${seq[$seqi]} {'print $i'} | cut -d "_" -f2)
		if [[ $spiID != "NA" ]]
		then # try description
		tmpinfo=$(grep $spiID $dirENS/$spi.fa) 
#echo ${seq[$seqi]} $tmpinfo
		# Description:
		description=$(echo $tmpinfo |   awk 'BEGIN { FS = "description:" } ; { print $2 }')
		idclst=$(echo $line | awk {'print $1'})
			if [[ $description = "" || $description = "\"\"" || $description = "\"Conserved gene of unknown function\"" || $description == *uncharacterized* || $description == *Uncharacterized* || $description == *unknown* || $description == *Predicted* || $description == "\"Expressed protein \"" ]]
#old: if [[ $description = "" || $description = "\"\"" || $description = "\"Conserved gene of unknown function\"" || $description = "\"Putative uncharacterized protein \"" || $description = "\"Uncharacterized protein \"" ]]
			then #if unknown try the next in the list seq
			oki="false"
			seqi=$(echo "$seqi+1" | bc)
			else
			echo "$idclst	$spi:$description"
			oki="true"
			seqi=0
			fi
		else # not find in this species
		oki="false"
		seqi=$(echo "$seqi+1" | bc)
		fi
	done
	if [ ${seqi} -gt 19 ]
	then
		idclst=$(echo $line | awk {'print $1'})
		echo "$idclst	not found"
	oki="true"
	seqi=0
	fi
	if [[ ${seqi} -gt 24 ]]
	then
	exit
	fi
done < $name > msadesc.txt


exit
