# Supplementary material for: A novel bioinformatics pipeline to discover genes related to arbuscular mycorrhizal symbiosis based on their evolutionary conservation pattern among higher plants
Source: BMC Plant Biol. 2014 Dec 3;14:333. doi: 10.1186/s12870-014-0333-0 (PMC4274732; doi:10.1186/s12870-014-0333-0)
Supplement: Additional file 3: File S2. — Collection of procedures and scripts shown in Figure 2. Zip file of procedures (P0 and P3), scripts (P1 and P4) and Cytoscape file (P2) described in Figure 2 and in the Methods. The following scripts (blastcheck.sh, compilMSA.sh, compilMSAinfo.sh, OGT2MSA.pl and task.lua) and data (all9.tre and MappingsMtrAffy.csv) were necessary to properly execute the scripts. [file 12870_2014_333_MOESM3_ESM.zip › blastcheck.sh]

#!/bin/bash

NAME=$1
DB=$2

sreformat selex ${NAME} | perl -ne 'print unless m/\#/' > ${NAME}.align
seqret ${NAME} -first | perl -pe 's/-//'g > ${NAME}.first
blastpgp -d ${DB} -i ${NAME}.first -B ${NAME}.align -e 0.00001 -m8 > ${NAME}.blast.${DB} 2> /dev/null
rm -f ${NAME}.align
rm -f ${NAME}.first
