# Supplementary material for: A novel bioinformatics pipeline to discover genes related to arbuscular mycorrhizal symbiosis based on their evolutionary conservation pattern among higher plants
Source: BMC Plant Biol. 2014 Dec 3;14:333. doi: 10.1186/s12870-014-0333-0 (PMC4274732; doi:10.1186/s12870-014-0333-0)
Supplement: Additional file 3: File S2. — Collection of procedures and scripts shown in Figure 2. Zip file of procedures (P0 and P3), scripts (P1 and P4) and Cytoscape file (P2) described in Figure 2 and in the Methods. The following scripts (blastcheck.sh, compilMSA.sh, compilMSAinfo.sh, OGT2MSA.pl and task.lua) and data (all9.tre and MappingsMtrAffy.csv) were necessary to properly execute the scripts. [file 12870_2014_333_MOESM3_ESM.zip › all9.tre]

(
(
Sly:4,
Stu:4
)Solanaceae:4,
(
Vvi:4,
(
(
(
Mtr:4,
Gma:4
)Papilionoideae:4,
Ptr:4
)eurosidsA:4,
(
Bra:4,
(
Ath:4,
Aly:4
)Arabidopsis:4
)Brassicaceae:4
)eurosidsB:4
)rosids:4
)eudicotyledons:4;
