# Supplementary material for: A novel bioinformatics pipeline to discover genes related to arbuscular mycorrhizal symbiosis based on their evolutionary conservation pattern among higher plants
Source: BMC Plant Biol. 2014 Dec 3;14:333. doi: 10.1186/s12870-014-0333-0 (PMC4274732; doi:10.1186/s12870-014-0333-0)
Supplement: Additional file 4: File S3. — Source file from Hieranoid clustering. Text file containing the information for all 28’528 trees of orthologous/paralogous protein trees used for filtering with Task3 to Task9. [file 12870_2014_333_MOESM4_ESM.txt]

HieranoidOG-eudicotyledons1:((((Aly_Al_scaffold_0003_149:1.000,Ath_AT3G02260.1:0.926,Bra_Bra039167.1-P:0.571,(Ptr_POPTR_0017s13550.1:1.000,Mtr_AES77777:1.000,Gma_GLYMA18G51061.1:0.492,Gma_GLYMA08G27993.1:0.418)eurosidsA1:7222)eurosidsB1:6769,Vvi_VIT_14s0083g00960.t01:1.000)rosids1:6782,Sly_Solyc02g089260.2.1:1.000)eudicotyledons1:7074)root
HieranoidOG-eudicotyledons2:((((Ath_AT2G17930.1:1.000,Aly_fgenesh2_kg.3__3392__AT2G17930.1:0.848,Bra_Bra024486.1-P:0.792,Bra_Bra037246.1-P:0.705,(Ptr_POPTR_0005s11640.1:1.000,(Gma_GLYMA11G08140.1:1.000,Gma_GLYMA01G37136.1:0.885,Mtr_AES95122:1.000)Papilionoideae2:1.000)eurosidsA2:1.000)eurosidsB3:1.000,Ath_AT4G36080.1:0.322,Ath_AT4G36080.3:0.196,Ath_AT4G36080.2:0.173,Vvi_VIT_04s0023g03350.t01:1.00…
HieranoidOG-eudicotyledons3:((((Aly_fgenesh1_pm.C_scaffold_1000187:1.000,Ath_AT1G03060.1:0.903,Bra_Bra033370.1-P:0.681,Aly_fgenesh2_kg.6__3426__AT4G02660.1:0.104,Ath_AT4G02660.1:0.097,(Ptr_POPTR_0005s23680.1:1.000,Ptr_POPTR_0002s04860.1:0.379,(Gma_GLYMA02G16260.1:1.000,Gma_GLYMA10G03560.2:0.685,Gma_GLYMA10G03560.1:0.429,Mtr_AES60820:1.000)Papilionoideae3:1.000)eurosidsA5:1.000)eurosidsB4:1.000,Br…
HieranoidOG-eudicotyledons4:((((Bra_Bra018705.1-P:1.000,Bra_Bra018703.1-P:0.892,Bra_Bra014101.1-P:0.414,Ath_AT1G48090.1:0.200,(Ptr_POPTR_0008s10000.1:1.000,Gma_GLYMA07G36065.1:1.000)eurosidsA4:1.000)eurosidsB5:1.000,Vvi_VIT_05s0020g00410.t01:1.000)rosids5:1.000,Sly_Solyc09g009370.2.1:1.000)eudicotyledons4:1.000)root
HieranoidOG-eudicotyledons5:((Mtr_AES68165:1.000,(Stu_PGSC0003DMT400073947:1.000,Sly_Solyc07g008880.2.1:1.000)Solanaceae1:4922)eudicotyledons5:1.000)root
HieranoidOG-eudicotyledons6:(((Bra_Bra021067.1-P:1.000,Ath_AT4G17140.3:0.859,Ath_AT4G17140.2:0.853,Ath_AT4G17140.1:0.843,Aly_fgenesh1_pg.C_scaffold_7002215:0.696,(Ptr_POPTR_0003s03360.1:1.000,(Gma_GLYMA11G04260.1:1.000,Mtr_AES94378:1.000)Papilionoideae1:7123)eurosidsA52:1.000)eurosidsB92:1.000,Sly_Solyc08g077500.2.1:1.000)eudicotyledons6:1.000)root
HieranoidOG-eudicotyledons7:((((Aly_Al_scaffold_0008_1303:1.000,Bra_Bra027850.1-P:0.063,(Ptr_POPTR_0002s11110.1:1.000,Gma_GLYMA06G10360.1:1.000,Gma_GLYMA04G10481.2:0.784,Gma_GLYMA04G10481.1:0.784,(Gma_GLYMA02G38020.2:1.000,Gma_GLYMA02G38020.3:1.000,Gma_GLYMA14G36180.1:0.651,Gma_GLYMA14G36180.2:0.517,Mtr_AES98293:1.000)Papilionoideae5:1.000)eurosidsA8:1.000)eurosidsB6:1.000,Vvi_VIT_18s0001g07810.t…
HieranoidOG-eudicotyledons8:((((Aly_fgenesh2_kg.4__624__AT2G26890.1:1.000,Ath_AT2G26890.1:0.881,Bra_Bra012041.1-P:0.601,(Ptr_POPTR_0018s06280.1:1.000,Gma_GLYMA17G12950.1:1.000,Gma_GLYMA05G08040.1:0.812)eurosidsA12:1.000)eurosidsB11:1.000,Vvi_VIT_11s0016g04420.t01:1.000)rosids10:1.000,Stu_PGSC0003DMT400036235:1.000)eudicotyledons8:1.000)root
HieranoidOG-eudicotyledons9:(((Ath_ATCG00860.1:1.000,Ath_ATCG01280.1:1.000,Aly_fgenesh2_kg.2__754__ATCG00860.1:0.384,Mtr_AES88259:1.000)eurosidsB471:1.000,Sly_Solyc01g007640.2.1:1.000)eudicotyledons9:1.000)root
HieranoidOG-eudicotyledons10:((((Aly_fgenesh2_kg.1__4094__AT1G50030.1:1.000,Ath_AT1G50030.1:0.978,Ath_AT1G50030.2:0.896,Bra_Bra039647.1-P:0.348,Ptr_POPTR_0001s29620.1:1.000)eurosidsB21:1.000,Vvi_VIT_03s0088g00450.t01:1.000)rosids9:1.000,(Stu_PGSC0003DMT400066098:1.000,Sly_Solyc01g106770.2.1:1.000)Solanaceae2:1.000)eudicotyledons10:1.000)root
HieranoidOG-eudicotyledons11:((((Aly_scaffold_801824.1:1.000,Ath_AT5G53460.1:0.921,Ath_AT5G53460.3:0.921,Ath_AT5G53460.2:0.921,Bra_Bra029067.1-P:0.549,(Ptr_POPTR_0015s01950.1:1.000,Ptr_POPTR_0015s01950.2:0.966,Ptr_POPTR_0012s01860.1:0.594,Gma_GLYMA04G41540.1:1.000,Gma_GLYMA06G13280.2:0.770)eurosidsA16:1.000)eurosidsB12:1.000,Vvi_VIT_16s0098g00290.t01:1.000)rosids11:1.000,Sly_Solyc03g083440.2.1:1.…
HieranoidOG-eudicotyledons12:((((Bra_Bra034020.1-P:1.000,Ath_AT1G67120.1:0.694,(Ptr_POPTR_0017s06640.1:1.000,(Gma_GLYMA07G03980.1:1.000,Gma_GLYMA16G00630.3:0.743,Mtr_AET01690:1.000)Papilionoideae4:1.000)eurosidsA6:1.000)eurosidsB7:1.000,Vvi_VIT_09s0002g01610.t01:1.000)rosids28:1.000,Sly_Solyc04g072260.1.1:1.000)eudicotyledons12:1.000)root
HieranoidOG-eudicotyledons13:((((Bra_Bra013017.1-P:1.000,Aly_fgenesh2_kg.6__2302__AT5G23110.1:0.747,Ath_AT5G23110.1:0.735,(Ptr_POPTR_0005s09590.1:1.000,Gma_GLYMA20G00565.1:1.000,Gma_GLYMA09G41880.2:0.842,Gma_GLYMA09G41880.3:0.731)eurosidsA3:1.000)eurosidsB2:1.000,Vvi_VIT_01s0011g02160.t01:1.000)rosids3:1.000,Sly_Solyc02g014190.2.1:1.000)eudicotyledons13:1.000)root
HieranoidOG-eudicotyledons14:((((Aly_scaffold_105326.1:1.000,Ath_AT1G55350.2:0.968,Ath_AT1G55350.4:0.968,Ath_AT1G55350.1:0.968,Ath_AT1G55350.3:0.968,(Ptr_POPTR_0001s04110.1:1.000,(Gma_GLYMA08G13220.3:1.000,Gma_GLYMA08G13220.4:1.000,Gma_GLYMA05G30080.4:0.853,Gma_GLYMA05G30080.3:0.853,Mtr_AET04413:1.000)Papilionoideae11:1.000)eurosidsA19:1.000)eurosidsB37:1.000,Bra_Bra037995.1-P:0.722,Vvi_VIT_06s00…
HieranoidOG-eudicotyledons15:((((Ath_AT1G36160.1:1.000,Ath_AT1G36160.2:1.000,Aly_scaffold_104048.1:0.850,Bra_Bra036771.1-P:0.621,Aly_fgenesh2_kg.1__3668__AT1G36180.1:0.513,(Ptr_POPTR_0002s09330.1:1.000,Ptr_POPTR_0002s09330.2:0.962,Ptr_POPTR_0005s16540.1:0.559,Ptr_POPTR_0005s16540.2:0.483,(Gma_GLYMA06G11120.1:1.000,Gma_GLYMA04G11550.1:0.684,Mtr_AES85932:1.000)Papilionoideae8:1.000)eurosidsA14:1.00…
HieranoidOG-eudicotyledons16:((((Aly_fgenesh2_kg.1__2288__AT1G20960.1:1.000,Ath_AT1G20960.2:0.857,Ath_AT1G20960.1:0.857,Bra_Bra012260.1-P:0.523,Bra_Bra022718.1-P:0.509,(Ptr_POPTR_0015s10750.1:1.000,Ptr_POPTR_0012s09930.1:0.452,(Gma_GLYMA08G18490.1:1.000,Gma_GLYMA15G40460.2:0.839,Gma_GLYMA15G40460.3:0.839,Mtr_AES66243:1.000)Papilionoideae10:1.000)eurosidsA17:1.000)eurosidsB14:1.000,Aly_fgenesh2_kg…
HieranoidOG-eudicotyledons17:((((Aly_scaffold_703887.1:1.000,Ath_AT5G40820.1:0.881,Bra_Bra030327.1-P:0.700,(Ptr_POPTR_0004s18540.1:1.000,Ptr_POPTR_0004s18540.2:0.773,(Gma_GLYMA10G43040.3:1.000,Gma_GLYMA10G43040.2:1.000,Mtr_AES62926:1.000)Papilionoideae44:1.000)eurosidsA13:1.000)eurosidsB17:1.000,Vvi_VIT_03s0038g02970.t01:1.000)rosids17:1.000,Sly_Solyc01g111870.1.1:1.000)eudicotyledons17:1.000)root
HieranoidOG-eudicotyledons18:(((Ptr_POPTR_0001s37730.1:1.000,Ptr_POPTR_0001s37730.2:0.955,(Ath_AT1G55860.1:1.000,Ath_AT1G55860.2:0.835,Ath_AT1G70320.1:0.501,Bra_Bra038022.1-P:0.421,(Ptr_POPTR_0011s09640.1:1.000,Ptr_POPTR_0011s09640.2:1.000,Gma_GLYMA05G26360.2:0.970,Gma_GLYMA05G26360.1:1.000,Gma_GLYMA08G09270.4:0.832,Gma_GLYMA08G09270.3:0.832)eurosidsA7:1.000)eurosidsB9:1.000,Aly_fgenesh2_kg.1__46…
HieranoidOG-eudicotyledons19:(((Ptr_POPTR_0001s04970.1:1.000,(Gma_GLYMA08G47670.1:1.000,Gma_GLYMA18G53823.1:0.748,Mtr_AES77225:1.000)Papilionoideae14:1.000,Gma_GLYMA08G47670.2:0.533)eurosidsA26:1.000,(Stu_PGSC0003DMT400082011:1.000,Sly_Solyc01g006370.2.1:1.000)Solanaceae6:1.000)eudicotyledons19:1.000)root
HieranoidOG-eudicotyledons20:((((Aly_fgenesh2_kg.3__1155__AT3G11130.1:1.000,Ath_AT3G11130.1:0.901,Aly_scaffold_300957.1:0.714,Ath_AT3G08530.1:0.685,(Ptr_POPTR_0010s19420.1:1.000,Ptr_POPTR_0008s07070.1:0.629,(Gma_GLYMA02G42560.1:1.000,Gma_GLYMA14G06340.1:0.691,Gma_GLYMA18G02960.1:0.228,Gma_GLYMA11G35460.1:0.146,Mtr_AES99619:1.000)Papilionoideae28:1.000)eurosidsA28:1.000)eurosidsB23:1.000,Vvi_VIT_0…
HieranoidOG-eudicotyledons21:((((Ath_AT4G35800.1:1.000,Aly_fgenesh2_kg.7__493__AT4G35800.1:0.926,Bra_Bra010510.1-P:0.842,Bra_Bra011638.1-P:0.577,(Ptr_POPTR_0005s10940.1:1.000,(Gma_GLYMA11G08610.4:1.000,Gma_GLYMA11G08610.5:1.000,Gma_GLYMA01G36700.4:0.592,Gma_GLYMA01G36700.3:0.592,Gma_GLYMA11G08610.2:0.432,Mtr_AES95214:1.000)Papilionoideae17:1.000,Gma_GLYMA09G41550.1:0.462)eurosidsA36:1.000)eurosid…
HieranoidOG-eudicotyledons22:((((Ath_AT1G58250.1:1.000,Ath_AT1G58250.2:0.996,Aly_fgenesh2_kg.2__569__AT1G58250.1:0.897,Bra_Bra027881.1-P:0.601,Bra_Bra035454.1-P:0.577,(Ptr_POPTR_0002s11130.1:1.000,Ptr_POPTR_0002s11130.2:0.552,(Gma_GLYMA04G10390.1:1.000,Gma_GLYMA06G10320.1:0.805,Gma_GLYMA06G10320.2:0.805,Mtr_AES73124:1.000)Papilionoideae13:1.000,(Gma_GLYMA02G38000.1:1.000,Mtr_AES98288:1.000)Papili…
HieranoidOG-eudicotyledons23:(((Aly_fgenesh2_kg.4__1583__AT2G35630.1:1.000,Ath_AT2G35630.1:0.912,Bra_Bra005318.1-P:0.683,Bra_Bra023018.1-P:0.646,(Ptr_POPTR_0001s43380.1:1.000,(Gma_GLYMA10G35140.2:1.000,Gma_GLYMA20G32430.1:0.965,Gma_GLYMA20G32430.2:0.789,Mtr_AET01913:1.000)Papilionoideae917:1.000)eurosidsA24:1.000)eurosidsB27:1.000,Sly_Solyc02g078640.2.1:1.000)eudicotyledons23:1.000)root
HieranoidOG-eudicotyledons24:((((Ptr_POPTR_0003s22070.1:1.000,Mtr_AES67729:1.000,Gma_GLYMA15G03641.1:0.316,Gma_GLYMA13G41761.1:0.305)eurosidsA27:1.000,Vvi_VIT_06s0004g01560.t01:1.000)rosids19:1.000,(Stu_PGSC0003DMT400055104:1.000,Sly_Solyc01g006640.1.1:1.000)Solanaceae3:1.000)eudicotyledons24:1.000)root
HieranoidOG-eudicotyledons25:((((Ath_AT2G13680.1:1.000,Aly_scaffold_303571.1:0.959,Bra_Bra037213.1-P:0.830,(Ptr_POPTR_0005s05970.1:1.000,(Gma_GLYMA08G16660.1:1.000,Gma_GLYMA05G32500.2:0.727,Gma_GLYMA04G39120.1:0.464,Mtr_AES72859:1.000,Mtr_AET04740:0.195)Papilionoideae49:1.000)eurosidsA31:1.000)eurosidsB34:1.000,Vvi_VIT_04s0044g01280.t01:1.000)rosids25:1.000,Sly_Solyc11g005980.1.1:1.000)eudicotyle…
HieranoidOG-eudicotyledons26:((((Aly_fgenesh2_kg.4__2806__AT2G46020.1:1.000,Ath_AT2G46020.2:0.909,Ath_AT2G46020.1:0.898,Bra_Bra000409.1-P:0.656,Bra_Bra039296.1-P:0.543,(Ptr_POPTR_0002s16230.1:1.000,Ptr_POPTR_0014s08230.1:0.420,(Gma_GLYMA07G07550.1:1.000,Gma_GLYMA16G03950.1:0.812,Mtr_AET02039:1.000)Papilionoideae23:1.000,(Gma_GLYMA09G39380.1:1.000,Gma_GLYMA18G46930.1:0.805,Mtr_AES80217:1.000)Papil…
HieranoidOG-eudicotyledons27:((((Bra_Bra023532.1-P:1.000,Ath_AT5G15680.1:0.712,Aly_fgenesh2_kg.6__1545__AT5G15680.1:0.709,Bra_Bra006316.1-P:0.424,(Ptr_POPTR_0017s14550.1:1.000,Gma_GLYMA19G04976.1:1.000,Gma_GLYMA11G06565.1:0.948)eurosidsA104:1.000)eurosidsB19:1.000,Vvi_VIT_14s0083g00750.t01:1.000)rosids13:1.000,Sly_Solyc03g046450.2.1:1.000)eudicotyledons27:1.000)root
HieranoidOG-eudicotyledons28:((((Aly_fgenesh2_kg.1__623__AT1G06490.1:1.000,Ath_AT1G06490.1:0.868,Bra_Bra015504.1-P:0.591,Bra_Bra032416.1-P:0.542,Ath_AT3G59100.1:0.050,(Ptr_POPTR_0002s05970.1:1.000,Ptr_POPTR_0005s22510.1:0.401,(Gma_GLYMA08G42150.1:1.000,Gma_GLYMA18G12870.2:0.817,Gma_GLYMA18G12870.1:0.817,Gma_GLYMA08G42150.2:0.540,Mtr_AES70070:1.000)Papilionoideae29:1.000,Gma_GLYMA18G13105.2:0.321,…
HieranoidOG-eudicotyledons29:(((Aly_scaffold_100023.1:1.000,Ath_AT1G02080.2:0.866,Ath_AT1G02080.1:0.864,(Ptr_POPTR_0014s05790.1:1.000,Ptr_POPTR_0014s05790.2:0.990,Ptr_POPTR_0002s14400.1:0.511,(Gma_GLYMA07G14770.1:1.000,Gma_GLYMA03G27270.1:0.793,Mtr_AET01159:1.000,Mtr_AET01158:0.991)Papilionoideae9:1.000)eurosidsA21:1.000)eurosidsB30:1.000,Sly_Solyc01g090780.2.1:1.000)eudicotyledons29:1.000)root
HieranoidOG-eudicotyledons30:(((Ath_AT4G03550.1:1.000,Aly_fgenesh2_kg.6__3348__AT4G03550.1:0.885,Bra_Bra034218.1-P:0.673,(Ptr_POPTR_0013s13490.1:1.000,Gma_GLYMA13G37290.2:1.000,Mtr_AES89655:0.663)eurosidsA445:1.000)eurosidsB45:1.000,(Stu_PGSC0003DMT400047243:1.000,Sly_Solyc07g053980.2.1:1.000)Solanaceae17:1.000)eudicotyledons30:1.000)root
HieranoidOG-eudicotyledons31:((((Bra_Bra004920.1-P:1.000,Aly_fgenesh2_kg.4__2751__AT2G45540.1:1.000,Ath_AT2G45540.1:0.951,Aly_fgenesh1_pm.C_scaffold_5002079:0.543,Ath_AT2G45540.2:0.417,(Ptr_POPTR_0014s06840.1:1.000,Gma_GLYMA09G40353.1:1.000)eurosidsA150:1.000)eurosidsB52:1.000,Vvi_VIT_15s0048g01650.t01:1.000)rosids8:1.000,Bra_Bra014463.1-P:0.259,Bra_Bra007570.1-P:0.257,Sly_Solyc01g094060.2.1:1.00…
HieranoidOG-eudicotyledons32:((Aly_fgenesh2_kg.4__2251__AT2G41220.1:1.000,Ath_AT2G41220.1:0.936,Bra_Bra016948.1-P:0.707,Bra_Bra000220.1-P:0.396,(Stu_PGSC0003DMT400025104:1.000,Sly_Solyc03g063560.2.1:1.000)Solanaceae19:1.000)eudicotyledons32:1.000)root
HieranoidOG-eudicotyledons33:((((Aly_fgenesh2_kg.5__2552__AT3G60860.1:1.000,Ath_AT3G60860.1:1.000,Bra_Bra014466.1-P:0.560,(Ptr_POPTR_0014s06630.1:1.000,Ptr_POPTR_0002s15020.1:0.554,(Gma_GLYMA09G40480.1:1.000,Mtr_AES79943:1.000)Papilionoideae30:1.000,Gma_GLYMA03G02610.1:0.184,Gma_GLYMA01G34560.1:0.081)eurosidsA34:1.000)eurosidsB41:1.000,Vvi_VIT_15s0048g00800.t01:1.000)rosids38:1.000,(Stu_PGSC0003D…
HieranoidOG-eudicotyledons34:((Bra_Bra020835.1-P:1.000,Sly_Solyc06g071620.2.1:1.000)eudicotyledons34:1.000)root
HieranoidOG-eudicotyledons35:((Vvi_VIT_08s0007g07130.t01:1.000,Sly_Solyc03g051900.2.1:1.000)eudicotyledons35:1.000)root
HieranoidOG-eudicotyledons36:(((Ptr_POPTR_0001s20640.1:1.000,Vvi_VIT_09s0002g01910.t01:1.000)rosids46:1.000,(Stu_PGSC0003DMT400053991:1.000,Sly_Solyc07g041150.2.1:1.000)Solanaceae30:1.000)eudicotyledons36:1.000)root
HieranoidOG-eudicotyledons37:((Gma_GLYMA19G42660.2:1.000,Gma_GLYMA19G42660.4:0.939,Gma_GLYMA19G42660.3:0.893,Gma_GLYMA19G42660.5:0.832,Sly_Solyc09g074110.2.1:1.000)eudicotyledons37:1.000)root
HieranoidOG-eudicotyledons38:(((Ptr_POPTR_0002s16120.1:1.000,Ptr_POPTR_0014s08020.1:0.508,(Gma_GLYMA03G01153.2:1.000,Gma_GLYMA03G01153.1:1.000,Gma_GLYMA07G07710.2:0.835,Gma_GLYMA07G07710.4:0.615,Gma_GLYMA07G07710.3:0.615,Mtr_AET02059:1.000)Papilionoideae96:1.000,(Gma_GLYMA09G39551.1:1.000,Gma_GLYMA09G39551.2:1.000,Gma_GLYMA18G46703.2:0.756,Gma_GLYMA18G46703.1:0.756,Mtr_AES80181:1.000)Papilionoide…
HieranoidOG-eudicotyledons39:((((Aly_fgenesh2_kg.4__2309__AT2G41700.1:1.000,Ath_AT2G41700.1:0.918,Ath_AT2G41700.2:0.612,Bra_Bra000236.1-P:0.590,(Ptr_POPTR_0006s04790.1:1.000,(Gma_GLYMA03G29230.1:1.000,Mtr_AES81355:1.000)Papilionoideae155:1.000)eurosidsA624:1.000)eurosidsB708:1.000,Vvi_VIT_08s0007g08730.t01:1.000)rosids57:1.000,Sly_Solyc04g015970.2.1:1.000)eudicotyledons39:1.000)root
HieranoidOG-eudicotyledons40:((((Bra_Bra005086.1-P:1.000,Aly_fgenesh2_kg.4__1949__AT2G38770.1:0.715,Ath_AT2G38770.1:0.698,(Ptr_POPTR_0003s20020.1:1.000,Gma_GLYMA20G00260.1:1.000,Gma_GLYMA0048S00340.1:0.794)eurosidsA65:1.000)eurosidsB65:1.000,Vvi_VIT_13s0019g00880.t01:1.000,Vvi_VIT_08s0056g01110.t01:0.802)rosids65:1.000,Sly_Solyc01g068480.2.1:1.000)eudicotyledons40:1.000)root
HieranoidOG-eudicotyledons41:((((Aly_scaffold_303803.1:1.000,Bra_Bra015251.1-P:0.492,(Ptr_POPTR_0004s15490.1:1.000,(Gma_GLYMA11G13152.1:1.000,Gma_GLYMA11G13152.2:1.000,Mtr_AES89060:1.000)Papilionoideae6:1.000)eurosidsA9:1.000)eurosidsB10:1.000,Vvi_VIT_03s0063g01750.t01:1.000)rosids72:1.000,Sly_Solyc01g109080.2.1:1.000)eudicotyledons41:1.000)root
HieranoidOG-eudicotyledons42:((((Bra_Bra037086.1-P:1.000,Bra_Bra039562.1-P:0.674,(Ptr_POPTR_0017s06870.1:1.000,Ptr_POPTR_0007s02850.1:0.618,(Gma_GLYMA06G45740.2:1.000,Gma_GLYMA06G45740.3:0.996,Gma_GLYMA12G11060.1:0.816,Gma_GLYMA13G38090.1:0.331,Gma_GLYMA12G32290.1:0.330,Mtr_AES67301:1.000)Papilionoideae37:1.000)eurosidsA37:1.000)eurosidsB56:1.000,Vvi_VIT_12s0059g02740.t01:1.000)rosids47:1.000,Sly…
HieranoidOG-eudicotyledons43:(((Aly_fgenesh2_kg.4__1490__AT2G34660.1:1.000,Ath_AT2G34660.1:0.907,Ath_AT2G34660.2:0.907,Bra_Bra005402.1-P:0.683,Aly_fgenesh2_kg.1__3217__AT1G30400.2:0.412,Vvi_VIT_10s0003g04390.t01:1.000)rosids50:1.000,Ath_AT1G30400.2:0.472,Ath_AT1G30400.1:0.472,Bra_Bra032385.1-P:0.460,Bra_Bra010773.1-P:0.338,Sly_Solyc08g006880.2.1:1.000)eudicotyledons43:1.000)root
HieranoidOG-eudicotyledons44:((((Ath_AT2G25320.1:1.000,Bra_Bra007802.1-P:0.619,Bra_Bra034251.1-P:0.513,(Ptr_POPTR_0018s01920.1:1.000,Ptr_POPTR_0018s01920.3:0.967,Ptr_POPTR_0018s01920.2:0.947,Ptr_POPTR_0018s01920.4:0.250,(Gma_GLYMA06G07050.1:1.000,Mtr_AES73609:1.000)Papilionoideae38:1.000)eurosidsA39:1.000,Gma_GLYMA04G06960.1:0.116)eurosidsB59:1.000,Vvi_VIT_04s0008g05690.t01:1.000)rosids58:1.000,S…
HieranoidOG-eudicotyledons45:((((Bra_Bra003684.1-P:1.000,Aly_fgenesh2_kg.2__2040__AT1G77460.1:0.755,Ath_AT1G77460.2:0.742,Ath_AT1G77460.1:0.742,(Ptr_POPTR_0005s20230.1:1.000,Gma_GLYMA02G26450.3:1.000,Gma_GLYMA02G26450.2:1.000,Gma_GLYMA14G24190.3:0.849,Gma_GLYMA14G24190.2:0.849)eurosidsA25:1.000)eurosidsB39:1.000,Vvi_VIT_18s0001g02340.t01:1.000)rosids32:1.000,(Stu_PGSC0003DMT400030712:1.000,Sly_So…
HieranoidOG-eudicotyledons46:((((Gma_GLYMA03G40750.1:1.000,Gma_GLYMA19G43440.1:0.798,Mtr_AES61655:1.000)Papilionoideae56:1.000,Vvi_VIT_14s0030g02300.t01:1.000)rosids42:1.000,Sly_Solyc01g097320.2.1:1.000)eudicotyledons46:1.000)root
HieranoidOG-eudicotyledons47:(((Ptr_POPTR_0003s04800.1:1.000,Vvi_VIT_09s0002g03640.t01:1.000)rosids85:1.000,(Stu_PGSC0003DMT400006729:1.000,Sly_Solyc03g120980.2.1:1.000)Solanaceae35:1.000,Stu_PGSC0003DMT400006731:0.124)eudicotyledons47:1.000)root
HieranoidOG-eudicotyledons48:(((Ptr_POPTR_0008s17460.1:1.000,Vvi_VIT_07s0005g04790.t01:1.000)rosids74:1.000,(Stu_PGSC0003DMT400056647:1.000,Sly_Solyc09g064200.2.1:1.000)Solanaceae32:1.000,Sly_Solyc06g008090.2.1:0.304)eudicotyledons48:1.000)root
HieranoidOG-eudicotyledons49:((((Ath_AT4G38600.1:1.000,Aly_scaffold_700052.1:0.853,Ath_AT4G38600.2:0.803,Bra_Bra010737.1-P:0.615,(Ptr_POPTR_0009s13670.1:1.000,Ptr_POPTR_0004s18060.1:0.593,Ptr_POPTR_0004s18060.2:0.593,(Gma_GLYMA11G11490.1:1.000,Gma_GLYMA11G11490.2:0.930,Gma_GLYMA12G03640.1:0.673,Mtr_AES89393:1.000)Papilionoideae32:1.000,Gma_GLYMA04G00530.1:0.267,Gma_GLYMA06G00600.1:0.156,Gma_GLYMA…
HieranoidOG-eudicotyledons50:((Vvi_VIT_06s0061g01490.t01:1.000,Vvi_VIT_06s0061g01480.t01:0.708,Vvi_VIT_06s0080g00040.t01:0.546,(Stu_PGSC0003DMT400068277:1.000,Sly_Solyc11g067000.1.1:1.000)Solanaceae66:1.000)eudicotyledons50:1.000)root
HieranoidOG-eudicotyledons51:((Vvi_VIT_11s0016g03000.t01:1.000,Stu_PGSC0003DMT400060652:1.000,Stu_PGSC0003DMT400060653:0.762,Sly_Solyc04g012170.2.1:0.685)eudicotyledons51:1.000)root
HieranoidOG-eudicotyledons52:((((Ath_AT1G65440.1:1.000,Ath_AT1G65440.2:0.779,Aly_scaffold_201171.1:0.711,Ath_AT1G65440.3:0.510,Bra_Bra022478.1-P:0.457,(Ptr_POPTR_0016s02900.1:1.000,Ptr_POPTR_0006s03040.1:0.297,(Gma_GLYMA03G27590.1:1.000,Gma_GLYMA19G30560.1:0.804,Gma_GLYMA19G30560.2:0.351,Mtr_AES81104:1.000)Papilionoideae51:1.000)eurosidsA62:1.000)eurosidsB81:1.000,Bra_Bra004114.1-P:0.466,Vvi_VIT_…
HieranoidOG-eudicotyledons53:((((Aly_scaffold_602527.1:1.000,Ath_AT5G24350.1:0.867,Ath_AT5G24350.2:0.859,Bra_Bra009753.1-P:0.713,(Ptr_POPTR_0015s01090.1:1.000,Ptr_POPTR_0012s02690.1:0.604,(Gma_GLYMA04G41120.2:1.000,Gma_GLYMA06G13740.1:0.632,Mtr_AES72547:1.000)Papilionoideae12:1.000)eurosidsA38:1.000)eurosidsB46:1.000,Vvi_VIT_16s0098g01310.t01:1.000)rosids48:1.000,Sly_Solyc03g082680.2.1:1.000)eudi…
HieranoidOG-eudicotyledons54:((((Bra_Bra006205.1-P:1.000,Ath_AT5G13530.1:0.751,Ath_AT5G13530.2:0.744,(Ptr_POPTR_0001s06680.1:1.000,(Gma_GLYMA11G25680.1:1.000,Mtr_AES68722:1.000)Papilionoideae66:1.000)eurosidsA67:1.000)eurosidsB60:1.000,Vvi_VIT_13s0084g00680.t01:1.000)rosids43:1.000,Sly_Solyc01g096490.2.1:1.000)eudicotyledons54:1.000)root
HieranoidOG-eudicotyledons55:((((Aly_fgenesh2_kg.1__96__AT1G01320.1:1.000,Ath_AT1G01320.1:0.870,Ath_AT1G01320.2:0.851,Bra_Bra033269.1-P:0.666,(Ptr_POPTR_0002s17200.1:1.000,Ptr_POPTR_0002s17200.2:1.000,Ptr_POPTR_0014s09410.1:0.601,Ptr_POPTR_0014s09410.2:0.601,Gma_GLYMA16G02770.3:1.000,Gma_GLYMA16G02770.2:1.000,(Gma_GLYMA07G06165.2:1.000,Gma_GLYMA07G06165.3:1.000,Gma_GLYMA07G06165.1:1.000,Gma_GLYMA…
HieranoidOG-eudicotyledons56:(((Aly_fgenesh2_kg.8__1006__AT5G51200.1:1.000,Ath_AT5G51200.1:0.958,Bra_Bra012053.1-P:0.784,Ptr_POPTR_0006s12120.1:1.000)eurosidsB133:1.000,Sly_Solyc12g006480.1.1:1.000)eudicotyledons56:1.000)root
HieranoidOG-eudicotyledons57:((((Ath_AT2G36810.1:1.000,(Ptr_POPTR_0006s12240.1:1.000,Gma_GLYMA19G37085.1:1.000,Gma_GLYMA19G37085.2:1.000,Mtr_AES81930:0.326)eurosidsA234:1.000)eurosidsB57:1.000,Vvi_VIT_08s0007g04630.t01:1.000)rosids211:1.000,Sly_Solyc09g008490.2.1:1.000)eudicotyledons57:1.000)root
HieranoidOG-eudicotyledons58:(((Aly_fgenesh2_kg.5__1398__AT3G50590.1:1.000,Ath_AT3G50590.1:0.888,Bra_Bra036092.1-P:0.705,(Ptr_POPTR_0007s11290.1:1.000,Ptr_POPTR_0007s11290.2:0.080,(Gma_GLYMA05G10590.1:1.000,Gma_GLYMA17G20310.1:0.759,Mtr_AES84129:1.000)Papilionoideae45:1.000,Gma_GLYMA01G39110.2:0.302,Mtr_AET04067:0.184)eurosidsA218:1.000)eurosidsB240:1.000,Sly_Solyc02g090570.2.1:1.000)eudicotyledo…
HieranoidOG-eudicotyledons59:((Aly_fgenesh2_kg.3__1417__AT3G13330.1:1.000,(Stu_PGSC0003DMT400056970:1.000,Sly_Solyc07g066030.2.1:1.000)Solanaceae486:1.000)eudicotyledons59:1.000)root
HieranoidOG-eudicotyledons60:((Vvi_VIT_13s0019g00310.t01:1.000,Sly_Solyc04g010310.2.1:1.000)eudicotyledons60:1.000)root
HieranoidOG-eudicotyledons61:(((Mtr_AES68070:1.000,Vvi_VIT_09s0002g05590.t01:1.000,Vvi_VIT_09s0002g05570.t01:0.914,Vvi_VIT_09s0002g05530.t01:0.689,Vvi_VIT_09s0002g05560.t01:0.681,Vvi_VIT_09s0002g05410.t01:0.571)rosids90:1.000,(Stu_PGSC0003DMT400034124:1.000,Sly_Solyc05g053610.2.1:1.000)Solanaceae44:1.000,Sly_Solyc05g053570.2.1:0.464,Sly_Solyc05g053590.2.1:0.462,(Stu_PGSC0003DMT400076208:1.000,Sly…
HieranoidOG-eudicotyledons62:(((Ath_AT2G34680.1:1.000,Aly_fgenesh1_pm.C_scaffold_4001242:0.838,Bra_Bra022984.1-P:0.502,Vvi_VIT_10s0003g04560.t01:1.000)rosids68:1.000,Sly_Solyc02g070260.2.1:1.000)eudicotyledons62:1.000)root
HieranoidOG-eudicotyledons63:((((Aly_fgenesh2_kg.1__1513__AT1G13980.1:1.000,Ath_AT1G13980.2:0.919,Ath_AT1G13980.1:0.919,Bra_Bra019694.1-P:0.744,(Ptr_POPTR_0017s11500.1:1.000,Gma_GLYMA18G04000.1:1.000)eurosidsA59:1.000)eurosidsB63:1.000,Vvi_VIT_02s0012g01790.t01:1.000)rosids59:1.000,(Stu_PGSC0003DMT400072859:1.000,Stu_PGSC0003DMT400072858:1.000,Sly_Solyc05g013040.2.1:1.000)Solanaceae43:1.000,Sly_S…
HieranoidOG-eudicotyledons64:((((Ath_AT1G58230.1:1.000,Bra_Bra035455.1-P:0.738,(Ptr_POPTR_0002s11160.1:1.000,Ptr_POPTR_0002s11160.2:0.909,(Gma_GLYMA06G10261.1:1.000,Mtr_AES73140:1.000)Papilionoideae7:1.000)eurosidsA11:1.000)eurosidsB15:1.000,Vvi_VIT_18s0001g07710.t01:1.000)rosids15:1.000,Gma_GLYMA04G10301.2:0.189,Gma_GLYMA04G10301.1:0.189,Sly_Solyc04g076510.2.1:1.000)eudicotyledons64:1.000)root
HieranoidOG-eudicotyledons65:(((Ath_AT1G67140.1:1.000,Ath_AT1G67140.2:0.998,Ath_AT1G67140.3:0.996,Bra_Bra004206.1-P:0.627,Aly_fgenesh2_kg.2__940__AT1G67140.1:0.421,Gma_GLYMA18G53545.1:1.000,Gma_GLYMA18G53545.2:0.943)eurosidsB58:1.000,Sly_Solyc02g085810.2.1:1.000)eudicotyledons65:1.000)root
HieranoidOG-eudicotyledons66:(((Gma_GLYMA02G18670.1:1.000,Vvi_VIT_13s0074g00700.t01:1.000,Vvi_VIT_13s0074g00660.t01:0.736,Vvi_VIT_13s0074g00680.t01:0.590,Vvi_VIT_13s0074g00690.t01:0.493,Vvi_VIT_08s0007g03710.t01:0.156)rosids78:1.000,Sly_Solyc11g007280.1.1:1.000,(Stu_PGSC0003DMT400050158:1.000,Sly_Solyc11g007290.1.1:1.000)Solanaceae47:1.000,(Stu_PGSC0003DMT400060396:1.000,Sly_Solyc05g055330.2.1:1.…
HieranoidOG-eudicotyledons67:((((Aly_scaffold_202034.1:1.000,Ath_AT1G71220.2:0.907,Ath_AT1G71220.1:0.905,Bra_Bra016154.1-P:0.710,(Gma_GLYMA08G13400.1:1.000,Gma_GLYMA05G30230.1:0.703,Gma_GLYMA08G20020.1:0.076,Mtr_AES63277:1.000)Papilionoideae71:1.000,Gma_GLYMA05G30230.2:0.284)eurosidsB89:1.000,Vvi_VIT_12s0034g02230.t01:1.000)rosids75:1.000,Sly_Solyc01g104040.2.1:1.000)eudicotyledons67:1.000)root
HieranoidOG-eudicotyledons68:((((Ath_AT2G35110.1:1.000,Aly_scaffold_402107.1:1.000,Ath_AT2G35110.2:0.870,Bra_Bra005368.1-P:0.792,(Ptr_POPTR_0015s15040.1:1.000,Ptr_POPTR_0012s14890.1:0.293,Gma_GLYMA20G02370.1:1.000,Mtr_AES90091:0.760)eurosidsA142:1.000)eurosidsB121:1.000,Vvi_VIT_01s0011g01630.t01:1.000)rosids294:1.000,Sly_Solyc02g068720.2.1:1.000)eudicotyledons68:1.000)root
HieranoidOG-eudicotyledons69:((((Ath_AT3G14570.1:1.000,Aly_scaffold_301696.1:0.896,Ath_AT3G14570.2:0.845,Bra_Bra027328.1-P:0.754,(Ptr_POPTR_0011s09740.1:1.000,Gma_GLYMA15G39420.2:1.000,Gma_GLYMA13G33560.1:0.925)eurosidsA43:1.000)eurosidsB38:1.000,Vvi_VIT_19s0138g00120.t01:1.000)rosids51:1.000,(Stu_PGSC0003DMT400018165:1.000,Sly_Solyc07g061920.2.1:1.000)Solanaceae139:1.000)eudicotyledons69:1.000)r…
HieranoidOG-eudicotyledons70:((Ptr_POPTR_0007s06010.1:1.000,Sly_Solyc04g054480.2.1:1.000)eudicotyledons70:1.000)root
HieranoidOG-eudicotyledons71:((Vvi_VIT_04s0008g04230.t01:1.000,Sly_Solyc05g018510.2.1:1.000)eudicotyledons71:1.000)root
HieranoidOG-eudicotyledons72:((Bra_Bra036682.1-P:1.000,(Stu_PGSC0003DMT400022108:1.000,Sly_Solyc09g064440.2.1:1.000)Solanaceae34:1.000,Stu_PGSC0003DMT400022107:0.885)eudicotyledons72:1.000)root
HieranoidOG-eudicotyledons73:((Gma_GLYMA13G30196.1:1.000,(Stu_PGSC0003DMT400072223:1.000,Sly_Solyc10g081070.1.1:1.000)Solanaceae1618:1.000)eudicotyledons73:1.000)root
HieranoidOG-eudicotyledons74:((((Aly_fgenesh1_pg.C_scaffold_1000116:1.000,Ath_AT1G01040.1:0.761,Ath_AT1G01040.2:0.757,Bra_Bra033293.1-P:0.461,(Ptr_POPTR_0002s18240.1:1.000,Gma_GLYMA19G45060.6:1.000,(Gma_GLYMA03G42290.3:1.000,Gma_GLYMA03G42290.4:1.000,Gma_GLYMA19G45060.3:0.851,Gma_GLYMA19G45060.4:0.851,Gma_GLYMA19G45060.5:0.851,Mtr_AES82838:1.000)Papilionoideae52:1.000)eurosidsA29:1.000)eurosidsB3…
HieranoidOG-eudicotyledons75:((((Aly_scaffold_503193.1:1.000,Ath_AT3G59770.1:0.903,Ath_AT3G59770.3:0.896,Bra_Bra003388.1-P:0.779,Ath_AT3G59770.2:0.575,(Ptr_POPTR_0013s13210.1:1.000,(Gma_GLYMA07G32780.2:1.000,Gma_GLYMA02G15650.2:0.681,Mtr_AES90288:1.000)Papilionoideae47:1.000)eurosidsA78:1.000)eurosidsB153:1.000,Bra_Bra007474.1-P:0.629,Vvi_VIT_05s0094g00850.t01:1.000)rosids73:1.000,Sly_Solyc08g044…
HieranoidOG-eudicotyledons76:((((Aly_fgenesh2_kg.4__1175__AT2G31900.1:1.000,Ath_AT2G31900.1:0.866,Bra_Bra022871.1-P:0.568,Ptr_POPTR_0009s03030.1:1.000,Ptr_POPTR_0001s23960.1:0.641)eurosidsB64:1.000,Vvi_VIT_13s0320g00070.t01:1.000)rosids66:1.000,(Stu_PGSC0003DMT400079917:1.000,Stu_PGSC0003DMT400079921:0.922,Stu_PGSC0003DMT400079918:0.804,Stu_PGSC0003DMT400079919:0.569,Sly_Solyc01g081540.2.1:1.000)…
HieranoidOG-eudicotyledons77:((((Ath_AT3G59140.1:1.000,Aly_fgenesh2_kg.5__2374__AT3G59140.1:0.857,Bra_Bra007434.1-P:0.671,(Ptr_POPTR_0015s06010.2:0.987,Ptr_POPTR_0015s06010.1:1.000,Ptr_POPTR_0016s13080.1:0.801,Ptr_POPTR_0012s01200.1:0.517,Ptr_POPTR_0012s01210.1:0.076,Gma_GLYMA10G37150.2:1.000,Gma_GLYMA10G37150.3:1.000,(Gma_GLYMA10G37160.1:1.000,Mtr_AES62402:1.000)Papilionoideae79:1.000,Gma_GLYMA1…
HieranoidOG-eudicotyledons78:((((Bra_Bra028393.1-P:1.000,Ath_AT5G37830.1:0.782,Aly_Al_scaffold_0007_3395:0.769,(Ptr_POPTR_0004s09010.1:1.000,(Gma_GLYMA08G07400.1:1.000,Mtr_AES90614:1.000)Papilionoideae88:1.000)eurosidsA112:1.000)eurosidsB112:1.000,Vvi_VIT_08s0007g00060.t01:1.000)rosids89:1.000,(Stu_PGSC0003DMT400022803:1.000,Stu_PGSC0003DMT400022804:1.000,Sly_Solyc09g010560.1.1:1.000)Solanaceae87…
HieranoidOG-eudicotyledons79:((Vvi_VIT_01s0011g04790.t01:1.000,(Stu_PGSC0003DMT400078346:1.000,Sly_Solyc05g008200.2.1:1.000)Solanaceae15:1.000,(Stu_PGSC0003DMT400015270:1.000,Sly_Solyc04g007650.2.1:1.000)Solanaceae22:1.000)eudicotyledons79:1.000)root
HieranoidOG-eudicotyledons80:((((Ath_AT3G55200.1:1.000,Ath_AT3G55220.1:1.000,Bra_Bra034172.1-P:0.703,(Ptr_POPTR_0008s04890.1:1.000,Ptr_POPTR_0010s21890.1:0.763,(Gma_GLYMA10G43750.1:1.000,Gma_GLYMA20G38460.1:0.870,Mtr_AES91617:1.000,Mtr_AES91644:0.614)Papilionoideae110:1.000)eurosidsA98:1.000)eurosidsB86:1.000,Vvi_VIT_00s0317g00100.t01:1.000)rosids82:1.000,(Stu_PGSC0003DMT400077607:1.000,Sly_Solyc…
HieranoidOG-eudicotyledons81:(((Ath_AT4G13750.1:1.000,Bra_Bra040810.1-P:0.705,Aly_Al_scaffold_0007_2977:0.606,(Ptr_POPTR_0001s32460.1:1.000,(Gma_GLYMA08G11730.1:1.000,Mtr_AET04145:1.000)Papilionoideae19:1.000)eurosidsA128:1.000)eurosidsB207:1.000,Sly_Solyc09g092100.2.1:1.000)eudicotyledons81:1.000)root
HieranoidOG-eudicotyledons82:((Bra_Bra020873.1-P:1.000,(Stu_PGSC0003DMT400076427:1.000,Sly_Solyc02g078260.2.1:1.000)Solanaceae110:1.000,Sly_Solyc12g010600.1.1:0.126)eudicotyledons82:1.000)root
HieranoidOG-eudicotyledons83:(((Ptr_POPTR_0005s08800.1:1.000,Ptr_POPTR_0007s06840.1:0.122,Vvi_VIT_07s0031g01810.t01:1.000)rosids67:1.000,(Ath_AT4G39420.2:1.000,Bra_Bra011860.1-P:0.535,Ath_AT4G39420.1:0.463,(Gma_GLYMA05G31891.1:1.000,Gma_GLYMA08G15181.1:0.891,Mtr_AET04604:1.000)Papilionoideae34:1.000)eurosidsB18:1.000,Sly_Solyc04g051570.2.1:1.000)eudicotyledons83:1.000)root
HieranoidOG-eudicotyledons84:(((Bra_Bra006110.1-P:1.000,Bra_Bra008943.1-P:0.734,Aly_scaffold_601193.1:0.135,(Ptr_POPTR_0006s25110.1:1.000,Ptr_POPTR_0018s04760.1:0.497,(Gma_GLYMA06G09360.2:1.000,Gma_GLYMA04G09230.1:0.932,Mtr_AES73896:1.000)Papilionoideae491:1.000)eurosidsA88:1.000)eurosidsB88:1.000,(Aly_fgenesh1_pm.C_scaffold_7000667:1.000,Ath_AT5G11700.2:1.000,Ath_AT5G11700.1:0.509)Arabidopsis2:1…
HieranoidOG-eudicotyledons85:((((Ath_AT5G61140.2:1.000,Ath_AT5G61140.1:0.988,Aly_scaffold_802754.1:0.911,Bra_Bra029333.1-P:0.532,(Ptr_POPTR_0015s06740.1:1.000,(Gma_GLYMA06G21945.1:1.000,Mtr_AES69201:1.000)Papilionoideae65:1.000)eurosidsA122:1.000)eurosidsB498:1.000,Vvi_VIT_17s0000g07230.t01:1.000)rosids70:1.000,Sly_Solyc06g069480.2.1:1.000)eudicotyledons85:1.000)root
HieranoidOG-eudicotyledons86:((((Aly_fgenesh2_kg.4__961__AT2G29940.1:1.000,Ath_AT2G29940.1:0.888,Bra_Bra021598.1-P:0.734,Bra_Bra000469.1-P:0.593,(Ptr_POPTR_0001s25820.1:1.000,Gma_GLYMA14G37241.1:1.000,Mtr_AES98592:0.329)eurosidsA106:1.000)eurosidsB98:1.000,Gma_GLYMA18G07080.1:0.100,Vvi_VIT_06s0004g06560.t01:1.000)rosids151:1.000,Gma_GLYMA18G07080.2:0.324,Gma_GLYMA18G07080.3:0.267,Sly_Solyc06g0769…
HieranoidOG-eudicotyledons87:(((Mtr_AES92138:1.000,Vvi_VIT_11s0016g00360.t01:1.000)rosids80:1.000,(Stu_PGSC0003DMT400023629:1.000,Sly_Solyc03g123570.2.1:1.000)Solanaceae26:1.000,Sly_Solyc12g049590.1.1:1.000)eudicotyledons87:1.000)root
HieranoidOG-eudicotyledons88:((((Ath_AT4G38350.1:1.000,Ath_AT4G38350.2:0.968,Bra_Bra010746.1-P:0.581,(Ptr_POPTR_0002s01050.1:1.000,Ptr_POPTR_0005s27320.1:0.691,Ptr_POPTR_0005s27320.2:0.599,Ptr_POPTR_0002s01050.2:0.403,Gma_GLYMA06G02020.1:1.000,Gma_GLYMA04G01901.2:0.680)eurosidsA133:1.000,Ptr_POPTR_0005s27320.5:0.816,Ptr_POPTR_0005s27320.4:0.725,Ptr_POPTR_0005s27320.3:0.691)eurosidsB171:1.000,Vvi_…
HieranoidOG-eudicotyledons89:((((Bra_Bra009598.1-P:1.000,Bra_Bra028876.1-P:0.631,Ath_AT5G02310.1:0.617,Aly_fgenesh2_kg.6__143__AT5G02310.1:0.608,Bra_Bra005717.1-P:0.493,(Gma_GLYMA07G15840.1:1.000,Gma_GLYMA18G39750.1:0.742,Mtr_AES79344:1.000)Papilionoideae33:1.000)eurosidsB175:1.000,Vvi_VIT_08s0007g00380.t01:1.000)rosids409:1.000,Sly_Solyc10g084760.1.1:1.000,Sly_Solyc09g010830.2.1:0.377)eudicotyle…
HieranoidOG-eudicotyledons90:((Gma_GLYMA09G17220.6:1.000,Gma_GLYMA09G17220.5:1.000,Sly_Solyc03g063220.1.1:1.000)eudicotyledons90:1.000)root
HieranoidOG-eudicotyledons91:((((Bra_Bra035105.1-P:1.000,Bra_Bra003614.1-P:0.620,Ath_AT1G79280.2:0.466,Ath_AT1G79280.1:0.245,Ath_AT1G79280.3:0.238,(Ptr_POPTR_0008s08040.1:1.000,(Gma_GLYMA08G17255.2:1.000,Gma_GLYMA08G17255.1:0.997,Gma_GLYMA15G41950.1:0.830,Mtr_AES66173:1.000)Papilionoideae85:1.000)eurosidsA101:1.000)eurosidsB293:1.000,Vvi_VIT_19s0085g01090.t01:1.000)rosids109:1.000,Stu_PGSC0003DMT…
HieranoidOG-eudicotyledons92:((((Bra_Bra008693.1-P:1.000,Bra_Bra023522.1-P:0.728,Aly_scaffold_601585.1:0.672,Ath_AT5G15540.1:0.652,Ath_AT5G15540.2:0.643,(Ptr_POPTR_0017s12820.1:1.000,Gma_GLYMA13G06105.1:1.000)eurosidsA73:1.000)eurosidsB95:1.000,Vvi_VIT_14s0108g01680.t01:1.000)rosids106:1.000,Sly_Solyc03g059420.2.1:1.000)eudicotyledons92:1.000)root
HieranoidOG-eudicotyledons93:((Gma_GLYMA04G43440.2:1.000,(Stu_PGSC0003DMT400009636:1.000,Sly_Solyc04g080980.2.1:1.000)Solanaceae98:1.000,Sly_Solyc07g032100.2.1:0.647)eudicotyledons93:1.000)root
HieranoidOG-eudicotyledons94:(((Aly_fgenesh2_kg.7__203__AT4G39850.1:1.000,Ath_AT4G39850.1:0.919,Ath_AT4G39850.2:0.912,Ath_AT4G39850.3:0.901,Bra_Bra010652.1-P:0.752,(Gma_GLYMA11G38160.1:1.000,Gma_GLYMA11G38160.2:1.000,Gma_GLYMA18G02110.1:0.343,Mtr_AES72218:1.000,Mtr_AES72217:0.982)Papilionoideae90:1.000,Gma_GLYMA08G14485.5:0.432,Gma_GLYMA08G14485.4:0.432,Gma_GLYMA08G14485.1:0.432,Gma_GLYMA08G14485…
HieranoidOG-eudicotyledons95:((((Bra_Bra021377.1-P:1.000,Aly_fgenesh2_kg.6__1688__AT5G16910.1:1.000,Ath_AT5G16910.1:0.830,Bra_Bra032022.1-P:0.731,Aly_fgenesh2_kg.3__252__AT3G03050.1:0.606,Ath_AT3G03050.1:0.584,Bra_Bra023588.1-P:0.363,(Ptr_POPTR_0013s07900.1:1.000,Ptr_POPTR_0019s07620.1:0.535,(Gma_GLYMA01G44281.1:1.000,Gma_GLYMA11G01230.1:1.000,Mtr_AES89624:1.000)Papilionoideae126:1.000)eurosidsA1…
HieranoidOG-eudicotyledons96:(((Bra_Bra028460.1-P:1.000,Aly_fgenesh2_kg.7__3372__AT5G40480.1:0.709,Ath_AT5G40480.1:0.700,Aly_fgenesh2_kg.1__4743__AT5G40480.1:0.362,Gma_GLYMA05G09015.1:1.000,Gma_GLYMA05G09015.2:0.421)eurosidsB93:1.000,(Stu_PGSC0003DMT400021428:1.000,Sly_Solyc02g070810.2.1:1.000)Solanaceae7:1.000)eudicotyledons96:1.000)root
HieranoidOG-eudicotyledons97:((((Bra_Bra018722.1-P:1.000,Ath_AT2G47800.1:0.631,Aly_fgenesh2_kg.4__3023__AT2G47800.1:0.627,Ath_AT3G62700.1:0.418,Bra_Bra032248.1-P:0.216,(Ptr_POPTR_0002s20700.1:1.000,Ptr_POPTR_0014s12500.1:0.561,(Gma_GLYMA10G02370.1:1.000,Mtr_AES61797:1.000)Papilionoideae70:1.000,Gma_GLYMA19G39810.1:0.129)eurosidsA95:1.000)eurosidsB105:1.000,Aly_scaffold_503549.1:0.507,Bra_Bra00769…
HieranoidOG-eudicotyledons98:(((Ath_AT5G24710.1:1.000,Aly_fgenesh2_kg.6__2466__AT5G24710.1:0.941,Bra_Bra036523.1-P:0.692,Bra_Bra009790.1-P:0.666,(Ptr_POPTR_0006s08180.1:1.000,(Gma_GLYMA03G38530.1:1.000,Gma_GLYMA19G41130.3:0.226,Mtr_AES82322:1.000)Papilionoideae151:1.000,Gma_GLYMA19G41130.4:0.153)eurosidsA279:1.000)eurosidsB285:1.000,(Stu_PGSC0003DMT400046936:1.000,Sly_Solyc01g102510.2.1:1.000)Sol…
HieranoidOG-eudicotyledons99:((((Aly_fgenesh2_kg.5__1717__AT3G53480.1:1.000,Ath_AT3G53480.1:0.897,Bra_Bra005208.1-P:0.375,Bra_Bra005207.1-P:0.356,(Ptr_POPTR_0015s00840.2:1.000,Ptr_POPTR_0015s00840.1:0.906,Ptr_POPTR_0010s16350.1:0.191,Ptr_POPTR_0008s09830.1:0.072,Gma_GLYMA17G04360.1:1.000,Gma_GLYMA17G04360.2:0.351,Gma_GLYMA17G04360.3:0.226)eurosidsA111:1.000,Ptr_POPTR_0008s09840.1:0.091)eurosidsB1…
HieranoidOG-eudicotyledons100:((((Aly_fgenesh2_kg.6__440__AT5G05170.1:1.000,Bra_Bra028768.1-P:0.688,Bra_Bra005845.1-P:0.585,(Ptr_POPTR_0001s27320.4:1.000,Ptr_POPTR_0001s27320.1:1.000,Ptr_POPTR_0001s27320.2:1.000,Ptr_POPTR_0009s06560.1:0.520,Gma_GLYMA13G27250.3:1.000,(Gma_GLYMA09G15620.3:1.000,Gma_GLYMA09G15620.2:1.000,Gma_GLYMA15G43040.1:0.770,Gma_GLYMA12G36570.1:0.143,Gma_GLYMA13G27250.4:0.112,M…
HieranoidOG-eudicotyledons101:((Vvi_VIT_19s0090g01870.t01:1.000,Vvi_VIT_19s0015g00060.t01:0.111,((Aly_fgenesh2_kg.3__1383__AT3G13080.1:1.000,Bra_Bra001490.1-P:0.519,Bra_Bra001488.1-P:0.517,(Ptr_POPTR_0001s37340.1:1.000,Ptr_POPTR_0001s37330.1:0.325,Ptr_POPTR_0003s19800.1:0.158,Ptr_POPTR_0003s19680.1:0.158,(Gma_GLYMA02G46810.1:1.000,Gma_GLYMA02G46800.1:0.857,Gma_GLYMA14G01900.1:0.703,Gma_GLYMA18G32…
HieranoidOG-eudicotyledons102:((Gma_GLYMA08G27993.2:1.000,Stu_PGSC0003DMT400003490:1.000)eudicotyledons102:1.000)root
HieranoidOG-eudicotyledons103:((((Ath_AT3G60160.1:1.000,Aly_fgenesh2_kg.5__2474__AT3G60160.1:0.841,Bra_Bra003402.1-P:0.677,(Ptr_POPTR_0014s17830.1:1.000,Gma_GLYMA03G24300.2:1.000,Gma_GLYMA03G24300.1:0.895,Gma_GLYMA07G12680.2:0.847,Gma_GLYMA07G12680.3:0.847)eurosidsA117:1.000)eurosidsB125:1.000,Vvi_VIT_15s0021g00220.t01:1.000)rosids115:1.000,(Stu_PGSC0003DMT400056413:1.000,Sly_Solyc10g024420.1.1:1…
HieranoidOG-eudicotyledons104:((Vvi_VIT_01s0010g01850.t01:1.000,((Ptr_POPTR_0008s14260.1:1.000,Ptr_POPTR_0008s14250.1:0.927,Ptr_POPTR_0211s00210.1:0.375,(Gma_GLYMA05G26545.1:1.000,Mtr_AES99436:1.000)Papilionoideae2501:1.000)eurosidsA222:1.000,Vvi_VIT_01s0010g01830.t01:1.000)rosids31:1.000,(Stu_PGSC0003DMT400096461:1.000,Sly_Solyc03g006480.1.1:1.000)Solanaceae59:1.000)eudicotyledons104:1.000)root
HieranoidOG-eudicotyledons105:((Gma_GLYMA13G05300.2:1.000,(Stu_PGSC0003DMT400003590:1.000,Sly_Solyc02g087870.2.1:1.000)Solanaceae106:1.000)eudicotyledons105:1.000)root
HieranoidOG-eudicotyledons106:((((Ptr_POPTR_0002s06710.1:1.000,Ptr_POPTR_0005s21620.1:0.733,(Gma_GLYMA10G36790.1:1.000,Gma_GLYMA10G36790.2:0.653,Gma_GLYMA02G08920.1:0.327,Gma_GLYMA16G28080.2:0.314,Mtr_AES62337:1.000)Papilionoideae200:1.000)eurosidsA154:1.000,Vvi_VIT_18s0072g00370.t01:1.000)rosids119:1.000,(Stu_PGSC0003DMT400027996:1.000,Sly_Solyc12g056580.1.1:1.000)Solanaceae175:1.000,(Stu_PGSC00…
HieranoidOG-eudicotyledons107:(((Ath_AT2G36850.1:1.000,Bra_Bra005239.1-P:0.756,Aly_fgenesh2_kg.4__1726__AT2G36850.1:0.254,Vvi_VIT_17s0000g10010.t01:1.000)rosids45:1.000,(Stu_PGSC0003DMT400039392:1.000,Sly_Solyc03g111570.2.1:1.000)Solanaceae174:1.000)eudicotyledons107:1.000)root
HieranoidOG-eudicotyledons108:(((Ptr_POPTR_0017s07680.1:1.000,Vvi_VIT_07s0191g00210.t01:1.000)rosids178:1.000,(Stu_PGSC0003DMT400041805:1.000,Sly_Solyc11g010310.1.1:1.000)Solanaceae25:1.000,(Stu_PGSC0003DMT400060759:1.000,Sly_Solyc04g014210.2.1:1.000)Solanaceae14:1.000)eudicotyledons108:1.000)root
HieranoidOG-eudicotyledons109:((((Bra_Bra007345.1-P:1.000,Aly_fgenesh2_kg.5__2208__AT3G57660.1:0.720,Ath_AT3G57660.1:0.710,Bra_Bra003294.1-P:0.454,(Ptr_POPTR_0006s05420.1:1.000,(Gma_GLYMA10G12530.1:1.000,Mtr_AES90187:1.000)Papilionoideae76:1.000)eurosidsA641:1.000)eurosidsB911:1.000,Vvi_VIT_08s0007g08090.t01:1.000)rosids162:1.000,Sly_Solyc10g080350.1.1:1.000)eudicotyledons109:1.000)root
HieranoidOG-eudicotyledons110:((((Ath_AT5G67100.1:1.000,Aly_fgenesh1_pm.C_scaffold_8002205:0.605,Bra_Bra012132.1-P:0.408,Bra_Bra026562.1-P:0.341,Aly_Al_scaffold_0008_1028:0.271,(Ptr_POPTR_0007s10880.1:1.000,(Gma_GLYMA01G39430.2:1.000,Mtr_AES94675:1.000)Papilionoideae852:1.000)eurosidsA135:1.000)eurosidsB284:1.000,Aly_fgenesh1_pm.C_scaffold_6002255:0.221,Vvi_VIT_07s0031g00470.t01:1.000)rosids189:1…
HieranoidOG-eudicotyledons111:((((Bra_Bra023087.1-P:1.000,Bra_Bra017216.1-P:0.558,Ath_AT2G36910.1:0.423,Aly_scaffold_402318.1:0.410,(Ptr_POPTR_0006s12590.1:1.000,Ptr_POPTR_0016s09680.1:0.469,Gma_GLYMA19G36820.1:1.000,Gma_GLYMA03G34080.1:0.757,Gma_GLYMA10G06220.1:0.194,Gma_GLYMA13G20530.2:0.127)eurosidsA79:1.000)eurosidsB74:1.000,Vvi_VIT_08s0007g05060.t01:1.000)rosids87:1.000,(Stu_PGSC0003DMT40000…
HieranoidOG-eudicotyledons112:((((Ath_AT5G18525.1:1.000,Bra_Bra002166.1-P:0.171,(Ptr_POPTR_0010s16310.1:1.000,Gma_GLYMA10G38861.1:1.000,Gma_GLYMA10G38861.2:0.987,Gma_GLYMA20G28915.1:0.863)eurosidsA90:1.000)eurosidsB162:1.000,Vvi_VIT_05s0020g00560.t01:1.000,Vvi_VIT_05s0020g00030.t01:0.976)rosids147:1.000,Sly_Solyc12g099010.1.1:1.000)eudicotyledons112:1.000)root
HieranoidOG-eudicotyledons113:((((Ath_AT2G02560.2:1.000,Ath_AT2G02560.1:0.984,Aly_fgenesh2_kg.5__160__AT2G02560.1:0.925,Bra_Bra026586.1-P:0.759,Bra_Bra024815.1-P:0.661,(Ptr_POPTR_0003s00810.1:1.000,Ptr_POPTR_0004s23820.1:0.551,Gma_GLYMA17G00570.1:1.000,Gma_GLYMA07G40231.1:0.850)eurosidsA121:1.000)eurosidsB128:1.000,Vvi_VIT_12s0035g01840.t01:1.000)rosids132:1.000,Sly_Solyc01g103010.2.1:1.000)eudic…
HieranoidOG-eudicotyledons114:((((Ath_AT4G32410.1:1.000,Bra_Bra023952.1-P:0.572,Bra_Bra011345.1-P:0.494,(Aly_fgenesh2_kg.7__919__AT4G32410.1:1.000,Aly_fgenesh2_kg.4__465__AT2G25540.1:0.383,Ath_AT5G05170.1:1.000)Arabidopsis8:1.000,(Ptr_POPTR_0018s01540.1:1.000,Ptr_POPTR_0006s26810.1:0.611,(Gma_GLYMA04G07220.1:1.000,Gma_GLYMA06G07320.1:0.908,Mtr_AES73670:1.000)Papilionoideae141:1.000)eurosidsA136:1…
HieranoidOG-eudicotyledons115:(((Ptr_POPTR_0001s02200.1:1.000,Vvi_VIT_02s0012g01660.t01:1.000)rosids136:1.000,(Stu_PGSC0003DMT400045176:1.000,Sly_Solyc08g076720.2.1:1.000)Solanaceae117:1.000)eudicotyledons115:1.000)root
HieranoidOG-eudicotyledons116:((((Bra_Bra019446.1-P:1.000,Ath_AT3G43300.1:0.814,Aly_Al_scaffold_0005_1053:0.800,Ath_AT3G43300.2:0.781,(Ptr_POPTR_0006s23350.1:1.000,Mtr_AES92121:1.000,Gma_GLYMA13G17610.1:0.554,Gma_GLYMA17G04890.1:0.548)eurosidsA66:1.000)eurosidsB114:1.000,Vvi_VIT_11s0016g00170.t01:1.000)rosids53:1.000,Sly_Solyc12g017830.1.1:1.000)eudicotyledons116:1.000)root
HieranoidOG-eudicotyledons117:((((Ath_AT4G34890.1:1.000,Aly_fgenesh2_kg.7__598__AT4G34890.1:0.904,Bra_Bra011570.1-P:0.700,Ath_AT4G34900.1:0.694,Aly_scaffold_604061.1:0.493,(Ptr_POPTR_0009s05940.1:1.000,Gma_GLYMA13G41520.1:1.000,Mtr_AES67687:0.354,Gma_GLYMA15G03870.2:0.301)eurosidsA109:1.000)eurosidsB104:1.000,Bra_Bra036289.1-P:0.262,Vvi_VIT_06s0004g02030.t01:1.000)rosids98:1.000,Sly_Solyc11g06592…
HieranoidOG-eudicotyledons118:((((Ath_AT3G13530.1:1.000,Aly_fgenesh2_kg.3__1441__AT3G13530.1:0.920,Bra_Bra001510.1-P:0.621,Ath_AT3G07980.1:0.563,Aly_Al_scaffold_0003_825:0.516,Gma_GLYMA12G03090.4:1.000,(Ptr_POPTR_0005s09700.1:1.000,Ptr_POPTR_0007s07900.1:0.647,(Gma_GLYMA11G10810.2:1.000,Gma_GLYMA11G10810.3:1.000,Gma_GLYMA11G10810.5:1.000,Gma_GLYMA11G10810.4:1.000,Gma_GLYMA11G10810.6:0.979,Mtr_AES…
HieranoidOG-eudicotyledons119:((((Aly_fgenesh2_kg.6__2011__AT5G19820.1:1.000,Ath_AT5G19820.1:0.865,Bra_Bra006519.1-P:0.680,Bra_Bra002263.1-P:0.660,(Ptr_POPTR_0003s21100.1:1.000,Ptr_POPTR_0001s04200.1:0.650,(Gma_GLYMA08G12120.1:1.000,Mtr_AET04209:1.000)Papilionoideae140:1.000)eurosidsA180:1.000)eurosidsB176:1.000,Vvi_VIT_06s0004g00500.t01:1.000,Vvi_VIT_08s0007g07240.t01:0.260)rosids169:1.000,(Stu_…
HieranoidOG-eudicotyledons120:((Vvi_VIT_04s0008g04820.t01:1.000,Gma_GLYMA17G30980.1:0.233,Mtr_AES58950:0.206,(Stu_PGSC0003DMT400005783:1.000,Sly_Solyc08g067610.2.1:1.000,Sly_Solyc08g067620.2.1:0.608)Solanaceae102:1.000)eudicotyledons120:1.000)root
HieranoidOG-eudicotyledons121:((Ptr_POPTR_0004s15980.1:1.000,((Ath_AT1G49340.1:1.000,Ath_AT1G49340.2:1.000,Aly_fgenesh2_kg.1__4028__AT1G49340.2:0.900,Bra_Bra018786.1-P:0.805,Bra_Bra032281.1-P:0.762,(Ptr_POPTR_0009s11660.1:1.000,(Gma_GLYMA04G01540.1:1.000,Gma_GLYMA06G01620.1:0.433,Mtr_AES74138:1.000)Papilionoideae22:1.000)eurosidsA32:1.000)eurosidsB43:1.000,Vvi_VIT_03s0063g02260.t01:1.000)rosids29…
HieranoidOG-eudicotyledons122:(((Ath_AT5G44240.1:1.000,Ath_AT5G44240.2:0.788,Aly_fgenesh1_pg.C_scaffold_8000446:0.654,Bra_Bra033730.1-P:0.520,(Ptr_POPTR_0017s04520.1:1.000,Gma_GLYMA12G33340.1:1.000,Gma_GLYMA13G37090.1:0.816)eurosidsA149:1.000)eurosidsB138:1.000,(Stu_PGSC0003DMT400023828:1.000,Sly_Solyc11g017170.1.1:1.000)Solanaceae6346:1.000)eudicotyledons122:1.000)root
HieranoidOG-eudicotyledons123:((((Aly_fgenesh2_kg.8__95__AT5G47010.1:1.000,Ath_AT5G47010.1:0.861,Bra_Bra022091.1-P:0.383,(Ptr_POPTR_0001s03110.1:1.000,Ptr_POPTR_0003s08460.1:0.075,(Gma_GLYMA01G41110.1:1.000,Gma_GLYMA11G04310.1:0.561,Mtr_AES94382:1.000)Papilionoideae73:1.000)eurosidsA92:1.000)eurosidsB103:1.000,Vvi_VIT_02s0012g00480.t01:1.000)rosids96:1.000,(Stu_PGSC0003DMT400004712:1.000,Stu_PGSC…
HieranoidOG-eudicotyledons124:((((Aly_fgenesh2_kg.6__604__AT5G06600.1:1.000,Bra_Bra009210.1-P:1.000,Ath_AT5G06600.1:0.941,Ath_AT5G06600.2:0.925,Bra_Bra028727.1-P:0.611,Ath_AT5G06600.3:0.084,(Ptr_POPTR_0010s25130.1:1.000,Ptr_POPTR_0008s01330.1:0.727,Ptr_POPTR_0016s06410.1:0.080,(Gma_GLYMA02G43930.1:1.000,Gma_GLYMA14G04890.1:0.777,Gma_GLYMA14G04890.2:0.092,Mtr_AES99964:1.000)Papilionoideae120:1.000…
HieranoidOG-eudicotyledons125:((Ath_AT4G05420.2:1.000,Ath_AT4G21100.1:0.211,Sly_Solyc02g021650.2.1:1.000)eudicotyledons125:1.000)root
HieranoidOG-eudicotyledons126:((Mtr_AES68183:1.000,(Stu_PGSC0003DMT400036648:1.000,Sly_Solyc03g117360.2.1:1.000)Solanaceae598:1.000)eudicotyledons126:1.000)root
HieranoidOG-eudicotyledons127:(((Ptr_POPTR_0017s06170.2:1.000,Ptr_POPTR_0017s06170.1:0.846,(Gma_GLYMA11G09990.1:1.000,Gma_GLYMA12G02330.1:0.807,Mtr_AES89548:1.000)Papilionoideae139:1.000)eurosidsA169:1.000,(Stu_PGSC0003DMT400034732:1.000,Sly_Solyc11g012140.1.1:1.000)Solanaceae116:1.000)eudicotyledons127:1.000)root
HieranoidOG-eudicotyledons128:((((Ath_AT3G54280.2:1.000,Ath_AT3G54280.1:1.000,Aly_Al_scaffold_0005_2332:0.928,Bra_Bra007061.1-P:0.830,(Ptr_POPTR_0013s06470.1:1.000,Ptr_POPTR_0013s06470.3:1.000,Ptr_POPTR_0013s06470.2:1.000,(Gma_GLYMA12G00450.3:1.000,Gma_GLYMA12G00450.2:1.000,Gma_GLYMA09G36910.2:0.893,Gma_GLYMA09G36910.3:0.893,Gma_GLYMA09G36910.4:0.292,Mtr_AES87826:1.000)Papilionoideae109:1.000)eur…
HieranoidOG-eudicotyledons129:((((Ath_AT1G79350.1:1.000,Aly_fgenesh2_kg.2__2230__AT1G79350.1:0.849,Bra_Bra035110.1-P:0.597,(Ptr_POPTR_0008s08070.1:1.000,Gma_GLYMA15G31854.1:1.000)eurosidsA275:1.000)eurosidsB116:1.000,Vvi_VIT_19s0085g01020.t01:1.000)rosids148:1.000,Sly_Solyc10g005490.2.1:1.000)eudicotyledons129:1.000)root
HieranoidOG-eudicotyledons130:(((Ath_AT1G59820.1:1.000,Aly_fgenesh2_kg.2__458__AT1G59820.1:0.953,Bra_Bra035422.1-P:0.749,Bra_Bra017897.1-P:0.702,Bra_Bra031711.1-P:0.562,(Ptr_POPTR_0010s04910.1:1.000,(Gma_GLYMA08G40530.1:1.000,Mtr_AET03055:1.000)Papilionoideae112:1.000,Gma_GLYMA08G40530.2:0.360)eurosidsA206:1.000)eurosidsB129:1.000,Sly_Solyc05g006640.2.1:1.000)eudicotyledons130:1.000)root
HieranoidOG-eudicotyledons131:((((Aly_fgenesh2_kg.7__11__AT4G38190.1:1.000,Ath_AT4G38190.1:0.959,Bra_Bra033554.1-P:0.850,Bra_Bra011900.1-P:0.730,(Ptr_POPTR_0004s21860.1:1.000,Ptr_POPTR_0009s17100.1:0.582,(Gma_GLYMA02G45560.1:1.000,Gma_GLYMA14G03310.1:0.586,Mtr_AES60054:1.000)Papilionoideae195:1.000)eurosidsA179:1.000)eurosidsB141:1.000,Vvi_VIT_03s0038g04120.t01:1.000)rosids149:1.000,(Stu_PGSC0003…
HieranoidOG-eudicotyledons132:((Vvi_VIT_11s0016g03160.t01:1.000,(Stu_PGSC0003DMT400048379:1.000,Sly_Solyc03g093650.2.1:1.000)Solanaceae207:1.000)eudicotyledons132:1.000)root
HieranoidOG-eudicotyledons133:((((Ath_AT3G26560.1:1.000,Bra_Bra025211.1-P:0.454,(Ptr_POPTR_0012s01120.1:1.000,Ptr_POPTR_0015s05960.1:0.382,Gma_GLYMA17G37551.1:1.000,Gma_GLYMA14G40561.3:0.808,Gma_GLYMA14G40561.2:0.808,Gma_GLYMA14G40561.1:0.808,Gma_GLYMA14G40561.4:0.808)eurosidsA155:1.000)eurosidsB142:1.000,Vvi_VIT_08s0056g00470.t01:1.000)rosids135:1.000,(Stu_PGSC0003DMT400056692:1.000,Sly_Solyc07g…
HieranoidOG-eudicotyledons134:((((Aly_scaffold_601746.1:1.000,Ath_AT5G17020.1:0.826,Ath_AT5G17020.2:0.685,Bra_Bra023593.1-P:0.648,Bra_Bra008580.1-P:0.596,(Ptr_POPTR_0019s07900.1:1.000,(Gma_GLYMA11G09780.1:1.000,Gma_GLYMA12G02090.5:0.895,Gma_GLYMA12G02090.4:0.895,Gma_GLYMA12G02090.6:0.895,Gma_GLYMA11G01370.1:0.422,Mtr_AES93816:1.000)Papilionoideae203:1.000,Gma_GLYMA01G43900.1:0.188)eurosidsA172:1.…
HieranoidOG-eudicotyledons135:((Vvi_VIT_16s0039g02410.t01:1.000,Sly_Solyc08g076030.2.1:1.000)eudicotyledons135:1.000)root
HieranoidOG-eudicotyledons136:((Gma_GLYMA04G39120.2:1.000,Gma_GLYMA05G32500.3:0.219,Stu_PGSC0003DMT400073787:1.000)eudicotyledons136:1.000)root
HieranoidOG-eudicotyledons137:((((Aly_fgenesh2_kg.1__1998__AT1G18270.2:1.000,Ath_AT1G18270.1:0.878,Ath_AT1G18270.2:0.874,Ath_AT1G18270.3:0.862,Bra_Bra025920.1-P:0.680,(Ptr_POPTR_0015s04720.1:1.000,Gma_GLYMA07G11615.2:1.000,Gma_GLYMA07G11615.1:1.000,Gma_GLYMA07G11615.3:1.000)eurosidsA199:1.000)eurosidsB130:1.000,Vvi_VIT_17s0000g02140.t01:1.000)rosids167:1.000,Sly_Solyc03g118640.2.1:1.000)eudicotyl…
HieranoidOG-eudicotyledons138:(((Bra_Bra004484.1-P:1.000,Bra_Bra040475.1-P:0.792,Ath_AT2G47000.1:0.714,Aly_fgenesh2_kg.4__2931__AT2G47000.1:0.710,Bra_Bra003490.1-P:0.308,(Ptr_POPTR_0014s10880.2:1.000,Ptr_POPTR_0014s10880.1:1.000,Ptr_POPTR_0002s18860.1:0.377,Ptr_POPTR_0002s18860.2:0.347,Gma_GLYMA10G27790.4:0.450,(Gma_GLYMA10G27790.2:1.000,Gma_GLYMA10G27790.3:1.000,Gma_GLYMA02G01100.1:0.620,Mtr_AES…
HieranoidOG-eudicotyledons139:(((Ath_AT2G31970.1:1.000,Aly_fgenesh1_pg.C_scaffold_4001300:0.128,(Ptr_POPTR_0001s32760.1:1.000,Gma_GLYMA18G00530.1:1.000)eurosidsA159:1.000)eurosidsB144:1.000,Bra_Bra022873.1-P:0.052,Sly_Solyc05g053800.2.1:1.000)eudicotyledons139:1.000)root
HieranoidOG-eudicotyledons140:(((Bra_Bra033555.1-P:1.000,Aly_fgenesh2_kg.7__12__AT4G38200.1:0.678,Ath_AT4G38200.1:0.069,(Ptr_POPTR_0004s21820.1:1.000,Ptr_POPTR_0009s17080.1:0.576,(Gma_GLYMA02G48200.1:1.000,Gma_GLYMA02G48200.2:1.000,Gma_GLYMA14G00230.1:0.931,Gma_GLYMA18G45340.1:0.060,Mtr_AET01091:1.000)Papilionoideae371:1.000)eurosidsA68:1.000)eurosidsB70:1.000,Sly_Solyc01g112350.2.1:1.000)eudicot…
HieranoidOG-eudicotyledons141:((((Ath_AT3G15880.2:1.000,Ath_AT3G15880.1:1.000,Ath_AT3G15880.3:0.960,Aly_fgenesh2_kg.3__1744__AT3G15880.2:0.951,Bra_Bra001613.1-P:0.829,Gma_GLYMA17G12110.2:1.000,(Ptr_POPTR_0018s12810.1:1.000,Ptr_POPTR_0006s06570.2:1.000,Ptr_POPTR_0006s06570.1:0.988,Gma_GLYMA17G12110.1:1.000,Gma_GLYMA13G22720.2:1.000,Gma_GLYMA13G22720.3:0.973,Mtr_AES91574:0.441)eurosidsA166:1.000)eu…
HieranoidOG-eudicotyledons142:((Vvi_VIT_15s0024g00860.t01:1.000,Sly_Solyc01g081430.2.1:1.000)eudicotyledons142:1.000)root
HieranoidOG-eudicotyledons143:((((Ath_AT5G42390.1:1.000,Aly_fgenesh2_kg.8__612__AT5G42390.1:0.855,Bra_Bra027982.1-P:0.667,(Ptr_POPTR_0014s14670.1:1.000,Ptr_POPTR_0002s23680.1:0.311,(Gma_GLYMA01G44360.1:1.000,Gma_GLYMA11G01160.1:0.784,Gma_GLYMA11G01160.2:0.466,Mtr_AES93777:1.000)Papilionoideae157:1.000)eurosidsA200:1.000)eurosidsB191:1.000,Vvi_VIT_18s0122g00160.t01:1.000)rosids185:1.000,(Stu_PGSC0…
HieranoidOG-eudicotyledons144:(((Ath_AT5G04895.1:1.000,Aly_Al_scaffold_0006_402:0.881,Bra_Bra009414.1-P:0.645,(Ptr_POPTR_0008s01470.1:1.000,Ptr_POPTR_0010s25230.1:0.438,Gma_GLYMA08G24630.1:1.000)eurosidsA173:1.000)eurosidsB194:1.000,(Stu_PGSC0003DMT400055091:1.000,Sly_Solyc01g006710.2.1:1.000)Solanaceae147:1.000)eudicotyledons144:1.000)root
HieranoidOG-eudicotyledons145:((((Ath_AT1G63490.1:1.000,Aly_scaffold_200168.1:0.893,Bra_Bra027644.1-P:0.760,(Ptr_POPTR_0003s12670.1:1.000,(Gma_GLYMA11G02580.4:1.000,Gma_GLYMA01G42890.2:0.749,Mtr_AES94051:1.000,Mtr_AES94050:0.994,Mtr_AES94052:0.304)Papilionoideae39:1.000)eurosidsA289:1.000)eurosidsB1753:1.000,Vvi_VIT_02s0025g03560.t01:1.000)rosids1315:1.000,Sly_Solyc08g081000.2.1:1.000)eudicotyled…
HieranoidOG-eudicotyledons146:(((Ath_AT5G18620.2:1.000,Ath_AT5G18620.1:0.951,Aly_fgenesh2_kg.6__1880__AT5G18620.2:0.750,(Ath_AT3G06400.2:1.000,Ath_AT3G06400.1:0.963,Ath_AT3G06400.3:0.959,Aly_fgenesh2_kg.3__644__AT3G06400.1:0.901,Bra_Bra040221.1-P:0.533,(Ptr_POPTR_0010s02180.2:1.000,Ptr_POPTR_0010s02180.1:0.972,Ptr_POPTR_0010s02180.3:0.962,Ptr_POPTR_0008s21030.1:0.526,Ptr_POPTR_0008s21030.2:0.498,…
HieranoidOG-eudicotyledons147:((((Ath_AT3G05680.1:1.000,Ath_AT3G05680.2:0.990,Aly_scaffold_300625.1:0.803,Bra_Bra001163.1-P:0.730,Gma_GLYMA02G35260.2:1.000,Gma_GLYMA10G10154.1:0.854)eurosidsB99:1.000,Vvi_VIT_01s0026g00800.t01:1.000)rosids372:1.000,Sly_Solyc03g020020.2.1:1.000)eudicotyledons147:1.000)root
HieranoidOG-eudicotyledons148:((((Aly_fgenesh1_pm.C_scaffold_8001129:1.000,Ath_AT5G54440.1:0.930,Bra_Bra022720.1-P:0.739,Bra_Bra002991.1-P:0.688,(Ptr_POPTR_0011s12460.1:1.000,Ptr_POPTR_0011s12460.2:0.956,Gma_GLYMA12G34936.1:1.000,Gma_GLYMA13G35636.1:0.807)eurosidsA157:1.000)eurosidsB139:1.000,Vvi_VIT_19s0014g03360.t01:1.000)rosids146:1.000,Sly_Solyc07g063440.2.1:1.000)eudicotyledons148:1.000)root
HieranoidOG-eudicotyledons149:(((Ath_AT3G55410.1:1.000,Aly_fgenesh2_kg.5__1960__AT3G55410.1:0.983,Bra_Bra027582.1-P:0.919,Bra_Bra003211.1-P:0.917,(Aly_fgenesh2_kg.8__2629__AT5G65750.1:1.000,Ath_AT5G65750.1:0.855,Bra_Bra024417.1-P:0.583,(Ptr_POPTR_0010s21610.1:1.000,Ptr_POPTR_0008s05150.1:1.000,(Gma_GLYMA02G10470.1:1.000,Gma_GLYMA18G52430.2:0.687,Gma_GLYMA18G52430.3:0.687,Mtr_AES78037:1.000)Papili…
HieranoidOG-eudicotyledons150:(((Ath_AT1G67500.1:1.000,Aly_scaffold_201563.1:0.836,Ath_AT1G67500.2:0.703,Bra_Bra004084.1-P:0.617,(Ptr_POPTR_0013s02320.1:1.000,Ptr_POPTR_0013s02320.2:0.977,Gma_GLYMA03G39720.1:1.000)eurosidsA119:1.000)eurosidsB200:1.000,Sly_Solyc01g099220.2.1:1.000)eudicotyledons150:1.000)root
HieranoidOG-eudicotyledons151:((((Aly_scaffold_502280.1:1.000,Ath_AT3G52140.1:0.888,Ath_AT3G52140.2:0.882,Ath_AT3G52140.4:0.872,Ath_AT3G52140.3:0.651,(Ptr_POPTR_0001s27800.2:1.000,Ptr_POPTR_0001s27800.1:0.990,Ptr_POPTR_0009s06980.1:0.516,(Gma_GLYMA08G16180.1:1.000,Gma_GLYMA15G42670.1:0.626,Mtr_AES69338:1.000)Papilionoideae91:1.000)eurosidsA118:1.000)eurosidsB150:1.000,Bra_Bra033452.1-P:0.473,Bra_…
HieranoidOG-eudicotyledons152:((((Bra_Bra012621.1-P:1.000,Aly_fgenesh2_kg.7__2498__AT4G18050.1:0.588,Ath_AT4G18050.1:0.583,(Ptr_POPTR_0001s34280.1:1.000,Mtr_AES64092:1.000,Mtr_AES64104:0.272,Mtr_AES76388:0.209,Gma_GLYMA13G29380.1:0.201)eurosidsA236:1.000)eurosidsB196:1.000,Aly_fgenesh2_kg.8__139__AT5G46540.1:0.084,Vvi_VIT_10s0003g02540.t01:1.000)rosids195:1.000,Ath_AT5G46540.1:0.264,(Stu_PGSC0003…
HieranoidOG-eudicotyledons153:((Gma_GLYMA02G45000.2:1.000,Sly_Solyc12g099910.1.1:1.000)eudicotyledons153:1.000)root
HieranoidOG-eudicotyledons154:((((Bra_Bra018423.1-P:1.000,Ath_AT1G10760.1:0.786,Aly_scaffold_101162.1:0.776,Bra_Bra031749.1-P:0.730,(Ptr_POPTR_0008s19230.1:1.000,Ptr_POPTR_0010s05410.1:0.376,Gma_GLYMA18G20600.2:1.000,Gma_GLYMA08G39110.1:0.941,Gma_GLYMA08G39110.2:0.671)eurosidsA526:1.000)eurosidsB441:1.000,Vvi_VIT_01s0127g00060.t01:1.000)rosids234:1.000,(Stu_PGSC0003DMT400019845:1.000,Sly_Solyc05g…
HieranoidOG-eudicotyledons155:((((Aly_fgenesh2_kg.2__2199__AT1G79000.1:1.000,Ath_AT1G79000.2:0.896,Ath_AT1G79000.1:0.896,Bra_Bra035082.1-P:0.679,(Ptr_POPTR_0007s15090.1:1.000,Ptr_POPTR_0014s00260.1:0.620,(Gma_GLYMA07G00230.1:1.000,Gma_GLYMA08G24290.1:0.727,Gma_GLYMA07G00230.2:0.399,Gma_GLYMA08G24290.2:0.158,Mtr_AES86305:1.000)Papilionoideae43:1.000,Gma_GLYMA15G00241.2:0.283,Gma_GLYMA15G00241.1:0.…
HieranoidOG-eudicotyledons156:((((Aly_fgenesh2_kg.4__981__AT2G30110.1:1.000,Ath_AT2G30110.1:0.828,Bra_Bra018338.1-P:0.627,Bra_Bra022779.1-P:0.506,Bra_Bra021611.1-P:0.484,(Ptr_POPTR_0009s07950.1:1.000,Ptr_POPTR_0009s07960.1:0.318,Ptr_POPTR_0001s28750.1:0.253,(Gma_GLYMA02G39495.1:1.000,Gma_GLYMA02G39495.2:1.000,Gma_GLYMA14G37610.4:0.673,Gma_GLYMA14G37610.1:0.673,Gma_GLYMA14G37610.5:0.673,Mtr_AES987…
HieranoidOG-eudicotyledons157:((Aly_fgenesh2_kg.1__4513__AT1G54280.1:1.000,Ath_AT1G54280.1:0.941,Bra_Bra014364.1-P:0.772,Aly_fgenesh1_pg.C_scaffold_3001285:0.625,Ath_AT3G13900.1:0.614,(Stu_PGSC0003DMT400012383:1.000,Sly_Solyc06g062780.2.1:1.000)Solanaceae109:1.000)eudicotyledons157:1.000)root
HieranoidOG-eudicotyledons158:((((Bra_Bra037410.1-P:1.000,Ath_AT4G00800.1:0.609,(Ptr_POPTR_0014s10130.1:1.000,Gma_GLYMA07G05560.1:1.000,Gma_GLYMA16G02100.1:0.802)eurosidsA89:1.000)eurosidsB137:1.000,Vvi_VIT_15s0048g02590.t01:1.000)rosids105:1.000,Sly_Solyc05g044610.1.1:1.000)eudicotyledons158:1.000)root
HieranoidOG-eudicotyledons159:((((Ath_AT1G64790.1:1.000,Bra_Bra008506.1-P:0.812,Aly_fgenesh1_pm.C_scaffold_2000480:0.365,(Ptr_POPTR_0019s04090.2:1.000,Ptr_POPTR_0019s04090.1:1.000,Gma_GLYMA03G41290.1:1.000,Gma_GLYMA19G43910.1:0.923)eurosidsA33:1.000)eurosidsB36:1.000,Vvi_VIT_04s0043g00570.t01:1.000)rosids33:1.000,Sly_Solyc04g050510.2.1:1.000)eudicotyledons159:1.000)root
HieranoidOG-eudicotyledons160:((((Ath_AT1G74260.1:1.000,Aly_fgenesh2_kg.2__1693__AT1G74260.1:0.915,Bra_Bra015924.1-P:0.545,Bra_Bra003809.1-P:0.466,(Ptr_POPTR_0010s20790.1:1.000,(Gma_GLYMA11G34241.1:1.000,Gma_GLYMA18G04070.1:0.938,Mtr_AES72003:1.000)Papilionoideae5485:1.000)eurosidsA74:1.000)eurosidsB77:1.000,Vvi_VIT_13s0019g02070.t01:1.000)rosids140:1.000,(Stu_PGSC0003DMT400026512:1.000,Stu_PGSC0…
HieranoidOG-eudicotyledons161:(((Aly_scaffold_101950.1:1.000,Ath_AT1G17500.1:0.909,Bra_Bra030991.1-P:0.751,Ath_AT1G72700.1:0.498,Aly_fgenesh1_pm.C_scaffold_2001265:0.493,(Gma_GLYMA08G20330.2:1.000,Gma_GLYMA08G20330.1:0.979,Gma_GLYMA07G00980.5:0.839,Gma_GLYMA07G00980.4:0.839,Gma_GLYMA07G00980.3:0.821,Mtr_AES67819:1.000)Papilionoideae131:1.000,Gma_GLYMA07G00980.2:0.904,Mtr_AET01633:0.336)eurosidsB1…
HieranoidOG-eudicotyledons162:((((Bra_Bra024108.1-P:1.000,Ath_AT4G30100.1:0.440,Ath_AT2G19120.1:0.061,(Ptr_POPTR_0002s09410.1:1.000,Ptr_POPTR_0005s16630.1:0.462,(Gma_GLYMA07G04186.2:1.000,Gma_GLYMA07G04186.1:1.000,Gma_GLYMA16G00900.2:0.788,Mtr_AET01733:1.000)Papilionoideae93:1.000)eurosidsA185:1.000)eurosidsB2489:1.000,Vvi_VIT_18s0001g05110.t01:1.000)rosids307:1.000,(Stu_PGSC0003DMT400024530:1.00…
HieranoidOG-eudicotyledons163:((((Bra_Bra039939.1-P:1.000,Bra_Bra030191.1-P:0.388,Aly_fgenesh1_pm.C_scaffold_8000673:0.320,Ath_AT5G49160.1:0.278,Aly_fgenesh1_pg.C_scaffold_7002586:0.097,(Ptr_POPTR_0004s14140.1:1.000,Ptr_POPTR_0019s00240.1:0.716,(Gma_GLYMA06G18790.1:1.000,Gma_GLYMA04G36150.1:0.716,Mtr_AES75971:1.000)Papilionoideae57:1.000,Mtr_AES87829:0.283)eurosidsA102:1.000)eurosidsB186:1.000,At…
HieranoidOG-eudicotyledons164:(((Ath_AT5G63960.1:1.000,Ath_AT5G63960.2:0.972,Aly_fgenesh2_kg.8__2404__AT5G63960.1:0.865,(Ptr_POPTR_0005s06690.1:1.000,Gma_GLYMA04G38800.4:1.000,Gma_GLYMA04G38800.3:1.000,Gma_GLYMA06G16110.4:0.789,Gma_GLYMA06G16110.3:0.789,Gma_GLYMA06G16110.5:0.147)eurosidsA186:1.000)eurosidsB197:1.000,Sly_Solyc10g081250.1.1:1.000)eudicotyledons164:1.000)root
HieranoidOG-eudicotyledons165:(((Bra_Bra026515.1-P:1.000,Ath_AT3G25610.1:0.822,Aly_fgenesh1_pm.C_scaffold_5000250:0.815,Bra_Bra025150.1-P:0.799,Bra_Bra026919.1-P:0.577,(Ptr_POPTR_0012s05450.2:1.000,Ptr_POPTR_0012s05450.1:1.000,Gma_GLYMA06G23220.1:0.848,Gma_GLYMA18G22880.1:1.000,Gma_GLYMA06G23220.3:0.338,Gma_GLYMA06G23220.2:0.338,(Gma_GLYMA05G07730.1:1.000,Gma_GLYMA05G07730.2:1.000,Gma_GLYMA17G132…
HieranoidOG-eudicotyledons166:((((Bra_Bra004526.1-P:1.000,Ath_AT2G46560.1:0.678,Aly_scaffold_403625.1:0.431,(Ptr_POPTR_0002s17400.1:1.000,Gma_GLYMA07G06025.1:1.000,Gma_GLYMA16G02620.2:0.452)eurosidsA125:1.000)eurosidsB82:1.000,Vvi_VIT_15s0046g00250.t01:1.000)rosids152:1.000,Sly_Solyc01g096110.2.1:1.000)eudicotyledons166:1.000)root
HieranoidOG-eudicotyledons167:((((Ath_AT3G23890.2:1.000,Ath_AT3G23890.1:0.820,Aly_scaffold_302902.1:0.767,Bra_Bra011071.1-P:0.371,(Ptr_POPTR_0001s27120.1:1.000,Ptr_POPTR_0009s06380.1:0.705,(Gma_GLYMA10G11610.1:1.000,Gma_GLYMA15G43170.1:0.686,Mtr_AES69522:1.000)Papilionoideae127:1.000)eurosidsA183:1.000)eurosidsB181:1.000,Vvi_VIT_13s0064g00560.t01:1.000)rosids158:1.000,(Stu_PGSC0003DMT400017489:1.…
HieranoidOG-eudicotyledons168:((Bra_Bra022192.1-P:1.000,(Stu_PGSC0003DMT400061712:1.000,Sly_Solyc01g059870.2.1:1.000)Solanaceae200:1.000,(Stu_PGSC0003DMT400069974:1.000,Sly_Solyc05g053410.2.1:1.000)Solanaceae245:1.000)eudicotyledons168:1.000)root
HieranoidOG-eudicotyledons169:(((Aly_Al_scaffold_0001_2660:1.000,Aly_Al_scaffold_0001_2837:0.918,(Aly_fgenesh1_pg.C_scaffold_7000893:1.000,Ath_AT4G30990.1:0.668,Ath_AT4G30990.2:0.666,Bra_Bra024029.1-P:0.487,Aly_Al_scaffold_0001_2581:0.472,(Ptr_POPTR_0001s32620.1:1.000,Gma_GLYMA18G01940.1:1.000,Mtr_AES71901:0.518)eurosidsA49:1.000)eurosidsB611:1.000,Bra_Bra024670.1-P:0.170,Vvi_VIT_05s0029g00550.t0…
HieranoidOG-eudicotyledons170:((((Ptr_POPTR_0005s26160.1:1.000,Ptr_POPTR_0002s02320.1:0.264,(Gma_GLYMA10G33851.3:1.000,Gma_GLYMA10G33851.1:1.000,Gma_GLYMA10G33851.2:1.000,Mtr_AES61911:1.000,Mtr_AES84235:1.000)Papilionoideae75:1.000)eurosidsA683:1.000,Vvi_VIT_18s0001g14390.t01:1.000)rosids435:1.000,(Stu_PGSC0003DMT400065133:1.000,Sly_Solyc04g057940.2.1:1.000)Solanaceae86:1.000)eudicotyledons170:1.…
HieranoidOG-eudicotyledons171:(((Ath_AT3G47950.1:1.000,(Bra_Bra029249.1-P:1.000,Ath_AT5G62670.1:0.152,Aly_scaffold_802942.1:0.148,(Ptr_POPTR_0012s07350.1:1.000,Gma_GLYMA04G34370.1:1.000,Gma_GLYMA06G20200.1:0.867,Gma_GLYMA05G01460.1:0.084)eurosidsA237:1.000,Gma_GLYMA17G10420.1:0.085)eurosidsB210:1.000,Vvi_VIT_17s0000g05540.t01:1.000)rosids213:1.000,(Stu_PGSC0003DMT400083041:1.000,Sly_Solyc06g07110…
HieranoidOG-eudicotyledons172:(((Ptr_POPTR_0013s02050.1:1.000,Ptr_POPTR_0005s02770.1:0.664,Vvi_VIT_18s0122g00120.t01:1.000,Vvi_VIT_03s0038g04250.t01:0.208)rosids120:1.000,(Stu_PGSC0003DMT400024518:1.000,Sly_Solyc04g072790.1.1:1.000)Solanaceae198:1.000)eudicotyledons172:1.000)root
HieranoidOG-eudicotyledons173:((((Ath_AT5G65930.2:1.000,Ath_AT5G65930.3:0.989,Ath_AT5G65930.1:0.986,Aly_fgenesh2_kg.8__2850__AT5G65930.2:0.974,Bra_Bra037195.1-P:0.600,(Ptr_POPTR_0011s14970.1:1.000,Ptr_POPTR_0001s45950.1:0.593,(Gma_GLYMA09G32740.1:1.000,Gma_GLYMA16G21340.2:0.894,Gma_GLYMA16G21340.1:0.894,Gma_GLYMA01G35950.1:0.544,Gma_GLYMA11G09480.1:0.533,Mtr_AET03514:1.000)Papilionoideae446:1.000…
HieranoidOG-eudicotyledons174:((Aly_scaffold_100867.1:1.000,Ath_AT1G08420.2:0.901,Bra_Bra031626.1-P:0.282,Bra_Bra030724.1-P:0.237,(Stu_PGSC0003DMT400015099:1.000,Stu_PGSC0003DMT400015098:0.740,Sly_Solyc06g073960.2.1:1.000)Solanaceae348:1.000,(Stu_PGSC0003DMT400007762:1.000,Sly_Solyc11g071920.1.1:1.000)Solanaceae337:1.000)eudicotyledons174:1.000)root
HieranoidOG-eudicotyledons175:(((Ptr_POPTR_0005s00700.1:1.000,Vvi_VIT_14s0060g00580.t01:1.000)rosids223:1.000,(Stu_PGSC0003DMT400047155:1.000,Sly_Solyc01g101020.2.1:1.000)Solanaceae250:1.000)eudicotyledons175:1.000)root
HieranoidOG-eudicotyledons176:((((Bra_Bra030642.1-P:1.000,Bra_Bra024798.1-P:0.926,Ath_AT1G06220.1:0.697,Ath_AT1G06220.2:0.697,Aly_fgenesh2_kg.1__596__AT5G25230.1:0.683,(Ptr_POPTR_0006s20500.1:1.000,Gma_GLYMA13G23420.2:1.000,Gma_GLYMA17G11410.1:0.885,Mtr_AES91704:0.503)eurosidsA300:1.000)eurosidsB236:1.000,Ath_AT5G25230.1:0.179,Vvi_VIT_11s0118g00720.t01:1.000)rosids212:1.000,(Stu_PGSC0003DMT400078…
HieranoidOG-eudicotyledons177:(((Ptr_POPTR_0001s11630.1:1.000,Vvi_VIT_00s0125g00410.t01:1.000)rosids164:1.000,(Stu_PGSC0003DMT400054638:1.000,Sly_Solyc02g069420.2.1:1.000)Solanaceae1248:1.000)eudicotyledons177:1.000)root
HieranoidOG-eudicotyledons178:((((Ath_AT2G26780.1:1.000,Aly_fgenesh2_kg.4__610__AT2G26780.1:0.839,(Ptr_POPTR_0001s28120.1:1.000,Gma_GLYMA14G04130.1:1.000)eurosidsA317:1.000,Mtr_AET00162:0.247)eurosidsB68:1.000,Vvi_VIT_06s0009g02510.t01:1.000)rosids69:1.000,Bra_Bra030896.1-P:0.064,Sly_Solyc11g062310.1.1:1.000)eudicotyledons178:1.000)root
HieranoidOG-eudicotyledons179:((Vvi_VIT_19s0015g01380.t01:1.000,Sly_Solyc07g065950.2.1:1.000,Sly_Solyc10g005920.2.1:0.234)eudicotyledons179:1.000)root
HieranoidOG-eudicotyledons180:(((Ath_AT3G27870.1:1.000,Aly_fgenesh2_kg.5__569__AT3G27870.1:0.815,Bra_Bra025307.1-P:0.600,Vvi_VIT_14s0066g01180.t01:1.000)rosids196:1.000,(Stu_PGSC0003DMT400001292:1.000,Sly_Solyc02g086800.2.1:1.000)Solanaceae269:1.000)eudicotyledons180:1.000)root
HieranoidOG-eudicotyledons181:((((Aly_fgenesh2_kg.1__1014__AT1G09620.1:1.000,Ath_AT1G09620.1:0.752,Bra_Bra031675.1-P:0.597,Aly_fgenesh1_pm.C_scaffold_1003199:0.488,Bra_Bra020007.1-P:0.335,(Ptr_POPTR_0004s23530.1:1.000,Ptr_POPTR_0022s00330.1:0.217,(Gma_GLYMA01G41660.1:1.000,Gma_GLYMA11G03700.1:0.758,Gma_GLYMA11G03700.3:0.758,Gma_GLYMA11G03700.4:0.758,Mtr_AES77258:1.000)Papilionoideae239:1.000)euro…
HieranoidOG-eudicotyledons182:((((Aly_scaffold_501834.1:1.000,Ath_AT3G48770.1:0.812,Bra_Bra025015.1-P:0.442,Bra_Bra018034.1-P:0.361,(Ptr_POPTR_0101s00210.1:1.000,Ptr_POPTR_0101s00260.1:0.894,Ptr_POPTR_0015s11440.1:0.732,Ptr_POPTR_0012s10550.1:0.637,Ptr_POPTR_0015s11430.1:0.406,(Gma_GLYMA03G22620.1:1.000,Mtr_AET01335:1.000,Mtr_AET01325:0.334,Mtr_AET01327:0.211)Papilionoideae83:1.000,Mtr_AES84887:0…
HieranoidOG-eudicotyledons183:((((Ath_AT1G14850.1:1.000,Bra_Bra026798.1-P:0.706,Bra_Bra026183.1-P:0.691,(Ptr_POPTR_0008s13430.1:1.000,(Gma_GLYMA08G05070.1:1.000,Gma_GLYMA05G34600.1:0.725,Gma_GLYMA05G34600.2:0.342,Mtr_AET05420:1.000)Papilionoideae53:1.000)eurosidsA77:1.000)eurosidsB160:1.000,Vvi_VIT_01s0011g05730.t01:1.000)rosids83:1.000,Sly_Solyc07g008160.2.1:1.000)eudicotyledons183:1.000)root
HieranoidOG-eudicotyledons184:((((Ath_AT5G19420.2:1.000,Ath_AT5G19420.1:0.787,Aly_fgenesh2_kg.6__1965__AT5G19420.1:0.716,Bra_Bra006504.1-P:0.507,Bra_Bra002235.1-P:0.378,(Ptr_POPTR_0009s07610.1:1.000,Ptr_POPTR_0001s28360.1:0.405,(Gma_GLYMA02G44920.1:1.000,Gma_GLYMA14G03830.1:0.462,Mtr_AET00240:1.000)Papilionoideae149:1.000,Gma_GLYMA18G14970.2:0.062,Gma_GLYMA08G41390.1:0.056)eurosidsA174:1.000,Gma_…
HieranoidOG-eudicotyledons185:(((Aly_fgenesh2_kg.3__1618__AT3G14940.1:1.000,Ath_AT3G14940.1:0.958,Bra_Bra001575.1-P:0.732,Bra_Bra027293.1-P:0.663,(Ptr_POPTR_0001s40250.1:1.000,Ptr_POPTR_0011s11190.1:0.377,Gma_GLYMA20G09810.1:1.000,Gma_GLYMA06G33380.1:0.844,Gma_GLYMA12G35840.2:0.169,Gma_GLYMA12G35840.1:0.169,Gma_GLYMA12G35840.3:0.169)eurosidsA242:1.000)eurosidsB225:1.000,(Aly_fgenesh2_kg.1__4413__…
HieranoidOG-eudicotyledons186:((((Aly_fgenesh2_kg.6__1482__AT5G15070.1:1.000,Ath_AT5G15070.1:0.969,Ath_AT5G15070.2:0.951,Bra_Bra006277.1-P:0.695,Bra_Bra008726.1-P:0.625,Gma_GLYMA19G02260.1:1.000,Gma_GLYMA13G05068.1:0.804,Gma_GLYMA13G05068.2:0.692,Gma_GLYMA13G05068.3:0.228)eurosidsB230:1.000,Ath_AT3G01310.2:0.275,Ath_AT3G01310.1:0.258,Aly_fgenesh2_kg.3__97__AT3G01310.1:0.238,Bra_Bra040509.1-P:0.19…
HieranoidOG-eudicotyledons187:((Vvi_VIT_19s0085g00060.t01:1.000,(Stu_PGSC0003DMT400003546:1.000,Sly_Solyc02g087410.2.1:1.000)Solanaceae113:1.000,Stu_PGSC0003DMT400030345:0.166)eudicotyledons187:1.000)root
HieranoidOG-eudicotyledons188:(((Gma_GLYMA17G36310.4:1.000,Vvi_VIT_18s0001g11060.t01:1.000)rosids224:1.000,(Stu_PGSC0003DMT400020749:1.000,Sly_Solyc04g079300.2.1:1.000)Solanaceae550:1.000,Sly_Solyc12g088920.1.1:0.247)eudicotyledons188:1.000)root
HieranoidOG-eudicotyledons189:((((Aly_fgenesh2_kg.1__748__AT1G07810.1:1.000,Ath_AT1G07670.1:0.919,Ath_AT1G07810.1:0.838,Aly_fgenesh2_kg.1__767__AT1G07810.1:0.831,Bra_Bra031593.1-P:0.657,(Ptr_POPTR_0001s23990.1:1.000,(Gma_GLYMA03G33240.1:1.000,Gma_GLYMA19G35960.1:0.957,Mtr_AES81743:1.000)Papilionoideae1786:1.000)eurosidsA446:1.000)eurosidsB253:1.000,Bra_Bra029645.1-P:0.577,Vvi_VIT_06s0004g03900.t0…
HieranoidOG-eudicotyledons190:((Ath_AT2G33240.1:1.000,Aly_fgenesh1_pm.C_scaffold_4001110:0.823,(Ath_AT1G04600.1:1.000,Bra_Bra030576.1-P:0.193,Aly_scaffold_100425.1:0.104,Gma_GLYMA09G41921.2:1.000,Gma_GLYMA09G41921.1:0.995,Gma_GLYMA09G41921.3:0.868,Gma_GLYMA09G41921.4:0.315)eurosidsB208:1.000,Sly_Solyc09g091080.2.1:1.000)eudicotyledons190:1.000)root
HieranoidOG-eudicotyledons191:((((Aly_scaffold_800659.1:1.000,Ath_AT5G43810.1:0.882,Ath_AT5G43810.2:0.882,Bra_Bra033698.1-P:0.546,(Ptr_POPTR_0008s15860.1:1.000,Gma_GLYMA20G28970.1:1.000,Gma_GLYMA10G38770.1:0.789)eurosidsA249:1.000,Gma_GLYMA02G00510.1:0.188)eurosidsB249:1.000,Gma_GLYMA10G00527.1:0.176,Vvi_VIT_05s0020g04190.t01:1.000)rosids419:1.000,(Stu_PGSC0003DMT400077569:1.000,Sly_Solyc09g08283…
HieranoidOG-eudicotyledons192:((((Ath_AT4G00900.1:1.000,Aly_fgenesh2_kg.6__3609__AT4G00900.1:0.919,Bra_Bra037404.1-P:0.774,(Ptr_POPTR_0014s09740.1:1.000,(Gma_GLYMA07G05890.3:1.000,Gma_GLYMA07G05890.2:1.000,Gma_GLYMA16G02490.2:0.917,Gma_GLYMA16G02490.1:0.917,Mtr_AET02004:1.000)Papilionoideae710:1.000)eurosidsA232:1.000)eurosidsB393:1.000,Vvi_VIT_15s0046g00040.t01:1.000)rosids260:1.000,(Stu_PGSC000…
HieranoidOG-eudicotyledons193:(((Bra_Bra025295.1-P:1.000,Aly_fgenesh2_kg.5__547__AT3G27670.1:0.756,Ath_AT3G27670.1:0.729,(Ptr_POPTR_0001s35240.1:1.000,Gma_GLYMA19G00410.2:1.000,Gma_GLYMA19G00410.3:0.944,Mtr_AES74360:0.129)eurosidsA609:1.000)eurosidsB322:1.000,(Stu_PGSC0003DMT400032871:1.000,Sly_Solyc02g086500.2.1:1.000)Solanaceae132:1.000,Stu_PGSC0003DMT400032869:0.264,Stu_PGSC0003DMT400032868:0.…
HieranoidOG-eudicotyledons194:((Vvi_VIT_01s0137g00350.t01:1.000,(Stu_PGSC0003DMT400027962:1.000,Sly_Solyc05g013890.1.1:1.000)Solanaceae558:1.000)eudicotyledons194:1.000)root
HieranoidOG-eudicotyledons195:((((Aly_fgenesh2_kg.8__1048__AT5G51660.1:1.000,Ath_AT5G51660.1:1.000,Bra_Bra022557.1-P:0.643,Gma_GLYMA09G28030.1:1.000,Gma_GLYMA16G32890.1:1.000)eurosidsB94:1.000,Vvi_VIT_16s0022g01860.t01:1.000)rosids97:1.000,Sly_Solyc03g007100.2.1:1.000)eudicotyledons195:1.000)root
HieranoidOG-eudicotyledons196:((((Aly_fgenesh2_kg.7__823__AT4G33010.1:1.000,Ath_AT4G33010.1:0.906,Ath_AT4G33010.2:0.394,Aly_fgenesh2_kg.4__525__AT2G26080.1:0.350,Ath_AT2G26080.1:0.343,(Ptr_POPTR_0006s24570.1:1.000,Gma_GLYMA17G34690.2:1.000)eurosidsA230:1.000)eurosidsB199:1.000,Bra_Bra011405.1-P:0.554,Vvi_VIT_04s0008g01300.t01:1.000)rosids246:1.000,(Stu_PGSC0003DMT400076966:1.000,Sly_Solyc08g06522…
HieranoidOG-eudicotyledons197:((((Ath_AT1G15290.1:1.000,Aly_fgenesh1_pm.C_scaffold_1001301:0.835,Bra_Bra026147.1-P:0.582,(Ptr_POPTR_0003s02530.1:1.000,(Gma_GLYMA07G03250.3:1.000,Gma_GLYMA07G03250.2:1.000,Gma_GLYMA08G22850.2:0.309,Mtr_AES86554:1.000)Papilionoideae86:1.000)eurosidsA210:1.000)eurosidsB573:1.000,Vvi_VIT_09s0002g07530.t01:1.000)rosids267:1.000,Sly_Solyc06g068230.2.1:1.000)eudicotyledo…
HieranoidOG-eudicotyledons198:((((Aly_fgenesh2_kg.3__2887__AT2G05710.1:1.000,Ath_AT2G05710.1:0.844,Bra_Bra019845.1-P:0.663,Aly_Al_scaffold_0007_3138:0.397,(Ptr_POPTR_0014s15170.1:1.000,Ptr_POPTR_0012s06320.1:0.462,Gma_GLYMA13G38480.1:1.000,Gma_GLYMA12G32000.1:0.896,Mtr_AES67239:0.300,(Gma_GLYMA06G46190.2:1.000,Gma_GLYMA06G46190.3:0.744,Gma_GLYMA12G10580.1:0.465,Mtr_AES88126:1.000)Papilionoideae24…
HieranoidOG-eudicotyledons199:(((Ath_AT2G25730.2:1.000,(Ath_AT2G25730.1:1.000,Aly_scaffold_400729.1:0.877,(Ptr_POPTR_0006s26130.1:1.000,(Gma_GLYMA06G07850.3:1.000,Gma_GLYMA06G07850.4:1.000,Gma_GLYMA06G07850.5:1.000,Mtr_AES73754:1.000)Papilionoideae25:1.000)eurosidsA23:1.000)eurosidsB42:1.000,Vvi_VIT_04s0008g04520.t01:1.000)rosids23:1.000,Sly_Solyc08g068010.1.1:1.000)eudicotyledons199:1.000)root
HieranoidOG-eudicotyledons200:((Gma_GLYMA08G20360.2:1.000,Mtr_AES76690:0.285,Mtr_AET02407:0.177,(Stu_PGSC0003DMT400083884:1.000,Sly_Solyc12g044820.1.1:1.000)Solanaceae54:1.000,Stu_PGSC0003DMT400083883:0.253,Stu_PGSC0003DMT400083882:0.169)eudicotyledons200:1.000)root
HieranoidOG-eudicotyledons201:(((Aly_fgenesh2_kg.3__1850__AT3G16830.1:1.000,Ath_AT3G16830.1:0.917,Bra_Bra021203.1-P:0.793,Bra_Bra022181.1-P:0.721,Aly_Al_scaffold_0007_2641:0.633,Gma_GLYMA03G39290.2:1.000)eurosidsB310:1.000,(Stu_PGSC0003DMT400063603:1.000,Stu_PGSC0003DMT400063602:0.357,Sly_Solyc01g100050.2.1:1.000)Solanaceae153:1.000)eudicotyledons201:1.000)root
HieranoidOG-eudicotyledons202:((((Aly_scaffold_100210.1:1.000,Ath_AT1G02730.1:0.874,Bra_Bra033344.1-P:0.610,(Ptr_POPTR_0014s12000.1:1.000,Ptr_POPTR_0002s20130.1:0.511,(Gma_GLYMA03G37550.1:1.000,Gma_GLYMA19G40170.2:0.855,Gma_GLYMA19G40170.1:0.503,Mtr_AES82157:1.000)Papilionoideae976:1.000)eurosidsA158:1.000)eurosidsB127:1.000,Vvi_VIT_07s0005g01030.t01:1.000)rosids128:1.000,(Stu_PGSC0003DMT40008133…
HieranoidOG-eudicotyledons203:((((Aly_fgenesh2_kg.1__3931__AT1G48410.2:1.000,Ath_AT1G48410.2:0.858,Ath_AT1G48410.3:0.858,Ath_AT1G48410.1:0.845,Bra_Bra032254.1-P:0.446,(Ptr_POPTR_0015s05550.1:1.000,Ptr_POPTR_0012s03410.1:0.559,Gma_GLYMA09G29720.1:1.000,Gma_GLYMA16G34300.1:0.766)eurosidsA231:1.000)eurosidsB247:1.000,Bra_Bra014136.1-P:0.543,Vvi_VIT_17s0053g00680.t01:1.000)rosids274:1.000,(Stu_PGSC00…
HieranoidOG-eudicotyledons204:((((Bra_Bra019039.1-P:1.000,Ath_AT4G27640.1:1.000,Aly_scaffold_701512.1:0.874,Bra_Bra026329.1-P:0.585,(Ptr_POPTR_0010s17690.1:1.000,Ptr_POPTR_0008s08540.1:0.447,(Gma_GLYMA08G19960.1:1.000,Gma_GLYMA15G05090.2:0.851,Gma_GLYMA15G05090.1:0.786,Mtr_AES63260:1.000)Papilionoideae510:1.000)eurosidsA254:1.000)eurosidsB274:1.000,Vvi_VIT_12s0034g02160.t01:1.000)rosids276:1.000,…
HieranoidOG-eudicotyledons205:(((Ath_AT3G23590.1:1.000,Aly_fgenesh2_kg.3__2569__AT3G23590.1:0.871,Bra_Bra014963.1-P:0.701,Vvi_VIT_05s0020g02570.t01:1.000,Vvi_VIT_07s0104g00390.t01:0.210)rosids215:1.000,(Stu_PGSC0003DMT400011122:1.000,Sly_Solyc01g080200.2.1:1.000)Solanaceae1329:1.000)eudicotyledons205:1.000)root
HieranoidOG-eudicotyledons206:(((Ptr_POPTR_0008s12230.1:1.000,Ptr_POPTR_0010s13190.1:0.361,Vvi_VIT_01s0011g03820.t01:1.000)rosids204:1.000,Sly_Solyc05g009150.2.1:1.000)eudicotyledons206:1.000)root
HieranoidOG-eudicotyledons207:((((Aly_scaffold_502896.1:1.000,Ath_AT3G57300.1:0.943,Ath_AT3G57300.2:0.941,Bra_Bra014632.1-P:0.552,Bra_Bra007318.1-P:0.538,(Ptr_POPTR_0016s04280.1:1.000,Ptr_POPTR_0006s04570.1:0.303,(Gma_GLYMA03G28960.1:1.000,Gma_GLYMA19G31720.1:0.774,Mtr_AES81322:1.000)Papilionoideae68:1.000,Gma_GLYMA10G15990.1:0.182)eurosidsA97:1.000)eurosidsB204:1.000,Vvi_VIT_08s0007g09020.t01:1.…
HieranoidOG-eudicotyledons208:((((Aly_fgenesh2_kg.3__487__AT3G05040.1:1.000,Ath_AT3G05040.1:0.924,Bra_Bra009976.1-P:0.580,(Ptr_POPTR_0013s03240.1:1.000,(Gma_GLYMA03G40320.3:1.000,Gma_GLYMA03G40320.4:1.000,Gma_GLYMA19G42930.1:0.833,Mtr_AES82582:1.000)Papilionoideae194:1.000)eurosidsA491:1.000)eurosidsB675:1.000,Vvi_VIT_14s0030g01250.t01:1.000)rosids296:1.000,Sly_Solyc01g098170.2.1:1.000)eudicotyle…
HieranoidOG-eudicotyledons209:((((Aly_fgenesh2_kg.8__782__AT5G49030.1:1.000,Ath_AT5G49030.1:0.905,Ath_AT5G49030.3:0.905,Bra_Bra020666.1-P:0.832,Ath_AT5G49030.2:0.673,(Ptr_POPTR_0010s01830.1:1.000,Ptr_POPTR_0010s01830.2:0.150,Gma_GLYMA17G02970.1:1.000,Gma_GLYMA17G02970.2:1.000)eurosidsA1088:1.000)eurosidsB832:1.000,Bra_Bra037439.1-P:0.568,Vvi_VIT_05s0020g01550.t01:1.000)rosids237:1.000,(Stu_PGSC00…
HieranoidOG-eudicotyledons210:((((Aly_fgenesh1_pm.C_scaffold_5001075:1.000,Ath_AT3G49500.1:0.809,Bra_Bra029957.1-P:0.652,(Ptr_POPTR_0018s01670.1:1.000,Ptr_POPTR_0006s26980.1:0.562,(Gma_GLYMA06G07251.2:1.000,Gma_GLYMA06G07251.1:1.000,Gma_GLYMA04G07151.1:0.890,Gma_GLYMA04G07151.2:0.890,Mtr_AES73660:1.000)Papilionoideae160:1.000)eurosidsA225:1.000)eurosidsB214:1.000,Vvi_VIT_04s0008g05430.t01:1.000)r…
HieranoidOG-eudicotyledons211:((Vvi_VIT_05s0062g01100.t01:1.000,(Stu_PGSC0003DMT400055685:1.000,Sly_Solyc09g098420.1.1:1.000)Solanaceae115:1.000)eudicotyledons211:1.000)root
HieranoidOG-eudicotyledons212:((((Ath_AT5G19610.1:1.000,Aly_fgenesh2_kg.6__1989__AT5G19610.1:0.938,Bra_Bra002249.1-P:0.823,(Ptr_POPTR_0018s06100.1:1.000,(Gma_GLYMA09G32140.1:1.000,Mtr_AES76730:1.000)Papilionoideae121:1.000)eurosidsA239:1.000)eurosidsB226:1.000,Vvi_VIT_11s0016g04100.t01:1.000)rosids192:1.000,(Stu_PGSC0003DMT400019795:1.000,Sly_Solyc03g070470.1.1:1.000)Solanaceae61:1.000)eudicotyle…
HieranoidOG-eudicotyledons213:((((Ath_AT4G24610.1:1.000,Ath_AT4G24610.2:0.993,Aly_fgenesh2_kg.7__1815__AT4G24610.1:0.925,Bra_Bra013818.1-P:0.780,Bra_Bra018330.1-P:0.481,(Ptr_POPTR_0002s10430.1:1.000,(Gma_GLYMA02G37600.4:1.000,Gma_GLYMA02G37600.5:0.975,Gma_GLYMA14G35890.3:0.791,Gma_GLYMA14G35890.2:0.791,Gma_GLYMA02G37600.2:0.229,Mtr_AES98219:1.000)Papilionoideae133:1.000)eurosidsA255:1.000)eurosid…
HieranoidOG-eudicotyledons214:((((Aly_fgenesh2_kg.8__94__AT5G47020.1:1.000,Ath_AT5G47020.1:0.937,Bra_Bra024971.1-P:0.673,Bra_Bra017513.1-P:0.613,(Ptr_POPTR_0003s08450.1:1.000,Gma_GLYMA11G04290.5:1.000,(Gma_GLYMA11G04290.2:1.000,Gma_GLYMA11G04290.4:1.000,Gma_GLYMA11G04290.3:1.000,Gma_GLYMA11G04290.6:0.072,Gma_GLYMA11G04290.7:0.072,Mtr_AES94380:1.000)Papilionoideae58:1.000,Gma_GLYMA01G41140.3:0.916…
HieranoidOG-eudicotyledons215:(((Bra_Bra024922.1-P:1.000,Ath_AT5G47690.3:1.000,Ath_AT5G47690.2:1.000,Ath_AT5G47690.1:0.995,Aly_fgenesh2_kg.8__17__AT5G47690.1:0.903,Bra_Bra022151.1-P:0.608,Ptr_POPTR_0016s00720.1:1.000,(Ptr_POPTR_0006s00670.2:1.000,Ptr_POPTR_0006s00670.1:0.959,Gma_GLYMA07G39830.1:1.000,Gma_GLYMA17G00935.1:0.863,(Gma_GLYMA09G01705.1:1.000,Gma_GLYMA15G12671.1:0.714,Mtr_AES64559:1.000…
HieranoidOG-eudicotyledons216:((((Aly_Al_scaffold_0005_1600:1.000,Ath_AT3G47910.2:0.803,Ath_AT3G47910.1:0.799,Aly_fgenesh2_kg.5__1145__AT3G47890.1:0.638,Ath_AT3G47890.1:0.611,(Ptr_POPTR_0015s07770.1:1.000,Ptr_POPTR_0012s07370.1:0.115,Gma_GLYMA05G01490.1:1.000,Gma_GLYMA17G10380.1:0.877)eurosidsA248:1.000)eurosidsB231:1.000,Bra_Bra018101.1-P:0.367,Bra_Bra018097.1-P:0.269,Vvi_VIT_17s0000g05500.t01:1…
HieranoidOG-eudicotyledons217:((((Aly_fgenesh1_pm.C_scaffold_3001304:1.000,Ath_AT3G15120.1:0.847,Bra_Bra001584.1-P:0.414,(Ptr_POPTR_0011s14470.1:1.000,Gma_GLYMA13G34850.1:1.000,Gma_GLYMA12G35580.2:0.762)eurosidsA223:1.000)eurosidsB371:1.000,Vvi_VIT_19s0014g02080.t01:1.000)rosids295:1.000,(Stu_PGSC0003DMT400032278:1.000,Sly_Solyc07g062760.1.1:1.000)Solanaceae226:1.000)eudicotyledons217:1.000)root
HieranoidOG-eudicotyledons218:((((Ath_AT3G08850.1:1.000,Aly_fgenesh2_kg.3__889__AT3G08850.1:0.957,Bra_Bra001342.1-P:0.722,Bra_Bra029726.1-P:0.588,(Ptr_POPTR_0006s10720.1:1.000,Ptr_POPTR_0016s13950.1:0.470,Gma_GLYMA09G41510.1:1.000,Gma_GLYMA18G44210.1:0.818)eurosidsA94:1.000)eurosidsB108:1.000,(Ath_AT5G01770.1:1.000,Aly_fgenesh2_kg.6__23__AT5G01770.1:0.553,Mtr_AES79768:1.000)eurosidsB190:1.000,Vvi…
HieranoidOG-eudicotyledons219:((((Aly_fgenesh2_kg.3__38__AT3G01780.1:1.000,Ath_AT3G01780.1:0.974,Bra_Bra022067.1-P:0.866,(Ptr_POPTR_0001s34190.1:1.000,Mtr_AES78430:1.000,Gma_GLYMA19G24980.2:0.884,Gma_GLYMA16G06580.1:0.872)eurosidsA2887:1.000)eurosidsB382:1.000,Vvi_VIT_14s0171g00280.t01:1.000)rosids144:1.000,Sly_Solyc11g068640.1.1:1.000)eudicotyledons219:1.000)root
HieranoidOG-eudicotyledons220:((((Aly_fgenesh2_kg.4__551__AT2G26330.1:1.000,Ath_AT2G26330.1:0.926,Bra_Bra007759.1-P:0.649,Gma_GLYMA14G11220.1:1.000,(Gma_GLYMA04G05912.1:1.000,Gma_GLYMA06G05900.5:0.749,Gma_GLYMA06G05900.4:0.749,Gma_GLYMA06G05900.6:0.707,Gma_GLYMA17G34380.1:0.254,Mtr_AES59193:1.000)Papilionoideae348:1.000)eurosidsB308:1.000,Vvi_VIT_04s0008g01970.t01:1.000)rosids283:1.000,(Stu_PGSC0…
HieranoidOG-eudicotyledons221:((((Bra_Bra017841.1-P:1.000,Ath_AT4G37640.1:0.858,Aly_fgenesh2_kg.7__288__AT4G37640.1:0.852,Bra_Bra010605.1-P:0.720,Bra_Bra039940.1-P:0.671,(Ptr_POPTR_0007s09790.1:1.000,(Gma_GLYMA01G40130.1:1.000,Gma_GLYMA11G05190.1:0.683,Gma_GLYMA01G40130.2:0.164,Mtr_AES94546:1.000)Papilionoideae246:1.000,Gma_GLYMA11G05190.2:0.379,(Gma_GLYMA05G22420.1:1.000,Gma_GLYMA17G17450.1:0.72…
HieranoidOG-eudicotyledons222:(((Ath_AT2G27150.2:1.000,Ath_AT2G27150.1:1.000,Aly_fgenesh2_kg.4__663__AT2G27150.1:0.780,Ath_AT1G04580.1:0.265,Vvi_VIT_18s0041g02430.t01:0.694,Vvi_VIT_06s0009g00770.t01:1.000,Vvi_VIT_18s0041g02410.t01:0.330)rosids244:1.000,Aly_fgenesh2_kg.1__394__AT1G04580.1:0.320,Bra_Bra015330.1-P:0.266,(Stu_PGSC0003DMT400022472:1.000,Sly_Solyc01g009230.2.1:1.000)Solanaceae70:1.000,…
HieranoidOG-eudicotyledons223:((((Aly_scaffold_800493.1:1.000,Ath_AT5G44800.1:0.827,Bra_Bra027574.1-P:0.569,(Ptr_POPTR_0001s00550.1:1.000,Ptr_POPTR_0003s10950.1:0.644,(Gma_GLYMA05G26180.3:1.000,Gma_GLYMA08G09120.1:0.762,Mtr_AES90712:1.000)Papilionoideae103:1.000)eurosidsA47:1.000)eurosidsB83:1.000,Vvi_VIT_01s0011g01480.t01:1.000)rosids134:1.000,Sly_Solyc02g068560.2.1:1.000)eudicotyledons223:1.000…
HieranoidOG-eudicotyledons224:((Gma_GLYMA17G33261.2:1.000,Gma_GLYMA17G33261.1:1.000,Sly_Solyc06g065730.2.1:1.000)eudicotyledons224:1.000)root
HieranoidOG-eudicotyledons225:((((Bra_Bra022393.1-P:1.000,Ath_AT3G19190.1:0.614,Aly_scaffold_302264.1:0.594,(Ptr_POPTR_0004s14890.1:1.000,Ptr_POPTR_0009s10570.1:0.547,(Gma_GLYMA02G15050.3:1.000,Gma_GLYMA02G15050.4:1.000,Gma_GLYMA07G33400.5:0.816,Gma_GLYMA07G33400.4:0.816,Gma_GLYMA07G33400.3:0.816,Mtr_AES90193:1.000)Papilionoideae54:1.000)eurosidsA170:1.000)eurosidsB238:1.000,Vvi_VIT_03s0063g00600…
HieranoidOG-eudicotyledons226:(((Bra_Bra009277.1-P:1.000,Vvi_VIT_16s0100g00710.t01:1.000)rosids384:1.000,(Stu_PGSC0003DMT400037057:1.000,Sly_Solyc03g026040.2.1:1.000)Solanaceae120:1.000)eudicotyledons226:1.000)root
HieranoidOG-eudicotyledons227:((((Ath_AT4G31570.1:1.000,Bra_Bra023995.1-P:0.718,Aly_scaffold_701055.1:0.407,Gma_GLYMA17G29140.3:1.000,(Ptr_POPTR_0018s03440.1:1.000,Mtr_AES58903:1.000,Gma_GLYMA14G17800.1:0.269,Gma_GLYMA17G29140.2:0.058,Gma_GLYMA17G29140.1:0.055)eurosidsA257:1.000)eurosidsB2633:1.000,Vvi_VIT_04s0069g00870.t01:1.000)rosids250:1.000,Sly_Solyc08g006420.2.1:1.000)eudicotyledons227:1.00…
HieranoidOG-eudicotyledons228:((((Ath_AT4G31490.1:1.000,Ath_AT4G31480.2:1.000,Ath_AT4G31480.1:1.000,Bra_Bra010234.1-P:0.789,Aly_fgenesh2_kg.7__1022__AT4G31490.1:0.757,(Ptr_POPTR_0018s03560.1:1.000,Ptr_POPTR_0006s28810.1:0.678,Gma_GLYMA07G00610.1:1.000,Gma_GLYMA08G23780.1:0.919)eurosidsA345:1.000)eurosidsB316:1.000,Bra_Bra024005.1-P:0.750,Vvi_VIT_04s0008g02320.t01:1.000)rosids305:1.000,(Stu_PGSC00…
HieranoidOG-eudicotyledons229:(((Mtr_AES59395:1.000,Vvi_VIT_18s0001g10090.t01:1.000)rosids292:1.000,Sly_Solyc04g078610.2.1:1.000)eudicotyledons229:1.000)root
HieranoidOG-eudicotyledons230:((((Ath_AT1G32750.1:1.000,Aly_fgenesh1_pm.C_scaffold_1002616:0.867,Bra_Bra035499.1-P:0.675,Ath_AT3G19040.1:0.286,(Ptr_POPTR_0017s07490.1:1.000,Ptr_POPTR_0007s03490.1:0.574,(Gma_GLYMA09G34820.1:1.000,Gma_GLYMA09G34820.2:1.000,Gma_GLYMA04G14745.1:0.812,Mtr_AES95544:1.000)Papilionoideae46:1.000)eurosidsA129:1.000)eurosidsB123:1.000,Aly_fgenesh2_kg.3__2123__AT3G19040.1:0…
HieranoidOG-eudicotyledons231:(((Aly_scaffold_104485.1:1.000,Ath_AT1G48650.1:0.905,Ath_AT1G48650.2:0.883,Vvi_VIT_17s0000g03030.t01:1.000)rosids298:1.000,Sly_Solyc03g118920.2.1:1.000)eudicotyledons231:1.000)root
HieranoidOG-eudicotyledons232:((((Bra_Bra040364.1-P:1.000,Bra_Bra029628.1-P:0.717,Ath_AT3G07160.1:0.708,Aly_fgenesh1_pg.C_scaffold_3000671:0.669,Bra_Bra001239.1-P:0.651,Ptr_POPTR_0001s04940.1:1.000)eurosidsB684:1.000,Vvi_VIT_06s0004g01200.t01:1.000)rosids49:1.000,(Stu_PGSC0003DMT400082009:1.000,Sly_Solyc01g006350.2.1:1.000)Solanaceae182:1.000)eudicotyledons232:1.000)root
HieranoidOG-eudicotyledons233:((((Aly_fgenesh2_kg.4__1622__AT2G35920.1:1.000,Ath_AT2G35920.1:0.937,Bra_Bra023043.1-P:0.862,Bra_Bra018747.1-P:0.056,(Ptr_POPTR_0016s06940.1:1.000,(Gma_GLYMA02G35240.2:1.000,Gma_GLYMA10G10180.1:0.772,Mtr_AES60574:1.000)Papilionoideae639:1.000)eurosidsA2144:1.000)eurosidsB2734:1.000,Vvi_VIT_08s0032g01230.t01:1.000)rosids350:1.000,(Stu_PGSC0003DMT400055058:1.000,Sly_So…
HieranoidOG-eudicotyledons234:((((Aly_fgenesh2_kg.3__3537__AT2G18960.1:1.000,Ath_AT2G18960.1:0.917,Bra_Bra038835.1-P:0.865,(Ptr_POPTR_0018s09750.1:1.000,(Gma_GLYMA09G06250.4:1.000,Gma_GLYMA09G06250.3:1.000,Gma_GLYMA15G17530.1:0.924,Gma_GLYMA17G06930.1:0.160,Mtr_AES65205:1.000)Papilionoideae270:1.000,Gma_GLYMA13G00840.1:0.170,Mtr_AES92277:0.075)eurosidsA271:1.000,Mtr_AES92278:0.263)eurosidsB266:1.…
HieranoidOG-eudicotyledons235:((((Ath_AT5G22770.2:1.000,Ath_AT5G22770.3:1.000,Ath_AT5G22770.1:1.000,Ath_AT5G22780.1:0.933,Aly_fgenesh2_kg.6__2260__AT5G22770.2:0.922,(Ptr_POPTR_0004s20100.1:1.000,Ptr_POPTR_0009s15250.1:0.332,Gma_GLYMA17G05410.1:1.000,Gma_GLYMA12G30520.1:0.786)eurosidsA245:1.000)eurosidsB279:1.000,Bra_Bra002427.1-P:0.697,Bra_Bra037603.1-P:0.282,Vvi_VIT_06s0061g01170.t01:1.000)rosid…
HieranoidOG-eudicotyledons236:(((Aly_fgenesh2_kg.3__2131__AT3G19170.1:1.000,Ath_AT3G19170.1:0.916,Ath_AT3G19170.2:0.805,Bra_Bra037536.1-P:0.699,Bra_Bra001738.1-P:0.684,(Ptr_POPTR_0004s14960.1:1.000,Ptr_POPTR_0009s10650.1:0.251,(Gma_GLYMA01G45650.2:1.000,Mtr_AES83158:1.000)Papilionoideae220:1.000)eurosidsA274:1.000)eurosidsB265:1.000,(Ath_AT1G49630.2:1.000,Ath_AT1G49630.3:1.000,Ath_AT1G49630.1:1.0…
HieranoidOG-eudicotyledons237:((((Ath_AT5G27970.1:1.000,Ath_AT5G27970.2:0.938,Bra_Bra020603.1-P:0.615,Bra_Bra009982.1-P:0.593,Aly_fgenesh1_pm.C_scaffold_6002211:0.329,(Ptr_POPTR_0030s00330.1:1.000,Gma_GLYMA20G37298.3:1.000,Gma_GLYMA20G37298.2:1.000,Gma_GLYMA20G37298.1:1.000,Gma_GLYMA20G37298.6:1.000,Gma_GLYMA20G37298.5:1.000,Gma_GLYMA20G37298.4:1.000,Gma_GLYMA10G30100.5:0.939,Gma_GLYMA10G30100.6:…
HieranoidOG-eudicotyledons238:((((Aly_fgenesh2_kg.1__3223__AT1G30450.1:1.000,Ath_AT1G30450.1:0.983,Ath_AT1G30450.2:0.983,Ath_AT1G30450.3:0.983,Bra_Bra014880.1-P:0.885,Ptr_POPTR_0011s09300.1:1.000)eurosidsB1169:1.000,Bra_Bra010770.1-P:0.682,Vvi_VIT_10s0003g04530.t01:1.000)rosids301:1.000,(Stu_PGSC0003DMT400054365:1.000,Sly_Solyc02g070290.2.1:1.000)Solanaceae378:1.000,Sly_Solyc02g021620.2.1:0.316)e…
HieranoidOG-eudicotyledons239:((((Ath_AT3G23780.1:1.000,Ath_AT3G23780.2:1.000,Aly_scaffold_302132.1:0.881,Bra_Bra022279.1-P:0.700,Ath_AT3G18090.1:0.678,(Ptr_POPTR_0018s02540.1:1.000,(Gma_GLYMA06G06480.1:1.000,Gma_GLYMA04G06440.2:0.832,Mtr_AES73546:1.000)Papilionoideae217:1.000)eurosidsA256:1.000)eurosidsB657:1.000,Vvi_VIT_04s0008g06580.t01:1.000)rosids290:1.000,(Stu_PGSC0003DMT400079336:1.000,Sly…
HieranoidOG-eudicotyledons240:((((Ath_AT5G42950.1:1.000,Bra_Bra027468.1-P:1.000,Aly_fgenesh2_kg.8__540__AT5G42950.1:1.000,(Ptr_POPTR_0002s26310.2:1.000,Ptr_POPTR_0002s26310.1:0.996,Gma_GLYMA17G36840.1:1.000,Gma_GLYMA17G36840.2:0.988,Gma_GLYMA04G03500.2:0.274)eurosidsA212:1.000,Gma_GLYMA06G03570.2:1.002,Gma_GLYMA06G03570.3:1.000,Gma_GLYMA04G03500.3:1.000,Gma_GLYMA14G08220.4:0.076)eurosidsB453:1.00…
HieranoidOG-eudicotyledons241:((((Ath_AT5G18700.1:1.000,Aly_fgenesh2_kg.6__1891__AT5G18700.1:0.914,Bra_Bra002181.1-P:0.733,Bra_Bra006475.1-P:0.290,(Ptr_POPTR_0008s20040.1:1.000,Ptr_POPTR_0010s03300.1:0.115,Gma_GLYMA13G28570.1:1.000,Gma_GLYMA15G10550.1:0.844,Gma_GLYMA15G10550.2:0.844,Mtr_AES64265:0.438)eurosidsA141:1.000)eurosidsB209:1.000,Vvi_VIT_05s0020g01990.t01:1.000)rosids188:1.000,Sly_Solyc0…
HieranoidOG-eudicotyledons242:((((Bra_Bra002796.1-P:1.000,Aly_fgenesh2_kg.8__1580__AT5G56730.1:0.361,(Gma_GLYMA08G03470.1:1.000,Gma_GLYMA05G36170.1:0.920,Gma_GLYMA08G03470.3:0.572,Gma_GLYMA05G36170.2:0.510,Gma_GLYMA08G03470.4:0.494,Mtr_AET05136:1.000)Papilionoideae1357:1.000)eurosidsB370:1.000,Ath_AT5G56730.1:0.291,Vvi_VIT_11s0016g02640.t01:1.000)rosids332:1.000,(Stu_PGSC0003DMT400000924:1.000,Sl…
HieranoidOG-eudicotyledons243:((((Aly_scaffold_603522.1:1.000,Ath_AT4G11270.1:0.804,Aly_scaffold_603515.1:0.669,(Ptr_POPTR_0001s09920.1:1.000,Gma_GLYMA05G37380.1:1.000,Gma_GLYMA08G02170.1:0.875)eurosidsA314:1.000,Ptr_POPTR_0003s13270.1:0.183)eurosidsB358:1.000,Bra_Bra035238.1-P:0.055,Vvi_VIT_02s0025g00440.t01:1.000)rosids418:1.000,Stu_PGSC0003DMT400031758:1.000,Stu_PGSC0003DMT400031759:1.000,Stu_…
HieranoidOG-eudicotyledons244:((((Aly_fgenesh2_kg.6__3353__AT4G03430.1:1.000,Ath_AT4G03430.1:0.801,Bra_Bra034208.1-P:0.552,(Ptr_POPTR_0013s13900.1:1.000,Gma_GLYMA13G37420.1:1.000,Gma_GLYMA12G33051.2:0.931,Gma_GLYMA12G33051.1:0.931)eurosidsA339:1.000)eurosidsB323:1.000,Vvi_VIT_12s0059g00260.t01:1.000)rosids311:1.000,(Stu_PGSC0003DMT400047178:1.000,Sly_Solyc07g054200.2.1:1.000)Solanaceae2677:1.000)…
HieranoidOG-eudicotyledons245:((Vvi_VIT_15s0021g02780.t01:1.000,Sly_Solyc01g090860.2.1:1.000)eudicotyledons245:1.000)root
HieranoidOG-eudicotyledons246:((Aly_Al_scaffold_0004_3445:1.000,Ath_AT2G47410.2:0.868,Ath_AT2G47410.1:0.865,Sly_Solyc01g079510.2.1:1.000)eudicotyledons246:1.000)root
HieranoidOG-eudicotyledons247:((((Aly_fgenesh2_kg.1__4311__AT1G52360.1:1.000,Ath_AT1G52360.1:0.913,Ath_AT1G52360.2:0.903,Bra_Bra030388.1-P:0.481,Ath_AT3G15980.2:0.388,(Ptr_POPTR_0001s17940.2:1.000,Ptr_POPTR_0001s17940.1:0.963,(Gma_GLYMA07G03890.1:1.000,Gma_GLYMA08G22140.1:0.946,Gma_GLYMA13G43680.3:0.909,Gma_GLYMA13G43680.1:0.909,Gma_GLYMA13G43680.2:0.897,Mtr_AES86379:1.000)Papilionoideae3475:1.00…
HieranoidOG-eudicotyledons248:((Vvi_VIT_07s0005g02970.t01:1.000,Sly_Solyc06g083960.1.1:1.000)eudicotyledons248:1.000)root
HieranoidOG-eudicotyledons249:((Ptr_POPTR_0004s14450.2:1.000,(Stu_PGSC0003DMT400070750:1.000,Sly_Solyc01g096830.2.1:1.000)Solanaceae129:1.000)eudicotyledons249:1.000)root
HieranoidOG-eudicotyledons250:(((Ath_AT1G80660.1:1.000,Ath_AT1G80660.2:0.888,Bra_Bra035163.1-P:0.263,Gma_GLYMA15G00670.1:1.000,Gma_GLYMA13G44650.1:0.919,Gma_GLYMA07G02940.1:0.239,Gma_GLYMA08G23150.1:0.214)eurosidsB290:1.000,Vvi_VIT_09s0002g02260.t01:0.151,Bra_Bra003576.1-P:0.056,Sly_Solyc03g117150.2.1:1.000)eudicotyledons250:1.000)root
HieranoidOG-eudicotyledons251:((Aly_fgenesh2_kg.5__2355__AT3G59020.2:1.000,Ath_AT3G59020.2:0.868,Ath_AT3G59020.1:0.856,Bra_Bra003360.1-P:0.626,Bra_Bra014549.1-P:0.591,Sly_Solyc09g098240.2.1:1.000)eudicotyledons251:1.000)root
HieranoidOG-eudicotyledons252:(((Mtr_AES92082:1.000,Mtr_AES92079:0.398,Mtr_AES92078:0.380,Gma_GLYMA13G17910.1:0.310,Gma_GLYMA13G17910.2:0.270,Vvi_VIT_05s0020g00890.t01:1.000)rosids190:1.000,Mtr_AES89635:0.467,Mtr_AES89626:0.467,Sly_Solyc12g098840.1.1:1.000)eudicotyledons252:1.000)root
HieranoidOG-eudicotyledons253:((((Ath_AT2G32730.1:1.000,Aly_fgenesh2_kg.4__1269__AT2G32730.1:0.873,Bra_Bra022899.1-P:0.637,Bra_Bra005560.1-P:0.569,Bra_Bra021810.1-P:0.543,(Ptr_POPTR_0001s32150.1:1.000,Ptr_POPTR_0017s08150.1:0.736,Ptr_POPTR_0017s08150.2:0.736,(Gma_GLYMA08G05350.1:1.000,Gma_GLYMA05G34320.1:0.697,Mtr_AET05487:1.000)Papilionoideae231:1.000,Gma_GLYMA05G34320.2:0.186)eurosidsA297:1.000…
HieranoidOG-eudicotyledons254:((((Ptr_POPTR_0001s16560.1:1.000,Gma_GLYMA16G01350.2:1.000,Mtr_AET01846:0.313)eurosidsA153:1.000,Vvi_VIT_09s0002g00750.t01:1.000)rosids114:1.000,Stu_PGSC0003DMT400058977:1.000)eudicotyledons254:1.000)root
HieranoidOG-eudicotyledons255:((Mtr_AES74599:1.000,Mtr_AES89252:0.950,(Stu_PGSC0003DMT400003533:1.000,Sly_Solyc02g087290.2.1:1.000)Solanaceae130:1.000)eudicotyledons255:1.000)root
HieranoidOG-eudicotyledons256:((Vvi_VIT_15s0021g01660.t01:1.000,(Stu_PGSC0003DMT400088585:1.000,Sly_Solyc08g078200.1.1:1.000)Solanaceae452:1.000)eudicotyledons256:1.000)root
HieranoidOG-eudicotyledons257:(((Bra_Bra004413.1-P:1.000,Aly_fgenesh2_kg.4__3063__AT2G48110.1:0.265,Ath_AT2G48110.1:0.204,(Ptr_POPTR_0014s13440.1:1.000,Ptr_POPTR_0002s22500.1:0.496,Ptr_POPTR_0008s20610.1:0.085,(Gma_GLYMA05G09220.1:1.000,Gma_GLYMA19G00780.1:0.881,Gma_GLYMA13G28070.1:0.340,Gma_GLYMA15G10970.1:0.334,Gma_GLYMA03G30760.2:0.291,Mtr_AES64353:1.000)Papilionoideae1767:1.000)eurosidsA367:1…
HieranoidOG-eudicotyledons258:(((Aly_fgenesh2_kg.4__2102__AT2G40030.1:0.343,Bra_Bra000162.1-P:1.000,Ath_AT2G40030.1:0.336,Gma_GLYMA13G26691.2:1.000,Gma_GLYMA13G26691.1:1.000,Gma_GLYMA15G37710.4:0.748,(Ptr_POPTR_0003s19630.1:1.000,Gma_GLYMA15G37710.3:1.000,Gma_GLYMA15G37710.2:1.000,Gma_GLYMA15G37710.1:0.996,Gma_GLYMA15G37710.5:0.670,Gma_GLYMA15G37710.6:0.670)eurosidsA203:1.000,Mtr_AET02314:0.230)e…
HieranoidOG-eudicotyledons259:((((Aly_scaffold_104214.1:1.000,Ath_AT1G44900.1:0.938,Ath_AT1G44900.2:0.925,Bra_Bra040301.1-P:0.813,Bra_Bra014033.1-P:0.748,Gma_GLYMA17G03920.3:1.000)eurosidsB783:1.000,Vvi_VIT_01s0150g00390.t01:1.000)rosids420:1.000,(Stu_PGSC0003DMT400005594:1.000,Sly_Solyc11g040120.1.1:1.000)Solanaceae693:1.000)eudicotyledons259:1.000)root
HieranoidOG-eudicotyledons260:((((Ath_AT5G13630.1:1.000,Aly_scaffold_601372.1:0.954,Bra_Bra006208.1-P:0.580,Ath_AT5G13630.2:0.238,(Ptr_POPTR_0006s04960.1:1.000,Gma_GLYMA10G20570.1:1.000,Gma_GLYMA19G32070.1:0.477,Gma_GLYMA03G29330.1:0.442)eurosidsA61:1.000)eurosidsB62:1.000,Vvi_VIT_08s0007g08540.t01:1.000)rosids63:1.000,(Stu_PGSC0003DMT400070176:1.000,Sly_Solyc04g015750.2.1:1.000)Solanaceae57:1.00…
HieranoidOG-eudicotyledons261:(((Mtr_AES67545:1.000,Gma_GLYMA11G15520.3:0.128,Gma_GLYMA12G07910.2:0.081,Vvi_VIT_06s0004g03810.t01:1.000)rosids259:1.000,Gma_GLYMA11G15520.1:0.441,Gma_GLYMA12G07910.1:0.314,Gma_GLYMA11G15520.2:0.222,(Stu_PGSC0003DMT400040180:1.000,Stu_PGSC0003DMT400040181:1.000,Sly_Solyc11g072820.1.1:1.000)Solanaceae323:1.000,(Stu_PGSC0003DMT400078142:1.000,Sly_Solyc06g075580.2.1:1.…
HieranoidOG-eudicotyledons262:((((Bra_Bra025364.1-P:1.000,Ath_AT5G48600.2:0.643,Ath_AT5G48600.1:0.627,(Ptr_POPTR_0017s11950.1:1.000,Ptr_POPTR_0017s11950.2:0.840,Gma_GLYMA13G05430.1:1.000,Gma_GLYMA19G02680.1:0.781,Mtr_AET03555:0.184)eurosidsA161:1.000)eurosidsB173:1.000,Vvi_VIT_14s0108g00710.t01:1.000)rosids183:1.000,(Stu_PGSC0003DMT400003351:1.000,Sly_Solyc02g087980.2.1:1.000)Solanaceae126:1.000)…
HieranoidOG-eudicotyledons263:((((Aly_fgenesh2_kg.7__948__AT4G32180.1:1.000,Ath_AT4G32180.1:0.894,Bra_Bra011327.1-P:0.815,Bra_Bra040069.1-P:0.785,Ath_AT4G32180.3:0.197,Gma_GLYMA17G09700.2:1.000,Gma_GLYMA17G09700.1:0.991)eurosidsB446:1.000,Ath_AT4G32180.2:0.127,Vvi_VIT_17s0000g08520.t01:1.000)rosids404:1.000,(Stu_PGSC0003DMT400046738:1.000,Sly_Solyc03g112910.2.1:1.000)Solanaceae586:1.000)eudicotyl…
HieranoidOG-eudicotyledons264:((((Bra_Bra008994.1-P:1.000,Aly_fgenesh2_kg.6__1070__AT5G11040.1:0.829,Ath_AT5G11040.1:0.827,(Ptr_POPTR_0006s27580.1:1.000,Gma_GLYMA17G33020.1:1.000)eurosidsA233:1.000,Ptr_POPTR_0018s02220.1:0.112)eurosidsB206:1.000,Vvi_VIT_04s0008g06080.t01:1.000)rosids184:1.000,Sly_Solyc06g065840.2.1:1.000)eudicotyledons264:1.000)root
HieranoidOG-eudicotyledons265:(((Mtr_AES63301:1.000,Vvi_VIT_15s0024g00240.t01:1.000)rosids138:1.000,Sly_Solyc11g045160.1.1:1.000)eudicotyledons265:1.000)root
HieranoidOG-eudicotyledons266:(((Ptr_POPTR_0014s06850.1:1.000,(Gma_GLYMA09G40336.1:1.000,Mtr_AET02143:1.000)Papilionoideae1703:1.000)eurosidsA363:1.000,(Ptr_POPTR_0002s15100.1:1.000,Ptr_POPTR_0002s15100.2:0.617,(Gma_GLYMA03G02451.1:1.000,Gma_GLYMA18G45582.1:0.503,Mtr_AES80003:1.000)Papilionoideae24:1.000,Mtr_AET02144:0.356)eurosidsA145:1.000,Sly_Solyc01g094050.1.1:1.000)eudicotyledons266:1.000)ro…
HieranoidOG-eudicotyledons267:((Gma_GLYMA15G16900.1:1.000,Sly_Solyc09g072820.2.1:1.000)eudicotyledons267:1.000)root
HieranoidOG-eudicotyledons268:((((Aly_fgenesh2_kg.3__2832__AT2G05170.1:1.000,Ath_AT2G05170.1:0.949,Bra_Bra015160.1-P:0.892,(Ptr_POPTR_0014s16330.1:1.000,(Gma_GLYMA07G13120.1:1.000,Gma_GLYMA03G24990.1:0.711,Mtr_AES59444:1.000)Papilionoideae262:1.000)eurosidsA356:1.000,(Gma_GLYMA07G38840.1:1.000,Mtr_AES92596:1.000)Papilionoideae2629:1.000)eurosidsB4275:1.000,Vvi_VIT_12s0057g00590.t01:1.000)rosids38…
HieranoidOG-eudicotyledons269:((((Ath_AT1G73460.1:1.000,Aly_fgenesh2_kg.2__1610__AT1G73460.1:0.904,Ath_AT1G73450.1:0.849,Bra_Bra003844.1-P:0.758,Bra_Bra015990.1-P:0.569,(Ptr_POPTR_0012s03670.1:1.000,Ptr_POPTR_0015s05140.1:0.610,Gma_GLYMA16G34510.3:1.000,Gma_GLYMA16G34510.2:1.000,Gma_GLYMA09G29970.1:0.919,Gma_GLYMA08G06160.1:0.469,Gma_GLYMA05G33560.1:0.455)eurosidsA1638:1.000)eurosidsB2650:1.000,V…
HieranoidOG-eudicotyledons270:(((Aly_fgenesh2_kg.2__1983__AT1G76950.1:1.000,Bra_Bra015708.1-P:0.451,Vvi_VIT_18s0166g00210.t01:1.000)rosids309:1.000,(Stu_PGSC0003DMT400002081:1.000,Sly_Solyc04g071040.2.1:1.000)Solanaceae158:1.000)eudicotyledons270:1.000)root
HieranoidOG-eudicotyledons271:(((Aly_fgenesh2_kg.7__2002__AT4G22970.1:1.000,Ath_AT4G22970.1:0.886,Ath_AT4G22970.2:0.882,Bra_Bra013665.1-P:0.617,Bra_Bra019342.1-P:0.221,(Gma_GLYMA08G19650.3:1.000,Gma_GLYMA08G19650.2:0.975,Gma_GLYMA15G05350.1:0.779,Mtr_AES63348:1.000)Papilionoideae134:1.000)eurosidsB259:1.000,Sly_Solyc01g104490.2.1:1.000)eudicotyledons271:1.000)root
HieranoidOG-eudicotyledons272:((((Ath_AT5G35750.1:1.000,Aly_fgenesh2_kg.7__3066__AT5G35750.1:0.857,Bra_Bra035381.1-P:0.607,Bra_Bra013186.1-P:0.337,(Ptr_POPTR_0014s16260.1:1.000,(Gma_GLYMA02G47611.2:1.000,Gma_GLYMA02G47611.1:1.000,Gma_GLYMA14G01040.2:0.801,Mtr_AET00919:1.000)Papilionoideae233:1.000)eurosidsA442:1.000)eurosidsB1061:1.000,Vvi_VIT_12s0057g00690.t01:1.000)rosids503:1.000,Sly_Solyc07g0…
HieranoidOG-eudicotyledons273:((Ptr_POPTR_0019s04230.1:1.000,(Stu_PGSC0003DMT400040741:1.000,Sly_Solyc09g097830.2.1:1.000)Solanaceae546:1.000)eudicotyledons273:1.000)root
HieranoidOG-eudicotyledons274:((((Aly_fgenesh2_kg.6__1322__AT5G13680.1:1.000,Ath_AT5G13680.1:0.880,Bra_Bra008809.1-P:0.643,(Ptr_POPTR_0010s21550.1:1.000,Ptr_POPTR_0008s05240.1:0.642,Gma_GLYMA10G43570.1:1.000)eurosidsA250:1.000)eurosidsB289:1.000,Vvi_VIT_13s0019g00590.t01:1.000)rosids286:1.000,(Stu_PGSC0003DMT400060468:1.000,Stu_PGSC0003DMT400060469:1.000,Sly_Solyc05g054630.2.1:1.000)Solanaceae78:…
HieranoidOG-eudicotyledons275:((((Ath_AT4G34450.1:1.000,Aly_fgenesh2_kg.7__650__AT4G34450.1:0.906,Bra_Bra011535.1-P:0.798,Bra_Bra034627.1-P:0.700,Bra_Bra001970.1-P:0.413,(Ptr_POPTR_0009s11800.1:1.000,Ptr_POPTR_0004s16090.1:1.000,Gma_GLYMA04G01470.1:0.370,(Gma_GLYMA11G12610.1:1.000,Gma_GLYMA12G04820.1:0.767,Mtr_AES74160:1.000)Papilionoideae357:1.000,Gma_GLYMA06G01520.1:0.260,Mtr_AES89090:0.234)eur…
HieranoidOG-eudicotyledons276:(((Ptr_POPTR_0002s15950.1:1.000,Ptr_POPTR_0014s07750.1:0.560,Vvi_VIT_15s0046g03030.t01:1.000)rosids302:1.000,(Stu_PGSC0003DMT400000108:1.000,Stu_PGSC0003DMT400000106:0.700,Sly_Solyc01g094410.2.1:1.000)Solanaceae322:1.000)eudicotyledons276:1.000)root
HieranoidOG-eudicotyledons277:((((Bra_Bra015033.1-P:1.000,Ath_AT3G24320.1:0.812,Aly_fgenesh2_kg.3__2647__AT3G24320.1:0.811,(Ptr_POPTR_0010s07550.1:1.000,(Gma_GLYMA10G26450.2:1.000,Mtr_AES60434:1.000)Papilionoideae276:1.000)eurosidsA935:1.000)eurosidsB860:1.000,Vvi_VIT_05s0049g02090.t01:1.000)rosids316:1.000,Sly_Solyc09g090870.2.1:1.000)eudicotyledons277:1.000)root
HieranoidOG-eudicotyledons278:((((Aly_fgenesh2_kg.1__4001__AT1G49040.1:1.000,Ath_AT1G49040.1:0.913,Bra_Bra018775.1-P:0.706,Ath_AT1G49040.3:0.268,(Ptr_POPTR_0015s03420.1:1.000,Ptr_POPTR_0012s05780.1:0.628,Gma_GLYMA08G04510.1:1.000)eurosidsA152:1.000)eurosidsB172:1.000,Vvi_VIT_17s0000g03950.t01:1.000)rosids172:1.000,Sly_Solyc03g119650.2.1:1.000)eudicotyledons278:1.000)root
HieranoidOG-eudicotyledons279:((((Ath_AT2G05120.1:1.000,Ath_AT2G05120.2:0.872,Aly_fgenesh2_kg.3__2830__AT2G05120.1:0.796,Bra_Bra013182.1-P:0.598,(Ptr_POPTR_0002s22230.2:1.000,Ptr_POPTR_0002s22230.1:0.965,(Gma_GLYMA02G47530.1:1.000,Gma_GLYMA14G01160.1:0.742,Gma_GLYMA14G01160.2:0.142,Mtr_AET00905:1.000)Papilionoideae138:1.000)eurosidsA646:1.000)eurosidsB426:1.000,Vvi_VIT_12s0057g00610.t01:1.000)ros…
HieranoidOG-eudicotyledons280:((((Aly_fgenesh2_kg.1__1007__AT1G09570.1:1.000,Ath_AT1G09570.1:0.961,Bra_Bra020013.1-P:0.842,Bra_Bra031672.1-P:0.715,Ath_AT1G09570.2:0.549,Gma_GLYMA19G41210.1:1.000)eurosidsB237:1.000,Vvi_VIT_14s0060g00100.t01:1.000)rosids179:1.000,(Stu_PGSC0003DMT400040772:1.000,Sly_Solyc10g044670.1.1:1.000)Solanaceae197:1.000)eudicotyledons280:1.000)root
HieranoidOG-eudicotyledons281:((Bra_Bra037731.1-P:1.000,Bra_Bra004749.1-P:0.314,Stu_PGSC0003DMT400055632:1.000)eudicotyledons281:1.000)root
HieranoidOG-eudicotyledons282:((((Aly_scaffold_701210.1:1.000,Ath_AT4G30150.1:0.863,Bra_Bra011167.1-P:0.500,(Ptr_POPTR_0004s17490.1:1.000,Gma_GLYMA08G10450.2:1.000,Gma_GLYMA08G24860.2:0.070)eurosidsA390:1.000)eurosidsB545:1.000,Vvi_VIT_03s0038g01490.t01:1.000)rosids462:1.000,Sly_Solyc10g054860.1.1:1.000)eudicotyledons282:1.000)root
HieranoidOG-eudicotyledons283:((Ath_AT1G63770.5:1.000,(Aly_scaffold_200135.1:1.000,(Ath_AT1G63770.3:1.000,Ath_AT1G63770.2:0.726,Ath_AT1G63770.4:0.591,Ath_AT1G63770.1:0.539,(Ptr_POPTR_0001s09600.2:1.000,Ptr_POPTR_0001s09600.1:0.961,Ptr_POPTR_0003s12960.1:0.405,Gma_GLYMA05G37670.1:1.000,Gma_GLYMA08G01921.1:0.732)eurosidsA467:1.000)eurosidsB366:1.000,Bra_Bra018715.1-P:0.775,Bra_Bra019433.1-P:0.723,V…
HieranoidOG-eudicotyledons284:((((Ath_AT5G62230.1:1.000,(Aly_fgenesh2_kg.8__2215__AT5G62230.1:1.000,Ath_AT5G07180.1:1.000)Arabidopsis6:1.000,Aly_scaffold_600714.1:0.372,(Ptr_POPTR_0012s14250.1:1.000,Ptr_POPTR_0015s14270.1:0.099,Gma_GLYMA20G29011.1:1.000,Gma_GLYMA20G29011.2:0.963,Gma_GLYMA10G38730.1:0.669,Gma_GLYMA16G32830.1:0.171,Gma_GLYMA09G27950.1:0.160)eurosidsA429:1.000)eurosidsB389:1.000,Vvi…
HieranoidOG-eudicotyledons285:((((Ath_AT5G28350.2:1.000,Ath_AT3G61480.1:0.921,Ath_AT5G28350.1:0.780,Aly_fgenesh2_kg.5__2618__AT5G28350.1:0.701,Bra_Bra007608.1-P:0.478,Ptr_POPTR_0002s16350.1:1.000)eurosidsB500:1.000,Vvi_VIT_15s0046g01890.t01:1.000)rosids403:1.000,Sly_Solyc01g094880.2.1:1.000)eudicotyledons285:1.000)root
HieranoidOG-eudicotyledons286:((((Ath_AT3G19050.1:1.000,Aly_fgenesh2_kg.3__2124__AT3G19050.1:0.890,Bra_Bra022381.1-P:0.684,(Ptr_POPTR_0004s15300.1:1.000,(Gma_GLYMA02G15340.1:1.000,Gma_GLYMA02G15340.2:1.000,Gma_GLYMA07G33111.1:0.846,Mtr_AES90238:1.000)Papilionoideae48:1.000)eurosidsA48:1.000)eurosidsB96:1.000,Vvi_VIT_03s0063g01120.t01:1.000)rosids113:1.000,(Stu_PGSC0003DMT400066657:1.000,Sly_Solyc…
HieranoidOG-eudicotyledons287:((((Bra_Bra023533.1-P:1.000,Aly_scaffold_601601.1:0.590,Ath_AT5G15700.1:0.556,Ath_AT5G15700.2:0.537,(Ptr_POPTR_0017s14590.1:1.000,(Gma_GLYMA08G28111.1:1.000,Gma_GLYMA08G28111.2:0.947,Gma_GLYMA18G51160.2:0.849,Mtr_AET03189:1.000)Papilionoideae1255:1.000)eurosidsA639:1.000)eurosidsB600:1.000,Vvi_VIT_14s0083g00790.t01:1.000,Vvi_VIT_01s0010g00690.t01:0.138)rosids497:1.00…
HieranoidOG-eudicotyledons288:((((Ath_AT3G18110.1:1.000,Aly_fgenesh1_pm.C_scaffold_3001585:0.833,Bra_Bra022281.1-P:0.526,(Ptr_POPTR_0017s06420.1:1.000,Ptr_POPTR_0017s06420.2:1.000,Ptr_POPTR_0007s02400.1:0.594,(Gma_GLYMA11G01570.1:1.000,Mtr_AES93858:1.000)Papilionoideae100:1.000)eurosidsA165:1.000)eurosidsB159:1.000,Vvi_VIT_16s0039g02570.t01:1.000)rosids157:1.000,Sly_Solyc03g096830.2.1:1.000)eudic…
HieranoidOG-eudicotyledons289:((Bra_Bra029922.1-P:1.000,Bra_Bra018030.1-P:0.550,Aly_fgenesh2_kg.5__1232__AT3G48870.1:0.507,Ath_AT3G48870.1:0.403,Ath_AT3G48870.2:0.403,(Stu_PGSC0003DMT400037527:1.000,Sly_Solyc12g042060.1.1:1.000)Solanaceae594:1.000,(Stu_PGSC0003DMT400036961:1.000,Sly_Solyc03g118340.2.1:1.000)Solanaceae611:1.000,Stu_PGSC0003DMT400054236:0.339)eudicotyledons289:1.000)root
HieranoidOG-eudicotyledons290:((((Ath_AT1G69440.1:1.000,Aly_fgenesh2_kg.2__1202__AT1G69440.1:0.894,Bra_Bra003999.1-P:0.574,Gma_GLYMA02G12430.1:1.000)eurosidsB1009:1.000,Vvi_VIT_03s0038g00830.t01:1.000,Vvi_VIT_01s0113g00500.t01:0.783)rosids721:1.000,(Stu_PGSC0003DMT400062439:1.000,Sly_Solyc01g010970.2.1:1.000)Solanaceae342:1.000)eudicotyledons290:1.000)root
HieranoidOG-eudicotyledons291:((((Ath_AT5G06120.4:1.000,Ath_AT5G06120.1:0.979,Ath_AT5G06120.3:0.943,Ath_AT5G06120.2:0.943,Aly_fgenesh2_kg.6__548__AT5G06120.1:0.907,(Ptr_POPTR_0001s07340.1:1.000,Gma_GLYMA04G00430.5:1.000,Gma_GLYMA04G00430.4:0.993,Gma_GLYMA04G00430.3:0.991,Gma_GLYMA04G00430.2:0.982,Gma_GLYMA06G00523.4:0.947)eurosidsA487:1.000,Gma_GLYMA06G00523.2:0.652,Gma_GLYMA06G00523.3:0.652,Gma_…
HieranoidOG-eudicotyledons292:((((Bra_Bra018836.1-P:1.000,Ath_AT1G50200.1:0.878,Bra_Bra014242.1-P:0.877,Ath_AT1G50200.2:0.870,Aly_fgenesh2_kg.1__4106__AT1G50200.1:0.863,(Ptr_POPTR_0005s09710.1:1.000,(Gma_GLYMA11G10860.1:1.000,Gma_GLYMA12G03140.1:0.282,Mtr_AES89414:1.000,Mtr_AES75494:0.423)Papilionoideae312:1.000)eurosidsA509:1.000)eurosidsB990:1.000,Vvi_VIT_01s0011g02280.t01:1.000,Vvi_VIT_16s0039…
HieranoidOG-eudicotyledons293:((((Bra_Bra018587.1-P:1.000,Aly_scaffold_100928.1:0.822,Ath_AT1G09010.1:0.811,Bra_Bra030751.1-P:0.798,(Ptr_POPTR_0013s02210.1:1.000,(Gma_GLYMA10G29550.1:1.000,Gma_GLYMA20G37760.1:0.622,Mtr_AES61359:1.000)Papilionoideae265:1.000,(Gma_GLYMA03G39810.1:1.000,Gma_GLYMA19G42370.1:0.661,Mtr_AES82512:1.000)Papilionoideae295:1.000)eurosidsA350:1.000)eurosidsB3532:1.000,Vvi_VI…
HieranoidOG-eudicotyledons294:(((Aly_scaffold_702990.1:1.000,(Ath_AT4G15530.1:1.000,Ath_AT4G15530.4:1.000,Ath_AT4G15530.6:1.000,Ath_AT4G15530.5:1.000,Ath_AT4G15530.2:1.000,(Ptr_POPTR_0010s02860.1:1.000,(Gma_GLYMA07G38390.2:1.000,Gma_GLYMA17G02371.1:0.746,Mtr_AES91735:1.000)Papilionoideae556:1.000)eurosidsA556:1.000)eurosidsB728:1.000,Ath_AT4G15530.3:0.384,Bra_Bra039540.1-P:0.320,Bra_Bra012781.1-P…
HieranoidOG-eudicotyledons295:(((Gma_GLYMA12G30060.1:1.000,Vvi_VIT_08s0040g01480.t01:1.000)rosids400:1.000,(Stu_PGSC0003DMT400027096:1.000,Sly_Solyc10g084050.1.1:1.000)Solanaceae914:1.000,(Stu_PGSC0003DMT400055513:1.000,Sly_Solyc09g008070.2.1:1.000)Solanaceae1010:1.000,(Stu_PGSC0003DMT400031321:1.000,Sly_Solyc06g074980.2.1:1.000)Solanaceae919:1.000)eudicotyledons295:1.000)root
HieranoidOG-eudicotyledons296:((((Bra_Bra035228.1-P:1.000,Aly_fgenesh2_kg.6__3103__AT4G11380.1:0.605,Ath_AT4G11380.1:0.516,Aly_fgenesh2_kg.7__1960__AT4G23460.1:0.326,Ath_AT4G11380.2:0.226,(Ptr_POPTR_0003s13040.1:1.000,Ptr_POPTR_0001s09660.1:0.543,(Gma_GLYMA01G43680.1:1.000,Gma_GLYMA11G01800.1:0.720,Gma_GLYMA12G02440.1:0.096,Mtr_AES89505:1.000)Papilionoideae367:1.000)eurosidsA371:1.000)eurosidsB33…
HieranoidOG-eudicotyledons297:((((Aly_fgenesh2_kg.1__1086__AT1G10170.1:1.000,Ath_AT1G10170.1:0.733,Bra_Bra019958.1-P:0.523,Bra_Bra018458.1-P:0.461,(Ptr_POPTR_0012s04070.1:1.000,Ptr_POPTR_0015s05030.1:0.538,(Gma_GLYMA09G30343.2:1.000,Gma_GLYMA09G30343.1:1.000,Gma_GLYMA07G11834.1:0.580,Mtr_AES76092:1.000)Papilionoideae280:1.000)eurosidsA374:1.000)eurosidsB331:1.000,Aly_fgenesh1_pg.C_scaffold_100309…
HieranoidOG-eudicotyledons298:((((Ptr_POPTR_0002s26010.1:1.000,Ptr_POPTR_0002s25980.1:0.836,Ptr_POPTR_0014s18490.1:0.424,Ptr_POPTR_0002s25990.1:0.099,Gma_GLYMA19G35070.1:1.000,Gma_GLYMA03G32270.2:0.606,Gma_GLYMA03G32320.2:0.564,Gma_GLYMA19G35055.1:0.560)eurosidsA478:1.000,Vvi_VIT_07s0005g04050.t01:1.000,Vvi_VIT_07s0005g04020.t01:0.840,Vvi_VIT_07s0005g04040.t01:0.752)rosids396:1.000,(Stu_PGSC0003D…
HieranoidOG-eudicotyledons299:((((Aly_scaffold_200743.1:1.000,Ath_AT1G58060.1:0.901,Bra_Bra027890.1-P:0.299,Ath_AT1G58050.1:0.230,(Ptr_POPTR_0004s23160.1:1.000,Gma_GLYMA17G00386.1:1.000)eurosidsA694:1.000)eurosidsB195:1.000,Vvi_VIT_12s0035g00800.t01:1.000)rosids202:1.000,Sly_Solyc01g103690.2.1:1.000)eudicotyledons299:1.000)root
HieranoidOG-eudicotyledons300:(((Bra_Bra016818.1-P:1.000,Ath_AT1G11720.2:0.333,Aly_fgenesh1_pm.C_scaffold_1000980:0.282,Ath_AT1G11720.1:0.261,(Ptr_POPTR_0004s01410.1:1.000,Gma_GLYMA13G27480.1:1.000,Gma_GLYMA15G11500.1:0.825)eurosidsA368:1.000)eurosidsB403:1.000,Sly_Solyc02g080570.2.1:1.000)eudicotyledons300:1.000)root
HieranoidOG-eudicotyledons301:((Vvi_VIT_12s0035g00990.t01:1.000,(Stu_PGSC0003DMT400064038:1.000,Sly_Solyc01g103530.2.1:1.000)Solanaceae399:1.000)eudicotyledons301:1.000)root
HieranoidOG-eudicotyledons302:((((Bra_Bra030007.1-P:1.000,Aly_fgenesh2_kg.5__1383__AT3G50380.1:0.588,Ath_AT3G50380.1:0.576,Gma_GLYMA16G25932.1:1.000)eurosidsB67:1.000,Vvi_VIT_07s0255g00120.t01:1.000)rosids104:1.000,Sly_Solyc02g090130.2.1:1.000)eudicotyledons302:1.000)root
HieranoidOG-eudicotyledons303:((Gma_GLYMA03G41350.3:1.000,Sly_Solyc11g013280.1.1:1.000)eudicotyledons303:1.000)root
HieranoidOG-eudicotyledons304:(((Aly_fgenesh1_pm.C_scaffold_3000716:1.000,Ath_AT3G08960.1:0.928,Bra_Bra029735.1-P:0.851,Bra_Bra001334.1-P:0.348,(Ptr_POPTR_0016s12740.1:1.000,Gma_GLYMA16G19490.2:1.000,(Gma_GLYMA07G18530.1:1.000,Gma_GLYMA18G43420.2:0.754,Mtr_AES79530:1.000)Papilionoideae293:1.000)eurosidsA1879:1.000)eurosidsB1047:1.000,Sly_Solyc09g005130.2.1:1.000)eudicotyledons304:1.000)root
HieranoidOG-eudicotyledons305:((((Aly_fgenesh1_pm.C_scaffold_8001667:1.000,Ath_AT5G60740.1:0.949,Bra_Bra028945.1-P:0.569,(Ptr_POPTR_0001s13590.1:1.000,Ptr_POPTR_0003s16740.1:0.661,Gma_GLYMA12G08290.2:1.000,Gma_GLYMA11G20220.2:0.918)eurosidsA355:1.000)eurosidsB243:1.000,Vvi_VIT_06s0004g02490.t01:1.000,Vvi_VIT_08s0040g01620.t01:0.128)rosids323:1.000,Vvi_VIT_13s0019g04600.t01:0.130,Sly_Solyc11g06982…
HieranoidOG-eudicotyledons306:((((Aly_scaffold_800519.1:1.000,Aly_fgenesh2_kg.1__3466__AT1G33390.1:0.930,Ath_AT1G33390.1:0.859,Bra_Bra032998.1-P:0.467,(Ptr_POPTR_0002s20250.1:1.000,(Gma_GLYMA01G34350.1:1.000,Gma_GLYMA01G34350.3:1.000,Gma_GLYMA03G02731.1:0.751,Gma_GLYMA03G02731.2:0.751,Mtr_AES87272:1.000)Papilionoideae154:1.000,Mtr_AES91887:0.304)eurosidsA1065:1.000)eurosidsB1001:1.000,Vvi_VIT_07s…
HieranoidOG-eudicotyledons307:((((Aly_Al_scaffold_0003_1211:1.000,Ath_AT3G11960.1:0.891,Bra_Bra034797.1-P:0.705,Bra_Bra001431.1-P:0.675,Ath_AT3G11960.2:0.642,(Ptr_POPTR_0006s21160.1:1.000,(Gma_GLYMA03G36490.1:1.000,Gma_GLYMA19G39150.1:0.598,Mtr_AES85243:1.000)Papilionoideae117:1.000)eurosidsA201:1.000)eurosidsB548:1.000,Vvi_VIT_08s0007g07150.t01:1.000)rosids208:1.000,Sly_Solyc10g080630.1.1:1.000)…
HieranoidOG-eudicotyledons308:((((Aly_fgenesh2_kg.8__392__AT5G44180.1:1.000,Ath_AT5G44180.1:0.879,Bra_Bra033725.1-P:0.539,Ath_AT5G44180.2:0.306,(Ptr_POPTR_0007s01330.1:1.000,Ptr_POPTR_0017s04760.1:0.300,(Gma_GLYMA06G44290.2:1.000,Gma_GLYMA06G44290.3:1.000,Gma_GLYMA06G44290.4:0.507,Mtr_AES89711:1.000)Papilionoideae132:1.000)eurosidsA215:1.000)eurosidsB317:1.000,Vvi_VIT_12s0028g03090.t01:1.000)rosi…
HieranoidOG-eudicotyledons309:((((Aly_fgenesh2_kg.3__1892__AT3G17205.1:1.000,Ath_AT3G17205.3:0.907,Ath_AT3G17205.1:0.907,Ath_AT3G17205.2:0.846,Bra_Bra022201.1-P:0.691,(Ptr_POPTR_0010s15980.1:1.000,Ptr_POPTR_0008s10070.1:0.584,(Gma_GLYMA07G36390.1:1.000,Gma_GLYMA17G04180.1:0.785,Gma_GLYMA15G14591.1:0.116,Mtr_AES64909:1.000)Papilionoideae336:1.000)eurosidsA472:1.000)eurosidsB390:1.000,Bra_Bra021231…
HieranoidOG-eudicotyledons310:((((Ath_AT1G79190.1:1.000,Bra_Bra008401.1-P:0.614,(Ptr_POPTR_0007s08180.1:1.000,(Gma_GLYMA09G42190.1:1.000,Mtr_AES60005:1.000,Mtr_AES60004:1.000)Papilionoideae1295:1.000)eurosidsA503:1.000)eurosidsB493:1.000,Aly_fgenesh2_kg.2__2217__AT1G79190.1:0.549,Vvi_VIT_19s0085g00130.t01:1.000)rosids345:1.000,Sly_Solyc12g017280.1.1:1.000)eudicotyledons310:1.000)root
HieranoidOG-eudicotyledons311:((((Ath_AT1G37130.1:1.000,Aly_scaffold_104075.1:0.936,Bra_Bra003670.1-P:0.216,Aly_scaffold_202739.1:0.203,Ath_AT1G77760.1:0.182,(Ptr_POPTR_0005s16180.1:1.000,Ptr_POPTR_0002s08930.1:0.605,(Gma_GLYMA06G11430.1:1.000,Gma_GLYMA13G02510.1:0.099,Mtr_AES97778:1.000)Papilionoideae535:1.000,Gma_GLYMA14G33480.1:0.116)eurosidsA567:1.000)eurosidsB477:1.000,Bra_Bra008333.1-P:0.05…
HieranoidOG-eudicotyledons312:((((Ath_AT3G14120.2:1.000,Ath_AT3G14120.3:0.983,Ath_AT3G14120.1:0.922,Aly_fgenesh2_kg.3__1527__AT3G14120.1:0.870,Bra_Bra021532.1-P:0.660,(Ptr_POPTR_0001s16610.1:1.000,Gma_GLYMA07G04675.1:1.000)eurosidsA414:1.000)eurosidsB356:1.000,Bra_Bra027371.1-P:0.711,Vvi_VIT_09s0002g00840.t01:1.000)rosids665:1.000,Sly_Solyc12g049410.1.1:1.000)eudicotyledons312:1.000)root
HieranoidOG-eudicotyledons313:((((Bra_Bra024413.1-P:1.000,Aly_fgenesh2_kg.8__2623__AT5G65700.1:0.836,Ath_AT5G65700.1:0.836,Ath_AT5G65700.2:0.836,Aly_scaffold_501969.1:0.670,(Ptr_POPTR_0004s23260.1:1.000,Mtr_AES63175:1.000)eurosidsA470:1.000)eurosidsB1057:1.000,Ath_AT3G49670.1:0.254,Bra_Bra012925.1-P:0.158,Vvi_VIT_00s1353g00010.t01:1.000)rosids314:1.000,Stu_PGSC0003DMT400043020:1.000,(Stu_PGSC0003…
HieranoidOG-eudicotyledons314:((Gma_GLYMA08G18110.2:1.000,Sly_Solyc08g062920.2.1:1.000,Sly_Solyc08g062910.2.1:0.376)eudicotyledons314:1.000)root
HieranoidOG-eudicotyledons315:((Gma_GLYMA09G18490.4:1.000,Sly_Solyc04g007510.2.1:1.000)eudicotyledons315:1.000)root
HieranoidOG-eudicotyledons316:(((Bra_Bra015522.1-P:1.000,Bra_Bra031535.1-P:0.600,Aly_fgenesh2_kg.1__649__AT1G06720.1:0.512,Ath_AT1G06720.1:0.501,(Ptr_POPTR_0017s04900.1:1.000,(Gma_GLYMA12G05360.1:0.694,Gma_GLYMA11G13340.1:1.000,Gma_GLYMA12G05360.2:0.304,Mtr_AES89022:1.000,Mtr_AES89023:1.000,Mtr_AES89024:0.124)Papilionoideae193:0.694)eurosidsA320:1.000)eurosidsB1030:1.000,Sly_Solyc01g097640.2.1:1.…
HieranoidOG-eudicotyledons317:((Vvi_VIT_17s0000g03230.t01:1.000,Sly_Solyc06g068860.2.1:1.000)eudicotyledons317:1.000)root
HieranoidOG-eudicotyledons318:(((((Ath_AT3G54460.1:1.000,Aly_fgenesh2_kg.5__1839__AT3G54460.1:0.760,Bra_Bra014815.1-P:1.000)Brassicaceae2:1.000,(Ptr_POPTR_0003s19730.1:1.000,Gma_GLYMA11G21600.1:1.000,Gma_GLYMA04G28970.3:0.803)eurosidsA358:1.000)eurosidsB677:1.000,Vvi_VIT_13s0067g03330.t01:1.000)rosids700:1.000,Sly_Solyc11g005250.1.1:1.000)eudicotyledons318:1.000)root
HieranoidOG-eudicotyledons319:(((Ath_AT5G48940.1:1.000,Aly_scaffold_801229.1:0.871,Bra_Bra036154.1-P:0.641,Gma_GLYMA18G38470.1:1.000,Gma_GLYMA08G47220.1:0.842)eurosidsB450:1.000,(Stu_PGSC0003DMT400040886:1.000,Sly_Solyc09g061940.1.1:1.000)Solanaceae208:1.000)eudicotyledons319:1.000)root
HieranoidOG-eudicotyledons320:((((Aly_fgenesh1_pm.C_scaffold_4002114:1.000,Ath_AT2G43900.1:0.885,Bra_Bra000333.1-P:0.708,(Ptr_POPTR_0007s00410.1:1.000,Ptr_POPTR_0017s03970.1:0.615,(Gma_GLYMA07G40360.1:1.000,Gma_GLYMA17G00295.1:0.660,Gma_GLYMA17G00295.2:0.640,Mtr_AES77155:1.000)Papilionoideae199:1.000)eurosidsA351:1.000)eurosidsB325:1.000,Ath_AT1G05630.1:0.101,Aly_fgenesh2_kg.1__520__AT1G05630.1:0…
HieranoidOG-eudicotyledons321:((((Aly_scaffold_700842.1:1.000,Ath_AT4G33200.1:0.927,Ath_AT4G33200.3:0.875,Bra_Bra011426.1-P:0.681,(Ptr_POPTR_0006s23660.1:1.000,Gma_GLYMA14G11170.4:1.000,Gma_GLYMA14G11170.2:0.988,Gma_GLYMA14G11170.3:0.873,(Gma_GLYMA04G05920.1:1.000,Gma_GLYMA04G05920.4:0.995,Gma_GLYMA04G05920.5:0.691,Gma_GLYMA06G05910.2:0.675,Gma_GLYMA04G05920.6:0.565,Mtr_AES73471:1.000)Papilionoid…
HieranoidOG-eudicotyledons322:((((Ptr_POPTR_0004s04830.1:1.000,Gma_GLYMA13G30920.2:1.000,Mtr_AES63892:1.000,Gma_GLYMA13G30920.3:1.000)eurosidsA1445:1.000,Vvi_VIT_10s0003g00250.t01:1.000)rosids367:1.000,(Stu_PGSC0003DMT400081273:1.000,Sly_Solyc02g077680.2.1:1.000)Solanaceae362:1.000)eudicotyledons322:1.000)root
HieranoidOG-eudicotyledons323:(((Ath_AT4G30160.1:1.000,Ath_AT4G30160.2:0.985,Aly_fgenesh2_kg.7__1170__AT4G30160.1:0.879,Bra_Bra011168.1-P:0.679,Bra_Bra024105.1-P:0.679,(Ptr_POPTR_0018s09690.2:1.000,Ptr_POPTR_0018s09690.1:0.957,(Gma_GLYMA09G06390.4:1.000,Gma_GLYMA09G06390.3:1.000,Gma_GLYMA15G17640.6:0.782,Gma_GLYMA15G17640.5:0.782,Gma_GLYMA15G17640.2:0.368,Mtr_AES65225:1.000)Papilionoideae269:1.00…
HieranoidOG-eudicotyledons324:((Vvi_VIT_02s0025g03630.t01:1.000,Sly_Solyc08g080870.2.1:1.000)eudicotyledons324:1.000)root
HieranoidOG-eudicotyledons325:((((Ptr_POPTR_0010s16770.1:1.000,Gma_GLYMA20G03250.3:1.000,Gma_GLYMA20G03250.2:1.000,Gma_GLYMA20G03250.4:0.943)eurosidsA494:1.000,Vvi_VIT_01s0011g00730.t01:1.000)rosids391:1.000,(Stu_PGSC0003DMT400072963:1.000,Sly_Solyc05g012510.2.1:1.000)Solanaceae468:1.000)eudicotyledons325:1.000)root
HieranoidOG-eudicotyledons326:((((Aly_fgenesh1_pm.C_scaffold_1003335:1.000,Ath_AT1G52150.2:0.945,Ath_AT1G52150.1:0.915,Bra_Bra018948.1-P:0.711,Ath_AT1G52150.3:0.408,(Ptr_POPTR_0001s18930.1:1.000,Ptr_POPTR_0003s04860.1:1.000,(Gma_GLYMA08G21610.1:1.000,Gma_GLYMA07G01940.1:0.802,Gma_GLYMA07G01950.1:0.527,Gma_GLYMA08G21620.1:0.282,Mtr_AET01481:1.000)Papilionoideae417:1.000,Mtr_AES67941:1.000)eurosids…
HieranoidOG-eudicotyledons327:((((Aly_fgenesh2_kg.3__730__AT3G07100.1:1.000,Ath_AT3G07100.1:0.921,Bra_Bra029622.1-P:0.477,Bra_Bra040361.1-P:0.445,Bra_Bra001235.1-P:0.072,(Ptr_POPTR_0008s04950.1:1.000,Ptr_POPTR_0010s21800.1:0.601,(Gma_GLYMA03G38830.1:1.000,Gma_GLYMA19G41400.4:0.773,Gma_GLYMA19G41400.3:0.773,Gma_GLYMA03G38830.2:0.252,Mtr_AES82378:1.000)Papilionoideae302:1.000)eurosidsA548:1.000)eur…
HieranoidOG-eudicotyledons328:((((Ath_AT1G12470.1:1.000,Aly_fgenesh1_pg.C_scaffold_1001102:0.822,(Ptr_POPTR_0013s14370.1:1.000,Gma_GLYMA13G37690.1:1.017,Gma_GLYMA13G37690.3:1.000,Gma_GLYMA13G37690.4:1.000,Gma_GLYMA12G32780.3:0.724,Gma_GLYMA12G32780.4:0.724)eurosidsA304:1.000)eurosidsB343:1.000,Vvi_VIT_12s0057g00230.t01:1.000)rosids281:1.000,Sly_Solyc06g005080.2.1:1.000)eudicotyledons328:1.000)root
HieranoidOG-eudicotyledons329:(((Gma_GLYMA13G18920.2:1.000,(Aly_fgenesh1_pm.C_scaffold_7001059:1.000,Ath_AT4G28650.1:0.865,Bra_Bra011046.1-P:0.639,(Ptr_POPTR_0002s25820.1:1.000,(Gma_GLYMA03G32460.1:1.000,Gma_GLYMA19G35190.1:0.662,Mtr_AES81606:1.000)Papilionoideae325:1.000,Gma_GLYMA10G04620.1:0.255)eurosidsA450:1.000,Gma_GLYMA13G18920.1:0.198)eurosidsB497:1.000,(Ath_AT1G08590.1:1.000,Aly_fgenesh2_…
HieranoidOG-eudicotyledons330:((((Aly_scaffold_302856.1:1.000,Ath_AT3G23640.1:0.908,Ath_AT3G23640.2:0.908,Bra_Bra028332.1-P:0.796,Bra_Bra028330.1-P:0.357,(Ptr_POPTR_0001s01170.1:1.000,(Gma_GLYMA04G14810.1:1.000,Mtr_AES95537:1.000)Papilionoideae226:1.000)eurosidsA364:1.000)eurosidsB825:1.000,Vvi_VIT_02s0033g01410.t01:1.000)rosids317:1.000,Sly_Solyc08g075530.2.1:1.000)eudicotyledons330:1.000)root
HieranoidOG-eudicotyledons331:((((Ath_AT4G32700.2:1.000,Aly_Al_scaffold_0007_820:0.880,Bra_Bra011372.1-P:0.640,Bra_Bra040938.1-P:0.529,(Ptr_POPTR_0018s00860.1:1.000,Gma_GLYMA14G20430.2:1.000,Mtr_AES58811:0.340)eurosidsA53:1.000)eurosidsB55:1.000,Vvi_VIT_04s0008g03960.t01:1.000)rosids54:1.000,Sly_Solyc08g068120.1.1:1.000)eudicotyledons331:1.000)root
HieranoidOG-eudicotyledons332:((Bra_Bra025055.1-P:1.000,(Stu_PGSC0003DMT400050716:1.000,Sly_Solyc04g051350.2.1:1.000)Solanaceae862:1.000,(Stu_PGSC0003DMT400060658:1.000,Sly_Solyc04g012060.2.1:1.000)Solanaceae853:1.000)eudicotyledons332:1.000)root
HieranoidOG-eudicotyledons333:((((Aly_scaffold_105356.1:1.000,Ath_AT1G55610.1:0.889,Ath_AT1G55610.2:0.889,Bra_Bra030846.1-P:0.633,Aly_fgenesh2_kg.3__1420__AT3G13380.1:0.463,(Ptr_POPTR_0011s17240.1:1.000,Ptr_POPTR_0001s47680.1:0.390,Gma_GLYMA04G12860.2:1.000,Gma_GLYMA06G47870.1:0.709)eurosidsA373:1.000)eurosidsB337:1.000,Ath_AT3G13380.1:0.491,Bra_Bra034681.1-P:0.156,Vvi_VIT_19s0015g01890.t01:1.000…
HieranoidOG-eudicotyledons334:(((Aly_scaffold_302755.1:1.000,Ath_AT3G22980.1:0.935,Vvi_VIT_04s0044g01790.t01:1.000)rosids456:1.000,(Stu_PGSC0003DMT400007735:1.000,Sly_Solyc11g071770.1.1:1.000)Solanaceae354:1.000)eudicotyledons334:1.000)root
HieranoidOG-eudicotyledons335:((((Aly_scaffold_803083.1:1.000,Ath_AT5G63840.1:0.958,Bra_Bra024240.1-P:0.784,(Ptr_POPTR_0007s04720.1:1.000,Ptr_POPTR_0005s07000.1:0.605,(Gma_GLYMA04G38630.1:1.000,Mtr_AES85382:1.000,Mtr_AES72925:1.000)Papilionoideae366:1.000)eurosidsA550:1.000)eurosidsB457:1.000,Vvi_VIT_16s0039g01030.t01:1.000,Vvi_VIT_05s0029g01090.t01:0.264)rosids466:1.000,(Stu_PGSC0003DMT400013692…
HieranoidOG-eudicotyledons336:((((Aly_fgenesh2_kg.1__1094__AT1G10290.1:1.000,Ath_AT1G10290.1:0.958,Bra_Bra031707.1-P:0.725,Bra_Bra018449.1-P:0.662,Bra_Bra019950.1-P:0.329,(Ptr_POPTR_0004s23690.1:1.000,Ptr_POPTR_0004s23690.2:0.930,Ptr_POPTR_0003s00930.1:0.531,Gma_GLYMA17G00480.1:1.000,Gma_GLYMA07G40300.1:0.845)eurosidsA504:1.000)eurosidsB476:1.000,(Bra_Bra017901.1-P:1.000,Bra_Bra035433.1-P:0.826,A…
HieranoidOG-eudicotyledons337:((((Ath_AT4G20140.1:1.000,Aly_fgenesh1_pg.C_scaffold_7001905:0.861,Bra_Bra013446.1-P:0.299,Aly_Al_scaffold_0008_459:0.244,Bra_Bra039525.1-P:0.234,(Ptr_POPTR_0003s15490.1:1.000,Ptr_POPTR_0001s12290.1:0.579,Gma_GLYMA05G26520.1:1.000,Gma_GLYMA08G09510.1:0.775,Gma_GLYMA15G16670.1:0.130,Gma_GLYMA09G05330.1:0.086)eurosidsA265:1.000)eurosidsB262:1.000,Ath_AT5G44700.1:0.290,…
HieranoidOG-eudicotyledons338:((Gma_GLYMA06G13620.1:1.000,(Stu_PGSC0003DMT400047662:1.000,Sly_Solyc03g082940.2.1:1.000)Solanaceae700:1.000,Stu_PGSC0003DMT400050414:0.309)eudicotyledons338:1.000)root
HieranoidOG-eudicotyledons339:((Ptr_POPTR_0013s01380.1:1.000,Sly_Solyc01g065720.2.1:1.000,Sly_Solyc01g100020.2.1:0.052)eudicotyledons339:1.000)root
HieranoidOG-eudicotyledons340:((((Bra_Bra027074.1-P:1.000,Ath_AT1G61850.2:0.663,Ath_AT1G61850.1:0.656,Aly_fgenesh2_kg.2__275__AT1G61850.1:0.091,(Ptr_POPTR_0004s01830.1:1.000,Ptr_POPTR_0021s01080.1:0.338,(Gma_GLYMA07G38890.1:1.000,Gma_GLYMA07G38890.2:1.000,Gma_GLYMA17G01850.1:0.817,Mtr_AES92602:1.000)Papilionoideae183:1.000)eurosidsA286:1.000)eurosidsB183:1.000,Vvi_VIT_10s0116g00830.t01:1.000)rosi…
HieranoidOG-eudicotyledons341:((((Ath_AT2G20580.1:1.000,Aly_fgenesh2_kg.3__3589__AT2G20580.1:0.923,Bra_Bra024200.1-P:0.624,Bra_Bra011030.1-P:0.547,(Ptr_POPTR_0017s04660.1:1.000,Ptr_POPTR_0007s01200.1:0.481,(Gma_GLYMA06G44340.1:1.000,Gma_GLYMA12G13410.1:0.856,Mtr_AES89702:1.000)Papilionoideae354:1.000)eurosidsA480:1.000)eurosidsB435:1.000,Aly_scaffold_701413.1:0.376,Ath_AT4G28470.1:0.372,Vvi_VIT_1…
HieranoidOG-eudicotyledons342:(((Bra_Bra019432.1-P:1.000,Vvi_VIT_06s0080g00130.t01:1.000)rosids509:1.000,(Stu_PGSC0003DMT400019122:1.000,Sly_Solyc11g067200.1.1:1.000)Solanaceae249:1.000)eudicotyledons342:1.000)root
HieranoidOG-eudicotyledons343:((((Aly_fgenesh2_kg.1__614__AT1G06410.1:1.000,Ath_AT1G06410.1:0.957,Bra_Bra030651.1-P:0.770,(Ptr_POPTR_0011s06910.1:1.000,Ptr_POPTR_0011s06910.2:1.000,Ptr_POPTR_0011s06910.3:1.000,Ptr_POPTR_0004s06000.1:0.641,(Gma_GLYMA06G42820.1:1.000,Gma_GLYMA12G15500.1:0.636,Mtr_AES89804:1.000)Papilionoideae374:1.000)eurosidsA613:1.000)eurosidsB568:1.000,Vvi_VIT_12s0028g01670.t01:…
HieranoidOG-eudicotyledons344:((((Ath_AT3G43920.2:1.000,Ath_AT3G43920.3:0.987,Ath_AT3G43920.1:0.790,Aly_fgenesh2_kg.5__816__AT3G43920.1:0.704,Bra_Bra019456.1-P:0.518,(Ptr_POPTR_0018s08340.1:1.000,(Gma_GLYMA04G06060.2:1.000,Mtr_AES73487:1.000)Papilionoideae111:1.000)eurosidsA1059:1.000)eurosidsB1549:1.000,Vvi_VIT_04s0008g02170.t01:1.000)rosids908:1.000,Sly_Solyc08g067210.2.1:1.000)eudicotyledons34…
HieranoidOG-eudicotyledons345:((((Ath_AT1G22770.1:1.000,Aly_scaffold_102583.1:0.923,Bra_Bra024536.1-P:0.615,(Ptr_POPTR_0005s21870.1:1.000,Ptr_POPTR_0002s06490.1:0.462,(Gma_GLYMA10G36600.3:1.000,Gma_GLYMA20G30980.2:0.710,Mtr_AES62299:1.000,Mtr_AES62297:0.828)Papilionoideae136:1.000)eurosidsA196:1.000)eurosidsB219:1.000,Vvi_VIT_18s0157g00020.t01:1.000)rosids217:1.000,(Stu_PGSC0003DMT400048370:1.000…
HieranoidOG-eudicotyledons346:((((Aly_scaffold_303814.1:1.000,Ath_AT2G20190.1:0.953,Bra_Bra036452.1-P:0.818,Bra_Bra036692.1-P:0.813,(Ptr_POPTR_0002s25450.1:1.000,(Gma_GLYMA03G32710.1:1.000,Gma_GLYMA19G35460.1:0.907,Gma_GLYMA13G19230.1:0.502,Gma_GLYMA10G04850.1:0.490,Gma_GLYMA10G04850.2:0.168,Mtr_AES81687:1.000,Mtr_AES81688:0.883)Papilionoideae175:1.000)eurosidsA84:1.000)eurosidsB241:1.000,Vvi_VIT…
HieranoidOG-eudicotyledons347:((((Aly_scaffold_604079.1:1.000,Ath_AT4G02070.1:0.852,Ath_AT4G02070.2:0.842,Bra_Bra000896.1-P:0.625,(Ptr_POPTR_0014s11690.1:1.000,Gma_GLYMA19G40350.1:1.000,(Gma_GLYMA03G37750.1:1.000,Mtr_AES82183:1.000)Papilionoideae1526:1.000)eurosidsA290:1.000)eurosidsB307:1.000,Vvi_VIT_07s0005g01370.t01:1.000)rosids297:1.000,Sly_Solyc01g079520.2.1:1.000)eudicotyledons347:1.000)root
HieranoidOG-eudicotyledons348:((((Ptr_POPTR_0015s08780.1:1.000,Mtr_AES71519:1.000)eurosidsA4279:1.000,Vvi_VIT_17s0000g08360.t01:1.000)rosids464:1.000,Sly_Solyc03g112950.2.1:1.000)eudicotyledons348:1.000)root
HieranoidOG-eudicotyledons349:(((Bra_Bra002855.1-P:1.000,Aly_Al_scaffold_0008_2043:0.723,Ath_AT5G56040.2:0.703,Ath_AT4G26540.1:0.334,Ath_AT5G56040.1:0.267,(Ptr_POPTR_0001s47150.1:1.000,Ptr_POPTR_0011s16760.1:0.692,(Gma_GLYMA08G44620.1:1.000,Gma_GLYMA18G08190.2:0.838,Gma_GLYMA18G08190.1:0.364,Gma_GLYMA14G01520.1:0.318,Gma_GLYMA02G47230.1:0.299,Mtr_AES70663:1.000)Papilionoideae434:1.000)eurosidsA32…
HieranoidOG-eudicotyledons350:(((Ptr_POPTR_0008s01100.1:1.000,Vvi_VIT_06s0009g01200.t01:1.000,Vvi_VIT_08s0040g00070.t01:0.058)rosids525:1.000,(Stu_PGSC0003DMT400058471:1.000,Sly_Solyc01g008960.2.1:1.000)Solanaceae535:1.000,(Stu_PGSC0003DMT400069460:1.000,Stu_PGSC0003DMT400069459:1.000,Sly_Solyc06g073540.2.1:1.000)Solanaceae524:1.000)eudicotyledons350:1.000)root
HieranoidOG-eudicotyledons351:((Ptr_POPTR_0010s00540.1:1.000,(Stu_PGSC0003DMT400011930:1.000,Sly_Solyc12g098870.1.1:1.000)Solanaceae171:1.000)eudicotyledons351:1.000)root
HieranoidOG-eudicotyledons352:(((Mtr_AES78410:1.000,Vvi_VIT_14s0066g01800.t01:1.000)rosids378:1.000,Stu_PGSC0003DMT400001369:1.000)eudicotyledons352:1.000)root
HieranoidOG-eudicotyledons353:((((Bra_Bra016240.1-P:1.000,Aly_fgenesh2_kg.2__1261__AT1G70070.1:0.775,Ath_AT1G70070.1:0.774,(Ptr_POPTR_0010s04800.1:1.000,(Gma_GLYMA01G04476.1:1.000,Mtr_AES96395:1.000)Papilionoideae281:1.000)eurosidsA464:1.000)eurosidsB547:1.000,Vvi_VIT_01s0026g01000.t01:1.000)rosids318:1.000,(Stu_PGSC0003DMT400058295:1.000,Sly_Solyc05g006530.2.1:1.000)Solanaceae179:1.000)eudicotyl…
HieranoidOG-eudicotyledons354:(((Gma_GLYMA01G04492.1:1.000,Gma_GLYMA02G03060.3:0.806,Vvi_VIT_01s0026g01010.t01:1.000)rosids117:1.000,(Gma_GLYMA08G40390.3:1.000,Gma_GLYMA08G40390.4:1.000,Gma_GLYMA08G40390.6:0.995,Gma_GLYMA08G40390.5:0.995,Gma_GLYMA08G40390.7:0.995,Mtr_AET03097:1.000)Papilionoideae691:1.000,Gma_GLYMA18G17227.1:0.389,Gma_GLYMA18G17227.2:0.389,Gma_GLYMA08G40390.2:0.354,(Stu_PGSC0003D…
HieranoidOG-eudicotyledons355:((((Aly_fgenesh2_kg.3__3337__AT2G17510.1:1.000,Ath_AT2G17510.1:0.930,Bra_Bra037267.1-P:0.909,Ath_AT2G17510.2:0.899,(Ptr_POPTR_0007s09430.1:1.000,(Gma_GLYMA06G14870.3:1.000,Gma_GLYMA06G14870.4:1.000,Gma_GLYMA06G14870.5:1.000,Gma_GLYMA04G39980.1:0.600,Mtr_AET03578:1.000)Papilionoideae319:1.000)eurosidsA460:1.000)eurosidsB1041:1.000,Vvi_VIT_07s0031g02190.t01:1.000)rosid…
HieranoidOG-eudicotyledons356:((((Ptr_POPTR_0007s12130.1:1.000,(Gma_GLYMA01G38671.2:1.000,Gma_GLYMA01G38671.1:1.000,Gma_GLYMA11G06620.2:0.547,Gma_GLYMA11G06620.4:0.547,Gma_GLYMA11G06620.3:0.547,Mtr_AES94831:1.000)Papilionoideae81:1.000,Gma_GLYMA02G06771.4:0.276,Gma_GLYMA02G06771.3:0.276,Gma_GLYMA02G06771.2:0.276,Gma_GLYMA02G06771.1:0.276)eurosidsA175:1.000,Vvi_VIT_04s0023g00980.t01:1.000)rosids11…
HieranoidOG-eudicotyledons357:((((Ath_AT2G03140.2:1.000,Ath_AT2G03140.1:0.933,Aly_scaffold_500286.1:0.783,Bra_Bra008599.1-P:0.604,Mtr_AES92147:1.000,(Ptr_POPTR_0006s13910.1:1.000,Gma_GLYMA17G05080.1:1.000,Gma_GLYMA13G17413.1:0.465,Gma_GLYMA13G17413.2:0.416)eurosidsA359:1.000)eurosidsB2795:1.000,Vvi_VIT_11s0016g00490.t01:1.000)rosids648:1.000,(Stu_PGSC0003DMT400035327:1.000,Sly_Solyc07g042500.2.1:…
HieranoidOG-eudicotyledons358:((((Ath_AT2G16950.2:1.000,Ath_AT2G16950.1:0.987,Aly_scaffold_303989.1:0.888,Bra_Bra037286.1-P:0.608,Bra_Bra002011.1-P:0.582,(Ptr_POPTR_0009s14030.1:1.000,Ptr_POPTR_0004s18420.1:0.568,Gma_GLYMA20G24040.1:1.000,Gma_GLYMA10G42960.1:0.848)eurosidsA466:1.000)eurosidsB531:1.000,Bra_Bra013038.1-P:0.564,Vvi_VIT_03s0038g02830.t01:1.000,Vvi_VIT_18s0001g00910.t01:0.177)rosids55…
HieranoidOG-eudicotyledons359:((Aly_fgenesh1_pg.C_scaffold_4001609:1.000,(Stu_PGSC0003DMT400063369:1.000,Stu_PGSC0003DMT400063370:0.778,Sly_Solyc03g115390.2.1:1.000)Solanaceae576:1.000)eudicotyledons359:1.000)root
HieranoidOG-eudicotyledons360:(((Ptr_POPTR_0019s04220.1:1.000,Ptr_POPTR_0013s04810.1:0.539,Vvi_VIT_05s0051g00460.t01:1.000)rosids346:1.000,(Stu_PGSC0003DMT400030278:1.000,Sly_Solyc09g091260.2.1:1.000)Solanaceae217:1.000,Stu_PGSC0003DMT400030277:0.555,(Stu_PGSC0003DMT400043459:1.000,Sly_Solyc12g098100.1.1:1.000)Solanaceae277:1.000)eudicotyledons360:1.000)root
HieranoidOG-eudicotyledons361:((((Aly_fgenesh2_kg.4__1190__AT2G32000.1:1.000,Ath_AT2G32000.1:0.961,Bra_Bra022875.1-P:0.865,Ath_AT2G32000.2:0.740,(Gma_GLYMA11G36800.1:1.000,Mtr_AES71982:1.000)Papilionoideae534:1.000)eurosidsB731:1.000,Vvi_VIT_05s0062g00860.t01:1.000)rosids640:1.000,Sly_Solyc09g097880.2.1:1.000)eudicotyledons361:1.000)root
HieranoidOG-eudicotyledons362:((((Aly_fgenesh2_kg.2__412__AT1G60490.1:1.000,Ath_AT1G60490.1:1.000,Bra_Bra027152.1-P:0.485,(Ptr_POPTR_0012s07680.1:1.000,(Gma_GLYMA04G10090.1:1.000,Gma_GLYMA06G10090.1:0.649,Mtr_AES96176:1.000)Papilionoideae435:1.000)eurosidsA560:1.000)eurosidsB1230:1.000,Vvi_VIT_01s0127g00430.t01:1.000)rosids537:1.000,Sly_Solyc04g015350.2.1:1.000)eudicotyledons362:1.000)root
HieranoidOG-eudicotyledons363:((((Aly_fgenesh2_kg.5__2732__AT3G62360.1:1.000,Ath_AT3G62360.1:0.910,Bra_Bra007675.1-P:0.622,(Ptr_POPTR_0002s19480.1:1.000,(Gma_GLYMA03G37930.2:1.000,Gma_GLYMA03G37930.1:0.981,Gma_GLYMA19G40520.1:0.610,Mtr_AES82205:1.000)Papilionoideae251:1.000,Gma_GLYMA19G40520.2:0.336)eurosidsA948:1.000)eurosidsB354:1.000,Vvi_VIT_07s0005g01650.t01:1.000)rosids1085:1.000,Sly_Solyc06…
HieranoidOG-eudicotyledons364:((((Bra_Bra032527.1-P:1.000,Ath_AT1G04150.1:0.528,Ptr_POPTR_0002s25570.1:1.000)eurosidsB613:1.000,Vvi_VIT_07s0005g04770.t01:1.000)rosids596:1.000,(Stu_PGSC0003DMT400025225:1.000,Sly_Solyc09g064230.1.1:1.000)Solanaceae336:1.000,Stu_PGSC0003DMT400025226:0.413)eudicotyledons364:1.000)root
HieranoidOG-eudicotyledons365:((Gma_GLYMA04G16040.4:1.000,Gma_GLYMA04G16040.5:0.729,Gma_GLYMA06G47300.3:0.726,(Stu_PGSC0003DMT400070787:1.000,Sly_Solyc01g096930.2.1:1.000)Solanaceae162:1.000)eudicotyledons365:1.000)root
HieranoidOG-eudicotyledons366:((((Aly_scaffold_101731.1:1.000,Ath_AT1G15440.1:0.881,Bra_Bra016657.1-P:0.724,Bra_Bra026129.1-P:0.700,Ath_AT1G15440.2:0.372,(Ptr_POPTR_0001s17340.1:1.000,(Gma_GLYMA09G10290.1:1.000,Gma_GLYMA15G22450.2:0.724,Mtr_AES80059:1.000)Papilionoideae437:1.000)eurosidsA543:1.000)eurosidsB1093:1.000,Vvi_VIT_09s0002g06030.t01:1.000)rosids1217:1.000,(Stu_PGSC0003DMT400014539:1.000…
HieranoidOG-eudicotyledons367:((((Ptr_POPTR_0015s00250.1:1.000,(Gma_GLYMA06G14446.1:1.000,Mtr_AES72696:1.000)Papilionoideae862:1.000)eurosidsA262:1.000,Vvi_VIT_16s0098g00570.t01:1.000)rosids1881:1.000,(Stu_PGSC0003DMT400069516:1.000,Sly_Solyc06g072960.1.1:1.000)Solanaceae415:1.000)eudicotyledons367:1.000)root
HieranoidOG-eudicotyledons368:((((Ath_AT2G30800.1:1.000,Aly_scaffold_401579.1:0.913,Bra_Bra021665.1-P:0.776,Bra_Bra018293.1-P:0.567,Aly_fgenesh1_pm.C_scaffold_1000518:0.297,(Ptr_POPTR_0005s22810.1:1.000,(Gma_GLYMA02G45220.2:1.000,Gma_GLYMA14G03542.1:0.780,Mtr_AET00289:1.000)Papilionoideae313:1.000)eurosidsA443:1.000)eurosidsB949:1.000,Ath_AT1G06670.1:0.108,Vvi_VIT_12s0028g01050.t01:1.000)rosids47…
HieranoidOG-eudicotyledons369:((((Aly_Al_scaffold_0003_3959:1.000,Ath_AT2G18760.1:0.847,Bra_Bra024192.1-P:0.514,(Ptr_POPTR_0005s24820.1:1.000,Gma_GLYMA13G18650.1:1.000)eurosidsA311:1.000)eurosidsB363:1.000,Vvi_VIT_07s0005g03670.t01:1.000)rosids320:1.000,(Stu_PGSC0003DMT400026641:1.000,Sly_Solyc09g066480.2.1:1.000)Solanaceae140:1.000)eudicotyledons369:1.000)root
HieranoidOG-eudicotyledons370:((((Ath_AT3G46960.1:1.000,Aly_fgenesh1_pm.C_scaffold_5000868:0.911,Bra_Bra018181.1-P:0.786,(Ptr_POPTR_0009s04590.2:1.000,Ptr_POPTR_0009s04590.1:0.070,Gma_GLYMA18G07510.1:1.000)eurosidsA360:1.000)eurosidsB360:1.000,Vvi_VIT_06s0004g05970.t01:1.000)rosids327:1.000,Sly_Solyc06g005990.2.1:1.000)eudicotyledons370:1.000)root
HieranoidOG-eudicotyledons371:(((Mtr_AES69696:1.000,Vvi_VIT_13s0064g00180.t01:1.000)rosids3183:1.000,Sly_Solyc01g087720.2.1:1.000)eudicotyledons371:1.000)root
HieranoidOG-eudicotyledons372:((Aly_fgenesh1_pm.C_scaffold_3002243:1.000,Bra_Bra012420.1-P:0.241,Sly_Solyc09g007540.2.1:1.000)eudicotyledons372:1.000)root
HieranoidOG-eudicotyledons373:((((Ath_AT3G57880.1:1.000,Aly_fgenesh2_kg.5__2232__AT3G57880.1:0.892,Bra_Bra003302.1-P:0.650,Bra_Bra014601.1-P:0.575,Aly_fgenesh2_kg.1__4224__AT1G51570.1:0.250,(Ptr_POPTR_0016s04960.1:1.000,Ptr_POPTR_0016s04960.3:1.000,Ptr_POPTR_0016s04960.4:1.000,Ptr_POPTR_0016s04960.2:1.000,Ptr_POPTR_0006s05780.1:0.133,(Gma_GLYMA03G29840.5:1.000,Gma_GLYMA03G29840.3:1.000,Gma_GLYMA0…
HieranoidOG-eudicotyledons374:((((Ath_AT1G76810.1:1.000,Bra_Bra008279.1-P:0.478,Aly_scaffold_202628.1:0.471,Aly_fgenesh2_kg.2__1970__AT1G76810.1:0.449,Ath_AT1G76720.1:0.163,(Ptr_POPTR_0012s03630.1:1.000,(Gma_GLYMA10G37020.1:1.000,Gma_GLYMA20G30590.1:0.797,Mtr_AES62375:1.000)Papilionoideae208:1.000)eurosidsA316:1.000)eurosidsB338:1.000,Ath_AT1G76820.1:0.189,Vvi_VIT_18s0076g00310.t01:1.000)rosids39…
HieranoidOG-eudicotyledons375:(((Bra_Bra005933.1-P:1.000,(Bra_Bra029309.1-P:1.000,Ath_AT5G61780.1:0.244,(Aly_scaffold_802828.1:1.000,Ath_AT5G07350.1:1.000,Ath_AT5G07350.2:1.000)Arabidopsis5:1.000,Aly_scaffold_600738.1:0.184,Bra_Bra028701.1-P:0.142,(Ptr_POPTR_0015s12080.1:1.000,Ptr_POPTR_0012s11300.1:0.492,(Gma_GLYMA06G17050.6:1.000,Gma_GLYMA06G17050.5:1.000,Gma_GLYMA06G17050.3:1.000,Gma_GLYMA04G3…
HieranoidOG-eudicotyledons376:(((Ath_AT2G41560.1:1.000,Bra_Bra016926.1-P:0.721,(Aly_fgenesh2_kg.5__2168__AT3G57330.1:1.000,Ath_AT3G57330.1:0.906,Bra_Bra003276.1-P:0.823,Bra_Bra007319.1-P:0.786,Aly_fgenesh2_kg.4__2296__AT2G41560.1:0.587,(Ptr_POPTR_0006s04510.1:1.000,Ptr_POPTR_0016s04240.1:0.174,Gma_GLYMA03G29010.1:1.000,(Gma_GLYMA10G15800.1:1.000,Gma_GLYMA02G32780.1:0.913,Gma_GLYMA19G31771.1:0.615…
HieranoidOG-eudicotyledons377:((((Bra_Bra011366.1-P:1.000,Ath_AT4G32640.2:0.634,Ath_AT4G32640.1:0.634,Aly_fgenesh2_kg.7__881__AT4G32640.2:0.539,Aly_fgenesh2_kg.5__846__AT3G44340.1:0.243,(Ptr_POPTR_0005s05090.1:1.000,Gma_GLYMA20G24330.1:1.000,Gma_GLYMA10G42720.2:0.842)eurosidsA413:1.000)eurosidsB408:1.000,Ath_AT3G44340.1:0.233,Ath_AT3G44340.2:0.176,Vvi_VIT_19s0014g05310.t01:1.000)rosids368:1.000,B…
HieranoidOG-eudicotyledons378:((((Gma_GLYMA06G23920.2:1.000,Gma_GLYMA06G23920.4:1.000,Gma_GLYMA06G23920.3:1.000,Gma_GLYMA04G21450.2:0.942,Mtr_AES65969:1.000)Papilionoideae2539:1.000,(Gma_GLYMA05G08170.2:1.000,Gma_GLYMA17G12850.1:0.797,Gma_GLYMA17G12850.2:0.786,Mtr_AES91411:1.000)Papilionoideae504:1.000,Vvi_VIT_11s0016g04620.t01:1.000)rosids446:1.000,(Stu_PGSC0003DMT400053301:1.000,Sly_Solyc12g006…
HieranoidOG-eudicotyledons379:((((Ath_AT4G38440.1:1.000,Aly_fgenesh2_kg.7__39__AT4G38440.1:0.841,Bra_Bra025599.1-P:0.417,(Ptr_POPTR_0009s14190.1:1.000,(Gma_GLYMA01G08043.1:1.000,Gma_GLYMA02G13361.1:0.736,Gma_GLYMA02G13361.2:0.736,Mtr_AES97160:1.000)Papilionoideae142:1.000)eurosidsA522:1.000)eurosidsB1076:1.000,Vvi_VIT_03s0038g03100.t01:1.000)rosids625:1.000,Sly_Solyc01g111910.2.1:1.000)eudicotyle…
HieranoidOG-eudicotyledons380:(((Ptr_POPTR_0002s15860.1:1.000,(Ath_AT4G00630.1:1.000,Ath_AT4G00630.2:0.989,Aly_fgenesh1_pm.C_scaffold_1000043:0.287,Ath_AT1G01790.1:0.287,(Ptr_POPTR_0014s07660.1:1.000,(Gma_GLYMA09G39770.1:1.000,Gma_GLYMA18G46420.2:0.688,Mtr_AES80108:1.000)Papilionoideae215:1.000,Gma_GLYMA07G08031.1:0.191,Gma_GLYMA07G08031.2:0.191,Gma_GLYMA03G01603.1:0.145,Gma_GLYMA03G01603.2:0.143…
HieranoidOG-eudicotyledons381:((((Aly_fgenesh2_kg.1__2535__AT1G23230.1:1.000,Ath_AT1G23230.1:0.853,Ath_AT1G23230.2:0.791,Bra_Bra024573.1-P:0.377,Bra_Bra012368.1-P:0.174,(Ptr_POPTR_0008s13270.1:1.000,Gma_GLYMA09G22260.2:1.000,Gma_GLYMA09G22260.1:0.988)eurosidsA263:1.000)eurosidsB75:1.000,Vvi_VIT_01s0011g05540.t01:1.000)rosids170:1.000,Sly_Solyc05g016440.2.1:1.000)eudicotyledons381:1.000)root
HieranoidOG-eudicotyledons382:((Bra_Bra000915.1-P:1.000,(Stu_PGSC0003DMT400002877:1.000,Sly_Solyc01g080840.2.1:1.000)Solanaceae2343:1.000)eudicotyledons382:1.000)root
HieranoidOG-eudicotyledons383:((((Bra_Bra008700.1-P:1.000,Bra_Bra023516.1-P:0.721,Ath_AT5G15400.1:0.613,Aly_fgenesh2_kg.6__1520__AT5G15400.1:0.592,(Ptr_POPTR_0017s12530.1:1.000,Ptr_POPTR_0004s12060.1:0.621,Gma_GLYMA19G03370.1:1.000,Gma_GLYMA13G05850.1:0.838,Gma_GLYMA13G05850.2:0.617)eurosidsA421:1.000)eurosidsB376:1.000,Vvi_VIT_14s0108g01390.t01:1.000)rosids338:1.000,(Stu_PGSC0003DMT400003649:1.0…
HieranoidOG-eudicotyledons384:(((Aly_fgenesh2_kg.7__3070__AT5G35840.1:1.000,Ath_AT5G35840.1:0.875,Bra_Bra039485.1-P:0.662,Vvi_VIT_12s0057g00980.t01:1.000)rosids408:1.000,(Stu_PGSC0003DMT400044822:1.000,Sly_Solyc07g045480.2.1:1.000)Solanaceae240:1.000)eudicotyledons384:1.000)root
HieranoidOG-eudicotyledons385:((((Aly_fgenesh2_kg.1__2882__AT1G27320.1:1.000,Ath_AT1G27320.1:0.923,Bra_Bra030037.1-P:0.486,(Ptr_POPTR_0003s16950.3:1.000,Ptr_POPTR_0003s16950.1:0.986,Ptr_POPTR_0003s16950.2:0.986,Ptr_POPTR_0001s13740.1:0.628,(Gma_GLYMA08G11060.3:1.000,Gma_GLYMA08G11060.5:1.000,Gma_GLYMA08G11060.4:1.000,Gma_GLYMA05G28070.1:0.778,Mtr_AES72013:1.000)Papilionoideae333:1.000)eurosidsA43…
HieranoidOG-eudicotyledons386:(((Ath_AT1G10490.1:1.000,Bra_Bra018437.1-P:0.656,(Aly_fgenesh2_kg.5__2238__AT3G57940.1:1.000,Ath_AT3G57940.1:0.913,Ath_AT3G57940.2:0.878,Bra_Bra007367.1-P:0.670,Aly_fgenesh1_pm.C_scaffold_1000868:0.492,(Ptr_POPTR_0007s06790.1:1.000,Ptr_POPTR_0005s08760.1:0.291,(Gma_GLYMA05G31850.2:1.000,Gma_GLYMA05G31850.3:1.000,Gma_GLYMA08G15130.2:0.691,Gma_GLYMA08G15130.3:0.691,Mtr…
HieranoidOG-eudicotyledons387:((((Aly_fgenesh2_kg.2__2189__AT1G78920.2:1.000,Ath_AT1G78920.1:0.947,Ath_AT1G78920.2:0.947,Bra_Bra035076.1-P:0.805,Bra_Bra008386.1-P:0.799,(Ptr_POPTR_0010s26070.1:1.000,Gma_GLYMA07G00350.1:1.000,Gma_GLYMA08G24120.5:0.934,Gma_GLYMA08G24120.6:0.934,Gma_GLYMA08G24120.4:0.337,Gma_GLYMA08G24120.7:0.333)eurosidsA1316:1.000)eurosidsB537:1.000,Ath_AT1G16780.1:1.000,Vvi_VIT_0…
HieranoidOG-eudicotyledons388:(((Ptr_POPTR_0014s10820.1:1.000,Vvi_VIT_07s0005g02630.t01:1.000)rosids481:1.000,Sly_Solyc01g080850.2.1:1.000)eudicotyledons388:1.000)root
HieranoidOG-eudicotyledons389:((((Ath_AT3G55480.2:1.000,Aly_fgenesh1_pg.C_scaffold_5002027:0.878,Ath_AT3G55480.1:0.781,Bra_Bra007167.1-P:0.296,(Ptr_POPTR_0010s21030.1:1.000,(Gma_GLYMA02G41570.4:1.000,Gma_GLYMA02G41570.3:0.779,Gma_GLYMA14G07380.2:0.573,Mtr_AES99368:1.000)Papilionoideae323:1.000)eurosidsA555:1.000)eurosidsB1262:1.000,Vvi_VIT_13s0019g01530.t01:1.000)rosids589:1.000,Sly_Solyc06g04303…
HieranoidOG-eudicotyledons390:((((Bra_Bra021322.1-P:1.000,Ath_AT1G55020.1:1.000,Aly_fgenesh2_kg.1__4730__AT1G55020.1:0.898,(Ptr_POPTR_0005s03560.1:1.000,Ptr_POPTR_0005s03550.1:0.814,Ptr_POPTR_0013s02300.1:0.490,Ptr_POPTR_0013s02310.1:0.196,Ptr_POPTR_0005s03580.1:0.065,Gma_GLYMA03G39730.1:1.000,(Gma_GLYMA10G29490.1:1.000,Mtr_AES61371:1.000)Papilionoideae600:1.000)eurosidsA700:1.000)eurosidsB653:1.…
HieranoidOG-eudicotyledons391:((((Bra_Bra024912.1-P:1.000,Aly_scaffold_100286.1:0.642,Ath_AT1G03370.1:0.634,(Ptr_POPTR_0016s00550.1:1.000,Ptr_POPTR_0016s00550.2:0.788,Ptr_POPTR_0006s00510.1:0.578,(Gma_GLYMA09G01830.1:1.000,Gma_GLYMA15G12791.1:0.788,Mtr_AES64583:1.000)Papilionoideae299:1.000,Gma_GLYMA15G12791.2:0.423,(Gma_GLYMA07G39920.1:1.000,Gma_GLYMA17G00850.1:0.529,Gma_GLYMA17G00850.2:0.051,Mt…
HieranoidOG-eudicotyledons392:((Vvi_VIT_14s0060g02320.t01:1.000,(Stu_PGSC0003DMT400063688:1.000,Sly_Solyc01g099620.2.1:1.000)Solanaceae679:1.000)eudicotyledons392:1.000)root
HieranoidOG-eudicotyledons393:((((Aly_fgenesh1_pg.C_scaffold_6001659:1.000,Ath_AT5G19660.1:0.855,Bra_Bra006513.1-P:0.599,Gma_GLYMA09G32400.3:1.000,Gma_GLYMA09G32400.4:0.135)eurosidsB788:1.000,Vvi_VIT_11s0016g03870.t01:1.000)rosids331:1.000,Sly_Solyc09g007300.1.1:1.000)eudicotyledons393:1.000)root
HieranoidOG-eudicotyledons394:(((Aly_scaffold_202511.1:1.000,Ath_AT1G75640.1:0.829,Bra_Bra015829.1-P:0.573,(Ptr_POPTR_0005s25640.1:1.000,Ptr_POPTR_0002s02890.1:0.472,(Gma_GLYMA06G02930.2:1.000,Gma_GLYMA04G02920.1:0.750,Mtr_AES73982:1.000)Papilionoideae318:1.000)eurosidsA379:1.000)eurosidsB413:1.000,(Stu_PGSC0003DMT400009520:1.000,Sly_Solyc04g081080.1.1:1.000)Solanaceae235:1.000)eudicotyledons394:…
HieranoidOG-eudicotyledons395:((Aly_fgenesh2_kg.5__766__AT3G42850.1:1.000,Ath_AT3G42850.1:0.922,Bra_Bra002849.1-P:0.780,Sly_Solyc00g011890.2.1:1.000)eudicotyledons395:1.000)root
HieranoidOG-eudicotyledons396:((Bra_Bra007440.1-P:1.000,Stu_PGSC0003DMT400011910:1.000,Stu_PGSC0003DMT400011908:0.550,(Stu_PGSC0003DMT400011911:1.000,Stu_PGSC0003DMT400006086:0.467,Sly_Solyc12g098780.1.1:1.000)Solanaceae2498:1.000)eudicotyledons396:1.000)root
HieranoidOG-eudicotyledons397:((Vvi_VIT_07s0005g00940.t01:1.000,(Stu_PGSC0003DMT400018808:1.000,Sly_Solyc06g009780.2.1:1.000)Solanaceae396:1.000,Stu_PGSC0003DMT400018806:0.853,Stu_PGSC0003DMT400018807:0.827,Sly_Solyc09g075480.2.1:0.244)eudicotyledons397:1.000)root
HieranoidOG-eudicotyledons398:((((Ath_AT1G15690.1:1.000,Aly_scaffold_101753.1:1.000,Bra_Bra026115.1-P:0.577,Bra_Bra016653.1-P:0.577,(Gma_GLYMA07G03220.1:1.000,Gma_GLYMA08G22880.1:1.000,Mtr_AES91660:1.000)Papilionoideae641:1.000,(Ptr_POPTR_0025s00560.1:1.000,Ptr_POPTR_0006s06180.1:1.000,Gma_GLYMA13G23170.1:1.000,Gma_GLYMA17G11705.1:0.559)eurosidsA620:1.000)eurosidsB566:1.000,Bra_Bra035179.1-P:0.32…
HieranoidOG-eudicotyledons399:((((Ath_AT2G42010.1:1.000,Aly_scaffold_403049.1:0.903,Bra_Bra033225.1-P:0.631,(Ptr_POPTR_0014s07070.1:1.000,Ptr_POPTR_0002s15350.1:0.585,(Gma_GLYMA02G10360.1:1.000,Gma_GLYMA18G52560.1:0.715,Mtr_AES80029:1.000)Papilionoideae206:1.000,Gma_GLYMA07G08740.1:0.050)eurosidsA428:1.000)eurosidsB339:1.000,Bra_Bra008515.1-P:0.074,Vvi_VIT_15s0048g01160.t01:1.000)rosids373:1.000,…
HieranoidOG-eudicotyledons400:((((Ath_AT1G08840.2:1.000,Ath_AT1G08840.1:0.949,Bra_Bra031643.1-P:0.649,(Ptr_POPTR_0014s17840.1:1.000,Gma_GLYMA06G46721.1:1.000)eurosidsA501:1.000)eurosidsB454:1.000,Vvi_VIT_15s0021g00210.t01:1.000)rosids425:1.000,Sly_Solyc01g088380.1.1:1.000)eudicotyledons400:1.000)root
HieranoidOG-eudicotyledons401:((Gma_GLYMA08G03141.2:1.000,Gma_GLYMA08G03141.1:1.000,Gma_GLYMA05G36430.1:0.738,(Stu_PGSC0003DMT400025312:1.000,Sly_Solyc07g016180.2.1:1.000)Solanaceae199:1.000,(Stu_PGSC0003DMT400035592:1.000,Sly_Solyc05g047460.2.1:1.000)Solanaceae216:1.000)eudicotyledons401:1.000)root
HieranoidOG-eudicotyledons402:(((Mtr_AES92256:1.000,Vvi_VIT_11s0103g00550.t01:1.000)rosids532:1.000,(Stu_PGSC0003DMT400073949:1.000,Stu_PGSC0003DMT400073948:0.192,Sly_Solyc07g008900.2.1:1.000)Solanaceae864:1.000)eudicotyledons402:1.000)root
HieranoidOG-eudicotyledons403:(((Ptr_POPTR_0005s25410.1:1.000,Vvi_VIT_18s0001g13230.t01:1.000)rosids438:1.000,(Stu_PGSC0003DMT400009096:1.000,Sly_Solyc02g084720.2.1:1.000)Solanaceae606:1.000)eudicotyledons403:1.000)root
HieranoidOG-eudicotyledons404:((((Bra_Bra031600.1-P:1.000,Aly_scaffold_604314.1:0.593,Ath_AT1G07910.2:0.573,Ath_AT1G07910.1:0.573,Aly_fgenesh2_kg.1__786__AT1G07910.1:0.571,(Gma_GLYMA11G15841.1:1.000,Mtr_AES88675:1.000)Papilionoideae1945:1.000)eurosidsB720:1.000,Bra_Bra018674.1-P:0.407,Vvi_VIT_06s0004g03300.t01:1.000)rosids351:1.000,Sly_Solyc11g072420.1.1:1.000)eudicotyledons404:1.000)root
HieranoidOG-eudicotyledons405:((((Aly_scaffold_201700.1:1.000,Ath_AT1G68560.1:0.960,Bra_Bra035407.1-P:0.805,Bra_Bra004319.1-P:0.804,Bra_Bra004031.1-P:0.783,(Ptr_POPTR_0008s11890.1:1.000,Ptr_POPTR_0010s13560.1:0.193,Gma_GLYMA10G42140.1:1.000,(Gma_GLYMA01G20460.1:1.000,Gma_GLYMA08G31890.1:0.693,Mtr_AES97663:1.000)Papilionoideae320:1.000)eurosidsA1301:1.000)eurosidsB1251:1.000,Vvi_VIT_01s0011g03450.…
HieranoidOG-eudicotyledons406:((((Aly_fgenesh2_kg.6__1292__AT5G13390.1:1.000,Ath_AT5G13390.1:0.954,Bra_Bra023407.1-P:0.598,Bra_Bra008832.1-P:0.507,(Ptr_POPTR_0003s15980.1:1.000,Ptr_POPTR_0001s12860.1:0.647,(Gma_GLYMA08G47830.1:1.000,Gma_GLYMA18G53650.1:0.683,Mtr_AES77283:1.000)Papilionoideae248:1.000)eurosidsA301:1.000)eurosidsB250:1.000,Vvi_VIT_01s0150g00290.t01:1.000)rosids241:1.000,Sly_Solyc00…
HieranoidOG-eudicotyledons407:((((Ath_AT3G63460.1:1.000,Ath_AT3G63460.2:0.989,Ath_AT3G63460.3:0.972,Aly_scaffold_503637.1:0.948,Bra_Bra007745.1-P:0.743,(Ptr_POPTR_0001s26820.1:1.000,Ptr_POPTR_0009s06020.1:0.576,Gma_GLYMA09G36050.2:1.000,Gma_GLYMA09G36050.1:0.935,Gma_GLYMA12G01291.1:0.489,Gma_GLYMA12G01291.2:0.489)eurosidsA706:1.000)eurosidsB873:1.000,Bra_Bra003525.1-P:0.632,Bra_Bra007747.1-P:0.62…
HieranoidOG-eudicotyledons408:(((Gma_GLYMA16G34601.1:1.000,Vvi_VIT_09s0002g01430.t01:1.000)rosids576:1.000,Sly_Solyc09g009800.2.1:1.000)eudicotyledons408:1.000)root
HieranoidOG-eudicotyledons409:((((Aly_fgenesh1_pm.C_scaffold_7000084:1.000,Ath_AT4G39050.1:0.950,Bra_Bra010714.1-P:0.673,Bra_Bra033597.1-P:0.651,Ath_AT2G21380.1:0.196,(Ptr_POPTR_0004s16820.1:1.000,Ptr_POPTR_0009s12510.1:0.556,Gma_GLYMA04G01110.1:1.000,Gma_GLYMA06G01130.1:0.810,(Gma_GLYMA11G12050.2:1.000,Gma_GLYMA12G04260.2:0.445,Mtr_AES89210:1.000)Papilionoideae273:1.000)eurosidsA349:1.000)eurosi…
HieranoidOG-eudicotyledons410:((((Ptr_POPTR_0012s06850.1:1.000,Gma_GLYMA17G08432.1:1.000,Gma_GLYMA05G00686.1:0.807)eurosidsA435:1.000,Vvi_VIT_17s0000g06890.t01:1.000)rosids176:1.000,(Stu_PGSC0003DMT400063115:1.000,Sly_Solyc03g115510.1.1:1.000)Solanaceae567:1.000)eudicotyledons410:1.000)root
HieranoidOG-eudicotyledons411:((((Ath_AT1G24706.1:1.000,Ath_AT1G24706.2:0.980,Bra_Bra010976.1-P:0.796,(Ptr_POPTR_0019s08230.1:1.000,Ptr_POPTR_0013s08280.2:0.605,Ptr_POPTR_0013s08280.1:0.605,(Gma_GLYMA05G34330.1:1.000,Gma_GLYMA08G05320.1:0.689,Mtr_AET05484:1.000)Papilionoideae64:1.000)eurosidsA310:1.000)eurosidsB486:1.000,Vvi_VIT_01s0011g06090.t01:1.000)rosids784:1.000,Sly_Solyc05g017890.2.1:1.000…
HieranoidOG-eudicotyledons412:((((Bra_Bra026386.1-P:1.000,Aly_fgenesh1_pg.C_scaffold_7001270:0.543,Ath_AT4G27010.1:0.447,Aly_fgenesh1_pm.C_scaffold_1002887:0.447,Ath_AT4G27010.2:0.438,(Ptr_POPTR_0001s44980.1:1.000,Gma_GLYMA08G42810.1:1.000,Gma_GLYMA08G42810.2:0.953,Gma_GLYMA18G11080.1:0.763)eurosidsA91:1.000)eurosidsB198:1.000,Ath_AT1G72270.1:0.380,Aly_fgenesh1_pg.C_scaffold_1003321:0.328,Vvi_VIT…
HieranoidOG-eudicotyledons413:((((Bra_Bra003464.1-P:1.000,Ath_AT3G61690.1:0.595,Aly_fgenesh2_kg.5__2649__AT3G61690.1:0.590,Bra_Bra007627.1-P:0.559,(Ptr_POPTR_0002s17090.1:1.000,(Gma_GLYMA07G06250.1:1.000,Gma_GLYMA07G06250.3:1.000,Gma_GLYMA07G06250.4:1.000,Gma_GLYMA16G02900.2:0.907,Gma_GLYMA16G02900.3:0.907,Mtr_AES84865:1.000)Papilionoideae1278:1.000)eurosidsA266:1.000,Ptr_POPTR_0014s09320.1:0.052…
HieranoidOG-eudicotyledons414:((Ath_AT1G48490.2:1.000,Ath_AT1G48490.3:1.000,Ath_AT1G48490.1:1.000,Bra_Bra014141.1-P:0.305,(Stu_PGSC0003DMT400074066:1.000,Sly_Solyc06g068920.2.1:1.000,Sly_Solyc03g118530.2.1:0.508)Solanaceae1335:1.000)eudicotyledons414:1.000)root
HieranoidOG-eudicotyledons415:((Ath_AT2G36200.2:1.000,(Stu_PGSC0003DMT400023094:1.000,Sly_Solyc09g010060.2.1:1.000)Solanaceae393:1.000,Sly_Solyc10g083310.1.1:0.438)eudicotyledons415:1.000)root
HieranoidOG-eudicotyledons416:((((Ath_AT5G49900.1:1.000,Aly_fgenesh1_pm.C_scaffold_8000735:0.860,Bra_Bra000598.1-P:0.580,(Ptr_POPTR_0004s23580.1:1.000,Ptr_POPTR_0022s00280.1:0.622,Ptr_POPTR_0019s10160.1:0.165,Gma_GLYMA07G40310.2:1.000)eurosidsA1041:1.000)eurosidsB561:1.000,Vvi_VIT_12s0035g01220.t01:1.000,Vvi_VIT_18s0001g05700.t01:0.065)rosids539:1.000,Sly_Solyc01g103230.2.1:1.000)eudicotyledons41…
HieranoidOG-eudicotyledons417:((((Aly_fgenesh2_kg.2__2342__AT1G80410.1:1.000,Ath_AT1G80410.1:0.887,Ath_AT1G80410.2:0.877,Bra_Bra035184.1-P:0.693,Bra_Bra008474.1-P:0.685,(Ptr_POPTR_0001s17830.1:1.000,(Gma_GLYMA08G22180.1:1.000,Gma_GLYMA07G03850.1:0.937,Gma_GLYMA15G01580.1:0.748,Gma_GLYMA13G43760.1:0.723,Gma_GLYMA15G01580.2:0.534,Mtr_AES68048:1.000)Papilionoideae1554:1.000)eurosidsA444:1.000)eurosi…
HieranoidOG-eudicotyledons418:(((Ptr_POPTR_0018s14660.1:1.000,(Ptr_POPTR_0008s17960.1:1.000,Ptr_POPTR_0010s06540.1:0.684,Gma_GLYMA08G10710.1:1.000,Gma_GLYMA05G27740.1:0.814)eurosidsA164:1.000,Ath_AT3G13090.1:0.060,Vvi_VIT_01s0010g02440.t01:1.000)rosids1409:1.000,Aly_Al_scaffold_0003_1332:0.511,Bra_Bra039369.1-P:0.375,Aly_Al_scaffold_0003_1333:0.368,Bra_Bra039348.1-P:0.336,(Stu_PGSC0003DMT40004493…
HieranoidOG-eudicotyledons419:(((Bra_Bra002116.1-P:1.000,Aly_fgenesh2_kg.6__1790__AT5G17920.1:1.000,Ath_AT5G17920.1:1.000,Ath_AT5G17920.2:1.000,Bra_Bra006429.1-P:0.857,Ptr_POPTR_0019s05430.9:1.000,Ptr_POPTR_0019s05430.8:1.000,Ptr_POPTR_0019s05430.11:1.000,Ptr_POPTR_0019s05430.3:1.000,Ptr_POPTR_0019s05430.6:1.000)eurosidsB522:1.000,Bra_Bra023645.1-P:0.729,Aly_fgenesh2_kg.3__329__AT3G03780.2:0.417,…
HieranoidOG-eudicotyledons420:((((Ath_AT3G12280.2:1.000,Ath_AT3G12280.1:0.990,Aly_fgenesh2_kg.3__1291__AT3G12280.1:0.890,Bra_Bra034764.1-P:0.671,Bra_Bra038707.1-P:0.586,(Ptr_POPTR_0001s06870.1:1.000,Gma_GLYMA15G36890.1:1.000,Gma_GLYMA13G26170.1:0.867,(Gma_GLYMA04G36700.1:1.000,Gma_GLYMA04G36700.3:1.000,Gma_GLYMA04G36700.5:1.000,Gma_GLYMA04G36700.4:1.000,Gma_GLYMA04G36700.2:0.857,Mtr_AET02437:1.00…
HieranoidOG-eudicotyledons421:(((Aly_fgenesh2_kg.2__787__AT1G65580.1:1.000,Ath_AT1G65580.1:0.916,Bra_Bra004120.1-P:0.667,Gma_GLYMA20G36090.1:1.000,Gma_GLYMA10G31480.4:0.814,Gma_GLYMA10G31480.3:0.814)eurosidsB459:1.000,Sly_Solyc11g008800.1.1:1.000)eudicotyledons421:1.000)root
HieranoidOG-eudicotyledons422:((Gma_GLYMA05G05820.2:1.000,(Stu_PGSC0003DMT400004645:1.000,Sly_Solyc08g077440.2.1:1.000)Solanaceae729:1.000)eudicotyledons422:1.000)root
HieranoidOG-eudicotyledons423:(((Ptr_POPTR_0010s11560.1:1.000,Ptr_POPTR_0008s13520.1:0.343,Vvi_VIT_01s0011g05870.t01:1.000,Vvi_VIT_01s0011g05880.t01:0.357)rosids510:1.000,(Stu_PGSC0003DMT400080319:1.000,Stu_PGSC0003DMT400080295:0.640,Sly_Solyc05g007510.2.1:1.000)Solanaceae214:1.000,Stu_PGSC0003DMT400080296:0.357)eudicotyledons423:1.000)root
HieranoidOG-eudicotyledons424:((((Ath_AT2G01830.3:1.000,Ath_AT2G01830.1:1.000,Ath_AT2G01830.2:1.000,Aly_fgenesh2_kg.5__93__AT2G01830.2:0.860,Bra_Bra024849.1-P:0.630,(Ptr_POPTR_0010s11350.1:1.000,Ptr_POPTR_0008s13720.2:0.616,Ptr_POPTR_0008s13720.1:0.607,(Gma_GLYMA05G34310.3:0.830,Gma_GLYMA08G05370.1:1.000,Gma_GLYMA05G34310.2:0.830,Gma_GLYMA02G09550.1:0.471,Gma_GLYMA07G27540.5:0.450,Mtr_AET05490:1.…
HieranoidOG-eudicotyledons425:(((Ptr_POPTR_0004s06340.1:1.000,(Gma_GLYMA05G29651.1:1.000,Gma_GLYMA08G12760.1:0.874,Gma_GLYMA15G27480.4:0.465,Gma_GLYMA15G27480.3:0.465,Gma_GLYMA15G27480.2:0.465,Mtr_AET04359:1.000)Papilionoideae2234:1.000)eurosidsA618:1.000,Sly_Solyc02g071590.1.1:1.000)eudicotyledons425:1.000)root
HieranoidOG-eudicotyledons426:(((Gma_GLYMA10G36120.1:1.000,Vvi_VIT_18s0072g00720.t01:1.000)rosids543:1.000,Sly_Solyc04g071350.2.1:1.000,Sly_Solyc12g056520.1.1:0.092)eudicotyledons426:1.000)root
HieranoidOG-eudicotyledons427:((((Bra_Bra011520.1-P:1.000,Aly_scaffold_700703.1:0.707,Ath_AT4G34310.1:0.691,Ath_AT4G34310.2:0.216,(Ptr_POPTR_0014s03340.1:1.000,Gma_GLYMA17G36280.2:1.000,Gma_GLYMA17G36280.1:0.922,Gma_GLYMA14G08890.1:0.802,Gma_GLYMA17G36280.3:0.746,Gma_GLYMA14G08890.2:0.730)eurosidsA422:1.000)eurosidsB344:1.000,Vvi_VIT_18s0001g11030.t01:1.000)rosids390:1.000,Sly_Solyc04g079280.2.1:…
HieranoidOG-eudicotyledons428:((((Aly_fgenesh2_kg.3__3166__AT2G20050.1:1.000,Ath_AT2G20050.1:0.876,Ath_AT2G20050.2:0.863,(Ptr_POPTR_0018s09190.1:1.000,Gma_GLYMA01G34840.1:1.000,Gma_GLYMA09G32680.3:0.828,Gma_GLYMA09G32680.2:0.820,Gma_GLYMA09G32680.5:0.795,Gma_GLYMA09G32680.4:0.788)eurosidsA375:1.000)eurosidsB352:1.000,Vvi_VIT_11s0016g03430.t01:1.000)rosids361:1.000,Sly_Solyc05g018300.2.1:1.000)eud…
HieranoidOG-eudicotyledons429:(((Aly_fgenesh2_kg.3__1730__AT3G15730.1:1.000,Bra_Bra027209.1-P:0.699,Bra_Bra021132.1-P:0.596,(Ath_AT1G52570.1:1.000,Aly_Al_scaffold_0001_4681:0.949,Bra_Bra030375.1-P:0.712,Bra_Bra040960.1-P:0.710,Ath_AT3G15730.1:0.543,(Ptr_POPTR_0003s02730.1:1.000,Ptr_POPTR_0001s19360.1:0.506,(Gma_GLYMA08G22600.1:1.000,Gma_GLYMA07G03490.3:0.857,Gma_GLYMA07G03490.4:0.857,Gma_GLYMA13G…
HieranoidOG-eudicotyledons430:((((Aly_scaffold_501320.1:1.000,Ath_AT5G35210.2:0.761,Ath_AT5G35210.1:0.756,Bra_Bra037601.1-P:0.549,(Ptr_POPTR_0004s20090.1:1.000,Ptr_POPTR_0009s15240.1:0.055,(Gma_GLYMA11G19530.2:1.000,Gma_GLYMA11G19530.3:1.000,Gma_GLYMA12G08950.2:0.827,Gma_GLYMA17G05400.2:0.179,Mtr_AES88498:1.000)Papilionoideae2740:1.000)eurosidsA434:1.000)eurosidsB372:1.000,(Bra_Bra020213.1-P:1.00…
HieranoidOG-eudicotyledons431:((Vvi_VIT_18s0001g13590.t01:1.000,(Stu_PGSC0003DMT400009133:1.000,Sly_Solyc02g084370.1.1:1.000)Solanaceae204:1.000,(Stu_PGSC0003DMT400058132:1.000,Sly_Solyc03g033610.1.1:1.000)Solanaceae247:1.000)eudicotyledons431:1.000)root
HieranoidOG-eudicotyledons432:((Ptr_POPTR_0004s08740.1:1.000,Sly_Solyc02g091410.2.1:1.000,Sly_Solyc03g043660.2.1:0.524)eudicotyledons432:1.000)root
HieranoidOG-eudicotyledons433:(((Aly_scaffold_104087.1:1.005,Aly_fgenesh1_pm.C_scaffold_7002401:1.000,Aly_fgenesh1_pm.C_scaffold_9000105:0.645,Mtr_AES85581:1.000,Mtr_AES97359:1.000,Mtr_AES97337:1.000)eurosidsB5854:1.005,(Stu_PGSC0003DMT400053314:1.000,Sly_Solyc04g050840.1.1:1.000)Solanaceae11442:1.000)eudicotyledons433:1.000)root
HieranoidOG-eudicotyledons434:((Ptr_POPTR_0019s05430.10:1.000,Ptr_POPTR_0019s05430.12:1.000,Ptr_POPTR_0019s05430.4:1.000,(Ptr_POPTR_0019s05430.7:1.000,Ptr_POPTR_0019s05430.1:1.000,Ptr_POPTR_0019s05430.14:1.000,Ptr_POPTR_0019s05430.5:1.000,Gma_GLYMA16G04240.1:1.000,Gma_GLYMA16G04240.3:1.000,Gma_GLYMA19G29180.3:1.000,Gma_GLYMA19G29180.4:1.000,Gma_GLYMA17G23730.1:1.000,Gma_GLYMA05G10840.2:0.669,Gma_…
HieranoidOG-eudicotyledons435:((((Bra_Bra007297.1-P:1.000,Bra_Bra014647.1-P:0.758,Aly_fgenesh2_kg.5__2143__AT3G57060.1:0.645,Ath_AT3G57060.2:0.621,Ath_AT3G57060.1:0.621,(Ptr_POPTR_0006s03990.1:1.000,Gma_GLYMA02G18230.2:1.000,Gma_GLYMA02G18230.1:1.000)eurosidsA198:1.000)eurosidsB193:1.000,Vvi_VIT_08s0007g05500.t01:1.000)rosids166:1.000,(Stu_PGSC0003DMT400076712:1.000,Sly_Solyc10g079730.1.1:1.000)S…
HieranoidOG-eudicotyledons436:((((Aly_scaffold_801012.1:1.000,Ath_AT5G47910.1:0.888,Bra_Bra037520.1-P:0.616,Bra_Bra020724.1-P:0.604,Ptr_POPTR_0003s15810.1:1.000,Ptr_POPTR_0001s12650.1:0.605)eurosidsB492:1.000,Vvi_VIT_01s0150g00440.t01:1.000,Vvi_VIT_01s0150g00450.t01:0.613)rosids563:1.000,(Stu_PGSC0003DMT400036734:1.000,Sly_Solyc03g117980.2.1:1.000)Solanaceae460:1.000)eudicotyledons436:1.000)root
HieranoidOG-eudicotyledons437:((((Bra_Bra024816.1-P:1.000,Aly_fgenesh2_kg.5__155__AT2G02480.1:0.672,Ath_AT2G02480.1:0.663,Ath_AT1G14460.1:0.131,(Ptr_POPTR_0003s04050.1:1.000,Ptr_POPTR_0004s23940.1:0.274,Gma_GLYMA07G40180.1:1.000,Gma_GLYMA17G00620.1:0.859)eurosidsA576:1.000)eurosidsB622:1.000,Aly_scaffold_101618.1:0.272,Vvi_VIT_12s0035g01960.t01:1.000)rosids1036:1.000,(Stu_PGSC0003DMT400047011:1.0…
HieranoidOG-eudicotyledons438:((((Ath_AT2G22010.1:1.000,Ath_AT2G22010.2:0.993,Aly_fgenesh2_kg.4__125__AT2G22010.1:0.904,Bra_Bra031225.1-P:0.698,(Ptr_POPTR_0007s06510.1:1.000,Ptr_POPTR_0005s08570.1:0.195,(Gma_GLYMA04G39780.2:1.000,Gma_GLYMA04G39780.3:1.000,Gma_GLYMA06G15090.1:1.000,Mtr_AES72725:1.000)Papilionoideae483:1.000)eurosidsA190:1.000)eurosidsB217:1.000,Vvi_VIT_07s0031g01490.t01:1.000)rosi…
HieranoidOG-eudicotyledons439:((((Ath_AT1G17420.1:1.000,Aly_fgenesh2_kg.1__1901__AT1G17420.1:0.934,Bra_Bra030988.1-P:0.747,Bra_Bra016602.1-P:0.686,Aly_fgenesh2_kg.2__1515__AT1G72520.1:0.335,(Ptr_POPTR_0001s16780.1:1.000,Ptr_POPTR_0001s16780.2:0.779,Ptr_POPTR_0003s06560.1:0.475,(Gma_GLYMA07G04480.1:1.000,Gma_GLYMA16G01070.1:0.829,Mtr_AET01784:1.000)Papilionoideae396:1.000)eurosidsA569:1.000)eurosi…
HieranoidOG-eudicotyledons440:((((Bra_Bra022973.1-P:1.000,Bra_Bra005434.1-P:0.777,Ath_AT2G34357.1:0.730,Aly_fgenesh1_pm.C_scaffold_4001208:0.456,(Ptr_POPTR_0006s14020.1:1.000,Gma_GLYMA13G17300.1:1.000,Mtr_AES60965:0.273,Gma_GLYMA17G05190.1:0.075)eurosidsA498:1.000)eurosidsB716:1.000,Vvi_VIT_12s0035g02290.t01:1.000)rosids736:1.000,Sly_Solyc07g042380.2.1:1.000)eudicotyledons440:1.000)root
HieranoidOG-eudicotyledons441:((Gma_GLYMA11G02310.2:1.000,Sly_Solyc08g081690.2.1:1.000)eudicotyledons441:1.000)root
HieranoidOG-eudicotyledons442:((((Aly_fgenesh2_kg.5__2178__AT3G57410.1:1.000,Ath_AT3G57410.1:0.892,Bra_Bra007326.1-P:0.680,Bra_Bra004646.1-P:0.364,Aly_fgenesh2_kg.4__2317__AT2G41740.1:0.335,(Ptr_POPTR_0016s05650.1:1.000,Ptr_POPTR_0006s04870.1:0.349,Gma_GLYMA02G32100.2:1.000,Gma_GLYMA10G21350.3:0.803,Gma_GLYMA10G21350.4:0.803,Gma_GLYMA02G32100.1:0.796,Gma_GLYMA10G21350.2:0.773)eurosidsA465:1.000,(…
HieranoidOG-eudicotyledons443:((((Bra_Bra036310.1-P:1.000,Ath_AT4G01860.1:0.694,Ath_AT4G01860.2:0.694,Aly_fgenesh2_kg.6__3526__AT4G01860.2:0.685,(Ptr_POPTR_0002s19020.1:1.000,Gma_GLYMA19G40800.2:1.000)eurosidsA1204:1.000)eurosidsB647:1.000,Vvi_VIT_07s0005g02210.t01:1.000)rosids492:1.000,Sly_Solyc01g068070.2.1:1.000)eudicotyledons443:1.000)root
HieranoidOG-eudicotyledons444:((Aly_fgenesh1_pm.C_scaffold_7001732:1.000,Ath_AT4G20940.1:0.929,(Stu_PGSC0003DMT400054594:1.000,Sly_Solyc02g070000.2.1:1.000)Solanaceae376:1.000,(Stu_PGSC0003DMT400054175:1.000,Sly_Solyc02g023950.2.1:1.000)Solanaceae320:1.000)eudicotyledons444:1.000)root
HieranoidOG-eudicotyledons445:((((Aly_fgenesh2_kg.5__2048__AT3G56150.1:1.000,Ath_AT3G56150.1:1.000,Ath_AT3G56150.2:1.000,Bra_Bra007220.1-P:0.554,Bra_Bra022520.1-P:0.411,(Ptr_POPTR_0002s01840.1:1.000,Ptr_POPTR_0005s26650.1:0.550,Ptr_POPTR_0016s06340.1:0.356,(Gma_GLYMA03G36470.1:1.000,Gma_GLYMA08G05740.1:0.424,Gma_GLYMA05G33930.1:0.416,Mtr_AES63159:1.000,Mtr_AES59598:0.675,Mtr_AES82757:0.484)Papili…
HieranoidOG-eudicotyledons446:((((Ath_AT1G04920.1:1.000,Aly_fgenesh2_kg.1__431__AT1G04920.1:0.952,(Ptr_POPTR_0017s08460.1:1.000,Ptr_POPTR_0001s32500.1:0.694,(Gma_GLYMA08G42140.1:1.000,Gma_GLYMA18G12890.1:0.719,Mtr_AES70069:1.000)Papilionoideae212:1.000,Gma_GLYMA14G03300.1:0.255,Mtr_AET00377:0.109)eurosidsA306:1.000)eurosidsB264:1.000,Vvi_VIT_05s0029g01140.t01:1.000)rosids263:1.000,(Stu_PGSC0003DM…
HieranoidOG-eudicotyledons447:(((Ptr_POPTR_0005s20170.1:1.000,Ptr_POPTR_0002s08210.1:0.480,Gma_GLYMA04G07850.10:1.000,Gma_GLYMA04G07850.12:1.000,Gma_GLYMA04G07850.11:1.000,Gma_GLYMA04G07850.7:0.996,Gma_GLYMA04G07850.4:0.995)eurosidsA600:1.000,Sly_Solyc03g078390.2.1:1.000)eudicotyledons447:1.000)root
HieranoidOG-eudicotyledons448:((((Ath_AT1G25350.1:1.000,Ath_AT1G25350.2:0.928,Aly_fgenesh2_kg.1__2794__AT1G25350.1:0.886,Aly_Al_scaffold_0006_1899:0.087,(Ptr_POPTR_0008s12140.1:1.000,(Gma_GLYMA10G41920.1:1.000,Gma_GLYMA10G41920.2:0.590,Mtr_AES62889:1.000)Papilionoideae523:1.000,Gma_GLYMA20G25120.2:0.588)eurosidsA882:1.000)eurosidsB678:1.000,Vvi_VIT_15s0021g01230.t01:1.000,Vvi_VIT_01s0011g03740.t0…
HieranoidOG-eudicotyledons449:((((Aly_scaffold_202534.1:1.000,Ath_AT1G75850.1:0.944,Bra_Bra015806.1-P:0.692,(Ptr_POPTR_0005s26350.1:1.000,Ptr_POPTR_0002s02090.1:1.000,Gma_GLYMA17G37870.1:1.000,Gma_GLYMA17G37870.2:0.500)eurosidsA716:1.000)eurosidsB659:1.000,Vvi_VIT_18s0001g14680.t01:1.000,Vvi_VIT_04s0023g03870.t01:0.145)rosids656:1.000,(Stu_PGSC0003DMT400075420:1.000,Sly_Solyc12g089340.1.1:1.000)S…
HieranoidOG-eudicotyledons450:((((Bra_Bra008625.1-P:1.000,Aly_fgenesh2_kg.6__1617__AT5G16300.1:0.654,Ath_AT5G16300.1:0.630,Ath_AT5G16300.3:0.516,Ath_AT5G16300.2:0.443,(Ptr_POPTR_0008s07920.1:1.000,Ptr_POPTR_0010s18470.1:0.722,Gma_GLYMA20G32980.1:1.000,Gma_GLYMA10G34570.1:0.850,Gma_GLYMA10G34570.2:0.346)eurosidsA587:1.000)eurosidsB461:1.000,Ath_AT5G16300.4:0.635,Vvi_VIT_00s0340g00080.t01:1.000)ros…
HieranoidOG-eudicotyledons451:((((Ath_AT2G06990.1:1.000,Aly_fgenesh2_kg.3__2928__AT2G06990.1:0.884,Bra_Bra029783.1-P:0.661,Ptr_POPTR_0018s14280.1:1.000)eurosidsB512:1.000,Vvi_VIT_11s0065g00340.t01:1.000)rosids279:1.000,(Stu_PGSC0003DMT400035614:1.000,Sly_Solyc05g047520.2.1:1.000)Solanaceae559:1.000,Stu_PGSC0003DMT400035613:0.536,(Stu_PGSC0003DMT400052548:1.000,Sly_Solyc12g017860.1.1:1.000)Solanac…
HieranoidOG-eudicotyledons452:((((Bra_Bra023518.1-P:1.000,Bra_Bra008698.1-P:0.746,Aly_scaffold_601573.1:0.743,Ath_AT5G15450.1:0.732,(Ptr_POPTR_0017s12630.1:1.000,Ptr_POPTR_0004s12360.1:0.348,(Gma_GLYMA08G26410.1:1.000,Gma_GLYMA18G49930.1:0.819,Mtr_AES77608:1.000)Papilionoideae326:1.000,Gma_GLYMA13G05920.1:0.223,Mtr_AES74827:0.223,Gma_GLYMA19G03440.1:0.195,Gma_GLYMA19G03440.2:0.195)eurosidsA372:1.…
HieranoidOG-eudicotyledons453:(((Ptr_POPTR_0006s14680.1:1.000,Vvi_VIT_11s0016g02200.t01:1.000)rosids498:1.000,(Stu_PGSC0003DMT400083896:1.000,Sly_Solyc12g044880.1.1:1.000)Solanaceae634:1.000,(Stu_PGSC0003DMT400012359:1.000,Sly_Solyc06g062580.2.1:1.000)Solanaceae635:1.000,(Stu_PGSC0003DMT400006654:1.000,Sly_Solyc03g121540.2.1:1.000)Solanaceae637:1.000,Stu_PGSC0003DMT400083894:0.249)eudicotyledons4…
HieranoidOG-eudicotyledons454:((((Ath_AT5G41370.1:1.000,Aly_Al_scaffold_0007_3510:0.852,Aly_scaffold_703813.1:0.773,Ath_AT5G41360.1:0.730,Bra_Bra025503.1-P:0.512,(Ptr_POPTR_0001s09670.2:1.000,Ptr_POPTR_0001s09670.1:0.947,Ptr_POPTR_0001s09670.3:0.740,Gma_GLYMA05G37610.1:1.000,Gma_GLYMA05G37610.2:0.983,Gma_GLYMA08G01970.1:0.900,Gma_GLYMA05G37610.3:0.326)eurosidsA750:1.000)eurosidsB669:1.000,Bra_Bra…
HieranoidOG-eudicotyledons455:((((Aly_fgenesh2_kg.6__1433__AT5G14580.1:1.000,Ath_AT5G14580.1:0.798,Bra_Bra008751.1-P:0.521,Bra_Bra006261.1-P:0.348,(Ptr_POPTR_0001s35070.1:1.000,Gma_GLYMA19G00280.1:1.000,Mtr_AES74396:0.609)eurosidsA8071:1.000)eurosidsB680:1.000,Vvi_VIT_14s0066g00920.t01:1.000)rosids1033:1.000,(Stu_PGSC0003DMT400001389:1.000,Sly_Solyc02g086600.2.1:1.000)Solanaceae489:1.000,Stu_PGSC…
HieranoidOG-eudicotyledons456:(((Gma_GLYMA08G16140.1:1.000,Gma_GLYMA15G42630.2:0.671,Mtr_AES69304:1.000)Papilionoideae558:1.000,(Stu_PGSC0003DMT400065015:1.000,Sly_Solyc01g086720.2.1:1.000)Solanaceae225:1.000)eudicotyledons456:1.000)root
HieranoidOG-eudicotyledons457:(((Ath_AT1G23870.1:1.000,Aly_scaffold_102724.1:0.946,Bra_Bra016328.1-P:0.713,Ath_AT1G70290.1:0.444,Aly_scaffold_201903.1:0.442,(Ptr_POPTR_0012s07990.1:1.000,Ptr_POPTR_0015s08530.1:0.654,(Gma_GLYMA02G03820.1:1.000,Gma_GLYMA01G03870.2:0.925,Gma_GLYMA01G03870.3:0.925,Gma_GLYMA18G18590.1:0.711,Gma_GLYMA08G39870.1:0.700,Mtr_AES92414:1.000)Papilionoideae1467:1.000)eurosids…
HieranoidOG-eudicotyledons458:(((Aly_fgenesh2_kg.1__3565__AT1G31230.1:1.000,Ath_AT1G31230.1:0.898,Bra_Bra023169.1-P:0.696,Vvi_VIT_18s0001g03660.t01:1.000)rosids533:1.000,(Aly_fgenesh2_kg.7__2324__AT4G19710.2:1.000,Ath_AT4G19710.2:0.859,Bra_Bra013425.1-P:0.770,Ath_AT4G19710.1:0.483,(Ptr_POPTR_0019s10040.1:1.000,Ptr_POPTR_0013s10510.1:1.000,Gma_GLYMA05G28380.3:0.556,(Gma_GLYMA08G11370.1:1.000,Gma_G…
HieranoidOG-eudicotyledons459:((((Ath_AT1G78950.1:1.000,Ath_AT1G78955.1:0.068,(Ptr_POPTR_0014s00350.1:1.000,Ptr_POPTR_0007s15180.1:0.628,(Gma_GLYMA07G00330.1:1.000,Gma_GLYMA08G24160.1:0.424,Mtr_AES86318:1.000)Papilionoideae493:1.000,Gma_GLYMA03G27620.2:0.312,Gma_GLYMA03G27620.3:0.058)eurosidsA684:1.000)eurosidsB687:1.000,Vvi_VIT_09s0054g01220.t01:1.000,Vvi_VIT_09s0054g01520.t01:0.645,Vvi_VIT_09s0…
HieranoidOG-eudicotyledons460:((((Aly_fgenesh2_kg.6__233__AT5G03280.1:1.000,Ath_AT5G03280.1:0.953,Bra_Bra009539.1-P:0.725,(Ptr_POPTR_0006s12900.1:1.000,Ptr_POPTR_0016s09210.1:0.547,Ptr_POPTR_0016s09210.2:0.443,Gma_GLYMA10G06610.1:1.000,(Gma_GLYMA03G33850.3:1.000,Gma_GLYMA03G33850.2:1.000,Gma_GLYMA13G20810.4:0.125,Gma_GLYMA13G20810.3:0.125,Mtr_AES81865:1.000)Papilionoideae307:1.000)eurosidsA475:1.…
HieranoidOG-eudicotyledons461:((((Ath_AT4G37100.1:0.907,Aly_scaffold_700395.1:1.000,Ath_AT2G23520.1:0.341,Bra_Bra011726.1-P:0.309,Aly_fgenesh2_kg.4__280__AT2G23520.1:0.228,Ptr_POPTR_0005s13960.2:1.000,Ptr_POPTR_0005s13960.1:1.000,(Ptr_POPTR_0007s11830.1:1.000,Gma_GLYMA16G25980.1:1.000,Gma_GLYMA16G26010.2:0.896,Gma_GLYMA02G06950.2:0.817,Gma_GLYMA02G06950.3:0.817,Gma_GLYMA02G06903.1:0.803)eurosidsA…
HieranoidOG-eudicotyledons462:((Vvi_VIT_12s0034g02390.t01:1.000,(Stu_PGSC0003DMT400061095:1.000,Sly_Solyc01g103990.2.1:1.000)Solanaceae189:1.000,Stu_PGSC0003DMT400061094:0.636)eudicotyledons462:1.000)root
HieranoidOG-eudicotyledons463:((((Ath_AT5G65950.1:1.000,Aly_fgenesh2_kg.8__2845__AT5G65950.1:0.855,Bra_Bra030809.1-P:0.623,(Ptr_POPTR_0011s14780.1:1.000,Ptr_POPTR_0001s46140.1:0.118,(Gma_GLYMA09G32860.1:1.000,Gma_GLYMA16G21605.1:0.850,Mtr_AET03540:1.000)Papilionoideae700:1.000)eurosidsA1875:1.000)eurosidsB487:1.000,Vvi_VIT_04s0044g01720.t01:1.000)rosids453:1.000,(Stu_PGSC0003DMT400035480:1.000,St…
HieranoidOG-eudicotyledons464:((((Aly_fgenesh2_kg.5__2700__AT3G62010.1:1.000,Ath_AT3G62010.1:0.938,Ath_AT3G62010.2:0.920,Bra_Bra007651.1-P:0.744,(Ptr_POPTR_0014s10550.1:1.000,Ptr_POPTR_0002s18520.1:0.587,(Gma_GLYMA03G38510.1:1.000,Gma_GLYMA19G41111.1:0.810,Mtr_AES82318:1.000)Papilionoideae114:1.000,(Gma_GLYMA10G28070.1:1.000,Gma_GLYMA20G22070.1:0.691,Mtr_AES61538:1.000)Papilionoideae104:1.000,Gma…
HieranoidOG-eudicotyledons465:((Ptr_POPTR_0011s04410.1:1.000,(Stu_PGSC0003DMT400057597:1.000,Sly_Solyc02g078950.2.1:1.000)Solanaceae1527:1.000)eudicotyledons465:1.000)root
HieranoidOG-eudicotyledons466:((((Aly_scaffold_302867.1:1.000,Ath_AT3G23670.1:0.846,Bra_Bra014969.1-P:0.586,Bra_Bra028334.1-P:0.068,(Ptr_POPTR_0014s14660.1:1.000,Ptr_POPTR_0002s23660.1:1.000,(Gma_GLYMA11G36790.1:1.000,Gma_GLYMA18G00700.1:0.723,Mtr_AES71981:1.000)Papilionoideae214:1.000,Gma_GLYMA05G28240.1:1.000,Gma_GLYMA08G11200.1:0.778,Gma_GLYMA08G11200.3:0.604,Gma_GLYMA08G11200.2:0.597)eurosids…
HieranoidOG-eudicotyledons467:(((Aly_scaffold_800694.1:1.000,Ath_AT5G43530.1:0.801,Bra_Bra033682.1-P:0.116,Vvi_VIT_05s0049g00150.t01:1.000)rosids592:1.000,(Stu_PGSC0003DMT400034983:1.000,Sly_Solyc03g005460.2.1:1.000)Solanaceae212:1.000)eudicotyledons467:1.000)root
HieranoidOG-eudicotyledons468:((((Ath_AT3G56370.1:1.000,Aly_scaffold_502783.1:0.872,Bra_Bra007241.1-P:0.635,(Ptr_POPTR_0019s08670.1:1.000,Ptr_POPTR_0013s09400.1:0.628,Gma_GLYMA06G14770.1:1.000,Gma_GLYMA04G40080.1:0.859)eurosidsA570:1.000)eurosidsB619:1.000,Vvi_VIT_13s0067g03050.t01:1.000)rosids654:1.000,(Stu_PGSC0003DMT400070944:1.000,Sly_Solyc06g048620.2.1:1.000)Solanaceae503:1.000)eudicotyledon…
HieranoidOG-eudicotyledons469:((((Ath_AT1G21730.1:1.000,Aly_fgenesh2_kg.1__2366__AT1G21730.1:0.900,Bra_Bra017946.1-P:0.592,(Ptr_POPTR_0002s08180.2:1.000,Ptr_POPTR_0002s08180.1:1.000,Gma_GLYMA02G26431.1:1.000,Gma_GLYMA02G26431.2:0.404)eurosidsA488:1.000)eurosidsB1024:1.000,Vvi_VIT_18s0001g02380.t01:1.000)rosids1249:1.000,Sly_Solyc06g060140.2.1:1.000)eudicotyledons469:1.000)root
HieranoidOG-eudicotyledons470:((((Ath_AT4G02510.1:1.000,Aly_scaffold_604020.1:0.861,Bra_Bra036261.1-P:0.413,(Ptr_POPTR_0008s22130.1:1.000,Ptr_POPTR_0008s22140.1:0.159,(Gma_GLYMA05G29990.2:1.000,Gma_GLYMA08G13100.1:0.499,Mtr_AET04397:1.000)Papilionoideae528:1.000)eurosidsA1577:1.000)eurosidsB1427:1.000,Vvi_VIT_07s0005g00180.t01:1.000)rosids634:1.000,(Stu_PGSC0003DMT400029640:1.000,Sly_Solyc09g0749…
HieranoidOG-eudicotyledons471:(((Mtr_AES89199:1.000,Vvi_VIT_03s0038g00300.t01:1.000)rosids767:1.000,(Stu_PGSC0003DMT400079535:1.000,Sly_Solyc01g110130.2.1:1.000)Solanaceae871:1.000,Stu_PGSC0003DMT400079534:0.271)eudicotyledons471:1.000)root
HieranoidOG-eudicotyledons472:((((Aly_fgenesh2_kg.7__2969__AT4G13780.1:1.000,Ath_AT4G13780.1:0.849,Bra_Bra032735.1-P:0.443,Bra_Bra040811.1-P:0.394,(Ptr_POPTR_0017s08450.1:1.000,Ptr_POPTR_0001s32490.1:0.642,(Gma_GLYMA12G02076.3:1.000,Gma_GLYMA12G02076.4:0.973,Gma_GLYMA12G02076.2:0.940,Gma_GLYMA12G02076.1:0.912,Gma_GLYMA12G02076.6:0.170,Mtr_AES89605:1.000)Papilionoideae520:1.000,Gma_GLYMA12G02076.5…
HieranoidOG-eudicotyledons473:((Vvi_VIT_02s0025g04620.t01:1.000,(Stu_PGSC0003DMT400058532:1.000,Stu_PGSC0003DMT400058531:0.821,Sly_Solyc08g080130.2.1:1.000)Solanaceae673:1.000)eudicotyledons473:1.000)root
HieranoidOG-eudicotyledons474:((((Bra_Bra022350.1-P:1.000,Aly_scaffold_302216.1:0.709,Ath_AT3G18730.1:0.694,(Ptr_POPTR_0007s03710.1:1.000,(Gma_GLYMA05G32290.2:0.995,Gma_GLYMA05G32290.1:1.000,Gma_GLYMA08G15560.1:0.784,Mtr_AET04702:1.000,Mtr_AET04696:1.000)Papilionoideae279:0.995)eurosidsA459:1.000)eurosidsB1074:1.000,Vvi_VIT_04s0044g00860.t01:1.000)rosids639:1.000,Sly_Solyc11g005690.1.1:1.000)eudi…
HieranoidOG-eudicotyledons475:((((Ath_AT4G02570.3:1.000,Ath_AT4G02570.1:1.000,Ath_AT4G02570.2:1.000,Ath_AT4G02570.4:1.000,Aly_scaffold_604014.1:1.000,Gma_GLYMA15G16470.5:0.250,(Ptr_POPTR_0008s22590.1:1.000,Ptr_POPTR_0010s02450.1:0.597,Gma_GLYMA17G02800.1:1.000,Gma_GLYMA07G37850.1:0.757,Gma_GLYMA15G16470.1:0.657,Gma_GLYMA09G05180.1:0.614)eurosidsA583:1.000,(Gma_GLYMA03G36960.5:1.000,Gma_GLYMA03G36…
HieranoidOG-eudicotyledons476:((((Aly_fgenesh2_kg.2__1664__AT1G73960.1:1.000,Ath_AT1G73960.1:0.920,Ath_AT1G73960.2:0.883,Bra_Bra015951.1-P:0.684,Gma_GLYMA17G13080.1:1.000,Gma_GLYMA05G07926.1:0.892)eurosidsB329:1.000,Vvi_VIT_17s0000g04200.t01:1.000)rosids439:1.000,Sly_Solyc03g119780.2.1:1.000)eudicotyledons476:1.000)root
HieranoidOG-eudicotyledons477:((Vvi_VIT_01s0011g06150.t01:1.000,(Stu_PGSC0003DMT400066706:1.000,Sly_Solyc01g108840.2.1:1.000)Solanaceae514:1.000)eudicotyledons477:1.000)root
HieranoidOG-eudicotyledons478:((Vvi_VIT_15s0021g02730.t01:1.000,(Stu_PGSC0003DMT400032562:1.000,Sly_Solyc08g007360.2.1:1.000)Solanaceae53:1.000,(Stu_PGSC0003DMT400032472:1.000,Sly_Solyc08g007340.2.1:1.000)Solanaceae69:1.000,Stu_PGSC0003DMT400032559:0.352,Stu_PGSC0003DMT400032558:0.191)eudicotyledons478:1.000)root
HieranoidOG-eudicotyledons479:((Ath_AT2G36390.1:1.000,Bra_Bra005269.1-P:0.536,Aly_fgenesh1_pm.C_scaffold_4001405:0.522,Sly_Solyc09g009190.2.1:1.000)eudicotyledons479:1.000)root
HieranoidOG-eudicotyledons480:((((Ath_AT5G58140.1:1.000,Ath_AT5G58140.2:1.000,Ath_AT5G58140.3:0.899,Aly_fgenesh2_kg.8__1734__AT5G58140.2:0.855,Ath_AT5G58140.4:0.443,(Ptr_POPTR_0004s21940.1:1.000,(Gma_GLYMA08G33545.1:1.000,Gma_GLYMA16G19560.2:0.770,Gma_GLYMA08G33545.2:0.499,Mtr_AET03431:1.000)Papilionoideae465:1.000)eurosidsA670:1.000)eurosidsB1471:1.000,Bra_Bra006782.1-P:0.404,Vvi_VIT_03s0038g042…
HieranoidOG-eudicotyledons481:((((Aly_fgenesh2_kg.4__716__AT2G28470.1:1.000,Ath_AT2G28470.2:0.839,Ath_AT2G28470.1:0.839,Bra_Bra011946.1-P:0.561,(Ptr_POPTR_0009s01780.1:1.000,(Gma_GLYMA11G20730.1:1.000,Gma_GLYMA11G16010.1:0.165,Mtr_AES88600:1.000)Papilionoideae457:1.000,Gma_GLYMA13G40200.1:0.344,Gma_GLYMA12G29660.1:0.261,Mtr_AES67468:0.173,Mtr_AES67469:0.146)eurosidsA677:1.000,Mtr_AES67466:0.145)e…
HieranoidOG-eudicotyledons482:(((Ath_AT5G46070.1:1.000,Bra_Bra017581.1-P:0.675,Bra_Bra025042.1-P:0.638,(Ptr_POPTR_0004s04910.1:1.000,Ptr_POPTR_0011s05750.1:0.232,Gma_GLYMA07G32290.1:1.000,Gma_GLYMA13G24260.1:0.914,Gma_GLYMA07G32290.2:0.611,Gma_GLYMA13G30780.1:0.245)eurosidsA483:1.000)eurosidsB519:1.000,(Stu_PGSC0003DMT400058773:1.000,Sly_Solyc10g008950.2.1:1.000,Sly_Solyc02g077600.2.1:0.438)Solan…
HieranoidOG-eudicotyledons483:((((Ptr_POPTR_0015s09240.1:1.000,Ptr_POPTR_0012s08990.1:0.547,Gma_GLYMA17G09440.2:1.000,Gma_GLYMA05G02470.1:0.789)eurosidsA354:1.000,Vvi_VIT_17s0000g08900.t01:1.000)rosids287:1.000,(Stu_PGSC0003DMT400046807:1.000,Sly_Solyc03g112580.2.1:1.000)Solanaceae224:1.000)eudicotyledons483:1.000)root
HieranoidOG-eudicotyledons484:((((Ath_AT3G03300.3:1.000,Ath_AT3G03300.1:1.000,Ath_AT3G03300.2:0.867,Aly_fgenesh1_pm.C_scaffold_3000229:0.655,Bra_Bra031999.1-P:0.298,(Ptr_POPTR_0010s18870.1:1.000,Ptr_POPTR_0008s07580.1:0.584,(Gma_GLYMA09G02920.2:1.000,Gma_GLYMA09G02920.1:0.926,Gma_GLYMA09G02930.1:0.435,Mtr_AES64802:1.000)Papilionoideae158:1.000)eurosidsA384:1.000)eurosidsB313:1.000,Vvi_VIT_04s0023…
HieranoidOG-eudicotyledons485:((((Bra_Bra030486.1-P:1.000,Aly_fgenesh2_kg.1__4132__AT1G50500.1:0.836,Ath_AT1G50500.1:0.830,Ath_AT1G50500.2:0.812,(Ptr_POPTR_0016s02330.1:1.000,(Gma_GLYMA09G02140.1:1.000,Gma_GLYMA15G13040.1:0.746,Mtr_AES64657:1.000)Papilionoideae518:1.000)eurosidsA645:1.000)eurosidsB1460:1.000,Vvi_VIT_09s0018g01620.t01:1.000)rosids652:1.000,(Stu_PGSC0003DMT400033508:1.000,Sly_Solyc…
HieranoidOG-eudicotyledons486:(((Gma_GLYMA15G17080.4:1.000,Gma_GLYMA15G17080.3:1.000,Gma_GLYMA09G05830.1:0.830,Vvi_VIT_01s0011g01510.t01:1.000)rosids603:1.000,(Stu_PGSC0003DMT400027038:1.000,Sly_Solyc02g068590.2.1:1.000)Solanaceae983:1.000,(Stu_PGSC0003DMT400046034:1.000,Sly_Solyc02g031840.2.1:1.000)Solanaceae980:1.000)eudicotyledons486:1.000)root
HieranoidOG-eudicotyledons487:((((Aly_scaffold_600858.1:1.000,Ath_AT5G08470.1:0.890,Bra_Bra009342.1-P:0.735,(Ptr_POPTR_0001s17400.1:1.000,(Gma_GLYMA07G35030.3:1.000,Gma_GLYMA07G35030.1:1.000,Gma_GLYMA07G35030.2:0.976,Mtr_AES90037:1.000)Papilionoideae468:1.000)eurosidsA597:1.000)eurosidsB882:1.000,Vvi_VIT_00s0125g00170.t01:1.000)rosids598:1.000,Sly_Solyc04g057960.2.1:1.000)eudicotyledons487:1.000)…
HieranoidOG-eudicotyledons488:((Vvi_VIT_19s0014g00680.t01:1.000,(Stu_PGSC0003DMT400073675:1.000,Sly_Solyc12g014350.1.1:1.000)Solanaceae1601:1.000)eudicotyledons488:1.000)root
HieranoidOG-eudicotyledons489:((Ath_AT3G09620.1:1.000,Aly_fgenesh1_pm.C_scaffold_3000780:0.193,(Stu_PGSC0003DMT400011665:1.000,Sly_Solyc12g098700.1.1:1.000)Solanaceae268:1.000)eudicotyledons489:1.000)root
HieranoidOG-eudicotyledons490:((((Ath_AT5G52640.1:1.000,Aly_fgenesh2_kg.8__1150__AT5G52640.1:0.854,(Ptr_POPTR_0017s01160.1:1.000,Ptr_POPTR_0004s07190.1:0.806,(Gma_GLYMA09G24410.1:1.000,Gma_GLYMA16G29750.1:0.867,Mtr_AES62447:1.000)Papilionoideae787:1.000)eurosidsA739:1.000)eurosidsB645:1.000,Vvi_VIT_16s0050g01150.t01:1.000,Vvi_VIT_02s0025g00280.t01:0.327)rosids722:1.000,(Stu_PGSC0003DMT400024594:1…
HieranoidOG-eudicotyledons491:((((Ath_AT3G33530.1:1.000,Ath_AT3G33530.2:0.965,Aly_scaffold_501069.1:0.921,Bra_Bra040782.1-P:0.210,(Ptr_POPTR_0018s12850.1:1.000,Gma_GLYMA13G22670.1:1.000,Gma_GLYMA13G22670.2:0.678,Mtr_AES91569:0.419)eurosidsA730:1.000)eurosidsB211:1.000,Vvi_VIT_11s0016g05500.t01:1.000)rosids207:1.000,Sly_Solyc07g008080.2.1:1.000)eudicotyledons491:1.000)root
HieranoidOG-eudicotyledons492:((((Bra_Bra017767.1-P:1.000,Aly_fgenesh2_kg.7__408__AT4G36630.1:0.794,Ath_AT4G36630.1:0.783,(Ptr_POPTR_0005s12470.1:1.000,(Gma_GLYMA01G38240.1:1.000,Gma_GLYMA11G07300.1:1.000,Gma_GLYMA11G07300.2:0.569,Gma_GLYMA11G07300.3:0.569,Mtr_AET03930:1.000)Papilionoideae469:1.000)eurosidsA497:1.000)eurosidsB775:1.000,Vvi_VIT_04s0023g01750.t01:1.000)rosids452:1.000,(Stu_PGSC0003…
HieranoidOG-eudicotyledons493:((((Bra_Bra012754.1-P:1.000,Ath_AT4G15890.1:0.696,Aly_fgenesh2_kg.7__2729__AT4G15890.1:0.695,(Ptr_POPTR_0010s01690.1:1.000,(Gma_GLYMA09G04940.1:1.000,Gma_GLYMA15G15920.2:0.749,Mtr_AES82277:1.000)Papilionoideae1616:1.000)eurosidsA365:1.000)eurosidsB430:1.000,Vvi_VIT_05s0020g01160.t01:1.000)rosids375:1.000,(Stu_PGSC0003DMT400011993:1.000,Sly_Solyc12g099510.1.1:1.000)So…
HieranoidOG-eudicotyledons494:((((Ath_AT4G31850.1:1.000,Aly_fgenesh2_kg.7__985__AT4G31850.1:0.913,Bra_Bra023980.1-P:0.690,(Ptr_POPTR_0006s28060.1:1.000,(Gma_GLYMA06G06430.2:1.000,Mtr_AES73537:1.000)Papilionoideae261:1.000)eurosidsA508:1.000)eurosidsB938:1.000,Vvi_VIT_04s0008g06690.t01:1.000)rosids444:1.000,(Stu_PGSC0003DMT400070024:1.000,Sly_Solyc04g015440.2.1:1.000)Solanaceae1755:1.000)eudicotyl…
HieranoidOG-eudicotyledons495:((((Aly_fgenesh2_kg.2__1435__AT1G71820.1:1.000,Ath_AT1G71820.1:0.657,Bra_Bra016113.1-P:0.398,(Ptr_POPTR_0019s11790.1:1.000,Ptr_POPTR_0013s12170.1:0.543,(Gma_GLYMA03G03120.4:1.000,Gma_GLYMA03G03120.3:1.000,Gma_GLYMA03G03120.2:0.711,Gma_GLYMA03G03120.1:0.711,Gma_GLYMA01G33866.1:0.566,Mtr_AES87332:1.000)Papilionoideae687:1.000)eurosidsA789:1.000)eurosidsB592:1.000,Vvi_V…
HieranoidOG-eudicotyledons496:((((Bra_Bra020215.1-P:1.000,Ath_AT5G22800.1:0.646,Aly_scaffold_602336.1:0.613,(Ptr_POPTR_0009s14340.1:1.000,(Gma_GLYMA06G00330.1:1.000,Gma_GLYMA04G00280.3:0.782,Gma_GLYMA04G00280.2:0.780,Mtr_AES74340:1.000)Papilionoideae644:1.000)eurosidsA533:1.000)eurosidsB682:1.000,Vvi_VIT_03s0038g03440.t01:1.000)rosids483:1.000,Sly_Solyc01g111990.2.1:1.000)eudicotyledons496:1.000)…
HieranoidOG-eudicotyledons497:((((Ath_AT5G48310.1:1.003,Ath_AT5G48310.2:1.000,Bra_Bra037494.1-P:0.632,Aly_scaffold_801123.1:0.609,(Ptr_POPTR_0014s17020.1:1.000,(Gma_GLYMA02G47931.4:1.000,Gma_GLYMA02G47931.3:0.990,Gma_GLYMA02G47931.2:0.948,Gma_GLYMA02G47931.1:0.940,Gma_GLYMA14G00660.2:0.677,Mtr_AET01034:1.000)Papilionoideae285:1.000)eurosidsA724:1.000)eurosidsB1422:1.003,Vvi_VIT_12s0057g01510.t01:…
HieranoidOG-eudicotyledons498:((((Ath_AT3G48110.1:1.000,Aly_fgenesh2_kg.5__1164__AT3G48110.1:0.874,Bra_Bra003767.1-P:0.503,(Ptr_POPTR_0014s04810.1:1.000,Gma_GLYMA03G26120.2:1.000)eurosidsA321:1.000)eurosidsB321:1.000,Vvi_VIT_15s0021g01430.t01:1.000)rosids366:1.000,Sly_Solyc01g090200.2.1:1.000)eudicotyledons498:1.000)root
HieranoidOG-eudicotyledons499:((((Aly_scaffold_402060.1:1.000,Ath_AT2G34710.1:0.828,Bra_Bra005398.1-P:0.680,Bra_Bra021926.1-P:0.639,Aly_fgenesh2_kg.1__3231__AT1G30490.1:0.195,(Ptr_POPTR_0001s38120.1:1.000,Ptr_POPTR_0011s10070.1:0.491,(Gma_GLYMA09G02750.1:1.000,Gma_GLYMA09G02750.2:0.983,Gma_GLYMA15G13640.1:0.880,Gma_GLYMA08G13110.1:0.466,Gma_GLYMA05G30000.1:0.399,Mtr_AES64771:1.000)Papilionoideae6…
HieranoidOG-eudicotyledons500:(((Aly_scaffold_703074.1:1.000,(Bra_Bra039704.1-P:1.000,Ath_AT4G14970.1:0.606,Ptr_POPTR_0006s02430.1:1.000)eurosidsB315:1.000,Vvi_VIT_12s0028g01230.t01:1.000)rosids3557:1.000,Sly_Solyc01g097110.1.1:1.000)eudicotyledons500:1.000)root
HieranoidOG-eudicotyledons501:((((Aly_fgenesh2_kg.5__1158__AT3G48060.1:1.000,Ath_AT3G48050.1:0.903,Ath_AT3G48050.2:0.903,Ath_AT3G48060.1:0.876,Aly_scaffold_802969.1:0.062,(Ptr_POPTR_0015s08400.1:0.407,Ptr_POPTR_0012s07900.1:1.000,Ptr_POPTR_0015s08400.2:0.407,Ptr_POPTR_0012s07910.1:0.354,Ptr_POPTR_0012s07910.4:0.354,Gma_GLYMA04G35100.4:1.000,Gma_GLYMA04G35100.3:1.000,Gma_GLYMA06G19640.2:0.819,Gma_…
HieranoidOG-eudicotyledons502:((Gma_GLYMA11G19660.2:1.000,Sly_Solyc06g074740.2.1:1.000,Sly_Solyc11g066560.1.1:0.605)eudicotyledons502:1.000)root
HieranoidOG-eudicotyledons503:((((Bra_Bra003788.1-P:1.000,Aly_fgenesh2_kg.2__1739__AT1G74720.1:0.718,Ath_AT1G74720.1:0.714,(Ptr_POPTR_0006s09960.1:1.000,Ptr_POPTR_0016s12120.1:0.430,(Gma_GLYMA05G01340.1:1.000,Mtr_AES91204:1.000)Papilionoideae257:1.000)eurosidsA408:1.000)eurosidsB345:1.000,Vvi_VIT_17s0000g05700.t01:1.000)rosids358:1.000,(Stu_PGSC0003DMT400065218:1.000,Stu_PGSC0003DMT400065219:1.00…
HieranoidOG-eudicotyledons504:((((Ath_AT1G79920.1:1.000,Ath_AT1G79920.2:0.993,Ath_AT1G79930.1:0.878,Aly_scaffold_203079.1:0.756,Ath_AT1G79930.2:0.541,(Ptr_POPTR_0003s05450.1:1.000,Ptr_POPTR_0001s18040.1:0.562,Gma_GLYMA13G43630.2:1.000,(Gma_GLYMA08G22100.1:0.580,Gma_GLYMA07G00820.1:1.000,Gma_GLYMA15G01750.1:0.120,Gma_GLYMA13G43630.1:0.070,Mtr_AES68029:1.000,Mtr_AES68035:1.000)Papilionoideae602:0.5…
HieranoidOG-eudicotyledons505:((((Ath_AT5G56030.1:1.000,Ath_AT5G56010.1:0.913,Aly_fgenesh2_kg.8__1499__AT5G56010.1:0.848,Ath_AT5G56000.1:0.750,Ath_AT5G56030.2:0.196,(Ptr_POPTR_0016s00510.1:1.000,Ptr_POPTR_0001s29350.1:0.429,Ptr_POPTR_0006s00470.1:0.349,Gma_GLYMA02G47210.1:1.000)eurosidsA748:1.000)eurosidsB679:1.000,Bra_Bra028952.1-P:0.648,Aly_scaffold_701643.1:0.521,Bra_Bra028948.1-P:0.479,Vvi_VI…
HieranoidOG-eudicotyledons506:((((Bra_Bra015995.1-P:1.000,Bra_Bra003845.1-P:0.769,Ath_AT1G73370.1:0.729,Aly_fgenesh1_pm.C_scaffold_2001317:0.709,Ath_AT1G73370.2:0.606,(Ptr_POPTR_0015s05540.1:1.000,Ptr_POPTR_0012s03420.1:1.000,Gma_GLYMA16G34290.1:1.000,Gma_GLYMA16G34290.2:1.000,Gma_GLYMA09G29710.1:0.867)eurosidsA841:1.000)eurosidsB649:1.000,Vvi_VIT_17s0053g00700.t01:1.000,Vvi_VIT_04s0079g00230.t01…
HieranoidOG-eudicotyledons507:((((Ptr_POPTR_0005s21110.1:1.000,Ptr_POPTR_0002s07170.1:0.692,(Gma_GLYMA06G12940.1:1.000,Gma_GLYMA04G41860.1:0.755,Mtr_AES72410:1.000)Papilionoideae253:1.000,Gma_GLYMA14G29360.1:0.283,Gma_GLYMA13G08870.1:0.278)eurosidsA406:1.000,Vvi_VIT_18s0001g15720.t01:1.000)rosids265:1.000,(Stu_PGSC0003DMT400063787:1.000,Sly_Solyc04g064940.2.1:1.000)Solanaceae296:1.000)eudicotyled…
HieranoidOG-eudicotyledons508:((((Ath_AT3G46920.1:1.000,Aly_fgenesh2_kg.5__1063__AT3G46920.1:0.740,(Ptr_POPTR_0006s20460.1:1.000,Ptr_POPTR_0018s12220.1:1.000,Ptr_POPTR_0006s20460.2:0.859,Mtr_AES91711:1.000,Gma_GLYMA15G24120.3:1.000,Gma_GLYMA15G24120.4:0.870,Gma_GLYMA17G11350.1:0.187,Gma_GLYMA17G11350.2:0.143)eurosidsA889:1.000)eurosidsB1661:1.000,Vvi_VIT_11s0118g00790.t01:1.000)rosids1777:1.000,S…
HieranoidOG-eudicotyledons509:((((Aly_fgenesh2_kg.8__317__AT5G44790.1:1.000,Ath_AT5G44790.1:0.840,Bra_Bra025102.1-P:0.667,Bra_Bra027573.1-P:0.453,(Ptr_POPTR_0001s15900.1:1.000,(Gma_GLYMA09G05710.1:1.000,Gma_GLYMA15G17000.1:0.681,Gma_GLYMA05G26330.1:0.081,Mtr_AES65139:1.000)Papilionoideae373:1.000,Gma_GLYMA08G09240.1:0.163)eurosidsA407:1.000)eurosidsB410:1.000,Vvi_VIT_01s0011g01360.t01:1.000)rosid…
HieranoidOG-eudicotyledons510:((((Bra_Bra026779.1-P:1.000,Aly_fgenesh2_kg.1__1656__AT1G15130.1:0.568,Ath_AT1G15130.1:0.558,Bra_Bra026162.1-P:0.448,(Ptr_POPTR_0008s12580.1:1.000,Ptr_POPTR_0010s12660.1:0.506,(Gma_GLYMA10G41290.1:1.000,Gma_GLYMA20G25960.1:0.934,Mtr_AES62825:1.000)Papilionoideae1484:1.000)eurosidsA619:1.000)eurosidsB626:1.000,Vvi_VIT_01s0011g04520.t01:1.000)rosids800:1.000,(Stu_PGSC0…
HieranoidOG-eudicotyledons511:((Mtr_AES88742:1.000,(Stu_PGSC0003DMT400065251:1.000,Sly_Solyc11g072710.1.1:1.000)Solanaceae316:1.000)eudicotyledons511:1.000)root
HieranoidOG-eudicotyledons512:((((Aly_scaffold_500731.1:1.000,Ath_AT3G27730.1:0.889,Bra_Bra033025.1-P:0.524,(Ptr_POPTR_0001s35040.1:1.000,Gma_GLYMA16G07850.2:1.000)eurosidsA1742:1.000)eurosidsB523:1.000,Vvi_VIT_14s0066g00880.t01:1.000)rosids454:1.000,Sly_Solyc02g086580.2.1:1.000,Stu_PGSC0003DMT400001255:0.085)eudicotyledons512:1.000)root
HieranoidOG-eudicotyledons513:((((Bra_Bra036301.1-P:1.000,Aly_fgenesh2_kg.6__3514__AT4G01970.1:0.685,Ath_AT4G01970.1:0.640,(Ptr_POPTR_0014s11370.1:1.000,Ptr_POPTR_0002s19450.1:0.474,Gma_GLYMA19G40550.1:1.000,Mtr_AET04367:0.093)eurosidsA709:1.000)eurosidsB1110:1.000,Vvi_VIT_07s0005g01680.t01:1.000)rosids1186:1.000,(Stu_PGSC0003DMT400023280:1.000,Sly_Solyc01g079300.2.1:1.000)Solanaceae705:1.000)eud…
HieranoidOG-eudicotyledons514:((((Ath_AT3G62310.1:1.000,Ath_AT2G47250.1:0.399,Bra_Bra007671.1-P:0.354,Bra_Bra000445.1-P:0.354,(Ptr_POPTR_0002s19340.1:1.000,Ptr_POPTR_0014s11320.1:0.450,(Gma_GLYMA02G01390.1:1.000,Mtr_AES61622:1.000)Papilionoideae615:1.000,Gma_GLYMA03G37980.1:0.414,Gma_GLYMA19G40600.1:0.404)eurosidsA685:1.000)eurosidsB634:1.000,Vvi_VIT_07s0005g01770.t01:1.000)rosids674:1.000,(Stu_P…
HieranoidOG-eudicotyledons515:((((Aly_scaffold_101915.1:1.000,Ath_AT1G17230.1:0.881,Bra_Bra025988.1-P:0.628,(Ptr_POPTR_0011s14310.1:1.000,Gma_GLYMA08G18610.1:1.000,Gma_GLYMA15G40320.2:1.000,Gma_GLYMA15G40320.1:0.533,Gma_GLYMA15G40320.3:0.515)eurosidsA454:1.000)eurosidsB542:1.000,Vvi_VIT_19s0027g00010.t01:1.000)rosids437:1.000,(Stu_PGSC0003DMT400079864:1.000,Sly_Solyc07g056410.2.1:1.000)Solanaceae…
HieranoidOG-eudicotyledons516:(((Aly_fgenesh2_kg.1__3015__AT1G28420.1:1.000,Ath_AT1G28420.1:0.864,Bra_Bra032908.1-P:0.563,(Ptr_POPTR_0011s05660.1:1.000,Ptr_POPTR_0004s04840.1:0.581,Gma_GLYMA13G30860.1:1.000,(Gma_GLYMA07G32180.3:1.000,Gma_GLYMA07G32180.2:0.996,Gma_GLYMA07G32180.5:0.992,Gma_GLYMA07G32180.4:0.989,Gma_GLYMA13G24370.1:0.749,Mtr_AES63895:1.000)Papilionoideae72:1.000)eurosidsA208:1.000)…
HieranoidOG-eudicotyledons517:((((Ath_AT4G18240.1:1.000,Bra_Bra021017.1-P:0.635,(Ptr_POPTR_0001s34570.1:1.000,Gma_GLYMA05G25790.1:1.000,Gma_GLYMA08G08740.2:0.875)eurosidsA2050:1.000)eurosidsB698:1.000,Vvi_VIT_10s0003g02880.t01:1.000)rosids585:1.000,(Stu_PGSC0003DMT400021444:1.000,Sly_Solyc02g071040.2.1:1.000)Solanaceae443:1.000)eudicotyledons517:1.000)root
HieranoidOG-eudicotyledons518:((((Aly_fgenesh2_kg.6__3424__AT4G02680.1:1.000,Ath_AT4G02680.1:0.914,(Ptr_POPTR_0005s23610.1:1.000,Ptr_POPTR_0002s04910.1:0.366,(Gma_GLYMA02G16310.3:1.000,Gma_GLYMA02G16310.2:1.000,Gma_GLYMA10G03520.1:1.000,Mtr_AES60833:1.000)Papilionoideae473:1.000,Gma_GLYMA19G34200.1:1.000,Gma_GLYMA03G31370.1:0.822,Gma_GLYMA03G31370.2:0.822)eurosidsA659:1.000)eurosidsB617:1.000,Vvi…
HieranoidOG-eudicotyledons519:(((Ptr_POPTR_0006s11720.1:1.000,Vvi_VIT_08s0007g03920.t01:1.000)rosids521:1.000,(Stu_PGSC0003DMT400007038:1.000,Stu_PGSC0003DMT400007041:0.932,Sly_Solyc09g009080.2.1:1.000)Solanaceae77:1.000)eudicotyledons519:1.000)root
HieranoidOG-eudicotyledons520:(((Ath_AT3G51550.1:1.000,Aly_fgenesh2_kg.5__1499__AT3G51550.1:0.903,Bra_Bra012850.1-P:0.405,(Ptr_POPTR_0016s14560.1:1.000,Ptr_POPTR_0006s11050.1:0.495,(Gma_GLYMA09G40980.1:1.000,Gma_GLYMA18G44830.1:0.706,Mtr_AES91295:1.000)Papilionoideae425:1.000)eurosidsA636:1.000)eurosidsB594:1.000,(Stu_PGSC0003DMT400076840:1.000,Sly_Solyc09g015830.1.1:1.000)Solanaceae1841:1.000)eu…
HieranoidOG-eudicotyledons521:((((Bra_Bra014816.1-P:1.000,Aly_fgenesh2_kg.5__1836__AT3G54440.1:0.733,Ath_AT3G54440.1:0.721,Ath_AT3G54440.2:0.716,Ath_AT3G54440.3:0.708,(Ptr_POPTR_0001s06470.1:1.000,Ptr_POPTR_0003s19590.1:0.603,Gma_GLYMA13G26700.1:1.000,Mtr_AET02325:0.478)eurosidsA277:1.000)eurosidsB235:1.000,Vvi_VIT_13s0067g03000.t01:1.000)rosids248:1.000,Sly_Solyc08g014480.2.1:1.000)eudicotyledon…
HieranoidOG-eudicotyledons522:(((Ath_AT2G32810.1:1.000,Aly_scaffold_401847.1:1.000,Ath_AT2G32810.2:0.895,Bra_Bra021814.1-P:0.831,(Ptr_POPTR_0017s08470.1:1.000,(Gma_GLYMA08G11670.1:1.000,Mtr_AET04139:1.000)Papilionoideae420:1.000)eurosidsA662:1.000)eurosidsB1497:1.000,(Stu_PGSC0003DMT400067956:1.000,Sly_Solyc09g092160.2.1:1.000)Solanaceae556:1.000,Stu_PGSC0003DMT400067954:0.466)eudicotyledons522:1…
HieranoidOG-eudicotyledons523:((((Aly_scaffold_702622.1:1.000,Ath_AT4G18130.1:0.895,Bra_Bra013286.1-P:0.644,(Gma_GLYMA09G11600.1:1.000,Mtr_AES65822:1.000)Papilionoideae266:1.000,Gma_GLYMA15G23400.2:0.087)eurosidsB553:1.000,Vvi_VIT_10s0003g02680.t01:1.000)rosids516:1.000,(Stu_PGSC0003DMT400007943:1.000,Stu_PGSC0003DMT400007944:0.962,Sly_Solyc02g071260.2.1:1.000)Solanaceae177:1.000,Stu_PGSC0003DMT4…
HieranoidOG-eudicotyledons524:((Mtr_AES73698:1.000,Mtr_AES92083:0.610,Gma_GLYMA17G04610.1:0.517,Mtr_AES92084:0.448,Gma_GLYMA17G04610.2:0.440,(Stu_PGSC0003DMT400019156:1.000,Sly_Solyc11g067300.1.1:1.000)Solanaceae295:1.000)eudicotyledons524:1.000)root
HieranoidOG-eudicotyledons525:(((Bra_Bra014505.1-P:1.000,Aly_scaffold_503249.1:0.596,Ath_AT3G60240.2:0.543,Ath_AT3G60240.4:0.541,Ath_AT3G60240.3:0.541,(Gma_GLYMA03G25390.2:1.000,Gma_GLYMA07G13380.1:0.719,Gma_GLYMA07G13380.2:0.703,Mtr_AET01226:1.000)Papilionoideae115:1.000)eurosidsB555:1.000,(Stu_PGSC0003DMT400004341:1.000,Sly_Solyc01g088700.2.1:1.000)Solanaceae13:1.000,Stu_PGSC0003DMT400004340:0.…
HieranoidOG-eudicotyledons526:((((Bra_Bra009830.1-P:1.000,Aly_fgenesh2_kg.6__1077__AT5G11110.1:0.423,Ath_AT5G11110.1:0.393,Bra_Bra006090.1-P:0.350,Ptr_POPTR_0018s01960.1:1.000)eurosidsB330:1.000,Vvi_VIT_04s0008g05730.t01:1.000)rosids371:1.000,(Stu_PGSC0003DMT400071807:1.000,Sly_Solyc07g007790.2.1:1.000)Solanaceae259:1.000,Sly_Solyc08g042000.2.1:0.233)eudicotyledons526:1.000)root
HieranoidOG-eudicotyledons527:((Ptr_POPTR_0008s09590.1:1.000,(Stu_PGSC0003DMT400032190:1.000,Sly_Solyc03g059490.1.1:1.000)Solanaceae194:1.000)eudicotyledons527:1.000)root
HieranoidOG-eudicotyledons528:((((Ath_AT1G01220.1:1.000,Aly_fgenesh2_kg.1__109__AT1G01220.1:0.887,Bra_Bra032626.1-P:0.627,(Ptr_POPTR_0014s09690.1:1.000,(Gma_GLYMA03G42000.1:1.000,Gma_GLYMA19G44690.1:0.903,Mtr_AES82793:1.000)Papilionoideae1865:1.000)eurosidsA529:1.000)eurosidsB332:1.000,Vvi_VIT_15s0046g00110.t01:1.000)rosids362:1.000,(Stu_PGSC0003DMT400000667:1.000,Stu_PGSC0003DMT400000666:0.864,S…
HieranoidOG-eudicotyledons529:((((Aly_fgenesh2_kg.6__1219__AT5G12370.1:1.000,Ath_AT5G12370.1:0.950,Ath_AT5G12370.2:0.950,Ath_AT5G12370.3:0.900,Bra_Bra008893.1-P:0.529,(Ptr_POPTR_0014s08590.1:1.000,(Gma_GLYMA07G05160.1:1.000,Gma_GLYMA16G01660.1:0.765,Mtr_AET01938:1.000,Mtr_AET01937:0.765)Papilionoideae555:1.000)eurosidsA997:1.000)eurosidsB631:1.000,Bra_Bra006157.1-P:0.426,Vvi_VIT_15s0046g02200.t01…
HieranoidOG-eudicotyledons530:((Vvi_VIT_05s0020g04380.t01:1.000,((Bra_Bra023790.1-P:1.000,Aly_scaffold_302744.1:0.681,Ath_AT3G22910.1:0.656,Bra_Bra033900.1-P:0.650,Ptr_POPTR_0008s15890.1:1.000)eurosidsB463:1.000,Vvi_VIT_05s0020g04280.t01:1.000,Vvi_VIT_05s0020g04300.t01:0.622,Vvi_VIT_05s0020g04390.t01:0.431)rosids474:1.000,Vvi_VIT_05s0020g04270.t01:0.284,(Stu_PGSC0003DMT400050008:1.000,Stu_PGSC000…
HieranoidOG-eudicotyledons531:(((Bra_Bra033865.1-P:1.000,(Aly_fgenesh2_kg.1__3336__AT1G31930.1:1.000,Ath_AT1G31930.2:0.956,Ath_AT1G31930.1:0.956,Ath_AT1G31930.3:0.956,Bra_Bra023220.1-P:0.688,(Ptr_POPTR_0015s05370.1:1.000,(Gma_GLYMA09G30230.2:1.000,Gma_GLYMA07G11970.1:0.604,Mtr_AES76108:1.000)Papilionoideae550:1.000,Gma_GLYMA07G11970.2:0.203,Gma_GLYMA07G11970.3:0.196)eurosidsA1219:1.000)eurosidsB1…
HieranoidOG-eudicotyledons532:((((Ath_AT5G19690.1:1.000,Aly_fgenesh2_kg.6__1997__AT5G19690.1:0.959,Bra_Bra002255.1-P:0.885,Bra_Bra006514.1-P:0.861,(Ptr_POPTR_0018s09300.1:1.000,(Gma_GLYMA01G01270.1:1.000,Gma_GLYMA16G08410.1:0.388,Mtr_AES62966:1.000)Papilionoideae521:1.000)eurosidsA640:1.000)eurosidsB1413:1.000,Vvi_VIT_11s0016g03320.t01:1.000)rosids608:1.000,Sly_Solyc12g008360.1.1:1.000)eudicotyle…
HieranoidOG-eudicotyledons533:((Gma_GLYMA04G32920.1:1.000,Gma_GLYMA06G21311.1:0.823,(Stu_PGSC0003DMT400063400:1.000,Sly_Solyc03g115610.2.1:1.000)Solanaceae234:1.000,(Stu_PGSC0003DMT400083089:1.000,Sly_Solyc06g069650.2.1:1.000)Solanaceae223:1.000)eudicotyledons533:1.000)root
HieranoidOG-eudicotyledons534:((((Aly_fgenesh2_kg.2__435__AT1G60070.1:1.000,Ath_AT1G60070.1:0.932,Ath_AT1G60070.2:0.749,Gma_GLYMA08G39930.2:1.000)eurosidsB1429:1.000,Vvi_VIT_01s0026g00310.t01:1.000)rosids597:1.000,(Stu_PGSC0003DMT400010532:1.000,Sly_Solyc05g005780.2.1:1.000)Solanaceae741:1.000,Sly_Solyc04g025870.2.1:0.387)eudicotyledons534:1.000)root
HieranoidOG-eudicotyledons535:((((Bra_Bra010712.1-P:1.000,Ath_AT4G39080.1:0.711,Aly_fgenesh2_kg.7__109__AT4G39080.1:0.698,Bra_Bra031187.1-P:0.457,Bra_Bra011878.1-P:0.271,(Ptr_POPTR_0009s12430.1:1.000,Ptr_POPTR_0004s16750.1:0.478,(Gma_GLYMA11G12120.1:1.000,Gma_GLYMA12G04330.1:0.893,Mtr_AES89197:1.000)Papilionoideae540:1.000)eurosidsA668:1.000)eurosidsB597:1.000,Ath_AT2G21410.1:0.512,Aly_fgenesh2_k…
HieranoidOG-eudicotyledons536:((Bra_Bra014622.1-P:1.000,((Ath_AT2G41790.1:1.000,Aly_fgenesh2_kg.4__2320__AT2G41790.1:0.945,Bra_Bra004649.1-P:0.724,Bra_Bra007329.1-P:0.205,(Ptr_POPTR_0006s04920.1:1.000,Gma_GLYMA03G29351.1:1.000,Gma_GLYMA19G32165.1:0.830)eurosidsA468:1.000)eurosidsB451:1.000,Aly_scaffold_502918.1:0.144,Aly_Al_scaffold_0005_2665:0.131,Vvi_VIT_08s0007g08490.t01:1.000,Vvi_VIT_08s0007g…
HieranoidOG-eudicotyledons537:(((Ptr_POPTR_0011s12550.1:1.000,Vvi_VIT_19s0014g03400.t01:1.000)rosids813:1.000,Stu_PGSC0003DMT400090495:1.000,Stu_PGSC0003DMT400049559:1.000,(Stu_PGSC0003DMT400064427:1.000,Sly_Solyc10g006870.1.1:1.000)Solanaceae844:1.000)eudicotyledons537:1.000)root
HieranoidOG-eudicotyledons538:((Ptr_POPTR_0007s01340.1:1.000,Ptr_POPTR_0017s04790.1:0.315,(Stu_PGSC0003DMT400081228:1.000,Sly_Solyc02g077630.2.1:1.000)Solanaceae353:1.000,(Stu_PGSC0003DMT400033367:1.000,Sly_Solyc03g006300.1.1:1.000)Solanaceae385:1.000)eudicotyledons538:1.000)root
HieranoidOG-eudicotyledons539:((((Aly_fgenesh2_kg.2__2076__AT1G77800.1:1.000,Bra_Bra015655.1-P:0.544,Bra_Bra008337.1-P:0.539,Ath_AT1G77800.1:0.171,Ath_AT1G77800.2:0.169,(Gma_GLYMA06G11370.1:1.000,Gma_GLYMA04G43310.1:0.587,Mtr_AES71377:1.000,Mtr_AES71378:0.322)Papilionoideae176:1.000)eurosidsB1102:1.000,Vvi_VIT_18s0001g04040.t01:1.000)rosids930:1.000,Sly_Solyc11g013530.1.1:1.000)eudicotyledons539:…
HieranoidOG-eudicotyledons540:((((Ath_AT2G41620.1:1.000,Aly_fgenesh2_kg.4__2301__AT2G41620.1:0.912,Bra_Bra016924.1-P:0.738,Bra_Bra007321.1-P:0.478,Ath_AT3G57350.1:0.414,(Ptr_POPTR_0012s01060.1:1.000,Ptr_POPTR_0015s05790.1:0.475,Gma_GLYMA15G01270.1:1.000,Gma_GLYMA13G44070.1:0.860,Mtr_AES68112:0.632)eurosidsA649:1.000)eurosidsB674:1.000,Aly_scaffold_502901.1:0.246,Vvi_VIT_08s0007g08940.t01:1.000)ro…
HieranoidOG-eudicotyledons541:((Vvi_VIT_04s0023g03570.t01:1.000,(Stu_PGSC0003DMT400058030:1.000,Sly_Solyc03g033460.2.1:1.000)Solanaceae1098:1.000)eudicotyledons541:1.000)root
HieranoidOG-eudicotyledons542:((((Aly_fgenesh2_kg.8__2123__AT5G61480.1:1.000,Ath_AT5G61480.1:0.868,Bra_Bra012952.1-P:0.561,(Ptr_POPTR_0003s10680.1:1.000,Ptr_POPTR_0001s00820.1:0.685,Gma_GLYMA12G00890.1:1.000,Gma_GLYMA09G36460.1:0.833,Gma_GLYMA09G36460.2:0.365)eurosidsA495:1.000)eurosidsB584:1.000,Vvi_VIT_16s0013g01990.t01:1.000)rosids726:1.000,Stu_PGSC0003DMT400048524:1.000,(Stu_PGSC0003DMT400018…
HieranoidOG-eudicotyledons543:((Ptr_POPTR_0015s09450.1:1.000,Ptr_POPTR_0012s08630.1:0.506,Sly_Solyc05g013440.2.1:1.000)eudicotyledons543:1.000)root
HieranoidOG-eudicotyledons544:((((Ath_AT4G10770.1:1.000,Aly_fgenesh2_kg.6__3056__AT4G10770.1:0.882,Bra_Bra035279.1-P:0.576,(Ptr_POPTR_0003s14540.1:1.000,Gma_GLYMA20G16480.1:1.000,Mtr_AES71704:0.261)eurosidsA755:1.000)eurosidsB667:1.000,Bra_Bra033168.1-P:0.096,Vvi_VIT_02s0025g02390.t01:1.000)rosids811:1.000,(Stu_PGSC0003DMT400031916:1.000,Sly_Solyc08g082990.2.1:1.000)Solanaceae1091:1.000)eudicotyl…
HieranoidOG-eudicotyledons545:(((Ptr_POPTR_0010s20870.1:1.000,Ptr_POPTR_0008s05850.1:0.828,(Ath_AT2G29190.2:1.000,Ath_AT2G29190.1:1.000,Aly_fgenesh2_kg.4__898__AT2G29200.1:0.840,Aly_fgenesh2_kg.4__893__AT2G29140.1:0.762,Ath_AT2G29200.1:0.759,Gma_GLYMA11G14500.1:0.788,Gma_GLYMA12G06430.1:1.000,Gma_GLYMA12G06450.3:0.740,Mtr_AES67647:0.538,(Ptr_POPTR_0001s25020.1:1.000,Ptr_POPTR_0009s03980.1:0.140,G…
HieranoidOG-eudicotyledons546:(((Ath_AT2G02220.1:1.000,Aly_fgenesh2_kg.5__140__AT2G02220.1:1.000,Bra_Bra026610.1-P:0.064,Ptr_POPTR_0010s10790.1:1.000)eurosidsB641:1.000,(Stu_PGSC0003DMT400042178:1.000,Sly_Solyc01g008140.2.1:1.000)Solanaceae3379:1.000)eudicotyledons546:1.000)root
HieranoidOG-eudicotyledons547:((((Ptr_POPTR_0016s14500.1:1.000,Gma_GLYMA18G44550.2:1.000,Gma_GLYMA09G41040.1:0.832,Gma_GLYMA16G34611.1:0.208,Gma_GLYMA16G34611.2:0.205)eurosidsA244:1.000,Vvi_VIT_08s0058g01400.t01:1.000)rosids187:1.000,(Stu_PGSC0003DMT400080209:1.000,Sly_Solyc10g074940.1.1:1.000)Solanaceae1566:1.000)eudicotyledons547:1.000)root
HieranoidOG-eudicotyledons548:((((Ath_AT3G54230.1:1.000,Ath_AT3G54230.2:0.996,Aly_fgenesh2_kg.5__1812__AT3G54230.1:0.870,Bra_Bra007057.1-P:0.525,(Ptr_POPTR_0017s02120.1:1.000,Gma_GLYMA08G35510.3:1.000,Gma_GLYMA08G35510.2:0.997,Gma_GLYMA16G18030.4:0.849,Gma_GLYMA16G18030.3:0.845)eurosidsA912:1.000)eurosidsB1029:1.000,Vvi_VIT_02s0012g00870.t01:1.000)rosids985:1.000,Sly_Solyc08g077310.2.1:1.000)eudi…
HieranoidOG-eudicotyledons549:(((Aly_fgenesh2_kg.7__496__AT4G35790.1:1.000,Ath_AT4G35790.1:0.807,Ath_AT4G35790.2:0.768,Bra_Bra017730.1-P:0.470,Ath_AT4G35790.3:0.106,Vvi_VIT_00s0264g00100.t01:1.000)rosids670:1.000,Bra_Bra010512.1-P:0.192,Sly_Solyc02g083340.2.1:1.000,Sly_Solyc02g061850.2.1:0.320)eudicotyledons549:1.000)root
HieranoidOG-eudicotyledons550:((((Aly_Al_scaffold_0004_1161:1.000,(Ptr_POPTR_0009s01060.1:1.000,Gma_GLYMA13G39631.1:1.000,Gma_GLYMA12G30253.1:0.207)eurosidsA1071:1.000)eurosidsB855:1.000,Vvi_VIT_06s0061g00740.t01:1.000)rosids838:1.000,(Stu_PGSC0003DMT400018369:1.000,Sly_Solyc06g074810.2.1:1.000)Solanaceae123:1.000)eudicotyledons550:1.000)root
HieranoidOG-eudicotyledons551:((((Bra_Bra009320.1-P:1.000,Ath_AT5G08110.1:0.182,(Ptr_POPTR_0012s06280.1:1.000,Gma_GLYMA06G22745.4:1.000,Gma_GLYMA06G22745.3:1.000,Gma_GLYMA06G22745.2:1.000,Gma_GLYMA06G22745.5:1.000,Gma_GLYMA06G22745.1:1.000)eurosidsA5612:1.000)eurosidsB663:1.000,Vvi_VIT_17s0000g04900.t01:1.000)rosids839:1.000,Sly_Solyc03g114780.2.1:1.000)eudicotyledons551:1.000)root
HieranoidOG-eudicotyledons552:((Ptr_POPTR_0001s29220.1:1.000,(Stu_PGSC0003DMT400027698:1.000,Sly_Solyc01g106220.2.1:1.000,Sly_Solyc01g106240.2.1:1.000)Solanaceae587:1.000)eudicotyledons552:1.000)root
HieranoidOG-eudicotyledons553:((Gma_GLYMA20G32370.2:1.000,Sly_Solyc11g008340.1.1:1.000)eudicotyledons553:1.000)root
HieranoidOG-eudicotyledons554:((((Ath_AT5G20730.2:1.000,Ath_AT5G20730.1:0.997,Ath_AT5G20730.3:0.949,Aly_fgenesh2_kg.6__2115__AT5G20730.1:0.891,(Ptr_POPTR_0006s14070.2:1.000,Ptr_POPTR_0006s14070.5:1.000,Ptr_POPTR_0006s14070.3:0.979,Ptr_POPTR_0006s14070.1:0.889,Ptr_POPTR_0006s14070.4:0.807,(Gma_GLYMA09G08350.1:1.000,Gma_GLYMA15G19980.3:0.792,Gma_GLYMA15G19980.2:0.792,Gma_GLYMA17G05220.1:0.144,Gma_G…
HieranoidOG-eudicotyledons555:((((Aly_fgenesh2_kg.2__1636__AT1G73660.1:1.000,Ath_AT1G73660.1:0.850,Bra_Bra015976.1-P:0.462,Bra_Bra025927.1-P:0.257,Aly_fgenesh2_kg.1__1986__AT1G18160.1:0.254,(Ptr_POPTR_0015s04410.1:1.000,Ptr_POPTR_0012s04570.1:0.422,(Gma_GLYMA05G33910.1:1.000,Gma_GLYMA08G05720.1:0.739,Gma_GLYMA08G05720.2:0.068,Mtr_AET05565:1.000)Papilionoideae389:1.000,Gma_GLYMA07G11430.1:0.261,Gm…
HieranoidOG-eudicotyledons556:(((Bra_Bra004663.1-P:1.000,Vvi_VIT_08s0007g06770.t01:1.000)rosids1306:1.000,Sly_Solyc10g079010.1.1:1.000)eudicotyledons556:1.000)root
HieranoidOG-eudicotyledons557:((((Ath_AT3G06010.1:1.000,Aly_Al_scaffold_0003_591:0.850,Bra_Bra040237.1-P:0.668,Aly_fgenesh2_kg.6__1948__AT5G19310.1:0.209,Ath_AT5G19310.1:0.153,(Ptr_POPTR_0010s10160.1:1.000,(Gma_GLYMA10G39635.1:1.000,Gma_GLYMA20G28120.1:0.797,Mtr_AES62700:1.000)Papilionoideae204:1.000,Gma_GLYMA11G00640.1:0.394,Mtr_AES93636:0.286,Gma_GLYMA11G00640.2:0.228)eurosidsA387:1.000)eurosid…
HieranoidOG-eudicotyledons558:((Vvi_VIT_15s0046g00760.t01:1.000,Sly_Solyc01g095890.2.1:1.000)eudicotyledons558:1.000)root
HieranoidOG-eudicotyledons559:((((Ath_AT5G55540.1:1.000,Aly_fgenesh2_kg.8__1456__AT5G55540.1:0.914,Bra_Bra002898.1-P:0.685,(Ptr_POPTR_0001s37210.1:1.000,(Gma_GLYMA08G43730.1:1.000,Gma_GLYMA18G09100.1:0.645,Mtr_AES70501:1.000)Papilionoideae80:1.000)eurosidsA251:1.000)eurosidsB287:1.000,Vvi_VIT_19s0090g01650.t01:1.000)rosids344:1.000,Sly_Solyc03g112750.2.1:1.000)eudicotyledons559:1.000)root
HieranoidOG-eudicotyledons560:((Aly_fgenesh1_pg.C_scaffold_4000806:1.000,Sly_Solyc06g073780.2.1:1.000)eudicotyledons560:1.000)root
HieranoidOG-eudicotyledons561:((Gma_GLYMA02G09480.1:1.000,(Stu_PGSC0003DMT400058627:1.000,Stu_PGSC0003DMT400058628:1.000,Sly_Solyc01g005210.2.1:1.000)Solanaceae665:1.000,Stu_PGSC0003DMT400058626:1.000,(Stu_PGSC0003DMT400045231:1.000,Stu_PGSC0003DMT400045230:1.000,Stu_PGSC0003DMT400045229:1.000,Sly_Solyc08g076650.2.1:1.000)Solanaceae701:1.000)eudicotyledons561:1.000)root
HieranoidOG-eudicotyledons562:(((Aly_fgenesh2_kg.3__2192__AT3G19740.1:1.000,Bra_Bra038230.1-P:0.603,(Ath_AT1G50140.1:1.000,Ath_AT1G50140.2:0.919,Aly_scaffold_104736.1:0.886,Bra_Bra014239.1-P:0.719,Ath_AT3G19740.1:0.532,(Ptr_POPTR_0005s09630.1:1.000,Ptr_POPTR_0005s09630.3:0.533,Ptr_POPTR_0007s07920.1:0.220,Ptr_POPTR_0005s09630.2:0.058,(Gma_GLYMA11G10800.1:1.000,Gma_GLYMA11G10800.2:0.979,Gma_GLYMA1…
HieranoidOG-eudicotyledons563:(((Bra_Bra015091.1-P:1.000,Ath_AT3G24870.1:1.000,Ath_AT3G24870.2:0.976,Ath_AT3G24880.1:0.799,Bra_Bra013238.1-P:0.604,Aly_fgenesh2_kg.3__2706__AT3G24880.1:0.383,(Ptr_POPTR_0014s19020.1:1.000,Ptr_POPTR_0002s24490.1:1.000,Gma_GLYMA18G36628.4:1.000,Gma_GLYMA18G36628.1:1.000,Gma_GLYMA18G36628.2:1.000,Gma_GLYMA18G36628.3:1.000,Gma_GLYMA18G36628.6:1.000)eurosidsA162:1.000,G…
HieranoidOG-eudicotyledons564:((((Ath_AT4G30790.1:1.000,Bra_Bra011222.1-P:0.595,Bra_Bra024043.1-P:0.522,Bra_Bra010273.1-P:0.346,(Ptr_POPTR_0018s11200.1:1.000,Ptr_POPTR_0006s19450.1:0.576,(Gma_GLYMA02G36800.2:1.000,Gma_GLYMA17G07920.1:0.145,Mtr_AES92467:1.000)Papilionoideae182:1.000)eurosidsA462:1.000)eurosidsB488:1.000,Vvi_VIT_11s0037g00730.t01:1.000)rosids508:1.000,(Stu_PGSC0003DMT400028973:1.00…
HieranoidOG-eudicotyledons565:((((Ath_AT3G10180.1:1.000,Aly_fgenesh2_kg.3__1044__AT3G10180.1:0.710,Bra_Bra001287.1-P:0.358,(Ptr_POPTR_0006s03910.1:1.000,Gma_GLYMA17G31376.4:1.000,Gma_GLYMA17G31376.3:0.995,Gma_GLYMA17G31376.2:0.867,Gma_GLYMA17G31376.1:0.863)eurosidsA479:1.000)eurosidsB466:1.000,Vvi_VIT_08s0007g05340.t01:1.000)rosids642:1.000,Sly_Solyc04g040110.2.1:1.000)eudicotyledons565:1.000)root
HieranoidOG-eudicotyledons566:((Vvi_VIT_12s0059g01430.t01:1.000,Sly_Solyc07g049500.2.1:1.000)eudicotyledons566:1.000)root
HieranoidOG-eudicotyledons567:((((Aly_scaffold_403776.1:1.000,Ath_AT2G47980.1:0.857,Bra_Bra004420.1-P:0.593,Aly_scaffold_700805.1:0.501,(Ptr_POPTR_0014s14940.1:1.000,Ptr_POPTR_0002s23150.1:0.688,(Gma_GLYMA03G36570.1:1.000,Mtr_AES85222:1.000)Papilionoideae338:1.000)eurosidsA602:1.000)eurosidsB468:1.000,Vvi_VIT_07s0104g01070.t01:1.000)rosids461:1.000,(Stu_PGSC0003DMT400041085:1.000,Sly_Solyc05g0265…
HieranoidOG-eudicotyledons568:((((Ath_AT5G06970.1:1.000,Aly_fgenesh2_kg.6__650__AT5G06970.1:0.918,Bra_Bra009303.1-P:0.661,(Ptr_POPTR_0001s06740.1:1.000,Gma_GLYMA15G36920.1:1.000,Gma_GLYMA13G26220.1:0.888,Mtr_AET02409:0.659,Gma_GLYMA15G36920.2:0.519)eurosidsA382:1.000)eurosidsB305:1.000,Vvi_VIT_13s0084g00630.t01:1.000)rosids329:1.000,Sly_Solyc01g096540.2.1:1.000)eudicotyledons568:1.000)root
HieranoidOG-eudicotyledons569:(((Bra_Bra015398.1-P:1.000,Aly_fgenesh2_kg.1__467__AT1G05200.2:0.707,Ath_AT1G05200.1:0.686,Ath_AT1G05200.2:0.686,Bra_Bra032480.1-P:0.624,(Ptr_POPTR_0014s15030.1:1.000,Ptr_POPTR_0002s23060.1:0.508,Mtr_AES67247:1.000,Gma_GLYMA12G32030.1:0.213,Gma_GLYMA13G38450.3:0.194,Gma_GLYMA13G38450.2:0.194,Gma_GLYMA12G10650.2:0.066)eurosidsA758:1.000)eurosidsB711:1.000,Aly_fgenesh1…
HieranoidOG-eudicotyledons570:((((Ath_AT3G53090.1:1.000,Ath_AT3G53090.2:1.000,Aly_fgenesh2_kg.5__1676__AT3G53090.1:0.847,Bra_Bra040685.1-P:0.747,(Ptr_POPTR_0016s10990.1:1.000,Gma_GLYMA19G37310.5:1.000,Gma_GLYMA19G37310.1:1.000,Gma_GLYMA19G37310.6:1.000,Gma_GLYMA03G34650.2:0.672)eurosidsA1705:1.000)eurosidsB556:1.000,Vvi_VIT_08s0007g04290.t01:1.000)rosids507:1.000,Sly_Solyc09g008700.1.1:1.000)eudi…
HieranoidOG-eudicotyledons571:((Vvi_VIT_05s0020g03170.t01:1.000,(Stu_PGSC0003DMT400081370:1.000,Sly_Solyc09g075860.2.1:1.000)Solanaceae633:1.000,Sly_Solyc09g075870.1.1:0.066)eudicotyledons571:1.000)root
HieranoidOG-eudicotyledons572:(((Aly_fgenesh2_kg.1__745__AT1G07650.1:1.000,Ath_AT1G07650.1:0.837,Ath_AT1G07650.2:0.829,Bra_Bra018693.1-P:0.584,Vvi_VIT_12s0028g01350.t01:1.000)rosids704:1.000,(Stu_PGSC0003DMT400044535:1.000,Sly_Solyc07g055810.2.1:1.000)Solanaceae333:1.000)eudicotyledons572:1.000)root
HieranoidOG-eudicotyledons573:((((Aly_fgenesh2_kg.1__2011__AT1G18370.1:1.000,Ath_AT1G18370.1:0.912,Bra_Bra025912.1-P:0.646,Bra_Bra031027.1-P:0.495,(Ptr_POPTR_0012s05060.1:1.000,Ptr_POPTR_0015s03900.1:0.582,(Gma_GLYMA07G10790.1:1.000,Gma_GLYMA09G31271.2:1.000,Gma_GLYMA09G31271.1:1.000,Mtr_AES76623:1.000)Papilionoideae402:1.000)eurosidsA403:1.000)eurosidsB438:1.000,Vvi_VIT_17s0000g03290.t01:1.000)r…
HieranoidOG-eudicotyledons574:((((Bra_Bra008626.1-P:1.000,Ath_AT5G16280.1:0.705,Bra_Bra006347.1-P:0.672,Aly_fgenesh2_kg.6__1612__AT5G16280.1:0.643,Ath_AT5G16280.2:0.592,(Ptr_POPTR_0016s06930.1:1.000,Gma_GLYMA19G38760.1:1.000,Gma_GLYMA03G36110.1:0.852)eurosidsA291:1.000)eurosidsB383:1.000,Vvi_VIT_08s0032g01140.t01:1.000)rosids342:1.000,Sly_Solyc01g006960.2.1:1.000)eudicotyledons574:1.000)root
HieranoidOG-eudicotyledons575:((((Aly_fgenesh2_kg.5__1524__AT3G51770.2:1.000,Ath_AT3G51770.1:0.913,Ath_AT3G51770.2:0.913,Bra_Bra006875.1-P:0.490,Bra_Bra012838.1-P:0.338,(Ptr_POPTR_0016s13180.1:1.000,Ptr_POPTR_0016s13180.3:1.000,Ptr_POPTR_0016s13180.4:0.701,Ptr_POPTR_0006s10430.1:0.449,(Gma_GLYMA01G31170.1:1.000,Gma_GLYMA03G06600.1:0.663,Mtr_AES86773:1.000)Papilionoideae524:1.000)eurosidsA574:1.00…
HieranoidOG-eudicotyledons576:((((Gma_GLYMA10G38280.1:1.000,Gma_GLYMA10G38280.2:1.000,Gma_GLYMA10G38280.3:1.000,Gma_GLYMA20G29580.1:0.831,Gma_GLYMA20G29580.2:0.824,Mtr_AES62546:1.000)Papilionoideae777:1.000,Vvi_VIT_15s0048g02000.t01:1.000)rosids1168:1.000,(Stu_PGSC0003DMT400071377:1.000,Sly_Solyc01g091630.2.1:1.000)Solanaceae855:1.000)eudicotyledons576:1.000)root
HieranoidOG-eudicotyledons577:((((Aly_fgenesh2_kg.1__2070__AT1G18910.1:1.000,Ath_AT1G18910.1:0.836,Bra_Bra031056.1-P:0.598,Ath_AT1G74770.1:0.391,Aly_fgenesh2_kg.2__1743__AT1G74770.1:0.383,(Ptr_POPTR_0015s07790.1:1.000,Gma_GLYMA17G10510.3:1.000,Gma_GLYMA17G10510.2:0.997,Gma_GLYMA17G10510.1:0.768,Mtr_AES78618:0.383)eurosidsA1365:1.000)eurosidsB693:1.000,Bra_Bra015894.1-P:0.337,Vvi_VIT_17s0000g05480…
HieranoidOG-eudicotyledons578:((((Ath_AT3G09090.1:1.000,Ath_AT3G09090.3:1.000,Ath_AT3G09090.2:1.000,Aly_scaffold_301027.1:0.880,Bra_Bra029746.1-P:0.717,(Ptr_POPTR_0016s11820.1:1.000,Ptr_POPTR_0006s09730.1:0.427,(Gma_GLYMA01G27250.1:1.000,Gma_GLYMA03G14690.1:1.000,Gma_GLYMA01G27250.2:0.652,Mtr_AES86801:1.000)Papilionoideae466:1.000)eurosidsA3867:1.000)eurosidsB2048:1.000,Bra_Bra034054.1-P:0.672,Vv…
HieranoidOG-eudicotyledons579:((((Aly_fgenesh2_kg.1__2455__AT1G22620.1:1.000,Ath_AT1G22620.1:0.960,Bra_Bra016373.1-P:0.854,(Ptr_POPTR_0013s11240.1:1.000,Ptr_POPTR_0013s11240.2:0.711,Ptr_POPTR_0019s10930.1:0.095,Ptr_POPTR_0019s10930.2:0.076,Gma_GLYMA12G00320.1:1.000,Gma_GLYMA12G00320.2:0.989,Gma_GLYMA08G26040.1:0.899,Gma_GLYMA08G26040.2:0.888)eurosidsA1346:1.000)eurosidsB1235:1.000,Vvi_VIT_14s0081…
HieranoidOG-eudicotyledons580:((((Ath_AT3G07770.1:1.000,Aly_scaffold_300918.1:0.936,Bra_Bra040027.1-P:0.779,(Ptr_POPTR_0014s16280.1:1.000,(Gma_GLYMA02G47580.1:1.000,Gma_GLYMA14G01100.1:0.586,Mtr_AET00910:1.000,Mtr_AET00911:0.972)Papilionoideae656:1.000)eurosidsA1126:1.000)eurosidsB1908:1.000,Vvi_VIT_12s0057g00670.t01:1.000)rosids799:1.000,(Stu_PGSC0003DMT400015734:1.000,Sly_Solyc07g047790.2.1:1.0…
HieranoidOG-eudicotyledons581:(((Gma_GLYMA06G46130.1:1.000,Gma_GLYMA06G46130.2:1.000,Gma_GLYMA12G10650.3:0.793,Gma_GLYMA12G10650.4:0.476,Vvi_VIT_12s0059g02270.t01:1.000)rosids735:1.000,(Stu_PGSC0003DMT400013498:1.000,Stu_PGSC0003DMT400013497:0.939,Sly_Solyc05g045650.2.1:1.000)Solanaceae683:1.000,Stu_PGSC0003DMT400013496:0.482,Stu_PGSC0003DMT400013495:0.070)eudicotyledons581:1.000)root
HieranoidOG-eudicotyledons582:((Vvi_VIT_17s0000g08530.t01:1.000,(Stu_PGSC0003DMT400069678:1.000,Sly_Solyc06g071500.2.1:1.000)Solanaceae1487:1.000)eudicotyledons582:1.000)root
HieranoidOG-eudicotyledons583:(((Bra_Bra025266.1-P:1.000,Aly_fgenesh1_pm.C_scaffold_5000402:1.000,Ath_AT3G27325.1:0.799,Ath_AT3G27325.2:0.799,Bra_Bra032999.1-P:0.764,Gma_GLYMA19G24223.4:1.000,Mtr_AES78631:1.000,Gma_GLYMA19G24223.5:0.822,Gma_GLYMA19G24223.7:0.325)eurosidsB820:1.000,(Stu_PGSC0003DMT400052121:1.000,Sly_Solyc02g093770.2.1:1.000)Solanaceae1303:1.000,Stu_PGSC0003DMT400052131:0.445)eudi…
HieranoidOG-eudicotyledons584:((Ptr_POPTR_0002s13440.1:1.000,(Stu_PGSC0003DMT400043472:1.000,Stu_PGSC0003DMT400043471:1.000,Sly_Solyc04g079900.2.1:1.000)Solanaceae1064:1.000,Stu_PGSC0003DMT400043470:0.891)eudicotyledons584:1.000)root
HieranoidOG-eudicotyledons585:(((Ath_AT5G60600.1:1.000,Ath_AT5G60600.2:0.959,Aly_scaffold_802695.1:0.853,Ath_AT5G60600.3:0.182,Bra_Bra002468.1-P:0.065,(Ptr_POPTR_0009s01900.1:1.000,Ptr_POPTR_0009s01900.2:1.000,Ptr_POPTR_0009s01900.7:1.000,Ptr_POPTR_0009s01900.6:1.000,Ptr_POPTR_0004s22010.1:1.000,Gma_GLYMA12G29590.4:1.000,Gma_GLYMA12G29590.5:1.000,Gma_GLYMA12G29590.3:1.000,Gma_GLYMA13G40140.1:1.00…
HieranoidOG-eudicotyledons586:((((Ath_AT2G45290.1:1.000,Bra_Bra004898.1-P:0.489,Ath_AT3G60750.1:0.452,Ath_AT3G60750.2:0.434,Bra_Bra014473.1-P:0.368,(Gma_GLYMA03G03200.1:1.000,Mtr_AES87337:1.000)Papilionoideae858:1.000)eurosidsB793:1.000,Aly_fgenesh2_kg.5__2540__AT3G60750.1:0.338,Bra_Bra007555.1-P:0.256,Vvi_VIT_16s0022g01440.t01:1.000)rosids827:1.000,(Stu_PGSC0003DMT400056799:1.000,Sly_Solyc10g018…
HieranoidOG-eudicotyledons587:((((Aly_fgenesh1_pg.C_scaffold_4001434:1.000,Ath_AT2G33420.1:0.945,Bra_Bra022939.1-P:0.711,Bra_Bra021851.1-P:0.708,Aly_fgenesh2_kg.1__379__AT1G04470.1:0.463,(Ptr_POPTR_0008s17010.1:1.000,Ptr_POPTR_0010s07860.1:0.060,(Gma_GLYMA10G27670.1:1.000,Gma_GLYMA20G21610.1:0.736,Mtr_AES60361:1.000)Papilionoideae460:1.000,Gma_GLYMA20G34360.1:0.134,Gma_GLYMA10G33290.1:0.094)euros…
HieranoidOG-eudicotyledons588:(((Gma_GLYMA19G02540.1:1.000,Gma_GLYMA13G05310.2:0.848,Gma_GLYMA13G05310.1:0.848,Vvi_VIT_14s0108g00490.t01:1.000)rosids790:1.000,(Stu_PGSC0003DMT400003338:1.000,Sly_Solyc02g087900.2.1:1.000)Solanaceae1327:1.000,Stu_PGSC0003DMT400003339:0.282,(Stu_PGSC0003DMT400016765:1.000,Sly_Solyc01g010820.2.1:1.000)Solanaceae1308:1.000)eudicotyledons588:1.000)root
HieranoidOG-eudicotyledons589:((((Aly_fgenesh2_kg.5__322__AT3G25690.1:1.000,Ath_AT3G25690.1:0.950,Ath_AT3G25690.2:0.950,Bra_Bra025156.1-P:0.696,Ath_AT3G25690.3:0.490,Gma_GLYMA20G32630.2:1.000,Mtr_AES62092:0.119)eurosidsB858:1.000,Vvi_VIT_01s0011g02860.t01:1.000)rosids555:1.000,(Stu_PGSC0003DMT400002112:1.000,Sly_Solyc05g009930.2.1:1.000)Solanaceae429:1.000)eudicotyledons589:1.000)root
HieranoidOG-eudicotyledons590:((((Ath_AT5G54280.2:1.000,Aly_Al_scaffold_0008_1867:0.911,Bra_Bra022708.1-P:0.675,Bra_Bra002998.1-P:0.667,Ath_AT5G54280.1:0.582,(Ptr_POPTR_0011s12670.1:1.000,Ptr_POPTR_0001s41770.1:0.746,(Gma_GLYMA06G39740.1:1.000,Gma_GLYMA12G22300.1:0.727,Gma_GLYMA13G35790.1:0.137,Mtr_AES66739:1.000)Papilionoideae421:1.000,Gma_GLYMA12G34780.2:0.113)eurosidsA660:1.000)eurosidsB377:1.…
HieranoidOG-eudicotyledons591:(((Ath_AT1G12430.1:1.000,Ath_AT1G12430.2:0.992,Aly_fgenesh2_kg.1__1347__AT1G12430.1:0.638,Bra_Bra019766.1-P:0.166,(Ptr_POPTR_0003s11690.1:1.000,(Gma_GLYMA01G42240.1:1.000,Gma_GLYMA11G03120.1:0.902,Mtr_AES94171:1.000)Papilionoideae962:1.000)eurosidsA652:1.000)eurosidsB701:1.000,(Stu_PGSC0003DMT400010080:1.000,Sly_Solyc08g079710.2.1:1.000,Sly_Solyc01g091480.2.1:0.307)S…
HieranoidOG-eudicotyledons592:((((Bra_Bra000114.1-P:1.000,Ath_AT2G28290.2:0.164,Ath_AT2G28290.3:0.163,Ath_AT2G28290.1:0.163,Aly_fgenesh2_kg.4__740__AT2G28290.1:0.151,(Ptr_POPTR_0008s20050.1:1.000,Gma_GLYMA17G02540.3:1.000,Gma_GLYMA17G02540.4:0.906,Gma_GLYMA07G38180.2:0.813,Mtr_AES91772:0.273,Mtr_AES91771:0.272)eurosidsA86:1.000)eurosidsB146:1.000,Vvi_VIT_05s0020g02020.t01:1.000)rosids759:1.000,Sl…
HieranoidOG-eudicotyledons593:((((Ath_AT1G20720.1:1.000,Aly_scaffold_102320.1:0.847,Bra_Bra025840.1-P:0.430,Ath_AT1G20750.1:0.157,Aly_fgenesh2_kg.1__2265__AT1G20750.1:0.092,(Ptr_POPTR_0002s00970.1:1.000,Gma_GLYMA14G39783.4:1.000,Gma_GLYMA14G39783.3:1.000,Gma_GLYMA14G39783.1:0.973,Gma_GLYMA14G39783.2:0.962)eurosidsA693:1.000)eurosidsB995:1.000,Vvi_VIT_18s0122g01130.t01:1.000)rosids1059:1.000,Sly_S…
HieranoidOG-eudicotyledons594:((Gma_GLYMA09G08550.4:1.000,Gma_GLYMA15G20180.3:0.864,(Stu_PGSC0003DMT400007505:1.000,Stu_PGSC0003DMT400007506:1.000,Sly_Solyc12g009300.1.1:1.000)Solanaceae900:1.000,(Stu_PGSC0003DMT400035260:1.000,Stu_PGSC0003DMT400035261:1.000,Stu_PGSC0003DMT400035262:0.364,Sly_Solyc07g042550.2.1:1.000)Solanaceae917:1.000)eudicotyledons594:1.000)root
HieranoidOG-eudicotyledons595:((Gma_GLYMA06G20370.2:1.000,Sly_Solyc03g113040.2.1:1.000,Sly_Solyc03g113060.2.1:0.554)eudicotyledons595:1.000)root
HieranoidOG-eudicotyledons596:((((Aly_Al_scaffold_0004_391:1.000,Ath_AT2G24130.1:0.864,Bra_Bra039232.1-P:0.786,Ptr_POPTR_0018s11240.1:1.000)eurosidsB1433:1.000,Vvi_VIT_11s0037g00620.t01:1.000)rosids724:1.000,(Stu_PGSC0003DMT400029141:1.000,Stu_PGSC0003DMT400029142:1.000,Sly_Solyc07g005920.1.1:1.000)Solanaceae3540:1.000)eudicotyledons596:1.000)root
HieranoidOG-eudicotyledons597:((((Ath_AT4G03080.1:1.000,Aly_scaffold_603952.1:0.957,Bra_Bra000846.1-P:0.647,Bra_Bra018520.1-P:0.617,(Ptr_POPTR_0002s22810.1:1.000,(Gma_GLYMA02G17040.1:1.000,Gma_GLYMA02G17040.2:1.000,Gma_GLYMA10G02760.2:0.911,Mtr_AES61837:1.000)Papilionoideae867:1.000)eurosidsA393:1.000)eurosidsB520:1.000,Vvi_VIT_07s0104g01030.t01:1.000)rosids394:1.000,Sly_Solyc09g074320.2.1:1.000)…
HieranoidOG-eudicotyledons598:((Vvi_VIT_03s0038g04140.t01:1.000,Sly_Solyc01g112320.2.1:1.000)eudicotyledons598:1.000)root
HieranoidOG-eudicotyledons599:(((Gma_GLYMA10G00900.1:1.000,Gma_GLYMA02G00790.2:0.611,Mtr_AES60260:1.000)Papilionoideae478:1.000,(Stu_PGSC0003DMT400034994:1.000,Sly_Solyc03g005590.1.1:1.000)Solanaceae286:1.000)eudicotyledons599:1.000)root
HieranoidOG-eudicotyledons600:((((Aly_scaffold_100378.1:1.000,Ath_AT1G04210.1:0.893,Bra_Bra015295.1-P:0.550,Bra_Bra032522.1-P:0.496,(Ptr_POPTR_0008s15840.1:1.000,Ptr_POPTR_0010s09160.1:0.072,Gma_GLYMA10G38810.1:1.000,Gma_GLYMA20G28960.1:0.658)eurosidsA915:1.000)eurosidsB941:1.000,Vvi_VIT_05s0020g04180.t01:1.000)rosids771:1.000,(Stu_PGSC0003DMT400077576:1.000,Sly_Solyc09g082800.2.1:1.000)Solanacea…
HieranoidOG-eudicotyledons601:((((Ath_AT1G78280.1:1.000,Bra_Bra035025.1-P:0.828,Aly_scaffold_202795.1:0.744,Aly_fgenesh1_pg.C_scaffold_60000001:0.494,(Ptr_POPTR_0002s09960.1:1.000,(Gma_GLYMA06G10660.3:1.000,Gma_GLYMA06G10660.2:1.000,Gma_GLYMA06G10660.1:0.941,Mtr_AES73073:1.000)Papilionoideae572:1.000)eurosidsA810:1.000)eurosidsB3233:1.000,Vvi_VIT_18s0001g06270.t01:1.000)rosids802:1.000,Sly_Solyc0…
HieranoidOG-eudicotyledons602:((((Aly_scaffold_105623.1:1.000,Ath_AT1G56500.1:0.824,Bra_Bra027932.1-P:0.506,(Ptr_POPTR_0013s00930.1:1.000,Gma_GLYMA19G41590.1:1.000)eurosidsA404:1.000)eurosidsB355:1.000,Vvi_VIT_14s0060g01030.t01:1.000)rosids413:1.000,Sly_Solyc01g100650.2.1:1.000)eudicotyledons602:1.000)root
HieranoidOG-eudicotyledons603:((((Ath_AT5G11720.1:1.000,Aly_scaffold_601196.1:0.899,Bra_Bra006111.1-P:0.608,(Ptr_POPTR_0001s43340.1:1.000,Ptr_POPTR_0011s15780.1:0.145,(Gma_GLYMA09G03250.1:1.000,Gma_GLYMA15G14150.1:0.335,Mtr_AES64837:1.000)Papilionoideae751:1.000)eurosidsA928:1.000,Ptr_POPTR_0011s15750.1:0.464)eurosidsB852:1.000,Vvi_VIT_10s0092g00240.t01:1.000,Vvi_VIT_10s0092g00250.t01:0.068)rosid…
HieranoidOG-eudicotyledons604:((((Bra_Bra012696.1-P:1.000,Ath_AT4G16660.1:0.626,Aly_fgenesh2_kg.7__2643__AT4G16660.1:0.607,Bra_Bra038496.1-P:0.362,(Ptr_POPTR_0016s02100.1:1.000,Ptr_POPTR_0006s02290.1:0.573,Gma_GLYMA13G10700.1:1.000,Gma_GLYMA20G16070.1:0.771)eurosidsA923:1.000)eurosidsB798:1.000,Vvi_VIT_09s0096g00090.t01:1.000,Vvi_VIT_04s0008g04410.t01:0.693)rosids777:1.000,(Stu_PGSC0003DMT4000411…
HieranoidOG-eudicotyledons605:((((Aly_fgenesh2_kg.2__989__AT1G67560.1:1.000,Ath_AT1G67560.1:0.890,Bra_Bra004081.1-P:0.668,Bra_Bra033991.1-P:0.648,(Ptr_POPTR_0008s17810.1:1.000,Ptr_POPTR_0010s06720.1:0.624,(Gma_GLYMA08G10840.1:1.000,Mtr_AES84453:1.000)Papilionoideae930:1.000)eurosidsA633:1.000)eurosidsB874:1.000,Vvi_VIT_01s0010g02750.t01:1.000)rosids977:1.000,(Stu_PGSC0003DMT400045047:1.000,Stu_PG…
HieranoidOG-eudicotyledons606:((((Bra_Bra009730.1-P:1.000,Aly_scaffold_602484.1:0.710,(Ptr_POPTR_0015s05780.1:1.000,Ptr_POPTR_0012s01050.1:0.129,Gma_GLYMA20G30393.1:1.000,Gma_GLYMA10G37335.1:0.779,Gma_GLYMA10G37335.2:0.471)eurosidsA760:1.000)eurosidsB1026:1.000,Vvi_VIT_16s0050g01880.t01:1.000,Vvi_VIT_16s0050g01920.t01:0.411)rosids1075:1.000,Sly_Solyc03g007790.2.1:1.000,(Stu_PGSC0003DMT400074356:1…
HieranoidOG-eudicotyledons607:((((Ath_AT1G13170.1:1.000,Ath_AT1G13170.2:0.989,Aly_fgenesh2_kg.1__1424__AT1G13170.1:0.934,Bra_Bra019814.1-P:0.836,Ptr_POPTR_0008s18320.1:1.000)eurosidsB4120:1.000,Vvi_VIT_01s0137g00290.t01:1.000)rosids841:1.000,(Stu_PGSC0003DMT400027973:1.000,Sly_Solyc05g013960.2.1:1.000)Solanaceae842:1.000)eudicotyledons607:1.000)root
HieranoidOG-eudicotyledons608:((((Aly_scaffold_801821.1:1.000,Ath_AT5G53430.1:0.766,Aly_scaffold_701476.1:0.349,Ath_AT4G27910.1:0.345,(Ptr_POPTR_0012s02120.1:1.000,Ptr_POPTR_0015s01670.1:0.570,(Gma_GLYMA06G13330.1:1.000,Gma_GLYMA04G41500.1:0.749,Mtr_AES72482:1.000)Papilionoideae294:1.000)eurosidsA396:1.000)eurosidsB541:1.000,Vvi_VIT_16s0098g00350.t01:1.000)rosids553:1.000,(Stu_PGSC0003DMT40002354…
HieranoidOG-eudicotyledons609:((((Aly_fgenesh1_pm.C_scaffold_4001563:1.000,Ath_AT2G38020.1:0.959,Ath_AT2G38020.2:0.741,(Ptr_POPTR_0005s22610.1:1.000,Ptr_POPTR_0002s05890.1:0.628,(Gma_GLYMA08G42080.1:1.000,Gma_GLYMA18G13250.1:0.756,Mtr_AES70033:1.000)Papilionoideae411:1.000)eurosidsA625:1.000)eurosidsB621:1.000,Vvi_VIT_12s0028g00570.t01:1.000)rosids646:1.000,Sly_Solyc07g056220.2.1:1.000)eudicotyle…
HieranoidOG-eudicotyledons610:((Vvi_VIT_04s0008g04990.t01:1.000,(Stu_PGSC0003DMT400002749:1.000,Sly_Solyc12g006850.1.1:1.000)Solanaceae682:1.000,Stu_PGSC0003DMT400002746:0.915,Stu_PGSC0003DMT400002748:0.472)eudicotyledons610:1.000)root
HieranoidOG-eudicotyledons611:((((Aly_fgenesh2_kg.3__332__AT3G03790.2:1.000,Ath_AT3G03790.2:0.858,Ath_AT3G03790.3:0.844,Ath_AT3G03790.1:0.840,Bra_Bra031973.1-P:0.560,(Ptr_POPTR_0013s05200.1:1.000,Ptr_POPTR_0013s05200.2:0.200,Gma_GLYMA16G04300.2:1.000,Gma_GLYMA16G04300.3:1.000,Gma_GLYMA19G29100.2:0.849,Gma_GLYMA19G29100.1:0.809,Mtr_AES80872:0.423)eurosidsA482:1.000)eurosidsB575:1.000,Vvi_VIT_08s00…
HieranoidOG-eudicotyledons612:((((Aly_fgenesh2_kg.4__706__AT2G27460.1:1.000,Bra_Bra012017.1-P:1.000,Ath_AT2G27460.1:0.928,Bra_Bra034354.1-P:0.681,(Ptr_POPTR_0004s21200.1:1.000,Ptr_POPTR_0009s16480.1:0.554,Gma_GLYMA12G09540.1:1.000,Gma_GLYMA11G18930.1:0.867)eurosidsA847:1.000)eurosidsB732:1.000,Vvi_VIT_06s0080g00510.t01:1.000)rosids805:1.000,(Stu_PGSC0003DMT400067721:1.000,Sly_Solyc11g068500.1.1:1…
HieranoidOG-eudicotyledons613:((Aly_fgenesh2_kg.8__2152__AT5G61690.1:1.000,Ath_AT5G61690.1:0.893,Bra_Bra012928.1-P:0.213,Stu_PGSC0003DMT400046727:1.000)eudicotyledons613:1.000)root
HieranoidOG-eudicotyledons614:((((Aly_fgenesh2_kg.6__163__AT5G02500.1:1.000,Ath_AT5G02500.1:0.842,Aly_Al_scaffold_0006_155:0.118,(Ptr_POPTR_0008s05470.1:1.000,Ptr_POPTR_0010s21280.1:0.320,Ptr_POPTR_0010s21270.1:0.200,Ptr_POPTR_0008s05480.1:0.160,(Gma_GLYMA11G14950.1:1.000,Gma_GLYMA12G06910.1:0.828,Gma_GLYMA18G52610.1:0.345,Mtr_AES78104:1.000)Papilionoideae1034:1.000)eurosidsA946:1.000)eurosidsB81…
HieranoidOG-eudicotyledons615:((((Ath_AT4G02260.2:1.000,Ath_AT4G02260.1:0.992,Aly_fgenesh2_kg.6__3480__AT4G02260.1:0.889,Ath_AT4G02260.3:0.696,Bra_Bra018561.1-P:0.512,(Ptr_POPTR_0014s12150.1:1.000,Gma_GLYMA03G37450.1:1.000,Gma_GLYMA19G40050.1:0.857)eurosidsA651:1.000)eurosidsB688:1.000,Bra_Bra036283.1-P:0.679,Vvi_VIT_07s0005g00770.t01:1.000)rosids796:1.000,(Stu_PGSC0003DMT400081393:1.000,Sly_Soly…
HieranoidOG-eudicotyledons616:((((Ath_AT4G02060.2:1.000,Ath_AT4G02060.1:1.000,Aly_fgenesh2_kg.6__3509__AT4G02060.1:0.914,Bra_Bra000897.1-P:0.823,Bra_Bra036296.1-P:0.766,(Ptr_POPTR_0014s11610.1:1.000,(Gma_GLYMA03G37770.1:1.000,Gma_GLYMA19G40370.1:0.792,Gma_GLYMA03G37770.3:0.424,Gma_GLYMA03G37770.2:0.424,Mtr_AES82184:1.000)Papilionoideae774:1.000)eurosidsA826:1.000)eurosidsB1252:1.000,Vvi_VIT_07s00…
HieranoidOG-eudicotyledons617:((((Aly_fgenesh2_kg.3__3273__AT2G16920.1:1.000,Ath_AT2G16920.1:0.776,Bra_Bra002005.1-P:0.460,Bra_Bra013040.1-P:0.374,(Ptr_POPTR_0009s13830.1:1.000,Gma_GLYMA10G42850.1:1.000)eurosidsA986:1.000,(Ptr_POPTR_0004s18210.1:1.000,Gma_GLYMA20G24150.1:1.000,Gma_GLYMA20G24150.4:1.000,Gma_GLYMA20G24150.3:1.000)eurosidsA851:1.000)eurosidsB579:1.000,Vvi_VIT_03s0038g02570.t01:1.000…
HieranoidOG-eudicotyledons618:((((Bra_Bra026776.1-P:1.000,Ath_AT1G15240.2:0.586,Bra_Bra026152.1-P:0.515,Ath_AT1G15240.3:0.504,Aly_Al_scaffold_0001_1582:0.468,(Ptr_POPTR_0001s18360.1:1.000,Ptr_POPTR_0003s05200.1:0.616,Ptr_POPTR_0003s05200.2:0.238,(Gma_GLYMA08G21950.1:1.000,Gma_GLYMA07G00690.1:0.839,Mtr_AES86679:1.000)Papilionoideae1029:1.000)eurosidsA614:1.000,Ptr_POPTR_0003s05200.3:0.120)eurosids…
HieranoidOG-eudicotyledons619:((Gma_GLYMA02G35550.2:1.000,(Stu_PGSC0003DMT400055038:1.000,Sly_Solyc01g007130.2.1:1.000)Solanaceae455:1.000,(Stu_PGSC0003DMT400072330:1.000,Sly_Solyc10g081910.1.1:1.000)Solanaceae543:1.000)eudicotyledons619:1.000)root
HieranoidOG-eudicotyledons620:(((Ath_AT3G57420.1:1.000,(Aly_fgenesh2_kg.4__2319__AT2G41770.1:1.000,Ath_AT2G41770.1:0.929,Bra_Bra000240.1-P:0.681,Bra_Bra004648.1-P:0.552,Aly_scaffold_502907.1:0.448,(Ptr_POPTR_0016s05600.1:1.000,Ptr_POPTR_0006s04950.1:0.718,Gma_GLYMA10G20540.1:1.000,Gma_GLYMA02G32000.1:0.844)eurosidsA1023:1.000)eurosidsB827:1.000,Vvi_VIT_08s0007g08530.t01:1.000)rosids870:1.000,(Stu…
HieranoidOG-eudicotyledons621:((((Ath_AT3G03680.1:1.000,Aly_fgenesh2_kg.3__314__AT3G03680.1:0.919,Bra_Bra036443.1-P:0.783,(Ptr_POPTR_0013s06270.1:1.000,Ptr_POPTR_0013s06260.1:0.814,Gma_GLYMA17G18260.1:1.000,Gma_GLYMA05G21270.1:0.787)eurosidsA953:1.000)eurosidsB778:1.000,Vvi_VIT_08s0056g01530.t01:1.000)rosids417:1.000,(Stu_PGSC0003DMT400054936:1.000,Sly_Solyc01g007170.2.1:1.000)Solanaceae472:1.000…
HieranoidOG-eudicotyledons622:((Gma_GLYMA14G40320.4:1.000,(Stu_PGSC0003DMT400025743:1.000,Sly_Solyc04g081570.2.1:1.000)Solanaceae988:1.000)eudicotyledons622:1.000)root
HieranoidOG-eudicotyledons623:((((Ath_AT1G80680.1:1.000,Aly_scaffold_202994.1:0.867,Bra_Bra003578.1-P:0.567,(Ptr_POPTR_0003s17850.1:1.000,Gma_GLYMA14G00880.1:1.000,Mtr_AET00961:0.530)eurosidsA773:1.000)eurosidsB695:1.000,Bra_Bra008446.1-P:0.236,Vvi_VIT_09s0002g08940.t01:1.000)rosids1378:1.000,(Stu_PGSC0003DMT400036816:1.000,Sly_Solyc03g117120.2.1:1.000)Solanaceae367:1.000)eudicotyledons623:1.000)…
HieranoidOG-eudicotyledons624:((((Bra_Bra022238.1-P:1.000,Ath_AT3G17740.1:0.714,Aly_fgenesh2_kg.3__1956__AT3G17740.1:0.707,Ath_AT3G17712.1:0.180,Ath_AT3G17712.2:0.150,(Ptr_POPTR_0015s05160.1:1.000,(Gma_GLYMA09G29980.1:1.000,Gma_GLYMA16G34520.1:0.749,Mtr_AES86890:1.000)Papilionoideae297:1.000)eurosidsA578:1.000)eurosidsB1447:1.000,Ath_AT3G17712.3:0.262,Vvi_VIT_17s0119g00310.t01:1.000)rosids2048:1.…
HieranoidOG-eudicotyledons625:((((Ath_AT2G01980.1:1.000,Aly_fgenesh2_kg.5__113__AT2G01980.1:0.793,Bra_Bra017430.1-P:0.545,Gma_GLYMA08G09730.1:1.000)eurosidsB511:1.000,Vvi_VIT_01s0011g06550.t01:1.000)rosids487:1.000,(Stu_PGSC0003DMT400058653:1.000,Sly_Solyc01g005020.2.1:1.000)Solanaceae176:1.000)eudicotyledons625:1.000)root
HieranoidOG-eudicotyledons626:(((Aly_scaffold_601856.1:1.000,Ath_AT5G17980.1:0.867,Bra_Bra002118.1-P:0.668,(Ptr_POPTR_0013s05220.1:1.000,Gma_GLYMA13G10720.1:1.000)eurosidsA681:1.000)eurosidsB530:1.000,(Stu_PGSC0003DMT400045958:1.000,Stu_PGSC0003DMT400088288:0.132,Sly_Solyc01g065500.2.1:1.000)Solanaceae434:1.000)eudicotyledons626:1.000)root
HieranoidOG-eudicotyledons627:((Gma_GLYMA03G40851.2:1.000,Gma_GLYMA03G40851.1:0.931,Sly_Solyc01g097030.2.1:1.000)eudicotyledons627:1.000)root
HieranoidOG-eudicotyledons628:((((Aly_fgenesh2_kg.3__2059__AT3G18524.1:1.000,Ath_AT3G18524.1:0.911,Bra_Bra001709.1-P:0.711,(Ptr_POPTR_0012s05670.1:1.000,Gma_GLYMA17G13050.1:1.000)eurosidsA411:1.000)eurosidsB464:1.000,Vvi_VIT_17s0000g04170.t01:1.000)rosids445:1.000,(Stu_PGSC0003DMT400010422:1.000,Sly_Solyc06g069230.2.1:1.000)Solanaceae494:1.000)eudicotyledons628:1.000)root
HieranoidOG-eudicotyledons629:((((Aly_fgenesh2_kg.8__2465__AT5G64410.1:1.000,Ath_AT5G64410.1:0.950,(Ptr_POPTR_0005s19410.1:1.000,(Gma_GLYMA07G30280.1:1.000,Mtr_AES63554:1.000)Papilionoideae715:1.000,Gma_GLYMA15G06510.1:0.316,Mtr_AES90550:0.248)eurosidsA994:1.000)eurosidsB791:1.000,Vvi_VIT_03s0097g00510.t01:1.000)rosids671:1.000,(Stu_PGSC0003DMT400016338:1.000,Stu_PGSC0003DMT400016339:1.000,Sly_So…
HieranoidOG-eudicotyledons630:((((Ath_AT3G42660.1:1.000,Aly_scaffold_501084.1:0.894,Bra_Bra034949.1-P:0.638,(Ptr_POPTR_0012s06670.1:1.000,(Gma_GLYMA04G31220.1:1.000,Gma_GLYMA06G22840.1:0.620,Mtr_AES65941:1.000)Papilionoideae502:1.000)eurosidsA907:1.000)eurosidsB1737:1.000,Vvi_VIT_17s0000g04740.t01:1.000)rosids2799:1.000,(Stu_PGSC0003DMT400063296:1.000,Sly_Solyc03g114690.2.1:1.000)Solanaceae449:1.…
HieranoidOG-eudicotyledons631:((((Aly_fgenesh2_kg.1__3853__AT1G47560.1:1.000,Ath_AT1G47550.1:0.930,Ath_AT1G47550.2:0.910,Bra_Bra015612.1-P:0.771,Ath_AT1G47560.1:0.657,(Ptr_POPTR_0002s13280.1:1.000,Ptr_POPTR_0014s03860.1:0.391,(Gma_GLYMA09G18840.1:1.000,Gma_GLYMA09G18840.2:1.000,Gma_GLYMA17G36540.1:0.972,Gma_GLYMA04G03710.1:0.683,Gma_GLYMA17G36540.2:0.627,Mtr_AES59555:1.000)Papilionoideae3274:1.00…
HieranoidOG-eudicotyledons632:((Vvi_VIT_11s0016g04550.t01:1.000,Sly_Solyc06g065640.2.1:1.000)eudicotyledons632:1.000)root
HieranoidOG-eudicotyledons633:((((Aly_Al_scaffold_0008_2566:1.000,Bra_Bra002457.1-P:0.736,Bra_Bra020235.1-P:0.655,(Ptr_POPTR_0009s01610.1:1.000,Ptr_POPTR_0004s22170.1:0.485,(Gma_GLYMA11G20461.1:1.000,Gma_GLYMA11G20461.3:1.000,Gma_GLYMA11G20461.2:1.000,Gma_GLYMA12G08140.2:0.887,Gma_GLYMA12G08140.3:0.887,Mtr_AES88566:1.000)Papilionoideae542:1.000)eurosidsA328:1.000)eurosidsB318:1.000,Vvi_VIT_06s000…
HieranoidOG-eudicotyledons634:(((Gma_GLYMA10G41071.4:1.000,Gma_GLYMA10G41071.10:1.000,Gma_GLYMA10G41071.2:1.000,Gma_GLYMA10G41071.5:1.000,Vvi_VIT_01s0011g02040.t01:1.000)rosids675:1.000,Gma_GLYMA10G41071.8:1.000,Gma_GLYMA10G41071.6:1.000,Gma_GLYMA10G41071.3:1.000,Gma_GLYMA10G41071.12:1.000,(Stu_PGSC0003DMT400007348:1.000,Stu_PGSC0003DMT400007349:1.000,Sly_Solyc04g005690.2.1:1.000)Solanaceae1066:1…
HieranoidOG-eudicotyledons635:((((Ath_AT2G47330.1:1.000,Aly_fgenesh2_kg.4__2968__AT2G47330.1:0.804,Bra_Bra004464.1-P:0.609,Bra_Bra000447.1-P:0.298,(Ptr_POPTR_0002s19540.1:1.000,(Gma_GLYMA03G37920.1:1.000,Gma_GLYMA19G40510.1:0.451,Mtr_AES82204:1.000)Papilionoideae674:1.000)eurosidsA985:1.000)eurosidsB1665:1.000,Vvi_VIT_07s0005g01600.t01:1.000)rosids1000:1.000,(Stu_PGSC0003DMT400023277:1.000,Sly_So…
HieranoidOG-eudicotyledons636:((((Aly_fgenesh2_kg.5__822__AT3G44050.1:1.000,Bra_Bra034988.1-P:0.584,(Ptr_POPTR_0009s15780.1:1.000,Ptr_POPTR_0004s20470.1:1.000,Gma_GLYMA13G38700.1:1.000,Gma_GLYMA12G31730.2:1.000,Mtr_AES67188:0.585)eurosidsA1099:1.000)eurosidsB651:1.000,Ath_AT3G44050.1:0.763,Vvi_VIT_06s0009g00820.t01:1.000)rosids1047:1.000,(Stu_PGSC0003DMT400007784:1.000,Sly_Solyc11g071730.1.1:1.00…
HieranoidOG-eudicotyledons637:((((Aly_scaffold_202277.1:1.000,Ath_AT1G73430.1:0.925,Ath_AT1G73430.2:0.925,Bra_Bra015991.1-P:0.648,(Ptr_POPTR_0010s14870.1:1.000,Gma_GLYMA13G17521.1:1.000,Gma_GLYMA17G04990.1:0.673,Mtr_AES92135:0.594,Mtr_AES92136:0.571)eurosidsA855:1.000)eurosidsB740:1.000,Vvi_VIT_11s0016g00350.t01:1.000)rosids706:1.000,(Stu_PGSC0003DMT400068802:1.000,Sly_Solyc04g008640.2.1:1.000)So…
HieranoidOG-eudicotyledons638:((((Aly_scaffold_401663.1:1.000,Ath_AT2G31320.1:0.869,Bra_Bra018259.1-P:0.617,(Ptr_POPTR_0002s04220.1:1.000,Gma_GLYMA03G31820.2:1.000,Gma_GLYMA03G31820.1:1.000,Gma_GLYMA19G34580.1:0.819)eurosidsA496:1.000)eurosidsB503:1.000,Vvi_VIT_07s0005g03040.t01:1.000)rosids513:1.000,Sly_Solyc03g117970.2.1:1.000)eudicotyledons638:1.000)root
HieranoidOG-eudicotyledons639:((((Bra_Bra023556.1-P:1.000,Aly_fgenesh2_kg.6__1605__AT5G16210.1:0.819,Ath_AT5G16210.1:0.814,(Ptr_POPTR_0004s09500.1:1.000,(Gma_GLYMA02G09790.2:1.000,Gma_GLYMA05G09170.1:0.198,Mtr_AES80605:1.000)Papilionoideae431:1.000)eurosidsA767:1.000)eurosidsB1387:1.000,Vvi_VIT_14s0006g02520.t01:1.000)rosids304:1.000,Sly_Solyc02g086340.2.1:1.000)eudicotyledons639:1.000)root
HieranoidOG-eudicotyledons640:((Vvi_VIT_11s0016g03330.t01:1.000,(Stu_PGSC0003DMT400005705:1.000,Sly_Solyc08g066600.2.1:1.000)Solanaceae404:1.000)eudicotyledons640:1.000)root
HieranoidOG-eudicotyledons641:(((Ptr_POPTR_0012s02990.1:1.000,Vvi_VIT_16s0098g01090.t01:1.000)rosids729:1.000,(Stu_PGSC0003DMT400008336:1.000,Sly_Solyc03g082470.2.1:1.000)Solanaceae202:1.000,Stu_PGSC0003DMT400008337:0.767,(Stu_PGSC0003DMT400008335:1.000,Sly_Solyc03g082450.2.1:1.000)Solanaceae289:1.000)eudicotyledons641:1.000)root
HieranoidOG-eudicotyledons642:((((Ath_AT5G23720.1:1.000,Ath_AT5G23720.3:1.000,Aly_fgenesh2_kg.6__2366__AT5G23720.1:0.907,Ath_AT5G23720.2:0.758,Bra_Bra009705.1-P:0.715,(Ptr_POPTR_0015s11630.1:1.000,Ptr_POPTR_0012s10760.1:0.596,(Gma_GLYMA05G38500.2:1.000,Gma_GLYMA08G01160.1:0.736,Gma_GLYMA05G38500.1:0.152,Mtr_AET05054:1.000)Papilionoideae506:1.000)eurosidsA764:1.000,Gma_GLYMA04G37730.1:0.064)eurosi…
HieranoidOG-eudicotyledons643:((((Aly_fgenesh2_kg.5__2725__AT3G62270.1:1.000,Ath_AT3G62270.1:0.957,Bra_Bra014404.1-P:0.855,(Ptr_POPTR_0008s09970.1:1.000,(Gma_GLYMA09G03600.1:1.000,Gma_GLYMA15G14521.1:0.293,Mtr_AES64882:1.000)Papilionoideae1143:1.000)eurosidsA1194:1.000)eurosidsB1211:1.000,(Aly_fgenesh2_kg.4__2951__AT2G47160.1:1.000,Ath_AT2G47160.1:0.943,Bra_Bra004476.1-P:0.818,Bra_Bra021386.1-P:0…
HieranoidOG-eudicotyledons644:((((Aly_fgenesh2_kg.6__3085__AT4G11130.1:1.000,Ath_AT4G11130.1:0.920,Bra_Bra035249.1-P:0.786,(Ptr_POPTR_0015s08500.1:1.000,(Gma_GLYMA05G02000.1:1.000,Gma_GLYMA17G09920.1:0.713,Gma_GLYMA05G02000.2:0.211,Mtr_AES91141:1.000)Papilionoideae247:1.000)eurosidsA516:1.000)eurosidsB1397:1.000,Vvi_VIT_17s0000g07980.t01:1.000)rosids775:1.000,Sly_Solyc03g114140.2.1:1.000)eudicoty…
HieranoidOG-eudicotyledons645:((Aly_scaffold_200769.1:1.000,Sly_Solyc04g076500.2.1:1.000)eudicotyledons645:1.000)root
HieranoidOG-eudicotyledons646:((Vvi_VIT_16s0039g01110.t01:1.000,Vvi_VIT_16s0039g01100.t01:0.853,Vvi_VIT_16s0039g01120.t01:0.848,Vvi_VIT_16s0039g01360.t01:0.791,Vvi_VIT_08s0040g01710.t01:0.586,(Stu_PGSC0003DMT400080548:1.000,Sly_Solyc10g086180.1.1:1.000)Solanaceae1542:1.000,(Stu_PGSC0003DMT400055488:1.000,Stu_PGSC0003DMT400055531:0.096,Sly_Solyc09g007910.2.1:1.000,Sly_Solyc09g007920.2.1:0.479,Sly_…
HieranoidOG-eudicotyledons647:((((Aly_fgenesh2_kg.4__153__AT2G22300.2:1.000,Ath_AT2G22300.1:0.927,Ath_AT2G22300.2:0.927,Bra_Bra030248.1-P:0.675,(Ptr_POPTR_0007s05410.1:1.000,Ptr_POPTR_0007s05410.2:0.916,Gma_GLYMA08G14370.1:1.000,Gma_GLYMA05G31190.1:0.854,Gma_GLYMA05G31190.2:0.843)eurosidsA901:1.000)eurosidsB1154:1.000,Vvi_VIT_07s0141g00250.t01:1.000)rosids1318:1.000,Sly_Solyc04g056270.2.1:1.000)e…
HieranoidOG-eudicotyledons648:(((Ptr_POPTR_0001s11460.1:1.000,Vvi_VIT_10s0092g00470.t01:1.000,Vvi_VIT_10s0092g00590.t01:0.329)rosids416:1.000,Vvi_VIT_10s0092g00710.t01:0.168,Vvi_VIT_00s0125g00090.t01:0.122,Ptr_POPTR_0003s14780.1:0.083,Vvi_VIT_10s0092g00570.t01:0.068,Sly_Solyc07g066550.2.1:1.000)eudicotyledons648:1.000)root
HieranoidOG-eudicotyledons649:((((Gma_GLYMA01G03850.1:1.000,Mtr_AES96207:1.000)Papilionoideae919:1.000,Vvi_VIT_01s0026g00270.t01:1.000)rosids776:1.000,(Stu_PGSC0003DMT400010525:1.000,Sly_Solyc05g005740.2.1:1.000)Solanaceae1067:1.000,Sly_Solyc04g025880.2.1:0.215)eudicotyledons649:1.000)root
HieranoidOG-eudicotyledons650:(((Aly_fgenesh2_kg.3__1492__AT3G13870.1:1.000,Ath_AT3G13870.1:0.920,Bra_Bra001525.1-P:0.735,Ath_AT3G13870.2:0.527,Bra_Bra027391.1-P:0.373,(Ptr_POPTR_0003s03120.1:1.000,Ptr_POPTR_0001s20820.1:0.416,Gma_GLYMA07G01230.1:1.000,Gma_GLYMA08G20610.1:0.828)eurosidsA765:1.000,Gma_GLYMA15G02780.1:0.065)eurosidsB781:1.000,(Ath_AT1G72960.1:1.000,Aly_Al_scaffold_0002_1988:0.591,B…
HieranoidOG-eudicotyledons651:((((Bra_Bra025517.1-P:1.000,Aly_fgenesh2_kg.7__3292__AT5G41150.1:0.762,Ath_AT5G41150.1:0.756,(Ptr_POPTR_0001s15040.1:1.000,Ptr_POPTR_0001s15040.2:0.934,Ptr_POPTR_0003s03170.1:0.168,(Gma_GLYMA11G04113.2:1.000,Gma_GLYMA11G04113.1:0.985,Mtr_AES94349:1.000)Papilionoideae328:1.000)eurosidsA886:1.000)eurosidsB892:1.000,Vvi_VIT_00s0591g00010.t01:1.000)rosids744:1.000,(Stu_P…
HieranoidOG-eudicotyledons652:(((Aly_fgenesh1_pm.C_scaffold_6001171:1.000,Ath_AT5G14880.1:1.000,Bra_Bra023490.1-P:0.705,Vvi_VIT_14s0066g01580.t01:1.000)rosids822:1.000,(Stu_PGSC0003DMT400001329:1.000,Sly_Solyc02g087000.2.1:1.000)Solanaceae1110:1.000)eudicotyledons652:1.000)root
HieranoidOG-eudicotyledons653:((((Aly_fgenesh2_kg.5__215__AT2G03150.1:1.000,Ath_AT2G03150.1:0.883,Bra_Bra017400.1-P:0.562,(Ptr_POPTR_0010s17340.1:1.000,(Gma_GLYMA02G12230.1:1.000,Gma_GLYMA02G12230.2:1.000,Gma_GLYMA01G06170.1:0.869,Mtr_AES96831:1.000)Papilionoideae737:1.000)eurosidsA1533:1.000)eurosidsB1546:1.000,Vvi_VIT_01s0026g02720.t01:1.000)rosids6841:1.000,Sly_Solyc04g008680.2.1:1.000)eudicot…
HieranoidOG-eudicotyledons654:((((Ath_AT1G33410.2:1.000,Ath_AT1G33410.1:0.977,Aly_fgenesh2_kg.1__3468__AT1G33410.1:0.726,Bra_Bra010196.1-P:0.212,(Ptr_POPTR_0001s11900.1:1.000,Gma_GLYMA13G20540.2:1.000,Gma_GLYMA10G06230.1:0.860)eurosidsA283:1.000)eurosidsB481:1.000,Vvi_VIT_03s0017g02380.t01:1.000)rosids816:1.000,Sly_Solyc01g102540.2.1:1.000)eudicotyledons654:1.000)root
HieranoidOG-eudicotyledons655:((((Ath_AT3G03940.1:1.000,Aly_scaffold_300387.1:0.931,Bra_Bra036426.1-P:0.718,Bra_Bra031961.1-P:0.505,Ath_AT5G18190.1:0.278,(Ptr_POPTR_0019s05010.1:1.000,Gma_GLYMA16G04580.1:1.000,Mtr_AES80844:0.524)eurosidsA842:1.000)eurosidsB796:1.000,Aly_fgenesh2_kg.6__1820__AT5G18190.2:0.224,Bra_Bra002140.1-P:0.132,Bra_Bra023667.1-P:0.068,Vvi_VIT_08s0007g07420.t01:1.000)rosids821…
HieranoidOG-eudicotyledons656:((((Aly_Al_scaffold_0001_4956:1.000,Bra_Bra030839.1-P:1.000,Ath_AT1G55740.1:0.927,(Ptr_POPTR_0011s16940.1:1.000,(Gma_GLYMA02G47330.1:1.000,Gma_GLYMA14G01430.1:0.721,Mtr_AET00866:1.000)Papilionoideae638:1.000)eurosidsA868:1.000,Gma_GLYMA14G01430.2:1.000,Mtr_AET00867:0.212)eurosidsB1911:1.000,Vvi_VIT_19s0015g01350.t01:1.000)rosids923:1.000,(Stu_PGSC0003DMT400057320:1.0…
HieranoidOG-eudicotyledons657:(((Ptr_POPTR_0013s01280.1:1.000,Vvi_VIT_14s0060g01570.t01:1.000)rosids683:1.000,Ptr_POPTR_0005s02100.1:0.313,(Stu_PGSC0003DMT400063759:1.000,Sly_Solyc01g100120.2.1:1.000)Solanaceae435:1.000)eudicotyledons657:1.000)root
HieranoidOG-eudicotyledons658:((((Bra_Bra025031.1-P:1.000,Bra_Bra022023.1-P:0.763,Bra_Bra017569.1-P:0.751,Aly_scaffold_800214.1:0.596,Ath_AT5G46210.1:0.543,Gma_GLYMA08G10180.1:1.000)eurosidsB869:1.000,Vvi_VIT_10s0003g03710.t01:1.000)rosids762:1.000,Sly_Solyc02g021470.2.1:1.000,Sly_Solyc02g070460.2.1:0.407)eudicotyledons658:1.000)root
HieranoidOG-eudicotyledons659:((((Bra_Bra012956.1-P:1.000,Ath_AT5G61460.1:0.754,(Aly_fgenesh2_kg.8__2121__AT5G61460.1:1.000,Ath_AT5G07660.1:1.000)Arabidopsis7:1.000,Aly_fgenesh2_kg.6__735__AT5G07660.1:0.441,Bra_Bra028687.1-P:0.350,(Gma_GLYMA09G36430.1:1.000,Mtr_AES88698:1.000)Papilionoideae2568:1.000)eurosidsB866:1.000,Vvi_VIT_16s0013g00490.t01:1.000)rosids584:1.000,(Stu_PGSC0003DMT400037070:1.00…
HieranoidOG-eudicotyledons660:((Ptr_POPTR_0016s00830.1:1.000,(Stu_PGSC0003DMT400034602:1.000,Sly_Solyc11g012700.1.1:1.000)Solanaceae1086:1.000)eudicotyledons660:1.000)root
HieranoidOG-eudicotyledons661:((((Ath_AT4G09980.1:1.000,Ath_AT4G09980.2:0.582,Bra_Bra037896.1-P:0.502,(Ptr_POPTR_0015s12820.1:1.000,Ptr_POPTR_0012s12900.1:0.691,(Gma_GLYMA10G37675.1:1.000,Gma_GLYMA20G30130.1:0.822,Mtr_AES62469:1.000)Papilionoideae369:1.000)eurosidsA610:1.000)eurosidsB1190:1.000,Vvi_VIT_16s0050g00820.t01:1.000)rosids1182:1.000,(Stu_PGSC0003DMT400059978:1.000,Sly_Solyc05g056220.2.1…
HieranoidOG-eudicotyledons662:((((Aly_fgenesh2_kg.8__852__AT5G49760.1:1.000,Ath_AT5G49760.1:0.899,Bra_Bra037952.1-P:0.569,(Ptr_POPTR_0004s24070.1:1.000,Ptr_POPTR_0004s24030.1:0.816,Gma_GLYMA07G40110.2:1.000)eurosidsA968:1.000,(Gma_GLYMA09G02190.1:1.000,Gma_GLYMA15G13100.2:0.765,Gma_GLYMA15G13100.1:0.690,Mtr_AES64685:1.000)Papilionoideae778:1.000)eurosidsB1023:1.000,Vvi_VIT_12s0035g02090.t01:1.000…
HieranoidOG-eudicotyledons663:((((Aly_scaffold_402896.1:1.000,Ath_AT2G40930.1:0.942,Bra_Bra016961.1-P:0.714,(Ptr_POPTR_0006s03230.1:1.000,Ptr_POPTR_0016s03170.1:0.392,(Gma_GLYMA03G27790.1:1.000,Gma_GLYMA19G30650.1:0.808,Mtr_AES81111:1.000)Papilionoideae392:1.000)eurosidsA588:1.000)eurosidsB726:1.000,Vvi_VIT_00s0174g00150.t01:1.000)rosids707:1.000,Sly_Solyc09g019970.2.1:1.000)eudicotyledons663:1.0…
HieranoidOG-eudicotyledons664:((((Aly_fgenesh2_kg.3__629__AT3G06290.1:1.000,Ath_AT3G06290.1:0.853,Bra_Bra020761.1-P:0.619,Bra_Bra001190.1-P:0.617,(Ptr_POPTR_0010s02900.1:1.000,Gma_GLYMA15G10760.1:1.000,Gma_GLYMA13G28300.2:0.779,Mtr_AES64319:0.293)eurosidsA754:1.000)eurosidsB805:1.000,Vvi_VIT_05s0020g02350.t01:1.000)rosids774:1.000,Sly_Solyc12g035670.1.1:1.000)eudicotyledons664:1.000)root
HieranoidOG-eudicotyledons665:((((Aly_fgenesh2_kg.6__1282__AT5G13300.1:1.000,Ath_AT5G13300.1:0.932,Bra_Bra008838.1-P:0.785,Bra_Bra006193.1-P:0.740,Gma_GLYMA08G28890.2:1.000)eurosidsB1182:1.000,Vvi_VIT_01s0150g00030.t01:1.000)rosids694:1.000,(Stu_PGSC0003DMT400005756:1.000,Stu_PGSC0003DMT400005755:0.278,Sly_Solyc05g023750.2.1:1.000)Solanaceae892:1.000,Stu_PGSC0003DMT400005754:0.712)eudicotyledons6…
HieranoidOG-eudicotyledons666:((Mtr_AES88916:1.000,(Stu_PGSC0003DMT400078191:1.000,Sly_Solyc06g076360.2.1:1.000)Solanaceae895:1.000,Stu_PGSC0003DMT400078190:0.918)eudicotyledons666:1.000)root
HieranoidOG-eudicotyledons667:((((Ath_AT5G62600.1:1.000,Aly_fgenesh2_kg.8__2256__AT5G62600.1:0.878,Bra_Bra010101.1-P:0.725,Bra_Bra035888.1-P:0.613,(Ptr_POPTR_0012s07540.1:1.000,Ptr_POPTR_0015s07980.1:0.427,Gma_GLYMA17G10280.1:1.000,Gma_GLYMA05G01600.1:0.913)eurosidsA473:1.000)eurosidsB518:1.000,Vvi_VIT_17s0000g07530.t01:1.000)rosids478:1.000,Sly_Solyc06g071200.2.1:1.000)eudicotyledons667:1.000)ro…
HieranoidOG-eudicotyledons668:((((Aly_scaffold_200244.1:1.000,Ath_AT1G63020.2:0.900,Ath_AT1G63020.1:0.900,Bra_Bra027611.1-P:0.711,(Ptr_POPTR_0001s08650.1:1.000,(Gma_GLYMA11G02921.1:1.000,Gma_GLYMA11G02921.2:1.000,Gma_GLYMA01G42480.2:0.829,Gma_GLYMA01G42480.1:0.823,Mtr_AES94122:1.000)Papilionoideae124:1.000)eurosidsA922:1.000)eurosidsB2685:1.000,Vvi_VIT_02s0025g04530.t01:1.000)rosids894:1.000,Sly_…
HieranoidOG-eudicotyledons669:((((Ath_AT1G08520.1:1.000,Aly_fgenesh1_pm.C_scaffold_1000683:0.859,Bra_Bra018619.1-P:0.527,(Ptr_POPTR_0009s05400.2:1.000,Ptr_POPTR_0009s05400.1:0.894,(Gma_GLYMA11G01840.1:1.000,Gma_GLYMA01G43630.2:0.789,Mtr_AES93929:1.000)Papilionoideae894:1.000)eurosidsA990:1.000)eurosidsB829:1.000,Vvi_VIT_06s0061g00010.t01:1.000)rosids1382:1.000,Sly_Solyc04g015490.2.1:1.000)eudicot…
HieranoidOG-eudicotyledons670:(((Gma_GLYMA02G42510.2:1.000,Vvi_VIT_13s0067g01210.t01:1.000)rosids945:1.000,Sly_Solyc06g048460.1.1:1.000)eudicotyledons670:1.000)root
HieranoidOG-eudicotyledons671:((Bra_Bra030613.1-P:1.000,Ath_AT1G05520.1:0.636,Aly_fgenesh2_kg.1__506__AT1G05520.1:0.615,((Ath_AT3G23660.2:1.017,Ath_AT3G23660.1:1.000,Aly_fgenesh2_kg.3__2579__AT3G23660.1:0.812,Aly_fgenesh2_kg.7__2926__AT4G14160.1:0.324,Bra_Bra032766.1-P:0.307,(Ptr_POPTR_0019s01710.1:1.000,Ptr_POPTR_0001s31490.1:0.685,(Gma_GLYMA11G36760.1:1.000,Gma_GLYMA18G00670.1:0.830,Mtr_AES7197…
HieranoidOG-eudicotyledons672:((((Ath_AT1G08620.2:1.000,Ath_AT1G08620.1:1.000,Aly_fgenesh1_pg.C_scaffold_1000714:0.846,Bra_Bra030735.1-P:0.489,(Ptr_POPTR_0019s03550.2:0.601,Ptr_POPTR_0019s03550.1:1.000,Ptr_POPTR_0013s04370.1:0.568,Gma_GLYMA20G36070.2:1.000,Gma_GLYMA10G31510.1:1.000,Gma_GLYMA20G36070.3:1.000,Gma_GLYMA20G36070.5:0.681,Gma_GLYMA20G36070.4:0.681)eurosidsA461:0.601)eurosidsB570:1.000,…
HieranoidOG-eudicotyledons673:((((Aly_scaffold_401948.1:1.000,Ath_AT2G33730.1:0.962,Mtr_AES74381:1.000)eurosidsB1192:1.000,Vvi_VIT_03s0038g00010.t01:1.000,Vvi_VIT_09s0054g01810.t01:0.750)rosids989:1.000,(Stu_PGSC0003DMT400043101:1.000,Sly_Solyc02g081290.2.1:1.000)Solanaceae1917:1.000)eudicotyledons673:1.000)root
HieranoidOG-eudicotyledons674:((((Ath_AT1G34110.1:1.000,Aly_fgenesh2_kg.1__3517__AT1G34110.1:0.744,Bra_Bra034446.1-P:0.519,(Ptr_POPTR_0002s06380.1:1.000,Ptr_POPTR_0005s21990.1:0.479,Gma_GLYMA10G36490.1:1.000,Gma_GLYMA20G31080.1:0.778)eurosidsA246:1.000)eurosidsB311:1.000,Vvi_VIT_18s0001g02590.t01:1.000)rosids520:1.000,(Stu_PGSC0003DMT400064535:1.000,Sly_Solyc00g009090.2.1:1.000)Solanaceae255:1.00…
HieranoidOG-eudicotyledons675:((Mtr_AES81108:1.000,Mtr_AES81109:0.904,Sly_Solyc02g020980.2.1:1.000)eudicotyledons675:1.000)root
HieranoidOG-eudicotyledons676:((((Ath_AT4G02900.1:1.000,Aly_fgenesh1_pg.C_scaffold_6003128:0.851,Bra_Bra000855.1-P:0.718,Gma_GLYMA19G33630.1:1.000,Gma_GLYMA03G30780.1:0.799,Gma_GLYMA03G30780.2:0.409,Gma_GLYMA03G30780.3:0.237)eurosidsB1010:1.000,Vvi_VIT_07s0104g00360.t01:1.000)rosids938:1.000,(Stu_PGSC0003DMT400002504:1.000,Sly_Solyc06g084330.2.1:1.000)Solanaceae2472:1.000)eudicotyledons676:1.000)…
HieranoidOG-eudicotyledons677:((((Gma_GLYMA20G33620.1:0.651,Gma_GLYMA10G33970.1:1.000,Gma_GLYMA10G33970.2:0.067,Mtr_AES61932:1.000,Mtr_AES84216:1.000)Papilionoideae433:0.651,Vvi_VIT_09s0018g01900.t01:1.000)rosids1308:1.000,(Stu_PGSC0003DMT400023681:1.000,Sly_Solyc03g123860.2.1:1.000)Solanaceae274:1.000)eudicotyledons677:1.000)root
HieranoidOG-eudicotyledons678:(((Ptr_POPTR_0012s02470.1:1.000,Vvi_VIT_02s0025g02140.t01:1.000,Vvi_VIT_16s0098g01580.t01:0.175)rosids865:1.000,(Stu_PGSC0003DMT400031937:1.000,Sly_Solyc08g082820.2.1:1.000)Solanaceae1979:1.000)eudicotyledons678:1.000)root
HieranoidOG-eudicotyledons679:((((Ath_AT3G04340.1:1.000,Aly_Al_scaffold_0003_380:0.818,Bra_Bra040201.1-P:0.676,(Ptr_POPTR_0013s04620.1:1.000,(Gma_GLYMA10G30720.3:1.000,Gma_GLYMA10G30720.2:0.966,Mtr_AES61238:1.000)Papilionoideae853:1.000)eurosidsA369:1.000)eurosidsB469:1.000,Vvi_VIT_14s0030g02190.t01:1.000)rosids240:1.000,Sly_Solyc02g032960.2.1:1.000)eudicotyledons679:1.000)root
HieranoidOG-eudicotyledons680:(((Ptr_POPTR_0007s06940.1:1.000,(Gma_GLYMA06G15270.1:1.000,Gma_GLYMA04G39610.2:0.609,Mtr_AES72755:1.000)Papilionoideae197:1.000)eurosidsA352:1.000,(Stu_PGSC0003DMT400050728:1.000,Sly_Solyc04g051510.1.1:1.000)Solanaceae125:1.000)eudicotyledons680:1.000)root
HieranoidOG-eudicotyledons681:((Gma_GLYMA12G16503.2:1.000,Gma_GLYMA12G16503.3:0.657,Gma_GLYMA12G16503.4:0.573,Sly_Solyc07g064080.2.1:1.000)eudicotyledons681:1.000)root
HieranoidOG-eudicotyledons682:((((Bra_Bra013464.1-P:1.000,Bra_Bra033749.1-P:1.000,Aly_fgenesh1_pg.C_scaffold_7001883:0.653,Ath_AT4G20430.1:0.606,Aly_fgenesh2_kg.8__350__AT5G44530.1:0.526,Ath_AT5G44530.1:0.518,(Ptr_POPTR_0001s43080.1:1.000,Ptr_POPTR_0011s15890.1:0.615,Gma_GLYMA15G21920.1:1.000,Gma_GLYMA09G09850.1:0.656)eurosidsA722:1.000,(Gma_GLYMA05G30460.1:1.000,Gma_GLYMA08G13590.1:1.000,Mtr_AET…
HieranoidOG-eudicotyledons683:((((Bra_Bra027867.1-P:1.000,Ath_AT1G58370.1:0.665,Aly_fgenesh2_kg.2__522__AT1G58370.1:0.627,(Ptr_POPTR_0002s11380.1:1.000,Gma_GLYMA14G10456.1:1.000,Gma_GLYMA14G10456.2:1.000,Gma_GLYMA17G35060.2:0.791,Gma_GLYMA17G35060.1:0.766)eurosidsA558:1.000)eurosidsB583:1.000,Vvi_VIT_18s0001g08370.t01:1.000)rosids616:1.000,(Stu_PGSC0003DMT400012716:1.000,Sly_Solyc04g077190.2.1:1.…
HieranoidOG-eudicotyledons684:(((Bra_Bra033918.1-P:1.000,Bra_Bra023806.1-P:0.751,Ath_AT3G22790.1:0.743,Ath_AT4G14760.1:0.394,Aly_fgenesh2_kg.7__2854__AT4G14760.1:0.364,(Ptr_POPTR_0010s09340.1:1.000,Ptr_POPTR_0008s15600.1:0.624,Gma_GLYMA20G28750.3:1.000,Gma_GLYMA20G28750.1:1.000,Gma_GLYMA20G28750.2:1.000,Gma_GLYMA20G28750.4:1.000,Gma_GLYMA10G39070.3:0.819)eurosidsA273:1.000,Gma_GLYMA10G39070.2:0.1…
HieranoidOG-eudicotyledons685:((Gma_GLYMA15G16171.2:1.000,(Stu_PGSC0003DMT400017087:1.000,Sly_Solyc09g098590.2.1:1.000)Solanaceae888:1.000)eudicotyledons685:1.000)root
HieranoidOG-eudicotyledons686:((((Ath_AT4G23440.1:1.000,Aly_fgenesh2_kg.7__1962__AT4G23440.1:0.897,Bra_Bra013691.1-P:0.505,Bra_Bra019305.1-P:0.300,(Ptr_POPTR_0003s12970.1:1.000,Gma_GLYMA01G42981.3:1.000,Gma_GLYMA01G42981.2:1.000,Gma_GLYMA01G42981.1:1.000,Gma_GLYMA01G42981.4:1.000,Gma_GLYMA11G02500.2:0.875)eurosidsA514:1.000,Gma_GLYMA11G02500.3:0.626,Gma_GLYMA11G02500.4:0.626,Gma_GLYMA08G01930.2:0…
HieranoidOG-eudicotyledons687:((((Ptr_POPTR_0005s21020.1:1.000,Gma_GLYMA12G00310.1:1.000)eurosidsA1200:1.000,Vvi_VIT_18s0001g15530.t01:1.000)rosids617:1.000,(Stu_PGSC0003DMT400063804:1.000,Sly_Solyc04g064750.1.1:1.000)Solanaceae446:1.000)eudicotyledons687:1.000)root
HieranoidOG-eudicotyledons688:((((Aly_scaffold_602605.1:1.000,Ath_AT5G25060.1:0.899,Bra_Bra036530.1-P:0.521,(Ptr_POPTR_0006s28150.1:1.000,Ptr_POPTR_0018s02740.1:0.486,(Gma_GLYMA08G34030.2:1.000,Gma_GLYMA08G34030.4:1.000,Gma_GLYMA08G34030.3:1.000,Gma_GLYMA08G34030.5:1.000,Gma_GLYMA16G15820.1:0.739,Mtr_AET03427:1.000)Papilionoideae721:1.000)eurosidsA377:1.000)eurosidsB490:1.000,Vvi_VIT_04s0008g0681…
HieranoidOG-eudicotyledons689:((((Aly_scaffold_700334.1:1.000,Ath_AT4G37460.1:0.876,Bra_Bra011768.1-P:0.494,(Ptr_POPTR_0007s10170.1:1.000,(Gma_GLYMA01G39830.3:1.000,Gma_GLYMA01G39830.4:1.000,Mtr_AES94597:1.000,Mtr_AES94595:0.651)Papilionoideae267:1.000,Gma_GLYMA05G21880.1:0.665,Gma_GLYMA17G17920.1:0.660)eurosidsA2007:1.000)eurosidsB554:1.000,Vvi_VIT_07s0129g00540.t01:1.000)rosids558:1.000,Sly_Sol…
HieranoidOG-eudicotyledons690:((((Bra_Bra000639.1-P:1.000,Ath_AT4G08180.1:0.491,Aly_fgenesh2_kg.6__2867__AT4G08180.3:0.488,Ath_AT4G08180.2:0.476,Ath_AT4G08180.3:0.462,Gma_GLYMA13G02601.2:1.000,Gma_GLYMA13G02601.3:0.981,Gma_GLYMA13G02601.4:0.981,(Ptr_POPTR_0019s01140.1:1.000,(Gma_GLYMA06G11470.1:1.000,Gma_GLYMA06G11470.2:0.963,Gma_GLYMA04G43220.1:0.640,Mtr_AES71352:1.000)Papilionoideae571:1.000,Gm…
HieranoidOG-eudicotyledons691:(((Bra_Bra028320.1-P:1.000,(Ath_AT3G24180.2:1.000,Ath_AT3G24180.1:1.000,Bra_Bra014964.1-P:1.000,Aly_fgenesh2_kg.3__2612__AT3G24180.1:0.949,Ptr_POPTR_0003s17650.1:1.000,(Gma_GLYMA10G33610.1:1.000,Gma_GLYMA20G33990.1:0.758,Mtr_AES60952:1.000,Mtr_AES60948:0.265)Papilionoideae324:1.000,Ptr_POPTR_0003s17650.2:0.952)eurosidsB342:1.000,Vvi_VIT_05s0051g00910.t01:1.000)rosids…
HieranoidOG-eudicotyledons692:(((Aly_scaffold_101044.1:1.000,Ath_AT1G09970.1:1.000,Ath_AT1G09970.2:0.995,Bra_Bra019971.1-P:0.583,(Ptr_POPTR_0002s10700.1:1.000,(Gma_GLYMA04G09380.1:1.000,Gma_GLYMA06G09520.1:0.857,Mtr_AES63597:1.000)Papilionoideae1474:1.000)eurosidsA745:1.000)eurosidsB835:1.000,Bra_Bra031693.1-P:0.531,Bra_Bra018468.1-P:0.507,(Stu_PGSC0003DMT400012744:1.000,Sly_Solyc04g076990.2.1:1.…
HieranoidOG-eudicotyledons693:((((Ath_AT5G57610.1:1.000,Aly_fgenesh2_kg.8__1673__AT5G57610.1:0.872,Bra_Bra006812.1-P:0.584,(Ptr_POPTR_0006s18610.1:1.000,Ptr_POPTR_0018s10380.1:0.390,Gma_GLYMA13G01190.5:1.000,Gma_GLYMA13G01190.6:1.000,Gma_GLYMA13G01190.4:1.000,Gma_GLYMA17G07320.2:0.784,Mtr_AES92357:0.359)eurosidsA726:1.000)eurosidsB937:1.000,Vvi_VIT_11s0052g01480.t01:1.000)rosids901:1.000,(Stu_PGS…
HieranoidOG-eudicotyledons694:((Ptr_POPTR_0002s02570.1:1.000,(Stu_PGSC0003DMT400009550:1.000,Sly_Solyc04g081280.2.1:1.000)Solanaceae169:1.000,Sly_Solyc12g089280.1.1:0.342)eudicotyledons694:1.000)root
HieranoidOG-eudicotyledons695:((((Ath_AT1G78900.1:1.000,Ath_AT1G78900.2:1.000,Aly_fgenesh2_kg.2__2185__AT1G78900.1:0.773,Bra_Bra003633.1-P:0.627,Bra_Bra035074.1-P:0.520,(Ptr_POPTR_0008s00560.1:1.000,Ptr_POPTR_0010s26000.1:0.477,Gma_GLYMA08G23990.1:1.000,Gma_GLYMA07G00430.1:0.909)eurosidsA1012:1.000)eurosidsB894:1.000,Vvi_VIT_09s0054g00890.t01:1.000,Vvi_VIT_04s0008g02580.t01:0.222)rosids936:1.000,…
HieranoidOG-eudicotyledons696:((((Aly_fgenesh2_kg.4__764__AT2G28070.1:1.000,Ath_AT2G28070.1:1.000,Bra_Bra011981.1-P:0.667,(Ptr_POPTR_0004s22390.1:1.000,Gma_GLYMA13G39820.1:1.000,Gma_GLYMA12G30070.1:0.827,Mtr_AES85192:0.530)eurosidsA862:1.000)eurosidsB898:1.000,Vvi_VIT_06s0061g00350.t01:1.000)rosids951:1.000,(Stu_PGSC0003DMT400050589:1.000,Sly_Solyc11g069710.1.1:1.000)Solanaceae1489:1.000,Stu_PGSC…
HieranoidOG-eudicotyledons697:((((Aly_fgenesh2_kg.1__1185__AT1G10930.1:1.000,Ath_AT1G10930.1:0.894,Bra_Bra018418.1-P:0.674,Bra_Bra031741.1-P:0.661,Aly_Al_scaffold_0002_448:0.347,(Ptr_POPTR_0003s01160.1:1.000,(Gma_GLYMA08G20070.1:1.000,Gma_GLYMA12G29151.1:0.706,Mtr_AES63240:1.000)Papilionoideae272:1.000)eurosidsA615:1.000)eurosidsB1094:1.000,Bra_Bra027115.1-P:0.213,Ath_AT1G60930.1:0.204,Vvi_VIT_12…
HieranoidOG-eudicotyledons698:((Mtr_AES59552:1.000,Sly_Solyc00g012690.1.1:1.000)eudicotyledons698:1.000)root
HieranoidOG-eudicotyledons699:((((Ath_AT5G35970.1:1.000,Aly_fgenesh2_kg.7__3078__AT5G35970.1:0.880,Bra_Bra035365.1-P:0.366,(Ptr_POPTR_0013s07150.1:1.000,Gma_GLYMA10G00210.1:1.000,Gma_GLYMA02G00330.1:0.786)eurosidsA920:1.000)eurosidsB526:1.000,Vvi_VIT_16s0039g00520.t01:1.000)rosids493:1.000,(Stu_PGSC0003DMT400068120:1.000,Sly_Solyc03g097370.2.1:1.000)Solanaceae459:1.000)eudicotyledons699:1.000)root
HieranoidOG-eudicotyledons700:((((Gma_GLYMA08G21570.1:1.000,Gma_GLYMA07G01890.1:0.883,Mtr_AET01488:1.000)Papilionoideae1924:1.000,Vvi_VIT_09s0002g03680.t01:1.000,Vvi_VIT_04s0008g00160.t01:0.133)rosids956:1.000,(Stu_PGSC0003DMT400075583:1.000,Sly_Solyc12g095830.1.1:1.000)Solanaceae1372:1.000,Stu_PGSC0003DMT400075580:0.837)eudicotyledons700:1.000)root
HieranoidOG-eudicotyledons701:((((Ath_AT1G35220.1:1.000,Aly_fgenesh2_kg.1__3618__AT1G35220.1:0.884,Bra_Bra030137.1-P:0.707,(Ptr_POPTR_0002s10100.1:1.000,(Gma_GLYMA02G43780.1:1.000,Gma_GLYMA13G14127.1:0.159,Mtr_AES99892:1.000,Mtr_AES71634:0.185)Papilionoideae1946:1.000)eurosidsA517:1.000)eurosidsB535:1.000,Vvi_VIT_18s0001g06500.t01:1.000)rosids424:1.000,Sly_Solyc04g074720.2.1:1.000,(Stu_PGSC0003DM…
HieranoidOG-eudicotyledons702:((((Ath_AT2G07360.1:1.000,Ath_AT2G07360.2:0.996,Aly_fgenesh2_kg.3__2937__AT2G07360.1:0.973,Bra_Bra029162.1-P:0.859,Bra_Bra028268.1-P:0.842,(Ptr_POPTR_0018s14630.1:1.000,Ptr_POPTR_0018s14630.2:0.058,Gma_GLYMA05G36530.1:1.000,Gma_GLYMA08G03020.1:0.960,Gma_GLYMA08G03020.2:0.371)eurosidsA908:1.000)eurosidsB739:1.000,Vvi_VIT_07s0031g02090.t01:1.000)rosids168:1.000,Sly_Sol…
HieranoidOG-eudicotyledons703:((((Bra_Bra027607.1-P:1.000,Ath_AT5G45380.1:0.857,Aly_fgenesh2_kg.8__257__AT5G45380.1:0.759,Bra_Bra021967.1-P:0.384,(Ptr_POPTR_0003s10300.1:1.000,(Gma_GLYMA04G14790.1:1.000,Mtr_AES95541:1.000)Papilionoideae740:1.000)eurosidsA875:1.000)eurosidsB2813:1.000,Vvi_VIT_02s0033g01370.t01:1.000)rosids991:1.000,Sly_Solyc08g075570.2.1:1.000)eudicotyledons703:1.000)root
HieranoidOG-eudicotyledons704:((Bra_Bra031362.1-P:1.000,Sly_Solyc04g072630.2.1:1.000)eudicotyledons704:1.000)root
HieranoidOG-eudicotyledons705:(((Bra_Bra029646.1-P:1.000,Aly_fgenesh2_kg.3__761__AT3G07400.1:0.740,Ath_AT3G07400.1:0.721,(Ptr_POPTR_0002s25090.1:1.000,(Gma_GLYMA03G22281.1:1.000,Gma_GLYMA16G09740.1:0.882,Gma_GLYMA16G09740.2:0.635,Gma_GLYMA16G09740.3:0.464,Mtr_AET01362:1.000)Papilionoideae786:1.000)eurosidsA676:1.000)eurosidsB650:1.000,Sly_Solyc09g056350.2.1:1.000)eudicotyledons705:1.000)root
HieranoidOG-eudicotyledons706:((Vvi_VIT_09s0054g01110.t01:1.000,Vvi_VIT_09s0018g00630.t01:0.686,Vvi_VIT_09s0054g01550.t01:0.625,Vvi_VIT_09s0054g01090.t01:0.543,(Stu_PGSC0003DMT400073861:1.000,Sly_Solyc04g070980.2.1:1.000)Solanaceae5604:1.000)eudicotyledons706:1.000)root
HieranoidOG-eudicotyledons707:((((Bra_Bra020112.1-P:1.000,(Ptr_POPTR_0006s14770.1:1.000,Gma_GLYMA15G18940.1:1.000)eurosidsA1095:1.000)eurosidsB1359:1.000,Vvi_VIT_11s0016g01690.t01:1.000,Vvi_VIT_04s0008g01460.t01:0.182)rosids2085:1.000,(Stu_PGSC0003DMT400028119:1.000,Sly_Solyc05g032750.2.1:1.000)Solanaceae288:1.000,(Stu_PGSC0003DMT400053992:1.000,Sly_Solyc07g041180.2.1:1.000)Solanaceae253:1.000)eu…
HieranoidOG-eudicotyledons708:(((Bra_Bra007977.1-P:1.000,(Aly_fgenesh2_kg.1__2486__AT1G22870.1:1.000,Ath_AT1G22870.1:0.860,Bra_Bra024544.1-P:0.680,Ath_AT1G71410.1:0.426,Aly_scaffold_202063.1:0.387,(Ptr_POPTR_0013s10610.1:1.000,(Gma_GLYMA09G00470.1:1.000,Gma_GLYMA12G37070.1:0.892,Mtr_AES87611:1.000,Mtr_AES87595:0.859)Papilionoideae2206:1.000)eurosidsA2877:1.000)eurosidsB864:1.000,Vvi_VIT_18s0089g0…
HieranoidOG-eudicotyledons709:((((Ath_AT3G08943.1:1.000,Ath_AT3G08947.1:0.873,Bra_Bra029733.1-P:0.548,Ptr_POPTR_0016s13160.1:1.000,Ptr_POPTR_0006s10420.1:0.766)eurosidsB632:1.000,Vvi_VIT_08s0058g00270.t01:1.000)rosids657:1.000,(Stu_PGSC0003DMT400068505:1.000,Sly_Solyc09g005010.2.1:1.000)Solanaceae738:1.000)eudicotyledons709:1.000)root
HieranoidOG-eudicotyledons710:((Ath_AT3G14790.1:1.000,Aly_fgenesh2_kg.3__1593__AT3G14790.1:0.891,Bra_Bra027310.1-P:0.656,Bra_Bra038127.1-P:0.333,Bra_Bra021578.1-P:0.219,(Stu_PGSC0003DMT400018192:1.000,Sly_Solyc07g062130.2.1:1.000)Solanaceae1761:1.000,Stu_PGSC0003DMT400018191:0.472,Stu_PGSC0003DMT400054754:0.289,Stu_PGSC0003DMT400054753:0.289)eudicotyledons710:1.000)root
HieranoidOG-eudicotyledons711:((((Aly_fgenesh2_kg.1__3154__AT1G29900.1:1.000,Ath_AT1G29900.1:1.000,Bra_Bra032344.1-P:0.669,(Ptr_POPTR_0010s02380.1:1.000,Ptr_POPTR_0010s02380.2:1.000,Gma_GLYMA15G05021.1:0.793,Gma_GLYMA13G40380.2:1.000,Mtr_AES67407:0.386)eurosidsA220:1.000)eurosidsB177:1.000,Vvi_VIT_06s0004g03360.t01:1.000)rosids154:1.000,(Stu_PGSC0003DMT400019412:1.000,Sly_Solyc06g075340.2.1:1.000…
HieranoidOG-eudicotyledons712:((((Ath_AT1G02640.1:1.000,Aly_fgenesh2_kg.1__176__AT1G02640.1:0.918,Bra_Bra033337.1-P:0.724,(Ptr_POPTR_0002s19830.1:1.000,Ptr_POPTR_0014s11730.1:0.367,(Gma_GLYMA02G01660.1:1.000,Gma_GLYMA10G01710.1:0.646,Mtr_AES61671:1.000)Papilionoideae663:1.000,(Gma_GLYMA03G37710.1:1.000,Gma_GLYMA19G40300.1:0.491,Mtr_AES82175:1.000)Papilionoideae698:1.000)eurosidsA865:1.000)eurosid…
HieranoidOG-eudicotyledons713:((((Ath_AT5G04040.1:1.000,Aly_fgenesh2_kg.6__318__AT5G04040.1:0.906,Bra_Bra009491.1-P:0.486,Bra_Bra028805.1-P:0.396,Bra_Bra005789.1-P:0.061,(Ptr_POPTR_0006s04240.1:1.000,Ptr_POPTR_0016s04050.1:0.655,Gma_GLYMA03G28660.1:1.000,Gma_GLYMA19G31410.1:0.753,(Gma_GLYMA10G16530.1:1.000,Gma_GLYMA02G34508.1:0.249,Mtr_AES61676:1.000)Papilionoideae652:1.000)eurosidsA824:1.000)eur…
HieranoidOG-eudicotyledons714:((((Ath_AT5G09950.1:1.000,Bra_Bra004760.1-P:0.527,(Ptr_POPTR_0013s13270.1:1.000,Ptr_POPTR_0013s13310.1:0.299,Mtr_AES91415:1.000,Gma_GLYMA14G00690.1:0.389)eurosidsA710:1.000)eurosidsB642:1.000,Vvi_VIT_12s0057g00970.t01:1.000)rosids747:1.000,(Stu_PGSC0003DMT400044763:1.000,Stu_PGSC0003DMT400044762:0.899,Sly_Solyc07g045510.2.1:1.000)Solanaceae1167:1.000)eudicotyledons71…
HieranoidOG-eudicotyledons715:((((Ptr_POPTR_0010s24490.1:1.000,Ptr_POPTR_0008s02150.1:0.697,Gma_GLYMA10G42590.2:1.000,Gma_GLYMA20G24440.4:0.838,Gma_GLYMA20G24440.3:0.837,Gma_GLYMA10G42590.3:0.759,Gma_GLYMA20G24440.5:0.614)eurosidsA1363:1.000,Vvi_VIT_13s0147g00210.t01:1.000)rosids643:1.000,Sly_Solyc11g006960.1.1:1.000)eudicotyledons715:1.000)root
HieranoidOG-eudicotyledons716:((((Ath_AT4G33090.1:1.000,Aly_fgenesh2_kg.7__811__AT4G33090.1:0.919,Bra_Bra011412.1-P:0.712,Bra_Bra034547.1-P:0.668,Gma_GLYMA04G05620.5:1.000,Gma_GLYMA04G05620.2:0.558)eurosidsB638:1.000,Vvi_VIT_04s0008g01430.t01:1.000)rosids541:1.000,(Stu_PGSC0003DMT400021155:1.000,Sly_Solyc08g062630.2.1:1.000)Solanaceae717:1.000)eudicotyledons716:1.000)root
HieranoidOG-eudicotyledons717:((Ptr_POPTR_0019s10120.1:1.000,Sly_Solyc01g008320.2.1:1.000)eudicotyledons717:1.000)root
HieranoidOG-eudicotyledons718:((((Aly_fgenesh2_kg.4__1795__AT2G37420.1:1.000,Ath_AT2G37420.1:0.881,Bra_Bra017189.1-P:0.639,(Ptr_POPTR_0006s08290.1:1.000,Gma_GLYMA13G19580.1:1.000,Gma_GLYMA10G05220.1:0.806)eurosidsA735:1.000)eurosidsB780:1.000,Vvi_VIT_08s0040g02590.t01:1.000)rosids778:1.000,(Stu_PGSC0003DMT400049453:1.000,Sly_Solyc10g086340.1.1:1.000)Solanaceae360:1.000)eudicotyledons718:1.000)root
HieranoidOG-eudicotyledons719:((((Bra_Bra030585.1-P:1.000,Aly_fgenesh2_kg.1__411__AT1G50920.1:0.556,Ath_AT1G50920.1:0.552,(Ptr_POPTR_0001s26610.1:1.000,Ptr_POPTR_0009s05870.1:0.679,(Gma_GLYMA11G14190.2:1.000,Gma_GLYMA11G14190.1:1.000,Gma_GLYMA12G06170.1:0.220,Mtr_AET01623:1.000)Papilionoideae978:1.000)eurosidsA1080:1.000,Ptr_POPTR_0009s05870.2:0.212)eurosidsB1141:1.000,Vvi_VIT_06s0004g02090.t01:1…
HieranoidOG-eudicotyledons720:((((Bra_Bra009971.1-P:1.000,Ath_AT5G27270.1:0.648,Aly_fgenesh2_kg.6__2734__AT5G27270.1:0.606,(Ptr_POPTR_0019s07590.1:1.000,Ptr_POPTR_0194s00200.1:0.472,Ptr_POPTR_0019s07590.2:0.461,Gma_GLYMA08G11220.1:1.000)eurosidsA738:1.000)eurosidsB979:1.000,Vvi_VIT_16s0039g02130.t01:1.000)rosids970:1.000,(Stu_PGSC0003DMT400008145:1.000,Sly_Solyc03g097000.2.1:1.000)Solanaceae303:1…
HieranoidOG-eudicotyledons721:((Vvi_VIT_08s0058g00540.t01:1.000,(Stu_PGSC0003DMT400034324:1.000,Sly_Solyc09g015170.2.1:1.000)Solanaceae2938:1.000)eudicotyledons721:1.000)root
HieranoidOG-eudicotyledons722:((Gma_GLYMA07G38260.3:1.000,(Stu_PGSC0003DMT400058821:1.000,Sly_Solyc01g067890.2.1:1.000)Solanaceae1417:1.000,Stu_PGSC0003DMT400058820:0.564)eudicotyledons722:1.000)root
HieranoidOG-eudicotyledons723:((((Aly_fgenesh2_kg.6__907__AT5G09590.1:1.000,Bra_Bra028628.1-P:0.532,Bra_Bra006027.1-P:0.532,(Aly_fgenesh2_kg.7__256__AT4G37910.1:1.000,Ath_AT5G09590.1:1.000)Arabidopsis22:1.000,(Ptr_POPTR_0009s08320.1:1.000,Ptr_POPTR_0001s29210.1:0.669,(Gma_GLYMA07G30290.1:1.000,Gma_GLYMA08G06950.1:1.000,Gma_GLYMA13G32790.1:0.398,Gma_GLYMA15G06530.1:0.380,Mtr_AES63558:1.000)Papilio…
HieranoidOG-eudicotyledons724:((((Aly_scaffold_602584.1:1.000,Ath_AT5G24810.2:0.857,Ath_AT5G24810.1:0.842,Bra_Bra020472.1-P:0.588,Bra_Bra009794.1-P:0.586,(Ptr_POPTR_0018s03950.1:1.000,Ptr_POPTR_0018s03950.2:0.920,Ptr_POPTR_0018s03950.3:0.875,Ptr_POPTR_0018s03930.1:0.805,Ptr_POPTR_0006s29150.1:0.429,Gma_GLYMA14G20110.1:1.000,Gma_GLYMA17G24458.1:0.845,Gma_GLYMA17G24458.2:0.845,Mtr_AES58845:0.302)eu…
HieranoidOG-eudicotyledons725:((((Aly_fgenesh2_kg.3__684__AT3G06670.1:1.000,Ath_AT3G06670.1:0.947,Ath_AT3G06670.2:0.924,Bra_Bra040285.1-P:0.683,Bra_Bra001212.1-P:0.255,(Ptr_POPTR_0010s15210.1:1.000,Ptr_POPTR_0008s10680.1:0.657,(Gma_GLYMA07G37040.1:1.000,Gma_GLYMA17G03570.1:0.756,Mtr_AES91952:1.000)Papilionoideae579:1.000,(Gma_GLYMA09G04260.1:1.000,Gma_GLYMA09G04260.2:0.775,Gma_GLYMA15G15270.1:0.6…
HieranoidOG-eudicotyledons726:(((Gma_GLYMA20G33450.3:1.000,Gma_GLYMA20G33450.4:1.000,Gma_GLYMA20G33450.2:1.000,Gma_GLYMA08G03060.1:0.247,Vvi_VIT_11s0065g00030.t01:1.000)rosids714:1.000,Gma_GLYMA08G03060.3:0.196,Gma_GLYMA08G03060.2:0.088,Sly_Solyc07g042630.2.1:1.000)eudicotyledons726:1.000)root
HieranoidOG-eudicotyledons727:((Vvi_VIT_13s0019g04320.t01:1.000,(Stu_PGSC0003DMT400020801:1.000,Sly_Solyc11g069470.1.1:1.000)Solanaceae778:1.000)eudicotyledons727:1.000)root
HieranoidOG-eudicotyledons728:((((Bra_Bra002293.1-P:1.000,Ath_AT5G20320.1:0.609,Aly_Al_scaffold_0006_1960:0.608,Ath_AT5G20320.2:0.586,(Ptr_POPTR_0006s20310.1:1.000,Gma_GLYMA13G22450.3:1.000,Gma_GLYMA13G22450.2:0.997,Gma_GLYMA13G22450.4:0.935,Gma_GLYMA13G22450.5:0.933,Gma_GLYMA17G11235.1:0.908)eurosidsA336:1.000)eurosidsB220:1.000,Vvi_VIT_11s0149g00120.t01:1.000)rosids587:1.000,Sly_Solyc07g005030.…
HieranoidOG-eudicotyledons729:((Gma_GLYMA13G28410.1:1.000,Gma_GLYMA13G28400.7:0.326,Gma_GLYMA13G28400.6:0.326,Gma_GLYMA13G28400.5:0.326,Gma_GLYMA13G28400.2:0.253,(Stu_PGSC0003DMT400081725:1.000,Sly_Solyc01g080570.2.1:1.000)Solanaceae1299:1.000,(Stu_PGSC0003DMT400016084:1.000,Sly_Solyc01g080700.2.1:1.000)Solanaceae1190:1.000)eudicotyledons729:1.000)root
HieranoidOG-eudicotyledons730:((((Aly_Al_scaffold_0003_2177:1.000,Ath_AT3G20440.2:0.901,Ath_AT3G20440.3:0.839,Bra_Bra035782.1-P:0.708,(Ptr_POPTR_0001s36980.1:1.000,Gma_GLYMA18G10385.1:1.000)eurosidsA5094:1.000)eurosidsB581:1.000,Vvi_VIT_19s0090g00920.t01:1.000)rosids504:1.000,Sly_Solyc07g064830.2.1:1.000)eudicotyledons730:1.000)root
HieranoidOG-eudicotyledons731:(((Bra_Bra028796.1-P:1.000,(Bra_Bra029828.1-P:1.000,Aly_fgenesh2_kg.3__1056__AT3G10270.1:0.140,Ath_AT5G04130.1:0.093,Aly_fgenesh2_kg.6__325__AT5G04130.1:0.086,(Ptr_POPTR_0006s03770.1:1.000,Ptr_POPTR_0016s03560.1:0.540,(Gma_GLYMA03G28290.1:1.000,Gma_GLYMA19G31030.1:0.812,Mtr_AES81210:1.000)Papilionoideae1303:1.000)eurosidsA1142:1.000)eurosidsB1040:1.000,Vvi_VIT_08s000…
HieranoidOG-eudicotyledons732:((((Aly_fgenesh2_kg.3__387__AT3G04260.1:1.000,Ath_AT3G04260.1:0.873,Bra_Bra040142.1-P:0.667,(Ptr_POPTR_0019s04180.1:1.000,Gma_GLYMA20G36340.1:1.000,Gma_GLYMA10G31180.1:0.867)eurosidsA719:1.000)eurosidsB661:1.000,Vvi_VIT_04s0043g00700.t01:1.000)rosids698:1.000,Sly_Solyc04g050540.2.1:1.000)eudicotyledons732:1.000)root
HieranoidOG-eudicotyledons733:((((Bra_Bra031912.1-P:1.000,Bra_Bra024311.1-P:0.674,Bra_Bra037782.1-P:0.647,Ath_AT5G64570.1:0.586,(Aly_fgenesh2_kg.8__2486__AT5G64570.1:1.000,Aly_fgenesh1_pm.C_scaffold_6000738:0.065,Ath_AT5G09730.1:1.000)Arabidopsis16:1.000,(Ptr_POPTR_0001s21430.1:1.000,Ptr_POPTR_0003s01730.1:0.560,(Gma_GLYMA08G19280.1:1.000,Gma_GLYMA15G05720.1:0.794,Mtr_AES63396:1.000)Papilionoidea…
HieranoidOG-eudicotyledons734:((((Ath_AT4G25540.1:1.000,Aly_fgenesh2_kg.7__1706__AT4G25540.1:0.777,Bra_Bra019156.1-P:0.568,(Ptr_POPTR_0015s13240.1:1.000,Gma_GLYMA20G29680.2:1.000,Gma_GLYMA20G29680.3:0.775,Gma_GLYMA20G29680.4:0.436,Gma_GLYMA20G29680.5:0.436)eurosidsA987:1.000)eurosidsB623:1.000,Vvi_VIT_16s0100g01310.t01:1.000)rosids624:1.000,Sly_Solyc03g025890.1.1:1.000)eudicotyledons734:1.000)root
HieranoidOG-eudicotyledons735:((((Ath_AT4G33210.1:1.000,Aly_Al_scaffold_0007_756:0.915,Bra_Bra037014.1-P:0.621,(Ptr_POPTR_0018s08470.1:1.000,Ptr_POPTR_0018s08470.2:0.775,Ptr_POPTR_0006s23750.1:0.159,Gma_GLYMA14G11260.1:1.000,(Gma_GLYMA06G05840.1:1.000,Gma_GLYMA04G05850.2:0.736,Gma_GLYMA04G05850.1:0.659,Gma_GLYMA17G34350.1:0.206,Gma_GLYMA17G34350.2:0.159,Mtr_AES59185:1.000)Papilionoideae807:1.000)…
HieranoidOG-eudicotyledons736:((((Aly_fgenesh1_pg.C_scaffold_8001204:1.000,Ath_AT5G51800.1:0.876,Bra_Bra022563.1-P:0.669,Bra_Bra028276.1-P:0.610,(Ptr_POPTR_0012s14050.1:1.000,Gma_GLYMA09G27590.2:1.000,Gma_GLYMA16G32580.2:0.517)eurosidsA960:1.000)eurosidsB1707:1.000,Vvi_VIT_16s0022g02290.t01:1.000)rosids1463:1.000,(Stu_PGSC0003DMT400019546:1.000,Sly_Solyc03g006900.1.1:1.000)Solanaceae3482:1.000)eu…
HieranoidOG-eudicotyledons737:((((Ath_AT1G61010.3:1.000,Ath_AT1G61010.2:1.000,Ath_AT1G61010.1:1.000,Aly_fgenesh2_kg.2__355__AT1G61010.3:1.000,Bra_Bra031460.1-P:0.531,(Ptr_POPTR_0017s11240.1:1.000,Ptr_POPTR_0017s11240.2:1.000,Ptr_POPTR_0017s11250.1:0.805,(Gma_GLYMA08G20140.1:1.000,Gma_GLYMA12G29031.1:0.229,Mtr_AES63216:1.000,Mtr_AES63255:1.000)Papilionoideae938:1.000)eurosidsA1097:1.000)eurosidsB7…
HieranoidOG-eudicotyledons738:((((Bra_Bra016057.1-P:1.000,Aly_fgenesh1_pm.C_scaffold_2001242:0.633,Ath_AT1G72440.1:0.586,(Ptr_POPTR_0001s16440.1:1.000,(Gma_GLYMA07G04870.1:1.000,Gma_GLYMA16G01450.1:0.719,Mtr_AES91858:1.000,Mtr_AES94857:0.738)Papilionoideae608:1.000)eurosidsA2552:1.000)eurosidsB2392:1.000,Vvi_VIT_09s0002g00620.t01:1.000)rosids1116:1.000,(Stu_PGSC0003DMT400023621:1.000,Sly_Solyc03g…
HieranoidOG-eudicotyledons739:((((Ath_AT3G10690.1:1.000,Aly_fgenesh2_kg.3__1104__AT3G10690.1:0.943,Bra_Bra001374.1-P:0.097,(Ptr_POPTR_0010s25320.1:1.000,(Gma_GLYMA09G21300.1:1.000,Mtr_AES59910:1.000)Papilionoideae427:1.000)eurosidsA590:1.000)eurosidsB1105:1.000,Vvi_VIT_13s0047g00510.t01:1.000)rosids682:1.000,Sly_Solyc01g096900.2.1:1.000)eudicotyledons739:1.000)root
HieranoidOG-eudicotyledons740:((((Ath_AT3G16260.1:1.000,Aly_fgenesh1_pg.C_scaffold_3001519:0.865,Bra_Bra027179.1-P:0.563,Aly_fgenesh2_kg.1__4286__AT1G52160.1:0.116,Bra_Bra018950.1-P:0.073,(Ptr_POPTR_0001s18750.1:1.000,Gma_GLYMA13G43270.1:1.000,Gma_GLYMA15G02070.1:0.629,Mtr_AES67955:0.304)eurosidsA1008:1.000)eurosidsB893:1.000,Ath_AT1G52160.1:0.187,Vvi_VIT_09s0002g04000.t01:1.000)rosids1100:1.000,…
HieranoidOG-eudicotyledons741:((((Ath_AT1G63680.1:1.000,Aly_fgenesh1_pm.C_scaffold_2000087:0.908,Bra_Bra027655.1-P:0.715,(Ptr_POPTR_0001s09480.1:1.000,Gma_GLYMA08G01850.1:1.000,Gma_GLYMA05G37740.1:0.740)eurosidsA1390:1.000)eurosidsB1225:1.000,Vvi_VIT_02s0025g03410.t01:1.000)rosids1164:1.000,(Stu_PGSC0003DMT400032138:1.000,Sly_Solyc08g081170.2.1:1.000)Solanaceae1156:1.000)eudicotyledons741:1.000)r…
HieranoidOG-eudicotyledons742:((((Bra_Bra023384.1-P:1.000,Bra_Bra006171.1-P:0.666,Ath_AT5G12950.1:0.544,Aly_scaffold_601302.1:0.536,Ath_AT5G12960.1:0.496,(Ptr_POPTR_0001s05560.1:1.000,Ptr_POPTR_0003s20500.1:0.622,(Gma_GLYMA11G14020.1:1.000,Gma_GLYMA11G14020.2:1.000,Gma_GLYMA12G05980.1:0.901,Gma_GLYMA15G03770.1:0.198,Mtr_AES88947:1.000)Papilionoideae1788:1.000)eurosidsA976:1.000)eurosidsB910:1.000…
HieranoidOG-eudicotyledons743:((((Aly_fgenesh2_kg.6__1119__AT5G11490.1:1.000,Ath_AT5G11490.1:0.901,Ath_AT5G11490.2:0.880,Bra_Bra006100.1-P:0.690,(Ptr_POPTR_0006s25970.1:1.000,Gma_GLYMA04G08480.1:1.000,Gma_GLYMA06G08586.1:0.877)eurosidsA606:1.000)eurosidsB549:1.000,Vvi_VIT_04s0008g03880.t01:1.000)rosids567:1.000,Stu_PGSC0003DMT400037585:1.000,Sly_Solyc08g068210.2.1:1.000)eudicotyledons743:1.000)ro…
HieranoidOG-eudicotyledons744:(((Bra_Bra038548.1-P:1.000,Aly_Al_scaffold_0003_3857:0.741,Ath_AT2G18700.1:0.703,(Ptr_POPTR_0006s19000.1:1.000,Ptr_POPTR_0018s10680.1:0.544,Gma_GLYMA17G07530.1:1.000,Gma_GLYMA17G07530.2:0.644,Gma_GLYMA13G01420.1:0.390)eurosidsA1029:1.000)eurosidsB974:1.000,(Stu_PGSC0003DMT400070613:1.000,Sly_Solyc07g006500.2.1:1.000)Solanaceae654:1.000,Stu_PGSC0003DMT400070614:0.610)…
HieranoidOG-eudicotyledons745:((Gma_GLYMA03G32950.3:1.000,(Stu_PGSC0003DMT400023055:1.000,Sly_Solyc09g010460.2.1:1.000)Solanaceae616:1.000,(Stu_PGSC0003DMT400028569:1.000,Sly_Solyc10g084670.1.1:1.000)Solanaceae628:1.000)eudicotyledons745:1.000)root
HieranoidOG-eudicotyledons746:((((Ath_AT4G21750.1:1.000,Ath_AT4G21750.2:1.000,Bra_Bra020872.1-P:0.471,Ath_AT4G04890.1:0.394,Bra_Bra038757.1-P:0.357,(Ptr_POPTR_0004s01980.1:1.000,Ptr_POPTR_0011s00520.1:0.644,(Gma_GLYMA11G00570.2:1.000,Gma_GLYMA11G00570.3:1.000,Gma_GLYMA01G45070.1:0.916,Gma_GLYMA01G45070.2:0.909,Mtr_AES93619:1.000)Papilionoideae3895:1.000)eurosidsA1116:1.000)eurosidsB881:1.000,Bra_…
HieranoidOG-eudicotyledons747:((((Ptr_POPTR_0016s12520.1:1.000,Gma_GLYMA18G43225.1:1.000,Gma_GLYMA18G43225.2:0.931,Gma_GLYMA07G18361.1:0.880)eurosidsA1035:1.000,Vvi_VIT_08s0105g00450.t01:1.000)rosids545:1.000,Sly_Solyc09g005600.2.1:1.000)eudicotyledons747:1.000)root
HieranoidOG-eudicotyledons748:(((Gma_GLYMA08G00880.1:1.000,Gma_GLYMA08G00880.3:0.920,Gma_GLYMA08G00880.2:0.783,Gma_GLYMA05G33280.1:0.662,Mtr_AET04913:1.000)Papilionoideae525:1.000,Sly_Solyc06g068680.2.1:1.000)eudicotyledons748:1.000)root
HieranoidOG-eudicotyledons749:(((Aly_fgenesh2_kg.3__7__AT3G02050.1:1.000,Ath_AT3G02050.1:0.772,Bra_Bra040706.1-P:0.354,(Ptr_POPTR_0014s14180.1:1.000,Ptr_POPTR_0002s23850.1:0.423,Gma_GLYMA16G05060.1:1.000,Gma_GLYMA19G28110.1:0.829)eurosidsA689:1.000)eurosidsB755:1.000,(Stu_PGSC0003DMT400052541:1.000,Sly_Solyc12g017910.1.1:1.000)Solanaceae1042:1.000,(Stu_PGSC0003DMT400064965:1.000,Stu_PGSC0003DMT40…
HieranoidOG-eudicotyledons750:((((Aly_fgenesh2_kg.1__3132__AT1G29750.2:1.000,Ath_AT1G29750.2:0.944,Ath_AT1G29750.1:0.876,Bra_Bra010815.1-P:0.212,(Ptr_POPTR_0004s06180.1:1.000,Ptr_POPTR_0011s06740.1:0.052,Gma_GLYMA13G29640.1:1.000)eurosidsA1360:1.000,Ptr_POPTR_0011s06740.2:0.150)eurosidsB1525:1.000,Vvi_VIT_10s0003g01880.t01:1.000)rosids1277:1.000,(Stu_PGSC0003DMT400073238:1.000,Sly_Solyc02g071880.…
HieranoidOG-eudicotyledons751:((((Aly_fgenesh2_kg.5__581__AT3G28040.1:1.000,Ath_AT3G28040.1:0.845,Bra_Bra025319.1-P:0.636,Bra_Bra039063.1-P:0.538,(Ptr_POPTR_0014s14440.1:1.000,Ptr_POPTR_0002s23470.1:0.602,(Gma_GLYMA02G10770.1:1.000,Gma_GLYMA18G52050.2:0.903,Mtr_AES77948:1.000)Papilionoideae584:1.000)eurosidsA510:1.000)eurosidsB697:1.000,Vvi_VIT_05s0062g01070.t01:1.000)rosids760:1.000,(Stu_PGSC000…
HieranoidOG-eudicotyledons752:((((Aly_fgenesh1_pm.C_scaffold_8001808:1.000,Ath_AT5G62310.1:0.933,Bra_Bra010074.1-P:0.596,(Ptr_POPTR_0012s14530.1:1.000,Ptr_POPTR_0015s14590.1:0.439,(Gma_GLYMA09G36690.3:1.000,Gma_GLYMA12G00670.1:1.000,Gma_GLYMA09G36690.2:0.994,Mtr_AES98473:1.000)Papilionoideae355:1.000)eurosidsA523:1.000)eurosidsB536:1.000,Vvi_VIT_16s0022g01240.t01:1.000)rosids490:1.000,Sly_Solyc03…
HieranoidOG-eudicotyledons753:((((Aly_fgenesh2_kg.3__2103__AT3G18860.1:1.000,Ath_AT3G18860.1:0.914,Ath_AT3G18860.2:0.909,Bra_Bra022366.1-P:0.658,Bra_Bra001726.1-P:0.520,(Ptr_POPTR_0009s11520.1:1.000,Ptr_POPTR_0004s15790.1:0.579,Gma_GLYMA12G04990.1:1.000,Gma_GLYMA11G12850.1:0.851)eurosidsA1007:1.000)eurosidsB986:1.000,Vvi_VIT_03s0063g02060.t01:1.000)rosids1077:1.000,Sly_Solyc01g109350.2.1:1.000)eu…
HieranoidOG-eudicotyledons754:(((Gma_GLYMA02G14495.1:1.000,Gma_GLYMA01G22840.3:0.401,Mtr_AES62106:1.000)Papilionoideae4187:1.000,(Stu_PGSC0003DMT400019322:1.000,Sly_Solyc04g006970.2.1:1.000)Solanaceae265:1.000)eudicotyledons754:1.000)root
HieranoidOG-eudicotyledons755:((((Ath_AT4G20270.1:1.000,Aly_fgenesh2_kg.7__2277__AT4G20270.1:0.891,Bra_Bra013451.1-P:0.371,Bra_Bra020928.1-P:0.286,Bra_Bra038810.1-P:0.278,(Ptr_POPTR_0003s15600.1:1.000,Ptr_POPTR_0001s12420.1:1.000,(Gma_GLYMA02G45010.1:1.000,Gma_GLYMA14G03770.1:0.807,Gma_GLYMA02G45010.2:0.582,Gma_GLYMA18G14680.1:0.240,Gma_GLYMA08G41500.1:0.233,Mtr_AET00258:1.000)Papilionoideae513:1…
HieranoidOG-eudicotyledons756:((((Bra_Bra029782.1-P:1.000,Aly_fgenesh1_pm.C_scaffold_3000784:0.458,(Ptr_POPTR_0006s13400.1:1.000,Gma_GLYMA19G36230.2:1.000,Gma_GLYMA19G36230.3:1.000,Mtr_AES81796:0.154)eurosidsA2999:1.000)eurosidsB1013:1.000,Ath_AT3G09660.1:0.717,Vvi_VIT_08s0040g03290.t01:1.000)rosids2340:1.000,Sly_Solyc09g007330.2.1:1.000)eudicotyledons756:1.000)root
HieranoidOG-eudicotyledons757:((((Ath_AT1G29400.1:1.000,Ath_AT1G29400.2:1.000,Aly_Al_scaffold_0001_2998:0.927,Bra_Bra032316.1-P:0.609,Bra_Bra030135.1-P:0.356,(Gma_GLYMA09G11630.2:1.000,Gma_GLYMA15G23420.1:0.741,Mtr_AES65832:1.000,Mtr_AES65833:0.353)Papilionoideae559:1.000,(Ptr_POPTR_0005s22370.1:1.000,Ptr_POPTR_0002s06070.1:0.565,Gma_GLYMA18G12730.3:1.000,Gma_GLYMA18G12730.2:1.000,Gma_GLYMA08G422…
HieranoidOG-eudicotyledons758:((Bra_Bra024466.1-P:1.000,Ath_AT2G18450.1:0.368,((Ath_AT5G66760.1:1.000,Aly_fgenesh2_kg.8__2740__AT5G66760.1:0.941,Bra_Bra012100.1-P:0.322,(Ptr_POPTR_0007s12750.1:1.000,Ptr_POPTR_0005s12530.1:0.404,Gma_GLYMA11G07250.1:1.000,Gma_GLYMA01G38200.1:0.830)eurosidsA1034:1.000,(Gma_GLYMA02G06400.1:1.000,Mtr_AES94944:1.000)Papilionoideae1004:1.000)eurosidsB883:1.000,Aly_fgene…
HieranoidOG-eudicotyledons759:((((Ath_AT5G13690.1:1.000,Aly_fgenesh2_kg.6__1323__AT5G13690.1:0.869,Bra_Bra023429.1-P:0.696,(Ptr_POPTR_0012s07760.1:1.000,Gma_GLYMA06G19791.1:1.000)eurosidsA984:1.000)eurosidsB1391:1.000,Vvi_VIT_13s0064g00370.t01:1.000)rosids872:1.000,Sly_Solyc01g087610.2.1:1.000)eudicotyledons759:1.000)root
HieranoidOG-eudicotyledons760:((((Aly_scaffold_400742.1:1.000,Ath_AT2G25790.1:0.823,Bra_Bra000555.1-P:0.573,(Ptr_POPTR_0006s25380.1:1.000,Ptr_POPTR_0006s25380.3:1.000,Ptr_POPTR_0006s25380.2:0.831,Ptr_POPTR_0018s08150.1:0.666,(Gma_GLYMA06G09120.1:1.000,Gma_GLYMA04G09010.2:0.731,Gma_GLYMA06G09120.2:0.626,Mtr_AES73883:1.000)Papilionoideae685:1.000)eurosidsA1087:1.000)eurosidsB1248:1.000,Vvi_VIT_04s0…
HieranoidOG-eudicotyledons761:((((Ath_AT3G19720.1:1.000,Aly_fgenesh2_kg.3__2191__AT3G19720.1:0.858,Bra_Bra038229.1-P:0.792,Ath_AT3G19720.3:0.620,(Ptr_POPTR_0006s27100.1:1.000,Gma_GLYMA08G07990.1:1.000)eurosidsA930:1.000)eurosidsB843:1.000,Vvi_VIT_12s0055g00490.t01:1.000)rosids828:1.000,(Stu_PGSC0003DMT400014025:1.000,Sly_Solyc10g047050.1.1:1.000)Solanaceae1132:1.000)eudicotyledons761:1.000)root
HieranoidOG-eudicotyledons762:((((Aly_fgenesh2_kg.1__1032__AT1G09770.1:1.000,Ath_AT1G09770.1:0.926,Bra_Bra030798.1-P:0.621,Bra_Bra019993.1-P:0.621,(Ptr_POPTR_0019s03520.1:1.000,Ptr_POPTR_0013s04340.1:0.441,(Gma_GLYMA10G30870.1:1.000,Gma_GLYMA20G36600.2:0.856,Gma_GLYMA20G36600.3:0.342,Mtr_AES94069:1.000)Papilionoideae1183:1.000)eurosidsA581:1.000)eurosidsB686:1.000,Vvi_VIT_14s0036g00510.t01:1.000)…
HieranoidOG-eudicotyledons763:((((Bra_Bra030708.1-P:1.000,Aly_scaffold_100816.1:0.619,Ath_AT1G07990.1:0.597,Bra_Bra031607.1-P:0.435,Bra_Bra018666.1-P:0.215,(Ptr_POPTR_0009s02010.1:1.000,Ptr_POPTR_0004s22110.1:0.599,Ptr_POPTR_0004s22110.2:0.550,(Gma_GLYMA11G20500.1:1.000,Gma_GLYMA12G08100.1:0.857,Gma_GLYMA12G29710.1:0.638,Gma_GLYMA13G40050.1:0.629,Mtr_AES67505:1.000)Papilionoideae2380:1.000)eurosi…
HieranoidOG-eudicotyledons764:(((Gma_GLYMA08G40690.1:1.000,Gma_GLYMA18G16600.1:0.505,Vvi_VIT_01s0026g01480.t01:1.000)rosids860:1.000,Sly_Solyc05g006910.2.1:1.000)eudicotyledons764:1.000)root
HieranoidOG-eudicotyledons765:((Vvi_VIT_08s0007g01680.t01:1.000,(Stu_PGSC0003DMT400011193:1.000,Sly_Solyc03g006140.2.1:1.000)Solanaceae1176:1.000)eudicotyledons765:1.000)root
HieranoidOG-eudicotyledons766:(((Ath_AT2G30950.1:1.000,Bra_Bra018288.1-P:0.302,Vvi_VIT_12s0028g01600.t01:1.000)rosids947:1.000,(Bra_Bra015499.1-P:1.000,Bra_Bra030652.1-P:0.604,Aly_Al_scaffold_0001_584:0.572,Ath_AT1G06430.1:0.519,Aly_fgenesh2_kg.4__1078__AT2G30950.1:0.230,(Ptr_POPTR_0014s13560.1:1.000,Ptr_POPTR_0002s22560.1:0.333,Gma_GLYMA05G26230.1:1.000,Gma_GLYMA08G09160.1:0.713)eurosidsA1049:1.…
HieranoidOG-eudicotyledons767:((((Aly_scaffold_302394.1:1.000,Ath_AT3G20150.1:0.846,Bra_Bra001776.1-P:0.676,(Ptr_POPTR_0001s37120.1:1.000,(Gma_GLYMA02G46630.1:1.000,Gma_GLYMA02G46630.2:0.978,Gma_GLYMA14G02040.2:0.791,Mtr_AET00644:1.000)Papilionoideae300:1.000,(Gma_GLYMA08G43710.2:1.000,Gma_GLYMA18G09120.2:0.667,Mtr_AES70498:1.000)Papilionoideae522:1.000)eurosidsA776:1.000)eurosidsB2409:1.000,Vvi_…
HieranoidOG-eudicotyledons768:((((Aly_fgenesh2_kg.1__2754__AT1G26170.1:1.000,Ath_AT1G26170.1:0.824,(Ptr_POPTR_0008s10870.2:1.000,Gma_GLYMA01G23427.1:1.000,Gma_GLYMA02G14280.1:0.830)eurosidsA1674:1.000)eurosidsB580:1.000,Vvi_VIT_01s0011g02340.t01:1.000)rosids517:1.000,Sly_Solyc05g010160.2.1:1.000)eudicotyledons768:1.000)root
HieranoidOG-eudicotyledons769:((Ath_AT1G50250.1:1.000,(Stu_PGSC0003DMT400025632:1.000,Sly_Solyc04g082250.2.1:1.000)Solanaceae1658:1.000)eudicotyledons769:1.000)root
HieranoidOG-eudicotyledons770:(((Gma_GLYMA02G16380.1:1.000,Gma_GLYMA10G03450.1:0.370,Mtr_AES60846:1.000)Papilionoideae150:1.000,Gma_GLYMA10G14860.2:0.283,Gma_GLYMA15G21211.1:0.164,(Stu_PGSC0003DMT400049815:1.000,Sly_Solyc09g065550.2.1:1.000)Solanaceae65:1.000)eudicotyledons770:1.000)root
HieranoidOG-eudicotyledons771:((Ptr_POPTR_0009s13380.1:1.000,(Stu_PGSC0003DMT400024781:1.000,Stu_PGSC0003DMT400024780:0.593,Stu_PGSC0003DMT400004036:0.129,Stu_PGSC0003DMT400004035:0.129,Stu_PGSC0003DMT400004034:0.129,Sly_Solyc01g111240.2.1:1.000)Solanaceae1634:1.000)eudicotyledons771:1.000)root
HieranoidOG-eudicotyledons772:(((Gma_GLYMA15G18840.3:1.000,Gma_GLYMA15G18840.2:1.000,Gma_GLYMA13G16630.13:0.080,Gma_GLYMA13G16630.10:0.080,Vvi_VIT_11s0016g01790.t01:1.000)rosids443:1.000,Gma_GLYMA13G16630.11:0.288,Gma_GLYMA13G16630.14:0.288,Sly_Solyc07g040980.2.1:1.000)eudicotyledons772:1.000)root
HieranoidOG-eudicotyledons773:((((Ath_AT3G22170.2:1.000,Ath_AT3G22170.1:1.000,Bra_Bra031330.1-P:0.584,(Ptr_POPTR_0006s02150.1:1.000,Ptr_POPTR_0016s01980.1:0.707,(Gma_GLYMA06G47210.1:1.000,Gma_GLYMA04G14850.1:0.705,Gma_GLYMA04G14850.5:0.705,Gma_GLYMA04G14850.4:0.705,Gma_GLYMA04G14850.3:0.705,Mtr_AES68608:1.000)Papilionoideae404:1.000,Gma_GLYMA04G14850.2:0.800)eurosidsA807:1.000)eurosidsB880:1.000,…
HieranoidOG-eudicotyledons774:((((Ath_AT1G10390.2:1.000,Ath_AT1G10390.1:1.000,Bra_Bra018441.1-P:0.650,Bra_Bra019938.1-P:0.091,(Ptr_POPTR_0011s15180.1:1.000,Ptr_POPTR_0001s45750.3:0.514,Ptr_POPTR_0001s45750.1:0.509,Ptr_POPTR_0001s45750.2:0.509,Gma_GLYMA13G33910.1:1.000,Gma_GLYMA13G33910.3:0.799,Gma_GLYMA12G36350.1:0.675,Gma_GLYMA13G33910.2:0.415,Gma_GLYMA12G36350.2:0.332)eurosidsA957:1.000)eurosid…
HieranoidOG-eudicotyledons775:((((Ath_AT4G33150.2:1.000,Ath_AT4G33150.1:1.000,Aly_fgenesh2_kg.7__804__AT4G33150.1:0.819,Bra_Bra011422.1-P:0.615,(Ptr_POPTR_0006s13650.1:1.000,Ptr_POPTR_0006s13650.4:1.000,Ptr_POPTR_0006s13650.3:1.000,Ptr_POPTR_0006s13650.5:1.000,Ptr_POPTR_0006s13650.2:0.985,Gma_GLYMA13G17580.2:0.828,Gma_GLYMA17G04920.1:1.000,Mtr_AES92126:0.503)eurosidsA389:1.000,Ptr_POPTR_0006s1364…
HieranoidOG-eudicotyledons776:(((Ptr_POPTR_0003s16110.1:1.000,Ptr_POPTR_0001s13030.1:0.561,Vvi_VIT_01s0150g00090.t01:1.000)rosids572:1.000,(Stu_PGSC0003DMT400005751:1.000,Stu_PGSC0003DMT400005752:0.951,Stu_PGSC0003DMT400005749:0.585,Sly_Solyc05g023740.2.1:1.000)Solanaceae440:1.000,Stu_PGSC0003DMT400005750:0.077)eudicotyledons776:1.000)root
HieranoidOG-eudicotyledons777:(((Bra_Bra026706.1-P:1.000,Ath_AT1G16800.1:0.577,Aly_fgenesh1_pm.C_scaffold_1001433:0.305,(Ptr_POPTR_0010s26020.1:1.000,Gma_GLYMA15G00301.1:1.000)eurosidsA207:1.000)eurosidsB117:1.000,Sly_Solyc03g124010.2.1:1.000)eudicotyledons777:1.000)root
HieranoidOG-eudicotyledons778:((Bra_Bra022968.1-P:1.000,Aly_fgenesh2_kg.4__1424__AT2G34210.1:0.296,Ath_AT2G34210.1:0.281,(Stu_PGSC0003DMT400063938:1.000,Sly_Solyc04g064700.2.1:1.000)Solanaceae881:1.000)eudicotyledons778:1.000)root
HieranoidOG-eudicotyledons779:((((Ath_AT1G05960.1:1.000,Ath_AT1G05960.2:0.986,Aly_Al_scaffold_0001_534:0.859,Bra_Bra032445.1-P:0.593,Mtr_AES67764:1.000,Gma_GLYMA15G03500.1:0.552,(Ptr_POPTR_0007s02020.1:1.000,Gma_GLYMA11G13670.1:1.000,Gma_GLYMA12G05671.2:0.806,Gma_GLYMA12G05671.1:0.806,Gma_GLYMA13G41900.1:0.327,Gma_GLYMA13G41900.2:0.327)eurosidsA959:1.000,Gma_GLYMA13G41900.3:0.249)eurosidsB1340:1.…
HieranoidOG-eudicotyledons780:((Bra_Bra017360.1-P:1.000,(Stu_PGSC0003DMT400050556:1.000,Sly_Solyc05g010670.2.1:1.000)Solanaceae1072:1.000)eudicotyledons780:1.000)root
HieranoidOG-eudicotyledons781:((((Aly_fgenesh2_kg.7__2384__AT4G19040.2:1.000,Ath_AT4G19040.1:0.927,Ath_AT4G19040.2:0.906,Ath_AT4G19040.3:0.860,Bra_Bra013371.1-P:0.818,(Ptr_POPTR_0001s01510.1:1.000,Ptr_POPTR_0003s09980.1:0.345,(Gma_GLYMA01G35043.2:1.000,Gma_GLYMA01G35043.1:0.971,Gma_GLYMA09G34517.2:0.816,Gma_GLYMA09G34517.1:0.787,Mtr_AES95593:1.000)Papilionoideae679:1.000)eurosidsA956:1.000)eurosi…
HieranoidOG-eudicotyledons782:((((Ath_AT4G12620.1:1.000,Aly_fgenesh2_kg.6__3199__AT4G12620.1:0.829,Ath_AT4G14700.1:0.619,Bra_Bra029471.1-P:0.427,Aly_fgenesh2_kg.7__2868__AT4G14700.1:0.101,(Ptr_POPTR_0009s05910.1:1.000,Gma_GLYMA13G41490.1:1.000,Gma_GLYMA15G03900.1:0.806)eurosidsA973:1.000)eurosidsB1178:1.000,Vvi_VIT_06s0004g02050.t01:1.000,Vvi_VIT_06s0004g00530.t01:0.100)rosids1240:1.000,(Stu_PGSC…
HieranoidOG-eudicotyledons783:((((Aly_scaffold_802166.1:1.000,Ath_AT5G56220.1:0.914,Bra_Bra002834.1-P:0.667,Aly_fgenesh2_kg.191__1__AT5G56220.1:0.250,(Ptr_POPTR_0001s47610.1:1.000,Gma_GLYMA06G47940.1:1.000,Gma_GLYMA04G12660.1:1.000)eurosidsA734:1.000)eurosidsB633:1.000,Vvi_VIT_19s0015g01800.t01:1.000)rosids607:1.000,(Stu_PGSC0003DMT400096975:1.000,Sly_Solyc07g066180.2.1:1.000)Solanaceae1174:1.000…
HieranoidOG-eudicotyledons784:((((Ptr_POPTR_0007s09490.1:1.000,(Gma_GLYMA08G37670.1:1.000,Gma_GLYMA08G37680.2:0.757,Gma_GLYMA18G28830.1:0.674,Gma_GLYMA08G37680.1:0.126,Mtr_AET03367:1.000)Papilionoideae1041:1.000,Gma_GLYMA09G33320.2:0.262)eurosidsA1100:1.000,Gma_GLYMA09G33320.3:0.212,Vvi_VIT_00s0218g00110.t01:1.000)rosids957:1.000,(Stu_PGSC0003DMT400041591:1.000,Sly_Solyc11g010850.1.1:1.000)Solana…
HieranoidOG-eudicotyledons785:((((Ath_AT1G21650.2:1.000,Ath_AT1G21650.1:0.948,Ath_AT1G21650.3:0.685,Bra_Bra016412.1-P:0.493,(Ptr_POPTR_0002s07830.1:1.000,Gma_GLYMA06G12320.2:1.000)eurosidsA296:1.000)eurosidsB273:1.000,Vvi_VIT_18s0001g01860.t01:1.000)rosids262:1.000,Sly_Solyc11g005020.1.1:1.000)eudicotyledons785:1.000)root
HieranoidOG-eudicotyledons786:((((Bra_Bra039731.1-P:1.000,Aly_scaffold_703151.1:0.596,Ath_AT4G14570.1:0.574,Bra_Bra037063.1-P:0.562,(Ptr_POPTR_0008s16030.1:1.000,Gma_GLYMA10G00320.1:1.000,(Gma_GLYMA10G00350.1:1.000,Mtr_AES96859:1.000,Mtr_AES96858:0.716)Papilionoideae914:1.000)eurosidsA1659:1.000)eurosidsB1319:1.000,Vvi_VIT_05s0020g04590.t01:1.000)rosids1251:1.000,(Stu_PGSC0003DMT400034976:1.000,S…
HieranoidOG-eudicotyledons787:((((Bra_Bra027401.1-P:1.000,Ath_AT3G13772.1:0.902,Bra_Bra001521.1-P:0.822,Aly_fgenesh2_kg.3__1477__AT3G13772.1:0.655,Aly_fgenesh2_kg.1__4521__AT1G55130.1:0.356,(Ptr_POPTR_0003s03090.1:1.000,Gma_GLYMA07G01240.1:1.000,Gma_GLYMA08G20640.1:0.839)eurosidsA1098:1.000)eurosidsB972:1.000,Ath_AT1G55130.1:0.306,Vvi_VIT_09s0002g02140.t01:1.000)rosids1035:1.000,(Stu_PGSC0003DMT4…
HieranoidOG-eudicotyledons788:((((Ath_AT3G27020.1:1.000,Aly_scaffold_500613.1:0.901,Bra_Bra039095.1-P:0.628,(Ptr_POPTR_0001s33490.1:1.000,Gma_GLYMA16G05850.1:1.000,Gma_GLYMA19G26500.1:0.850,Mtr_AES78364:0.495)eurosidsA1129:1.000)eurosidsB867:1.000,Aly_fgenesh2_kg.7__3310__AT5G41000.1:0.053,Vvi_VIT_14s0068g01710.t01:1.000)rosids931:1.000,Ath_AT5G41000.1:0.382,(Stu_PGSC0003DMT400052206:1.000,Sly_So…
HieranoidOG-eudicotyledons789:((((Aly_Al_scaffold_0008_1505:1.000,Ath_AT5G51350.1:0.896,Ptr_POPTR_0006s20330.1:1.000,(Ptr_POPTR_0018s12100.1:1.000,(Gma_GLYMA09G13540.1:1.000,Gma_GLYMA15G26330.1:0.778,Mtr_AES64720:1.000)Papilionoideae1392:1.000)eurosidsA815:1.000)eurosidsB2411:1.000,Vvi_VIT_11s0149g00090.t01:1.000)rosids3715:1.000,(Stu_PGSC0003DMT400030886:1.000,Sly_Solyc07g005010.2.1:1.000)Solana…
HieranoidOG-eudicotyledons790:((((Aly_fgenesh2_kg.7__1856__AT4G24280.1:1.000,Ath_AT4G24280.1:0.915,Bra_Bra013786.1-P:0.518,Bra_Bra010498.1-P:0.513,Bra_Bra019231.1-P:0.387,(Ptr_POPTR_0004s23310.1:1.000,Ptr_POPTR_0022s00530.1:0.360,Gma_GLYMA16G00410.1:1.000,Mtr_AES63164:0.100)eurosidsA981:1.000)eurosidsB857:1.000,Aly_fgenesh2_kg.8__862__AT5G49910.1:0.345,Ath_AT5G49910.1:0.325,Vvi_VIT_17s0000g03310.…
HieranoidOG-eudicotyledons791:(((Aly_scaffold_302449.1:1.000,Bra_Bra035773.1-P:0.530,(Ath_AT1G50840.1:1.000,Aly_fgenesh2_kg.1__4162__AT1G50840.1:0.860,Bra_Bra030472.1-P:0.584,Ath_AT3G20540.1:0.356,Ath_AT3G20540.2:0.347,(Ptr_POPTR_0001s44720.1:1.000,Ptr_POPTR_0011s14000.1:0.320,(Gma_GLYMA02G45910.1:1.000,Gma_GLYMA14G02860.2:0.774,Gma_GLYMA14G02860.3:0.774,Mtr_AET00445:1.000)Papilionoideae315:1.000…
HieranoidOG-eudicotyledons792:((Vvi_VIT_05s0062g01440.t01:1.000,Stu_PGSC0003DMT400053083:1.000,(Stu_PGSC0003DMT400011891:1.000,Sly_Solyc12g098570.1.1:1.000)Solanaceae609:1.000,Stu_PGSC0003DMT400011890:0.226)eudicotyledons792:1.000)root
HieranoidOG-eudicotyledons793:((((Aly_fgenesh1_pm.C_scaffold_7000563:1.000,Ath_AT4G34100.1:0.939,Ath_AT4G34100.2:0.923,Bra_Bra011487.1-P:0.664,(Ptr_POPTR_0009s10230.1:1.000,Ptr_POPTR_0001s31170.1:0.423,(Gma_GLYMA02G11570.1:1.000,Gma_GLYMA07G33840.3:0.629,Gma_GLYMA07G33840.4:0.605,Mtr_AES90120:1.000)Papilionoideae164:1.000)eurosidsA243:1.000)eurosidsB239:1.000,Vvi_VIT_03s0063g00080.t01:1.000)rosid…
HieranoidOG-eudicotyledons794:((((Bra_Bra026691.1-P:1.000,Ath_AT1G17070.1:0.686,Aly_fgenesh2_kg.1__1859__AT1G17070.1:0.680,(Ptr_POPTR_0013s07330.1:1.000,Ptr_POPTR_0019s06010.1:0.264,(Gma_GLYMA02G08061.1:1.000,Gma_GLYMA02G08061.2:1.000,Gma_GLYMA16G27071.2:0.886,Gma_GLYMA16G27071.1:0.886,Mtr_AES79610:1.000)Papilionoideae3588:1.000)eurosidsA1339:1.000)eurosidsB1386:1.000,Vvi_VIT_16s0039g00690.t01:1.…
HieranoidOG-eudicotyledons795:((((Ath_AT5G15410.1:1.000,Ath_AT5G15410.2:1.000,Aly_fgenesh2_kg.6__1521__AT5G15410.1:0.951,Bra_Bra008699.1-P:0.787,(Ptr_POPTR_0017s12550.1:1.000,(Gma_GLYMA08G26340.2:1.000,Gma_GLYMA08G26340.1:0.921,Gma_GLYMA18G49890.1:0.758,Mtr_AES77570:1.000)Papilionoideae908:1.000)eurosidsA1198:1.000,Ptr_POPTR_0017s12570.1:1.000)eurosidsB1481:1.000,Vvi_VIT_14s0108g01420.t01:1.000)r…
HieranoidOG-eudicotyledons796:((((Bra_Bra012099.1-P:1.000,Aly_fgenesh2_kg.8__2741__AT5G66750.1:0.542,Bra_Bra037150.1-P:0.521,Ath_AT5G66750.1:0.505,(Ptr_POPTR_0007s12710.1:1.000,Ptr_POPTR_0019s15030.1:0.458,(Gma_GLYMA01G38150.1:1.000,Gma_GLYMA11G07220.1:0.704,Mtr_AES94938:1.000)Papilionoideae939:1.000)eurosidsA1238:1.000)eurosidsB1069:1.000,Vvi_VIT_04s0023g01610.t01:1.000)rosids1127:1.000,(Stu_PGS…
HieranoidOG-eudicotyledons797:((((Aly_fgenesh2_kg.8__1169__AT5G52882.1:1.000,Ath_AT5G52882.1:0.891,Bra_Bra029104.1-P:0.725,Bra_Bra003102.1-P:0.657,Ath_AT4G28000.1:0.496,(Ptr_POPTR_0015s05720.1:1.000,Ptr_POPTR_0012s01000.1:0.612,(Gma_GLYMA09G23250.1:1.000,Gma_GLYMA16G29040.1:0.931,Gma_GLYMA20G30360.1:0.201,Gma_GLYMA20G30360.2:0.186,Mtr_AES62422:1.000)Papilionoideae2054:1.000)eurosidsA1084:1.000)eu…
HieranoidOG-eudicotyledons798:((((Aly_scaffold_302835.1:1.000,Ath_AT3G23530.1:0.893,Ath_AT3G23510.1:0.844,Bra_Bra014958.1-P:0.521,(Ptr_POPTR_0010s07850.1:1.000,Ptr_POPTR_0008s17020.1:0.405,(Gma_GLYMA10G33310.1:1.000,Gma_GLYMA20G34340.1:0.901,Mtr_AES60365:1.000)Papilionoideae1344:1.000)eurosidsA559:1.000)eurosidsB544:1.000,Bra_Bra001914.1-P:0.121,Vvi_VIT_05s0049g01650.t01:1.000)rosids602:1.000,(St…
HieranoidOG-eudicotyledons799:((((Ptr_POPTR_0018s01060.1:1.000,Gma_GLYMA14G16240.1:1.000)eurosidsA2378:1.000,Vvi_VIT_04s0008g04320.t01:1.000)rosids1053:1.000,Sly_Solyc08g067850.2.1:1.000)eudicotyledons799:1.000)root
HieranoidOG-eudicotyledons800:((Ptr_POPTR_0002s23550.1:1.000,(Stu_PGSC0003DMT400042818:1.000,Sly_Solyc09g098040.2.1:1.000)Solanaceae149:1.000,Stu_PGSC0003DMT400042817:0.222)eudicotyledons800:1.000)root
HieranoidOG-eudicotyledons801:((((Ath_AT5G27640.1:1.000,Aly_fgenesh2_kg.6__2697__AT5G25780.1:0.922,Ath_AT5G25780.1:0.762,Ath_AT5G27640.2:0.123,Aly_fgenesh2_kg.6__2567__AT5G27640.2:0.059,(Ptr_POPTR_0018s02940.1:1.000,Ptr_POPTR_0006s28330.1:0.590,(Gma_GLYMA07G14870.1:1.000,Gma_GLYMA03G00470.1:0.862,Mtr_AES73491:1.000)Papilionoideae728:1.000)eurosidsA801:1.000)eurosidsB850:1.000,Bra_Bra032059.1-P:0.…
HieranoidOG-eudicotyledons802:((((Aly_fgenesh2_kg.1__1878__AT1G17210.1:1.000,Bra_Bra025990.1-P:1.000,Ath_AT1G17210.1:0.963,Bra_Bra016613.1-P:0.728,(Ptr_POPTR_0011s02570.1:1.000,(Gma_GLYMA08G10480.3:1.000,Gma_GLYMA08G10480.1:1.000,Gma_GLYMA08G10480.4:1.000,Gma_GLYMA08G10480.2:0.997,Gma_GLYMA05G27480.1:0.832,Mtr_AES66254:1.000)Papilionoideae3775:1.000,Gma_GLYMA05G27480.2:0.513,Gma_GLYMA08G24890.2:0…
HieranoidOG-eudicotyledons803:((((Bra_Bra004100.1-P:1.000,Aly_fgenesh2_kg.2__629__AT1G64960.1:0.543,Ath_AT1G64960.1:0.092,(Ptr_POPTR_0007s09810.1:1.000,(Gma_GLYMA01G40110.2:1.000,Mtr_AES94547:1.000)Papilionoideae242:1.000,Gma_GLYMA01G40110.1:0.208)eurosidsA740:1.000)eurosidsB822:1.000,Vvi_VIT_07s0129g00190.t01:1.000)rosids886:1.000,(Stu_PGSC0003DMT400023485:1.000,Sly_Solyc03g044020.2.1:1.000)Sola…
HieranoidOG-eudicotyledons804:((((Ath_AT5G22750.1:1.000,Aly_fgenesh2_kg.6__2258__AT5G22750.1:0.879,Bra_Bra006634.1-P:0.502,(Ptr_POPTR_0004s20080.1:1.000,Gma_GLYMA12G30540.1:1.000,Gma_GLYMA17G05390.1:0.806)eurosidsA512:1.000)eurosidsB401:1.000,Vvi_VIT_06s0061g01190.t01:1.000)rosids468:1.000,Sly_Solyc11g066790.1.1:1.000)eudicotyledons804:1.000)root
HieranoidOG-eudicotyledons805:(((Ath_AT3G05970.1:1.000,Aly_fgenesh2_kg.3__595__AT3G05970.1:0.875,Bra_Bra001177.1-P:0.633,Vvi_VIT_05s0020g03080.t01:1.000)rosids974:1.000,Sly_Solyc01g099100.2.1:1.000)eudicotyledons805:1.000)root
HieranoidOG-eudicotyledons806:((((Ath_AT5G20420.1:1.000,Aly_fgenesh1_pg.C_scaffold_6001732:0.853,Bra_Bra002302.1-P:0.567,(Ptr_POPTR_0008s07350.1:1.000,Mtr_AES99655:1.000)eurosidsA575:1.000,Ptr_POPTR_0010s19110.1:0.166)eurosidsB576:1.000,(Bra_Bra021058.1-P:1.000,Aly_fgenesh2_kg.5__758__AT3G42670.1:0.627,Ath_AT3G42670.1:0.614,(Gma_GLYMA02G42980.2:1.000,Gma_GLYMA02G42980.3:1.000,Gma_GLYMA14G06090.1:…
HieranoidOG-eudicotyledons807:((((Ath_AT5G11560.1:1.000,Aly_fgenesh2_kg.6__1127__AT5G11560.1:0.889,Bra_Bra008953.1-P:0.695,Bra_Bra023330.1-P:0.631,(Ptr_POPTR_0018s00550.1:1.000,Ptr_POPTR_0006s25700.1:0.672,Ptr_POPTR_0006s25700.2:0.378,(Gma_GLYMA06G08810.1:1.000,Gma_GLYMA04G08710.1:0.772,Mtr_AES83586:1.000)Papilionoideae308:1.000,Mtr_AES83540:0.064)eurosidsA518:1.000)eurosidsB508:1.000,Vvi_VIT_04s…
HieranoidOG-eudicotyledons808:((((Aly_fgenesh2_kg.8__1283__AT5G53890.1:1.000,Ath_AT5G53890.1:0.842,(Ptr_POPTR_0001s40900.1:1.000,Ptr_POPTR_0011s11780.1:0.626,Gma_GLYMA12G35440.2:1.000,Gma_GLYMA13G35020.2:0.803,Gma_GLYMA06G36230.1:0.135,Gma_GLYMA12G27600.3:0.111,Gma_GLYMA12G27600.2:0.111)eurosidsA557:1.000)eurosidsB551:1.000,Bra_Bra003026.1-P:0.079,Bra_Bra022679.1-P:0.065,Vvi_VIT_19s0014g02360.t01…
HieranoidOG-eudicotyledons809:(((Gma_GLYMA04G39801.2:1.000,(Gma_GLYMA08G14920.1:1.000,Gma_GLYMA05G31670.1:0.649,Mtr_AET04576:1.000)Papilionoideae822:1.000,(Aly_scaffold_803221.1:1.000,Ath_AT5G64940.1:0.851,Ath_AT5G64940.2:0.851,Bra_Bra024339.1-P:0.632,Ptr_POPTR_0007s06450.1:1.000,(Ptr_POPTR_0005s08490.4:1.000,Ptr_POPTR_0005s08490.6:1.000,Ptr_POPTR_0005s08490.7:1.000,Ptr_POPTR_0005s08490.3:1.000,P…
HieranoidOG-eudicotyledons810:((((Bra_Bra037463.1-P:1.000,Ath_AT5G48740.1:0.695,Gma_GLYMA16G13560.1:1.000,Gma_GLYMA16G13560.2:0.956,Mtr_AES79129:0.381)eurosidsB879:1.000,Vvi_VIT_07s0005g06500.t01:1.000)rosids926:1.000,(Stu_PGSC0003DMT400045511:1.000,Sly_Solyc09g060110.2.1:1.000)Solanaceae617:1.000)eudicotyledons810:1.000)root
HieranoidOG-eudicotyledons811:((((Bra_Bra038357.1-P:1.000,Bra_Bra004334.1-P:0.662,Ath_AT1G68740.1:0.630,Bra_Bra004017.1-P:0.415,(Ptr_POPTR_0008s11020.1:1.000,Ptr_POPTR_0243s00200.1:0.561,Ptr_POPTR_0010s14230.1:0.444,Gma_GLYMA02G14440.1:1.000,Gma_GLYMA01G22990.1:0.769)eurosidsA950:1.000)eurosidsB904:1.000,Vvi_VIT_01s0011g02520.t01:1.000)rosids899:1.000,Sly_Solyc05g010060.2.1:1.000)eudicotyledons81…
HieranoidOG-eudicotyledons812:((((Bra_Bra011921.1-P:1.000,Ath_AT2G28880.1:0.580,Aly_fgenesh2_kg.4__863__AT2G28880.1:0.566,Bra_Bra035662.1-P:0.555,(Ptr_POPTR_0010s22830.1:1.000,Gma_GLYMA10G35580.2:1.000,Gma_GLYMA10G35580.1:0.547)eurosidsA1143:1.000)eurosidsB1254:1.000,Vvi_VIT_13s0019g04170.t01:1.000,Vvi_VIT_13s0019g04180.t01:0.241)rosids1261:1.000,Sly_Solyc04g049360.2.1:1.000)eudicotyledons812:1.0…
HieranoidOG-eudicotyledons813:((((Ath_AT5G57710.1:1.000,Bra_Bra002703.1-P:0.603,Bra_Bra020419.1-P:0.503,(Ptr_POPTR_0006s18960.1:1.000,Ptr_POPTR_0018s10630.1:0.698,Gma_GLYMA13G01400.1:1.000,Gma_GLYMA17G07520.1:0.854,Mtr_AES92410:0.449)eurosidsA853:1.000)eurosidsB1233:1.000,Vvi_VIT_11s0065g00210.t01:1.000)rosids1360:1.000,(Stu_PGSC0003DMT400070673:1.000,Sly_Solyc07g006540.2.1:1.000)Solanaceae304:1.…
HieranoidOG-eudicotyledons814:((((Ath_AT5G49460.1:1.000,Aly_scaffold_801324.1:0.919,Bra_Bra036142.1-P:0.838,Bra_Bra020639.1-P:0.676,Ath_AT3G06650.1:0.676,(Ptr_POPTR_0008s10480.1:1.000,Ptr_POPTR_0010s15590.1:0.250,(Gma_GLYMA09G04000.3:1.000,Gma_GLYMA09G04000.2:1.000,Gma_GLYMA15G15020.1:0.707,Mtr_AES64989:1.000)Papilionoideae1116:1.000,Gma_GLYMA07G36840.2:0.242,Gma_GLYMA07G36840.1:0.242,Gma_GLYMA17…
HieranoidOG-eudicotyledons815:((((Aly_fgenesh2_kg.8__1958__AT5G60040.1:1.000,Ath_AT5G60040.1:0.910,Ath_AT5G60040.2:0.868,Bra_Bra020267.1-P:0.709,(Gma_GLYMA11G15530.1:1.000,Mtr_AES88756:1.000)Papilionoideae682:1.000)eurosidsB326:1.000,Vvi_VIT_06s0004g03740.t01:1.000)rosids579:1.000,Sly_Solyc11g072730.1.1:1.000)eudicotyledons815:1.000)root
HieranoidOG-eudicotyledons816:((Aly_fgenesh2_kg.1__1758__AT1G16030.1:1.000,Ath_AT1G16030.1:0.703,Bra_Bra026084.1-P:0.595,Bra_Bra016644.1-P:0.527,(Stu_PGSC0003DMT400036856:1.000,Sly_Solyc03g117630.1.1:1.000)Solanaceae1927:1.000,Stu_PGSC0003DMT400073713:0.243)eudicotyledons816:1.000)root
HieranoidOG-eudicotyledons817:(((Aly_scaffold_202099.1:1.000,Ath_AT1G71830.1:0.860,Vvi_VIT_18s0164g00070.t01:1.000)rosids1055:1.000,(Stu_PGSC0003DMT400070820:1.000,Sly_Solyc04g072570.2.1:1.000)Solanaceae2134:1.000,Stu_PGSC0003DMT400070819:0.156)eudicotyledons817:1.000)root
HieranoidOG-eudicotyledons818:((((Ath_AT4G24020.1:1.000,Aly_fgenesh2_kg.7__1893__AT4G24020.1:0.933,Bra_Bra013754.1-P:0.845,Bra_Bra019251.1-P:0.793,(Ptr_POPTR_0003s14300.1:1.000,Ptr_POPTR_0001s10970.1:0.475,(Gma_GLYMA10G37860.2:1.000,Gma_GLYMA20G29960.2:0.677,Mtr_AES62521:1.000)Papilionoideae429:1.000,Gma_GLYMA09G25230.2:0.275,Gma_GLYMA16G30180.1:0.236)eurosidsA1164:1.000)eurosidsB1109:1.000,Vvi_V…
HieranoidOG-eudicotyledons819:((((Aly_fgenesh2_kg.4__3010__AT2G47680.1:1.000,Ath_AT2G47680.1:0.827,Bra_Bra004438.1-P:0.625,(Ptr_POPTR_0017s06030.1:1.000,Mtr_AES61782:1.000)eurosidsA725:1.000)eurosidsB690:1.000,Vvi_VIT_07s0005g00300.t01:1.000)rosids2676:1.000,Sly_Solyc06g009070.2.1:1.000)eudicotyledons819:1.000)root
HieranoidOG-eudicotyledons820:(((Ath_AT5G37630.1:1.000,Aly_fgenesh2_kg.7__3171__AT5G37630.1:0.692,Bra_Bra028134.1-P:1.000)Brassicaceae3:1.000,(Stu_PGSC0003DMT400034628:1.000,Sly_Solyc11g011370.1.1:1.000)Solanaceae2154:1.000)eudicotyledons820:1.000)root
HieranoidOG-eudicotyledons821:((((Aly_fgenesh2_kg.8__323__AT5G44750.2:1.000,Ath_AT5G44750.2:0.876,Ath_AT5G44750.1:0.868,Bra_Bra025106.1-P:0.126,(Ptr_POPTR_0009s09740.1:1.000,Gma_GLYMA01G45490.1:1.000)eurosidsA2573:1.000)eurosidsB1185:1.000,Vvi_VIT_03s0091g00200.t01:1.000)rosids1120:1.000,Sly_Solyc01g107510.2.1:1.000)eudicotyledons821:1.000)root
HieranoidOG-eudicotyledons822:((Gma_GLYMA01G00380.1:1.000,Sly_Solyc07g042910.2.1:1.000)eudicotyledons822:1.000)root
HieranoidOG-eudicotyledons823:(((Ath_AT3G58640.1:1.000,Ath_AT3G58640.2:1.000,Aly_scaffold_503049.1:0.928,Bra_Bra007408.1-P:0.667,Bra_Bra003347.1-P:0.348,Gma_GLYMA12G33860.5:1.000,Gma_GLYMA12G33860.4:1.000,Gma_GLYMA12G33860.6:1.000,Gma_GLYMA12G33860.8:0.648,Gma_GLYMA12G33860.7:0.648)eurosidsB901:1.000,Sly_Solyc07g055130.2.1:1.000)eudicotyledons823:1.000)root
HieranoidOG-eudicotyledons824:(((Mtr_AES98295:1.000,Vvi_VIT_18s0122g01340.t01:1.000)rosids949:1.000,(Stu_PGSC0003DMT400025851:1.000,Sly_Solyc04g082420.2.1:1.000)Solanaceae4814:1.000)eudicotyledons824:1.000)root
HieranoidOG-eudicotyledons825:((((Ath_AT3G06480.1:1.000,Aly_fgenesh2_kg.3__654__AT3G06480.1:0.841,Bra_Bra001200.1-P:0.704,Bra_Bra001004.1-P:0.126,(Ptr_POPTR_0010s16220.1:1.000,(Gma_GLYMA09G03560.2:1.000,Gma_GLYMA09G03560.3:1.000,Gma_GLYMA15G14470.2:0.673,Mtr_AES64877:1.000)Papilionoideae288:1.000)eurosidsA1810:1.000)eurosidsB5580:1.000,Vvi_VIT_05s0020g00470.t01:1.000)rosids1064:1.000,Sly_Solyc01g…
HieranoidOG-eudicotyledons826:((((Aly_scaffold_602165.1:1.000,Ath_AT5G20660.1:0.912,Bra_Bra033513.1-P:0.661,(Ptr_POPTR_0008s03930.1:1.000,(Gma_GLYMA10G35510.2:1.000,Gma_GLYMA10G35510.3:1.000,Mtr_AES62153:1.000)Papilionoideae519:1.000)eurosidsA916:1.000)eurosidsB1591:1.000,Vvi_VIT_13s0019g04350.t01:1.000)rosids1354:1.000,Sly_Solyc04g025260.2.1:1.000)eudicotyledons826:1.000)root
HieranoidOG-eudicotyledons827:((Bra_Bra032132.1-P:1.000,Ath_AT2G23980.1:0.639,Aly_fgenesh1_pm.C_scaffold_4000263:0.639,Bra_Bra039221.1-P:0.580,Aly_fgenesh1_pm.C_scaffold_7000887:0.375,Sly_Solyc07g005590.2.1:1.000,(Stu_PGSC0003DMT400020459:1.000,Sly_Solyc12g010010.1.1:1.000)Solanaceae1573:1.000,Stu_PGSC0003DMT400020456:0.236)eudicotyledons827:1.000)root
HieranoidOG-eudicotyledons828:((((Bra_Bra013587.1-P:1.000,Aly_fgenesh2_kg.7__2091__AT4G22120.2:0.759,Ath_AT4G22120.5:0.741,Ath_AT4G22120.1:0.741,Ath_AT4G22120.2:0.741,Ptr_POPTR_0004s00760.1:1.000)eurosidsB834:1.000,Ath_AT4G22120.3:0.813,Ath_AT4G22120.6:0.813,Ath_AT4G22120.4:0.813,Bra_Bra020857.1-P:0.278,Vvi_VIT_10s0116g00940.t01:1.000)rosids835:1.000,Aly_scaffold_603754.1:0.502,Ath_AT4G04340.1:0.…
HieranoidOG-eudicotyledons829:((((Bra_Bra025253.1-P:1.000,Bra_Bra032985.1-P:0.720,Ath_AT3G27170.1:0.667,Aly_fgenesh2_kg.5__492__AT3G27170.1:0.657,(Ath_AT5G40890.1:1.000,Aly_fgenesh2_kg.7__3319__AT5G40890.1:0.716,Bra_Bra030328.1-P:1.000,Bra_Bra028478.1-P:0.295)Brassicaceae4:1.000,(Ptr_POPTR_0001s33920.1:1.000,(Gma_GLYMA05G14760.1:1.000,Gma_GLYMA19G25680.1:0.198,Gma_GLYMA19G25680.2:0.095,Mtr_AES750…
HieranoidOG-eudicotyledons830:((((Aly_fgenesh2_kg.4__2323__AT2G41820.1:1.000,Ath_AT2G41820.1:0.887,Bra_Bra004652.1-P:0.612,Bra_Bra016916.1-P:0.577,(Ptr_POPTR_0006s05020.1:1.000,Ptr_POPTR_0016s05570.1:0.664,Gma_GLYMA19G32200.1:1.000,Gma_GLYMA03G29380.2:0.876)eurosidsA598:1.000)eurosidsB578:1.000,Vvi_VIT_08s0007g08450.t01:1.000)rosids666:1.000,(Stu_PGSC0003DMT400070158:1.000,Sly_Solyc04g015600.2.1:…
HieranoidOG-eudicotyledons831:((((Ath_AT2G18940.1:1.000,Aly_fgenesh2_kg.3__3538__AT2G18940.1:0.868,Bra_Bra024454.1-P:0.673,(Ptr_POPTR_0006s17990.1:1.000,(Gma_GLYMA09G06230.1:1.000,Gma_GLYMA15G17500.1:0.813,Gma_GLYMA09G06230.2:0.139,Mtr_AES65197:1.000)Papilionoideae927:1.000)eurosidsA1345:1.000)eurosidsB1398:1.000,Vvi_VIT_11s0052g00600.t01:1.000)rosids1079:1.000,(Stu_PGSC0003DMT400010473:1.000,Sly…
HieranoidOG-eudicotyledons832:(((Aly_fgenesh1_pm.C_scaffold_1002534:1.000,Ath_AT1G31740.1:0.805,Vvi_VIT_11s0016g00680.t01:1.000)rosids1007:1.000,(Stu_PGSC0003DMT400059880:1.000,Sly_Solyc07g042220.1.1:1.000)Solanaceae1021:1.000)eudicotyledons832:1.000)root
HieranoidOG-eudicotyledons833:((Ath_AT1G11960.1:1.000,Aly_fgenesh1_pm.C_scaffold_1001006:0.857,Bra_Bra019731.1-P:0.713,Aly_fgenesh1_pg.C_scaffold_2000249:0.379,Ath_AT1G62320.1:0.295,Sly_Solyc07g048110.2.1:1.000)eudicotyledons833:1.000)root
HieranoidOG-eudicotyledons834:((Gma_GLYMA03G29570.1:1.000,(Stu_PGSC0003DMT400050962:1.000,Sly_Solyc03g063750.2.1:1.000)Solanaceae926:1.000,Stu_PGSC0003DMT400050965:0.277,Stu_PGSC0003DMT400050966:0.277)eudicotyledons834:1.000)root
HieranoidOG-eudicotyledons835:((Gma_GLYMA05G02510.1:1.000,Sly_Solyc03g112500.2.1:1.000,Stu_PGSC0003DMT400046636:0.107)eudicotyledons835:1.000)root
HieranoidOG-eudicotyledons836:((((Aly_fgenesh2_kg.1__560__AT1G05910.1:1.000,Ath_AT1G05910.1:0.843,Bra_Bra032449.1-P:0.586,Bra_Bra015464.1-P:0.569,(Ptr_POPTR_0017s05960.1:1.000,Ptr_POPTR_0007s02030.1:0.760,(Gma_GLYMA11G13690.2:1.000,Gma_GLYMA11G13690.3:1.000,Gma_GLYMA12G05680.3:0.904,Gma_GLYMA12G05680.4:0.904,Mtr_AES84090:1.000)Papilionoideae606:1.000)eurosidsA221:1.000)eurosidsB228:1.000,Vvi_VIT_…
HieranoidOG-eudicotyledons837:((((Ath_AT5G58510.1:1.000,Aly_fgenesh2_kg.8__1786__AT5G58510.1:0.915,Bra_Bra002641.1-P:0.686,Bra_Bra006763.1-P:0.625,(Ptr_POPTR_0009s07980.1:1.000,Ptr_POPTR_0009s07980.2:0.439,Gma_GLYMA18G06601.1:1.000,Gma_GLYMA18G06601.2:0.985,Gma_GLYMA18G06601.3:0.979,Gma_GLYMA18G06601.4:0.969,Gma_GLYMA11G29320.1:0.652)eurosidsA777:1.000)eurosidsB790:1.000,Vvi_VIT_06s0004g07080.t01…
HieranoidOG-eudicotyledons838:((Ath_AT5G37500.1:1.000,Bra_Bra036395.1-P:0.511,(Stu_PGSC0003DMT400034446:1.000,Sly_Solyc11g011500.1.1:1.000)Solanaceae885:1.000,Sly_Solyc05g051220.2.1:0.383)eudicotyledons838:1.000)root
HieranoidOG-eudicotyledons839:(((Aly_Al_scaffold_0007_2668:1.000,Bra_Bra012755.1-P:0.576,(Aly_fgenesh2_kg.3__1829__AT3G16630.2:1.000,Ath_AT3G16630.2:0.867,Ath_AT3G16630.1:0.867,Bra_Bra021186.1-P:0.679,(Ptr_POPTR_0010s01710.1:1.000,Ptr_POPTR_0008s22260.1:0.270,(Gma_GLYMA07G37630.4:1.000,Gma_GLYMA07G37630.3:1.000,Gma_GLYMA17G03020.1:0.653,Mtr_AES91878:1.000)Papilionoideae671:1.000)eurosidsA890:1.00…
HieranoidOG-eudicotyledons840:((((Ath_AT1G04110.1:1.000,Aly_fgenesh2_kg.1__341__AT1G04110.1:0.941,Bra_Bra015290.1-P:0.716,(Ptr_POPTR_0002s25800.1:1.000,(Gma_GLYMA03G32470.1:1.000,Gma_GLYMA19G35200.1:0.746,Mtr_AES81608:1.000)Papilionoideae719:1.000)eurosidsA1075:1.000)eurosidsB2265:1.000,Vvi_VIT_07s0005g04410.t01:1.000)rosids1184:1.000,(Stu_PGSC0003DMT400085430:1.000,Sly_Solyc09g064490.1.1:1.000)S…
HieranoidOG-eudicotyledons841:((((Aly_fgenesh2_kg.6__597__AT5G06530.1:1.000,Ath_AT5G06530.1:0.892,Ath_AT5G06530.2:0.892,Bra_Bra009203.1-P:0.689,Ath_AT5G06530.3:0.486,(Ptr_POPTR_0006s21400.1:1.000,Gma_GLYMA02G34070.2:1.000,Gma_GLYMA10G11000.1:0.834)eurosidsA951:1.000,Gma_GLYMA03G36310.1:0.124,Gma_GLYMA19G38970.1:0.099)eurosidsB954:1.000,Bra_Bra028729.1-P:0.647,Vvi_VIT_08s0032g00790.t01:1.000)rosid…
HieranoidOG-eudicotyledons842:((((Aly_fgenesh2_kg.2__195__AT1G62870.1:1.000,Ath_AT1G62870.1:0.904,(Ptr_POPTR_0001s08040.1:1.000,Ptr_POPTR_0001s08040.2:0.891,(Gma_GLYMA05G03980.1:1.000,Gma_GLYMA17G14470.1:0.615,Mtr_AES90996:1.000)Papilionoideae1096:1.000,Gma_GLYMA11G03210.1:0.279,Gma_GLYMA01G42160.1:0.230)eurosidsA2096:1.000)eurosidsB2246:1.000,(Bra_Bra026973.1-P:1.000,Ath_AT1G12380.1:0.774,Aly_sc…
HieranoidOG-eudicotyledons843:((((Ath_AT5G49830.1:1.000,Aly_fgenesh2_kg.8__858__AT5G49830.1:0.879,Ath_AT5G49830.2:0.747,Ath_AT5G49830.3:0.747,Bra_Bra037951.1-P:0.478,(Ptr_POPTR_0010s25630.2:1.000,Ptr_POPTR_0010s25630.1:0.972,Ptr_POPTR_0008s00950.1:0.488,(Gma_GLYMA07G00570.1:1.000,Gma_GLYMA08G23840.1:0.763,Gma_GLYMA07G00570.2:0.493,Mtr_AES86343:1.000)Papilionoideae809:1.000)eurosidsA926:1.000,Ptr_…
HieranoidOG-eudicotyledons844:((((Ath_AT1G79890.1:1.000,Aly_fgenesh2_kg.2__2405__AT1G79890.1:0.777,Bra_Bra026607.1-P:0.577,(Ptr_POPTR_0001s18290.1:1.000,(Gma_GLYMA07G00710.1:1.000,Mtr_AES86677:1.000)Papilionoideae617:1.000)eurosidsA1068:1.000)eurosidsB2112:1.000,Vvi_VIT_09s0002g04450.t01:1.000)rosids1061:1.000,(Stu_PGSC0003DMT400042548:1.000,Sly_Solyc06g066670.2.1:1.000)Solanaceae581:1.000)eudico…
HieranoidOG-eudicotyledons845:((Vvi_VIT_09s0002g00590.t01:1.000,(Stu_PGSC0003DMT400023617:1.000,Sly_Solyc03g123520.2.1:1.000)Solanaceae920:1.000)eudicotyledons845:1.000)root
HieranoidOG-eudicotyledons846:((Vvi_VIT_18s0001g09360.t01:1.000,(Stu_PGSC0003DMT400055410:1.000,Sly_Solyc04g078110.1.1:1.000)Solanaceae1169:1.000)eudicotyledons846:1.000)root
HieranoidOG-eudicotyledons847:((((Bra_Bra018078.1-P:1.000,Ath_AT3G48200.1:0.745,(Ptr_POPTR_0012s08930.1:1.000,Ptr_POPTR_0015s09010.1:0.325,(Gma_GLYMA04G35835.1:1.000,Mtr_AES71492:1.000)Papilionoideae347:1.000)eurosidsA784:1.000)eurosidsB696:1.000,Vvi_VIT_17s0000g08680.t01:1.000)rosids840:1.000,(Stu_PGSC0003DMT400046769:1.000,Sly_Solyc03g112760.2.1:1.000)Solanaceae264:1.000,Stu_PGSC0003DMT40004676…
HieranoidOG-eudicotyledons848:((((Ath_AT1G64110.3:1.000,Ath_AT1G64110.2:1.000,Ath_AT1G64110.1:0.979,Aly_fgenesh2_kg.2__74__AT1G64110.1:0.913,Bra_Bra027756.1-P:0.804,(Ptr_POPTR_0001s10050.1:1.000,Ptr_POPTR_0003s13350.1:0.502,(Gma_GLYMA08G02261.1:1.000,Gma_GLYMA08G02261.2:1.000,Gma_GLYMA05G37290.1:0.736,Gma_GLYMA01G43230.2:0.200,Gma_GLYMA11G02270.2:0.198,Mtr_AES94005:1.000)Papilionoideae911:1.000)e…
HieranoidOG-eudicotyledons849:((Ath_AT5G49360.1:1.000,Aly_scaffold_801317.1:1.000,Bra_Bra010038.1-P:0.815,Bra_Bra036143.1-P:0.726,Bra_Bra020646.1-P:0.711,(Stu_PGSC0003DMT400059046:1.000,Sly_Solyc11g044910.1.1:1.000)Solanaceae1136:1.000)eudicotyledons849:1.000)root
HieranoidOG-eudicotyledons850:((((Ath_AT5G04810.1:1.000,Aly_fgenesh2_kg.6__398__AT5G04810.1:0.838,Bra_Bra009430.1-P:0.643,(Ptr_POPTR_0010s24770.1:1.000,Gma_GLYMA20G18093.1:1.000,Gma_GLYMA20G18093.2:0.985,Gma_GLYMA10G24045.1:0.671)eurosidsA688:1.000)eurosidsB616:1.000,Vvi_VIT_13s0073g00130.t01:1.000)rosids687:1.000,(Stu_PGSC0003DMT400043799:1.000,Sly_Solyc11g006680.1.1:1.000)Solanaceae1555:1.000,(…
HieranoidOG-eudicotyledons851:((((Aly_fgenesh2_kg.6__436__AT5G05130.1:1.000,Ath_AT5G05130.1:0.907,Bra_Bra009089.1-P:0.599,(Ptr_POPTR_0006s03420.1:1.000,(Gma_GLYMA03G28040.1:1.000,Mtr_AES81153:1.000)Papilionoideae1996:1.000)eurosidsA2450:1.000)eurosidsB1521:1.000,Vvi_VIT_08s0040g01020.t01:1.000)rosids1107:1.000,(Stu_PGSC0003DMT400022634:1.000,Sly_Solyc12g020110.1.1:1.000)Solanaceae750:1.000,Stu_PG…
HieranoidOG-eudicotyledons852:((((Aly_fgenesh2_kg.8__1018__AT5G51300.2:1.000,Ath_AT5G51300.1:0.875,Ath_AT5G51300.2:0.875,Ath_AT5G51300.3:0.875,Aly_fgenesh2_kg.2__775__AT5G51300.3:0.819,(Ptr_POPTR_0001s00850.1:1.000,Ptr_POPTR_0003s10640.1:0.622,Gma_GLYMA12G00850.1:1.000,Gma_GLYMA09G36510.1:0.862)eurosidsA1215:1.000)eurosidsB1367:1.000,Vvi_VIT_19s0014g01440.t01:1.000)rosids1280:1.000,(Stu_PGSC0003D…
HieranoidOG-eudicotyledons853:((Ptr_POPTR_0009s11150.1:1.000,Sly_Solyc01g108920.2.1:1.000)eudicotyledons853:1.000)root
HieranoidOG-eudicotyledons854:((((Aly_fgenesh2_kg.4__1228__AT2G32400.1:1.000,Ath_AT2G32400.1:0.885,Bra_Bra005591.1-P:0.737,(Ptr_POPTR_0002s23050.1:1.000,Gma_GLYMA12G32020.1:1.000,Gma_GLYMA13G38460.1:0.860,Mtr_AES67246:0.425)eurosidsA1151:1.000)eurosidsB1354:1.000,Vvi_VIT_12s0059g02260.t01:1.000)rosids1520:1.000,(Stu_PGSC0003DMT400065543:1.000,Sly_Solyc07g052390.2.1:1.000)Solanaceae782:1.000,Stu_P…
HieranoidOG-eudicotyledons855:((Vvi_VIT_09s0002g01550.t01:1.000,(Stu_PGSC0003DMT400054004:1.000,Sly_Solyc07g041210.2.1:1.000)Solanaceae1642:1.000,Stu_PGSC0003DMT400054003:0.137)eudicotyledons855:1.000)root
HieranoidOG-eudicotyledons856:(((Gma_GLYMA02G40380.1:1.000,Gma_GLYMA14G38650.1:0.106,Gma_GLYMA14G38670.1:0.091,Mtr_AES99015:1.000)Papilionoideae688:1.000,Mtr_AES70805:0.099,Sly_Solyc09g055570.2.1:1.000)eudicotyledons856:1.000)root
HieranoidOG-eudicotyledons857:((((Ath_AT1G47900.2:1.000,Ath_AT1G47900.1:0.995,Aly_fgenesh1_pg.C_scaffold_1003478:0.889,Bra_Bra014097.1-P:0.531,(Ptr_POPTR_0002s02600.1:1.000,Ptr_POPTR_0002s02600.2:0.812,Ptr_POPTR_0005s25830.1:0.555,Gma_GLYMA06G02800.2:1.000,Gma_GLYMA06G02800.3:1.000,Gma_GLYMA04G02770.3:0.830,Gma_GLYMA04G02770.2:0.830,Gma_GLYMA14G40520.1:0.294)eurosidsA794:1.000,Gma_GLYMA17G37640.2…
HieranoidOG-eudicotyledons858:((Vvi_VIT_07s0031g02270.t01:1.000,(Stu_PGSC0003DMT400025886:1.000,Sly_Solyc04g082700.2.1:1.000)Solanaceae1380:1.000)eudicotyledons858:1.000)root
HieranoidOG-eudicotyledons859:((((Ath_AT5G35980.1:1.000,Aly_fgenesh2_kg.7__3080__AT5G35980.1:0.891,Bra_Bra039487.1-P:0.552,Ath_AT5G35980.2:0.548,Bra_Bra035364.1-P:0.487,(Ptr_POPTR_0019s06030.1:1.000,Gma_GLYMA16G18183.1:1.000,Gma_GLYMA08G35243.2:0.849,Gma_GLYMA08G35243.1:0.849,Gma_GLYMA08G35243.3:0.719)eurosidsA747:1.000)eurosidsB884:1.000,Vvi_VIT_16s0039g00610.t01:1.000)rosids819:1.000,Sly_Solyc0…
HieranoidOG-eudicotyledons860:((Ptr_POPTR_0008s14660.1:1.000,(Stu_PGSC0003DMT400035898:1.000,Sly_Solyc04g025990.2.1:1.000)Solanaceae830:1.000,Stu_PGSC0003DMT400035899:0.390,Sly_Solyc05g005720.2.1:0.359)eudicotyledons860:1.000)root
HieranoidOG-eudicotyledons861:((((Ath_AT1G76140.1:1.000,Ath_AT1G76140.2:0.964,Aly_fgenesh2_kg.2__1895__AT1G76140.1:0.824,Bra_Bra015783.1-P:0.633,Bra_Bra008240.1-P:0.383,(Ptr_POPTR_0002s01540.1:1.000,Ptr_POPTR_0005s26860.1:0.492,Ptr_POPTR_0002s01530.1:0.355,Ptr_POPTR_0005s26870.1:0.355,Gma_GLYMA14G39910.1:1.000,Gma_GLYMA04G02180.2:0.149)eurosidsA892:1.000)eurosidsB760:1.000,Aly_fgenesh2_kg.1__2221…
HieranoidOG-eudicotyledons862:(((Ptr_POPTR_0009s01590.1:1.000,Gma_GLYMA12G29840.1:1.000,Gma_GLYMA13G39965.1:0.754,Gma_GLYMA12G08160.1:0.304,Mtr_AES88563:0.110)eurosidsA1825:1.000,(Stu_PGSC0003DMT400020893:1.000,Sly_Solyc11g069580.1.1:1.000)Solanaceae1497:1.000,Stu_PGSC0003DMT400017259:0.339)eudicotyledons862:1.000)root
HieranoidOG-eudicotyledons863:((((Aly_fgenesh2_kg.6__2296__AT5G23080.1:1.000,Ath_AT5G23080.1:0.848,Ath_AT5G23080.2:0.790,Bra_Bra035958.1-P:0.636,(Ptr_POPTR_0012s05460.1:1.000,(Gma_GLYMA05G07740.1:1.000,Gma_GLYMA17G13270.1:0.715,Gma_GLYMA17G13270.2:0.345,Mtr_AES91338:1.000)Papilionoideae1101:1.000)eurosidsA1155:1.000)eurosidsB1406:1.000,Vvi_VIT_17s0000g04440.t01:1.000)rosids1484:1.000,Sly_Solyc03g…
HieranoidOG-eudicotyledons864:((((Ath_AT1G67720.1:1.000,Bra_Bra004249.1-P:0.616,(Ptr_POPTR_0010s06270.1:1.000,Ptr_POPTR_0008s18150.1:0.637,(Gma_GLYMA11G37500.1:1.000,Gma_GLYMA18G01450.1:0.759,Gma_GLYMA11G37500.4:0.617,Gma_GLYMA18G01450.2:0.395,Mtr_AES72102:1.000)Papilionoideae384:1.000,Gma_GLYMA05G27650.3:0.327,Gma_GLYMA08G10640.1:0.325,Gma_GLYMA08G10640.2:0.280,Gma_GLYMA11G37500.2:0.060)eurosids…
HieranoidOG-eudicotyledons865:((((Aly_scaffold_403012.1:1.000,Ath_AT2G41720.1:0.926,Bra_Bra004642.1-P:0.751,Ath_AT2G41720.2:0.522,(Ptr_POPTR_0006s04840.1:1.000,(Gma_GLYMA03G29250.2:1.000,Gma_GLYMA03G29250.1:0.514,Mtr_AES81358:1.000)Papilionoideae599:1.000)eurosidsA1082:1.000)eurosidsB1784:1.000,Vvi_VIT_08s0007g08590.t01:1.000)rosids1022:1.000,Sly_Solyc04g015950.1.1:1.000)eudicotyledons865:1.000)r…
HieranoidOG-eudicotyledons866:((((Ath_AT1G31730.1:1.000,Aly_scaffold_103518.1:0.903,Bra_Bra023199.1-P:0.735,(Ptr_POPTR_0004s24340.1:1.000,Ptr_POPTR_0004s24340.2:1.000,Gma_GLYMA16G08320.1:0.831,Gma_GLYMA16G20260.2:1.000,Gma_GLYMA01G35650.1:0.097)eurosidsA515:1.000,Gma_GLYMA09G35240.1:0.057)eurosidsB559:1.000,Vvi_VIT_02s0087g00690.t01:1.000)rosids613:1.000,Sly_Solyc08g075310.2.1:1.000)eudicotyledon…
HieranoidOG-eudicotyledons867:((Mtr_AES76362:1.000,(Stu_PGSC0003DMT400026302:1.000,Sly_Solyc03g098600.2.1:1.000)Solanaceae1310:1.000)eudicotyledons867:1.000)root
HieranoidOG-eudicotyledons868:((Ptr_POPTR_0003s04180.2:1.000,Gma_GLYMA13G42390.4:0.299,Gma_GLYMA13G42390.5:0.299,Stu_PGSC0003DMT400083891:1.000,Stu_PGSC0003DMT400083889:0.222)eudicotyledons868:1.000)root
HieranoidOG-eudicotyledons869:((Ath_ATCG00190.1:1.000,(Aly_scaffold_201045.1:1.000,Mtr_AES88230:1.000)eurosidsB25:1.000,(Stu_PGSC0003DMT400045541:1.000,Stu_PGSC0003DMT400045538:0.557,Sly_Solyc12g035870.1.1:1.000)Solanaceae13822:1.000)eudicotyledons869:1.000)root
HieranoidOG-eudicotyledons870:((((Aly_fgenesh2_kg.7__523__AT4G35560.1:1.000,Ath_AT4G35560.1:1.000,Ath_AT4G35560.2:0.993,Bra_Bra017722.1-P:0.321,(Ptr_POPTR_0005s10460.1:1.000,Gma_GLYMA09G33060.1:1.000,Gma_GLYMA09G33060.2:0.782,Gma_GLYMA16G22050.2:0.680,Gma_GLYMA09G33060.3:0.676,Gma_GLYMA09G33060.4:0.458)eurosidsA844:1.000,(Gma_GLYMA11G09120.5:1.000,Gma_GLYMA11G09120.4:0.993,Gma_GLYMA11G09120.2:0.8…
HieranoidOG-eudicotyledons871:((((Ath_AT3G14067.1:1.000,Aly_fgenesh2_kg.3__1518__AT3G14067.1:0.892,Bra_Bra027376.1-P:0.773,Bra_Bra021529.1-P:0.733,(Ptr_POPTR_0001s16750.1:1.000,Ptr_POPTR_0003s06530.1:0.680,(Gma_GLYMA07G04500.6:1.000,Gma_GLYMA07G04500.5:1.000,Gma_GLYMA07G04500.4:1.000,Gma_GLYMA07G04500.7:1.000,Gma_GLYMA16G01090.1:0.700,Mtr_AET01799:1.000)Papilionoideae1044:1.000)eurosidsA1379:1.00…
HieranoidOG-eudicotyledons872:((((Ptr_POPTR_0005s27240.1:1.000,Gma_GLYMA04G01950.2:1.000)eurosidsA708:1.000,Vvi_VIT_18s0001g00060.t01:1.000)rosids601:1.000,(Stu_PGSC0003DMT400025845:1.000,Stu_PGSC0003DMT400025846:0.321,Sly_Solyc04g082400.2.1:1.000)Solanaceae765:1.000)eudicotyledons872:1.000)root
HieranoidOG-eudicotyledons873:((((Aly_fgenesh2_kg.5__2576__AT3G61130.1:1.000,Ath_AT3G61130.1:1.000,Bra_Bra007573.1-P:0.693,Bra_Bra014453.1-P:0.574,(Ptr_POPTR_0002s15270.1:1.000,Ptr_POPTR_0014s06970.1:0.201,Gma_GLYMA03G02250.2:1.000,Gma_GLYMA07G08910.2:0.810,(Gma_GLYMA09G40260.1:1.000,Gma_GLYMA18G45750.2:0.828,Mtr_AES80022:1.000)Papilionoideae1173:1.000)eurosidsA1965:1.000)eurosidsB1748:1.000,Vvi_…
HieranoidOG-eudicotyledons874:(((Aly_fgenesh2_kg.2__1742__AT1G74750.1:1.000,Ath_AT1G74750.1:0.809,(Ath_AT1G18900.1:1.000,Ath_AT1G18900.2:1.000,Ath_AT1G18900.3:0.979,Aly_scaffold_102115.1:0.918,Bra_Bra025697.1-P:0.359,(Ptr_POPTR_0015s07760.1:1.000,Gma_GLYMA06G20160.1:1.000,Gma_GLYMA06G20160.2:1.000,Gma_GLYMA04G34450.1:0.872,Gma_GLYMA04G34450.2:0.870,Gma_GLYMA05G01481.1:0.281,Gma_GLYMA05G01481.2:0.…
HieranoidOG-eudicotyledons875:((((Bra_Bra036597.1-P:1.000,Gma_GLYMA20G22920.3:1.000,Gma_GLYMA20G22920.2:0.649,Gma_GLYMA06G35940.1:0.474,Gma_GLYMA06G35956.1:0.159)eurosidsB3825:1.000,(Ath_AT5G26850.1:1.000,Ath_AT5G26850.4:1.000,Ath_AT5G26850.3:1.000,Ath_AT5G26850.2:1.000,Aly_fgenesh2_kg.6__2650__AT5G26850.1:0.944,(Ptr_POPTR_0013s00990.1:1.000,Gma_GLYMA10G28810.1:1.000,Gma_GLYMA20G22920.1:0.807)eur…
HieranoidOG-eudicotyledons876:(((Ath_AT1G60560.1:1.000,Aly_Al_scaffold_0002_491:0.882,Bra_Bra031499.1-P:0.709,(Ptr_POPTR_0007s04150.1:1.000,Gma_GLYMA18G39890.2:1.000,Gma_GLYMA18G39890.3:1.000,Gma_GLYMA14G10160.3:0.948,Gma_GLYMA14G10160.4:0.948,Gma_GLYMA14G10160.2:0.948)eurosidsA905:1.000,Mtr_AET02590:0.320)eurosidsB942:1.000,Sly_Solyc04g009970.2.1:1.000)eudicotyledons876:1.000)root
HieranoidOG-eudicotyledons877:((((Ath_AT4G21270.1:1.000,Aly_scaffold_702296.1:0.890,Ath_AT4G05190.1:0.454,Aly_fgenesh2_kg.6__3302__AT4G05190.1:0.435,Bra_Bra029564.1-P:0.418,(Ptr_POPTR_0011s03380.1:1.000,Ptr_POPTR_0004s03170.1:0.814,(Gma_GLYMA07G30580.2:1.000,Gma_GLYMA07G30580.1:0.992,Gma_GLYMA08G06690.1:0.799,Gma_GLYMA15G06880.1:0.224,Gma_GLYMA13G32450.1:0.203,Mtr_AES63626:1.000)Papilionoideae149…
HieranoidOG-eudicotyledons878:((((Aly_fgenesh1_pm.C_scaffold_5000623:1.000,Ath_AT3G43210.1:0.871,Bra_Bra019444.1-P:0.549,(Ptr_POPTR_0006s13890.1:1.000,Gma_GLYMA13G17440.1:1.000,Mtr_AES92142:0.355)eurosidsA887:1.000)eurosidsB799:1.000,Vvi_VIT_11s0016g00460.t01:1.000)rosids766:1.000,(Stu_PGSC0003DMT400035325:1.000,Sly_Solyc07g042560.2.1:1.000)Solanaceae512:1.000)eudicotyledons878:1.000)root
HieranoidOG-eudicotyledons879:((((Ath_AT3G15470.1:1.000,Aly_scaffold_301808.1:0.900,Bra_Bra027242.1-P:0.394,(Ptr_POPTR_0001s41390.1:1.000,Gma_GLYMA13G35500.4:1.000,Gma_GLYMA12G35040.1:0.736,Gma_GLYMA13G35500.3:0.386)eurosidsA3474:1.000)eurosidsB2029:1.000,Vvi_VIT_19s0014g03170.t01:1.000)rosids1281:1.000,(Stu_PGSC0003DMT400032430:1.000,Sly_Solyc07g063330.2.1:1.000)Solanaceae1359:1.000,Stu_PGSC0003…
HieranoidOG-eudicotyledons880:((Ptr_POPTR_0003s06440.1:1.000,(Stu_PGSC0003DMT400058890:1.000,Stu_PGSC0003DMT400058889:0.992,Stu_PGSC0003DMT400058888:0.895,Sly_Solyc03g122370.2.1:1.000)Solanaceae1416:1.000,Stu_PGSC0003DMT400058887:0.284)eudicotyledons880:1.000)root
HieranoidOG-eudicotyledons881:((((Ath_AT4G13650.1:1.000,Aly_fgenesh2_kg.7__2980__AT4G13650.1:0.840,Bra_Bra032726.1-P:0.683,(Ptr_POPTR_0013s05550.1:1.000,(Gma_GLYMA02G07861.2:1.000,Gma_GLYMA02G07861.3:1.000,Gma_GLYMA02G07861.4:1.000,Gma_GLYMA02G07861.1:1.000,Mtr_AES75234:1.000)Papilionoideae412:1.000,Gma_GLYMA16G26880.2:0.216)eurosidsA788:1.000)eurosidsB921:1.000,Vvi_VIT_08s0007g07510.t01:1.000)ro…
HieranoidOG-eudicotyledons882:((Mtr_AES64289:1.000,(Stu_PGSC0003DMT400066962:1.000,Sly_Solyc01g090690.2.1:1.000)Solanaceae1203:1.000)eudicotyledons882:1.000)root
HieranoidOG-eudicotyledons883:((((Aly_fgenesh2_kg.2__2067__AT1G77740.1:1.000,Ath_AT1G77740.1:0.838,Aly_fgenesh2_kg.1__2387__AT1G21980.1:0.531,Ath_AT1G21980.1:0.518,Bra_Bra008331.1-P:0.486,(Ptr_POPTR_0005s16140.1:1.000,Ptr_POPTR_0002s08880.1:1.000,(Gma_GLYMA06G11460.1:1.000,Gma_GLYMA04G43230.1:0.643,Mtr_AES71357:1.000)Papilionoideae1118:1.000)eurosidsA1131:1.000)eurosidsB903:1.000,Bra_Bra016396.1-…
HieranoidOG-eudicotyledons884:((((Aly_fgenesh1_pm.C_scaffold_7002324:1.000,Bra_Bra000733.1-P:0.544,(Ptr_POPTR_0002s23370.1:1.000,(Gma_GLYMA11G36750.1:1.000,Mtr_AES71966:1.000)Papilionoideae165:1.000)eurosidsA692:1.000)eurosidsB1703:1.000,Vvi_VIT_05s0062g00140.t01:1.000)rosids1797:1.000,Sly_Solyc03g114040.2.1:1.000)eudicotyledons884:1.000)root
HieranoidOG-eudicotyledons885:((Ptr_POPTR_0007s09720.1:1.000,(Stu_PGSC0003DMT400009218:1.000,Stu_PGSC0003DMT400009219:1.000,Sly_Solyc02g083680.1.1:1.000)Solanaceae710:1.000)eudicotyledons885:1.000)root
HieranoidOG-eudicotyledons886:((Gma_GLYMA05G08950.1:1.000,(Stu_PGSC0003DMT400001378:1.000,Sly_Solyc02g086530.2.1:1.000)Solanaceae963:1.000)eudicotyledons886:1.000)root
HieranoidOG-eudicotyledons887:((((Ath_AT2G01690.1:1.000,Ath_AT2G01690.2:0.986,Aly_fgenesh2_kg.5__77__AT2G01690.2:0.952,Bra_Bra026641.1-P:0.663,Bra_Bra017436.1-P:0.609,(Ptr_POPTR_0010s11700.1:1.000,Ptr_POPTR_0010s11700.2:0.928,Ptr_POPTR_0008s13420.1:0.217,(Gma_GLYMA08G05050.1:1.000,Gma_GLYMA05G34610.1:0.476,Gma_GLYMA02G09340.1:0.159,Gma_GLYMA02G09340.4:0.129,Mtr_AET05418:1.000)Papilionoideae950:1.…
HieranoidOG-eudicotyledons888:((((Ath_AT4G31590.1:1.000,Aly_fgenesh2_kg.7__1013__AT4G31590.1:0.913,Bra_Bra011284.1-P:0.841,Aly_scaffold_400518.1:0.492,Bra_Bra023993.1-P:0.488,(Ptr_POPTR_0006s28560.1:1.000,(Gma_GLYMA06G08180.1:1.000,Gma_GLYMA04G08100.1:0.776,Mtr_AES73806:1.000)Papilionoideae929:1.000,Gma_GLYMA17G29060.1:0.158,Gma_GLYMA14G18140.1:0.153)eurosidsA1019:1.000)eurosidsB952:1.000,Ath_AT2…
HieranoidOG-eudicotyledons889:((((Aly_fgenesh2_kg.3__3521__AT2G19130.1:1.000,Ath_AT2G19130.1:0.818,Bra_Bra038566.1-P:0.521,(Ptr_POPTR_0151s00200.1:1.000,Ptr_POPTR_0013s14590.1:0.550,Ptr_POPTR_0019s14170.1:0.486,(Gma_GLYMA06G45590.1:1.000,Gma_GLYMA12G11260.1:0.748,Mtr_AES67324:1.000)Papilionoideae870:1.000,Gma_GLYMA12G32500.2:0.130,Gma_GLYMA13G37930.1:0.128,Mtr_AES67331:0.051)eurosidsA1347:1.000)e…
HieranoidOG-eudicotyledons890:((((Aly_fgenesh2_kg.6__1302__AT5G13480.1:1.000,Ath_AT5G13480.1:0.823,Bra_Bra006202.1-P:0.572,Bra_Bra023416.1-P:0.515,Ath_AT5G13480.2:0.510,(Ptr_POPTR_0003s19750.1:1.000,Ptr_POPTR_0001s06410.1:0.523,Gma_GLYMA13G26820.1:1.000,Gma_GLYMA15G37830.2:0.790,Mtr_AET02285:0.273)eurosidsA1139:1.000)eurosidsB1551:1.000,Vvi_VIT_13s0019g00220.t01:1.000)rosids1672:1.000,Sly_Solyc08…
HieranoidOG-eudicotyledons891:((((Ptr_POPTR_0002s24320.1:1.000,(Gma_GLYMA08G46910.4:1.000,Gma_GLYMA08G46910.3:1.000,Gma_GLYMA08G46910.6:0.714,Gma_GLYMA08G46910.5:0.714,Gma_GLYMA18G36883.1:0.668,Mtr_AES79147:1.000,Mtr_AES79145:0.715)Papilionoideae916:1.000,Gma_GLYMA18G36883.2:0.602)eurosidsA1172:1.000,Vvi_VIT_07s0005g06380.t01:1.000)rosids807:1.000,(Stu_PGSC0003DMT400045506:1.000,Sly_Solyc09g06129…
HieranoidOG-eudicotyledons892:(((Bra_Bra038340.1-P:1.000,Ath_AT1G68890.1:0.700,Aly_scaffold_201744.1:0.687,(Ptr_POPTR_0010s14560.1:1.000,Gma_GLYMA15G43289.1:1.006,Gma_GLYMA15G43289.2:1.000)eurosidsA187:1.000)eurosidsB168:1.000,Sly_Solyc04g005190.2.1:1.000)eudicotyledons892:1.000)root
HieranoidOG-eudicotyledons893:(((((Aly_scaffold_803298.1:1.000,Ath_AT5G10540.1:1.000,Ath_AT5G65620.1:0.076)Arabidopsis13:1.000,Aly_fgenesh2_kg.6__1021__AT5G10540.1:0.201,Bra_Bra028579.1-P:0.167,Bra_Bra006067.1-P:0.133,(Gma_GLYMA01G02480.1:1.000,Gma_GLYMA09G33490.1:0.655,Mtr_AES95911:1.000)Papilionoideae662:1.000)eurosidsB725:1.000,Bra_Bra024401.1-P:0.707,Vvi_VIT_06s0061g01070.t01:1.000)rosids1602…
HieranoidOG-eudicotyledons894:((((Bra_Bra028722.1-P:1.000,Ath_AT5G06680.1:0.597,Aly_fgenesh2_kg.6__612__AT5G06680.1:0.581,Ptr_POPTR_0006s20870.1:1.000)eurosidsB1492:1.000,Vvi_VIT_08s0007g06730.t01:1.000)rosids723:1.000,(Ptr_POPTR_0016s05990.1:1.000,(Gma_GLYMA03G30240.2:1.000,Gma_GLYMA03G30240.1:1.000,Gma_GLYMA19G33160.2:0.641,Mtr_AES81510:1.000)Papilionoideae659:1.000)eurosidsA891:1.000,(Stu_PGSC…
HieranoidOG-eudicotyledons895:((Gma_GLYMA15G20120.2:1.000,Gma_GLYMA15G20090.3:0.064,(Stu_PGSC0003DMT400035268:1.000,Sly_Solyc07g042460.1.1:1.000)Solanaceae935:1.000,Stu_PGSC0003DMT400035269:0.418)eudicotyledons895:1.000)root
HieranoidOG-eudicotyledons896:((((Bra_Bra009603.1-P:1.000,Aly_fgenesh2_kg.6__137__AT5G02250.1:0.701,Ath_AT5G02250.1:0.695,(Ptr_POPTR_0006s08640.1:1.000,Gma_GLYMA18G25560.3:1.000,Gma_GLYMA18G25560.2:0.991)eurosidsA1314:1.000)eurosidsB1133:1.000,Vvi_VIT_08s0007g00460.t01:1.000)rosids1284:1.000,Stu_PGSC0003DMT400022765:1.000,Sly_Solyc09g010870.2.1:0.899)eudicotyledons896:1.000)root
HieranoidOG-eudicotyledons897:((Bra_Bra014474.1-P:1.000,Stu_PGSC0003DMT400066788:1.000,Sly_Solyc01g091080.2.1:0.647)eudicotyledons897:1.000)root
HieranoidOG-eudicotyledons898:((Ath_AT5G62230.2:1.000,Stu_PGSC0003DMT400048434:1.000)eudicotyledons898:1.000)root
HieranoidOG-eudicotyledons899:((Ath_AT2G39800.4:1.000,Ath_AT2G39800.1:1.000,Ath_AT2G39800.3:0.952,Aly_fgenesh2_kg.4__2072__AT2G39800.1:0.914,Ath_AT2G39800.2:0.333,Sly_Solyc08g043170.2.1:0.347,(Stu_PGSC0003DMT400068829:1.000,Sly_Solyc06g019170.2.1:1.000)Solanaceae1606:1.000,Stu_PGSC0003DMT400068827:0.309)eudicotyledons899:1.000)root
HieranoidOG-eudicotyledons900:((((Ath_AT2G40540.2:1.000,Ath_AT2G40540.1:1.000,Aly_fgenesh2_kg.4__2170__AT2G40540.1:0.952,(Ptr_POPTR_0013s08110.1:1.000,Ptr_POPTR_0019s08430.1:0.595,Gma_GLYMA04G39960.2:1.000,Gma_GLYMA04G39960.3:1.000,Gma_GLYMA06G14890.7:0.903,Gma_GLYMA06G14890.2:0.903,Gma_GLYMA06G14890.5:0.903)eurosidsA690:1.000,Gma_GLYMA06G14890.4:0.148,Gma_GLYMA06G14890.3:0.148,Gma_GLYMA06G14890.…
HieranoidOG-eudicotyledons901:((Vvi_VIT_14s0006g00850.t01:1.000,Sly_Solyc12g019110.1.1:1.000)eudicotyledons901:1.000)root
HieranoidOG-eudicotyledons902:((Vvi_VIT_04s0008g00300.t01:1.000,Vvi_VIT_04s0008g00310.t01:0.825,Vvi_VIT_04s0008g00920.t01:0.363,Vvi_VIT_04s0008g00390.t01:0.216,(Stu_PGSC0003DMT400019757:1.000,Sly_Solyc08g066210.2.1:1.000)Solanaceae364:1.000,Stu_PGSC0003DMT400019756:0.609,Stu_PGSC0003DMT400083940:0.548)eudicotyledons902:1.000)root
HieranoidOG-eudicotyledons903:((((Bra_Bra020270.1-P:1.000,Aly_Al_scaffold_0008_2498:0.805,Ath_AT5G60010.1:0.803,Aly_Al_scaffold_0005_1357:0.508,Ath_AT3G45810.1:0.505,(Ptr_POPTR_0016s11970.1:1.000,Ptr_POPTR_0006s09850.1:0.637,(Gma_GLYMA07G15690.1:1.000,Gma_GLYMA18G39500.1:0.575,Mtr_AES79267:1.000,Mtr_AES83722:1.000)Papilionoideae669:1.000)eurosidsA1299:1.000)eurosidsB1027:1.000,Bra_Bra038274.1-P:0…
HieranoidOG-eudicotyledons904:((((Aly_fgenesh2_kg.6__961__AT5G10020.1:1.000,Ath_AT5G10020.1:0.899,Bra_Bra009064.1-P:0.637,Bra_Bra006043.1-P:0.519,Ath_AT5G10020.2:0.238,(Ptr_POPTR_0005s08470.1:1.000,Ptr_POPTR_0007s06430.1:0.268,(Gma_GLYMA04G39820.1:1.000,Gma_GLYMA06G15060.1:0.704,Mtr_AES72717:1.000)Papilionoideae330:1.000)eurosidsA1038:1.000)eurosidsB712:1.000,Vvi_VIT_07s0031g01440.t01:1.000)rosid…
HieranoidOG-eudicotyledons905:(((Mtr_AES67559:1.000,Vvi_VIT_06s0004g03920.t01:1.000)rosids1083:1.000,(Stu_PGSC0003DMT400040185:1.000,Sly_Solyc11g072910.1.1:1.000)Solanaceae870:1.000,Stu_PGSC0003DMT400025093:1.000)eudicotyledons905:1.000)root
HieranoidOG-eudicotyledons906:((((Bra_Bra020661.1-P:1.000,Aly_scaffold_801277.1:0.690,Ath_AT5G49110.1:0.542,Ath_AT5G49110.2:0.539,Ptr_POPTR_0010s01550.1:1.000)eurosidsB618:1.000,Vvi_VIT_05s0077g02120.t01:1.000)rosids909:1.000,Sly_Solyc01g066610.2.1:1.000,Stu_PGSC0003DMT400029468:0.759)eudicotyledons906:1.000)root
HieranoidOG-eudicotyledons907:((Mtr_AES82591:1.000,((Ptr_POPTR_0030s00210.2:1.000,Ptr_POPTR_0030s00210.1:0.733,Gma_GLYMA19G43070.3:1.000,Gma_GLYMA19G43070.2:1.000)eurosidsA1279:1.000,Vvi_VIT_14s0030g01350.t01:1.000)rosids737:1.000,Sly_Solyc01g098090.2.1:1.000)eudicotyledons907:1.000)root
HieranoidOG-eudicotyledons908:((((Aly_fgenesh2_kg.4__379__AT2G24610.1:1.000,Ath_AT2G24610.1:0.957,Bra_Bra032081.1-P:0.759,Bra_Bra007839.1-P:0.710,(Ptr_POPTR_0018s03380.1:1.000,(Gma_GLYMA06G08170.1:1.000,Mtr_AES73805:1.000)Papilionoideae932:1.000)eurosidsA1283:1.000)eurosidsB1553:1.000,Vvi_VIT_04s0069g00790.t01:1.000)rosids1279:1.000,(Stu_PGSC0003DMT400075980:1.000,Sly_Solyc08g069140.2.1:1.000)Sol…
HieranoidOG-eudicotyledons909:((((Aly_fgenesh2_kg.2__825__AT1G65920.1:1.000,Ath_AT1G65920.1:0.893,Bra_Bra038181.1-P:0.677,(Ptr_POPTR_0017s02010.1:1.000,Ptr_POPTR_0004s07900.1:0.218,(Gma_GLYMA11G33200.2:1.000,Gma_GLYMA18G05030.2:0.778,Mtr_AES70889:1.000)Papilionoideae399:1.000)eurosidsA2195:1.000)eurosidsB1415:1.000,Vvi_VIT_04s0079g00290.t01:1.000)rosids4925:1.000,(Stu_PGSC0003DMT400043094:1.000,S…
HieranoidOG-eudicotyledons910:((((Aly_fgenesh2_kg.5__1762__AT3G53760.1:1.000,Ath_AT3G53760.1:0.963,Bra_Bra007026.1-P:0.661,(Ptr_POPTR_0014s12310.1:1.000,(Gma_GLYMA10G02230.1:1.000,Gma_GLYMA02G02100.1:0.782,Mtr_AES61764:1.000)Papilionoideae857:1.000)eurosidsA1081:1.000)eurosidsB1937:1.000,Vvi_VIT_07s0005g00610.t01:1.000)rosids1016:1.000,Sly_Solyc09g075190.2.1:1.000)eudicotyledons910:1.000)root
HieranoidOG-eudicotyledons911:((((Bra_Bra020660.1-P:1.000,Aly_scaffold_801282.1:0.301,Ath_AT5G49150.1:0.288,(Ptr_POPTR_0007s02320.1:1.000,(Gma_GLYMA09G04770.1:1.000,Gma_GLYMA15G22280.2:0.970,Mtr_AES94955:1.000)Papilionoideae2712:1.000)eurosidsA954:1.000)eurosidsB1163:1.000,Vvi_VIT_05s0077g02050.t01:1.000)rosids2950:1.000,Sly_Solyc01g066510.1.1:1.000)eudicotyledons911:1.000)root
HieranoidOG-eudicotyledons912:((Bra_Bra011081.1-P:1.000,(Stu_PGSC0003DMT400008133:1.000,Sly_Solyc07g018360.2.1:1.000)Solanaceae409:1.000)eudicotyledons912:1.000)root
HieranoidOG-eudicotyledons913:((((Bra_Bra008817.1-P:1.000,Aly_fgenesh2_kg.6__1311__AT5G13580.1:0.634,Ath_AT5G13580.1:0.623,(Ptr_POPTR_0010s22030.1:1.000,Gma_GLYMA20G38610.1:1.000,Mtr_AES63009:0.317)eurosidsA1269:1.000)eurosidsB1206:1.000,Vvi_VIT_13s0067g03750.t01:1.000)rosids1311:1.000,(Stu_PGSC0003DMT400060438:1.000,Sly_Solyc05g054890.2.1:1.000)Solanaceae1496:1.000,(Stu_PGSC0003DMT400029881:1.00…
HieranoidOG-eudicotyledons914:((Ptr_POPTR_0001s15120.1:1.000,Sly_Solyc08g077860.2.1:1.000)eudicotyledons914:1.000)root
HieranoidOG-eudicotyledons915:(((Ptr_POPTR_0005s18010.1:1.000,Ptr_POPTR_0007s11270.1:0.268,(Gma_GLYMA11G06121.1:1.000,Gma_GLYMA01G39141.1:0.870,Mtr_AES84126:1.000)Papilionoideae3007:1.000)eurosidsA1079:1.000,(Stu_PGSC0003DMT400050853:1.000,Stu_PGSC0003DMT400050851:0.806,Sly_Solyc03g044620.2.1:1.000)Solanaceae157:1.000)eudicotyledons915:1.000)root
HieranoidOG-eudicotyledons916:((((Ath_AT5G24260.1:1.000,Aly_scaffold_602509.1:0.910,Bra_Bra026463.1-P:0.622,(Ptr_POPTR_0015s01570.1:1.000,Ptr_POPTR_0012s02200.1:0.616,(Gma_GLYMA04G41440.2:1.000,Gma_GLYMA04G41440.1:1.000,Gma_GLYMA06G13410.1:0.757,Mtr_AES72492:1.000,Mtr_AES72493:0.974)Papilionoideae621:1.000)eurosidsA881:1.000)eurosidsB1302:1.000,Vvi_VIT_16s0098g01880.t01:1.000)rosids1128:1.000,(St…
HieranoidOG-eudicotyledons917:((((Bra_Bra011458.1-P:1.000,Bra_Bra036991.1-P:0.683,Bra_Bra034579.1-P:0.557,Aly_fgenesh2_kg.7__748__AT4G33650.1:0.552,Ath_AT4G33650.1:0.536,(Ptr_POPTR_0007s02960.1:1.000,Ptr_POPTR_0017s06930.1:0.599,Ptr_POPTR_0017s06930.2:0.559,(Gma_GLYMA07G30150.2:1.000,Gma_GLYMA08G07160.1:0.728,Gma_GLYMA15G06380.1:0.241,Gma_GLYMA13G32940.1:0.218,Mtr_AES63527:1.000,Mtr_AES63526:0.85…
HieranoidOG-eudicotyledons918:((((Ptr_POPTR_0005s01450.1:1.000,Gma_GLYMA18G10770.4:1.000,Gma_GLYMA18G10770.3:1.000,Gma_GLYMA18G10770.2:1.000)eurosidsA1423:1.000,Vvi_VIT_14s0060g00880.t01:1.000)rosids995:1.000,(Stu_PGSC0003DMT400088521:1.000,Sly_Solyc01g100790.1.1:1.000)Solanaceae1282:1.000)eudicotyledons918:1.000)root
HieranoidOG-eudicotyledons919:(((Aly_fgenesh2_kg.6__373__AT5G04560.2:1.000,Ath_AT5G04560.2:0.816,Ath_AT5G04560.1:0.663,(Ptr_POPTR_0008s02610.2:1.000,Ptr_POPTR_0008s02610.1:0.997,(Gma_GLYMA10G34595.1:1.000,Gma_GLYMA20G32960.2:0.830,Gma_GLYMA13G21460.2:0.127,Mtr_AET00784:1.000,Mtr_AES63458:0.211)Papilionoideae4533:1.000)eurosidsA1115:1.000)eurosidsB967:1.000,Bra_Bra009442.1-P:0.129,Vvi_VIT_13s0074g…
HieranoidOG-eudicotyledons920:((((Aly_fgenesh2_kg.2__2265__AT1G79620.1:1.000,Ath_AT1G79620.1:0.939,Bra_Bra008427.1-P:0.734,(Ptr_POPTR_0016s15080.1:1.000,Ptr_POPTR_0006s11530.1:0.400,Gma_GLYMA16G18090.1:1.000,Gma_GLYMA08G34790.1:0.788)eurosidsA447:1.000)eurosidsB514:1.000,Vvi_VIT_08s0056g00100.t01:1.000)rosids566:1.000,(Stu_PGSC0003DMT400021662:1.000,Sly_Solyc10g085670.1.1:1.000)Solanaceae439:1.00…
HieranoidOG-eudicotyledons921:(((Aly_fgenesh2_kg.6__8__AT5G01950.1:1.000,Ath_AT5G01950.1:0.894,(Ptr_POPTR_0016s14720.1:1.000,Ptr_POPTR_0006s11180.1:0.561,Gma_GLYMA18G44950.4:1.000,Gma_GLYMA18G44950.2:1.000,(Gma_GLYMA09G40880.4:1.000,Gma_GLYMA09G40880.5:1.000,Gma_GLYMA09G40880.2:0.992,Gma_GLYMA09G40880.3:0.992,Gma_GLYMA18G44950.3:0.686,Mtr_AES79863:1.000,Mtr_AES77893:0.134)Papilionoideae562:1.000,…
HieranoidOG-eudicotyledons922:((((Aly_fgenesh2_kg.3__2801__AT2G04660.1:1.000,Ath_AT2G04660.1:0.890,Bra_Bra028905.1-P:0.465,Bra_Bra025616.1-P:0.242,(Ptr_POPTR_0008s08910.2:1.000,Ptr_POPTR_0008s08910.1:1.000,(Gma_GLYMA11G34170.1:1.000,Gma_GLYMA18G04130.1:0.736,Mtr_AES89948:1.000)Papilionoideae512:1.000,Mtr_AES77924:0.345)eurosidsA838:1.000)eurosidsB802:1.000,Vvi_VIT_01s0026g02730.t01:1.000)rosids78…
HieranoidOG-eudicotyledons923:((((Ath_AT1G05120.1:1.000,Aly_fgenesh2_kg.1__457__AT1G05120.1:0.803,Bra_Bra015389.1-P:0.412,Bra_Bra030604.1-P:0.288,Bra_Bra015392.1-P:0.061,(Ptr_POPTR_0014s15270.1:1.000,Ptr_POPTR_0014s15270.3:0.964,Ptr_POPTR_0014s15270.2:0.849,Gma_GLYMA13G38580.2:1.000,Gma_GLYMA12G31910.1:0.865,Gma_GLYMA12G31910.2:0.859,Mtr_AES88152:0.064)eurosidsA1152:1.000)eurosidsB1134:1.000,Vvi_…
HieranoidOG-eudicotyledons924:((((Ptr_POPTR_0008s10500.1:1.000,Ptr_POPTR_0010s15570.1:0.637,Gma_GLYMA20G36870.1:1.000,Gma_GLYMA10G30550.1:0.880)eurosidsA1492:1.000,Vvi_VIT_05s0077g00970.t01:1.000,Vvi_VIT_07s0005g01640.t01:0.076)rosids878:1.000,(Stu_PGSC0003DMT400056220:1.000,Sly_Solyc07g008400.1.1:1.000)Solanaceae739:1.000,Sly_Solyc01g059910.2.1:0.699)eudicotyledons924:1.000)root
HieranoidOG-eudicotyledons925:(((Gma_GLYMA20G11610.1:1.000,Gma_GLYMA20G11600.1:1.000,Gma_GLYMA13G03790.2:0.115,Vvi_VIT_13s0064g01480.t01:1.000,Vvi_VIT_06s0004g01510.t01:1.000,Vvi_VIT_06s0004g01470.t01:0.329,Vvi_VIT_06s0004g01500.t01:0.213,Vvi_VIT_06s0004g01480.t01:0.189)rosids1054:1.000,Gma_GLYMA13G03790.3:0.062,Sly_Solyc01g006560.2.1:1.000,(Stu_PGSC0003DMT400081909:1.000,Sly_Solyc01g006540.2.1:1…
HieranoidOG-eudicotyledons926:((((Aly_scaffold_601718.1:1.000,Ath_AT5G16750.1:0.859,Bra_Bra008598.1-P:0.768,Bra_Bra023582.1-P:0.712,(Ptr_POPTR_0019s07170.1:1.000,Gma_GLYMA05G02240.1:1.000,Gma_GLYMA17G09690.1:0.841)eurosidsA974:1.000)eurosidsB782:1.000,Vvi_VIT_16s0039g01690.t01:1.000)rosids755:1.000,Ptr_POPTR_0013s07710.1:0.166,Sly_Solyc03g097160.2.1:1.000)eudicotyledons926:1.000)root
HieranoidOG-eudicotyledons927:((((Aly_fgenesh2_kg.4__1132__AT2G31400.1:1.000,Ath_AT2G31400.1:0.915,Bra_Bra021733.1-P:0.157,(Ptr_POPTR_0014s11380.1:1.000,Ptr_POPTR_0002s19470.1:0.815,Ptr_POPTR_0002s19470.2:0.780,(Gma_GLYMA08G28160.1:1.000,Gma_GLYMA18G51190.1:0.858,Mtr_AES77814:1.000,Mtr_AES77818:0.534)Papilionoideae1704:1.000)eurosidsA2468:1.000)eurosidsB900:1.000,Vvi_VIT_07s0005g01660.t01:1.000)r…
HieranoidOG-eudicotyledons928:((((Ath_AT1G65730.1:1.000,Aly_fgenesh2_kg.2__807__AT1G65730.1:0.776,Bra_Bra004127.1-P:0.646,(Gma_GLYMA11G31870.1:1.000,Mtr_AET00398:1.000)Papilionoideae1311:1.000)eurosidsB1116:1.000,Vvi_VIT_01s0011g02260.t01:1.000,Vvi_VIT_01s0011g02250.t01:0.546)rosids1229:1.000,(Stu_PGSC0003DMT400061894:1.000,Sly_Solyc03g031920.2.1:1.000)Solanaceae1751:1.000)eudicotyledons928:1.000…
HieranoidOG-eudicotyledons929:((((Bra_Bra028124.1-P:1.000,Aly_scaffold_703629.1:0.853,Ath_AT5G37510.1:0.848,Ath_AT5G37510.2:0.848,Aly_Al_scaffold_0001_2999:0.759,(Ptr_POPTR_0004s08110.1:1.000,(Gma_GLYMA11G33480.1:1.000,Gma_GLYMA18G04730.1:0.736,Mtr_AES70941:1.000)Papilionoideae701:1.000)eurosidsA874:1.000)eurosidsB1058:1.000,Vvi_VIT_14s0006g02020.t01:1.000)rosids871:1.000,(Stu_PGSC0003DMT40003463…
HieranoidOG-eudicotyledons930:((((Ath_AT5G21930.1:1.000,Ath_AT5G21930.2:1.000,Aly_scaffold_602231.1:0.860,Ath_AT5G21930.3:0.856,Bra_Bra002374.1-P:0.693,(Ptr_POPTR_0018s08380.1:1.000,(Gma_GLYMA06G05890.1:1.000,Mtr_AES73469:1.000,Mtr_AES73470:0.753)Papilionoideae507:1.000)eurosidsA839:1.000)eurosidsB786:1.000,Vvi_VIT_04s0008g01960.t01:1.000)rosids858:1.000,Sly_Solyc08g061610.2.1:1.000)eudicotyledon…
HieranoidOG-eudicotyledons931:(((Aly_fgenesh2_kg.3__3061__AT2G14720.2:1.000,(Ath_AT2G14740.2:1.000,Ath_AT2G14740.1:1.000,Aly_scaffold_303661.1:0.853,Ath_AT2G14720.1:0.843,Ath_AT2G14720.2:0.843,(Ptr_POPTR_0009s09200.1:1.000,Ptr_POPTR_0001s30160.1:0.556,(Gma_GLYMA10G40340.1:1.000,Gma_GLYMA20G27000.1:0.827,Mtr_AES62774:1.000)Papilionoideae1049:1.000,(Gma_GLYMA01G45380.1:1.000,Gma_GLYMA11G00370.1:0.5…
HieranoidOG-eudicotyledons932:((((Aly_fgenesh1_pm.C_scaffold_5000033:1.000,Ath_AT2G01460.1:0.705,Bra_Bra026664.1-P:0.684,Ath_AT2G01460.2:0.645,(Ptr_POPTR_0010s12210.1:1.000,Gma_GLYMA20G02060.2:1.000,Gma_GLYMA07G34330.1:0.918,Gma_GLYMA20G02060.3:0.879)eurosidsA723:1.000)eurosidsB460:1.000,Vvi_VIT_01s0011g04960.t01:1.000)rosids340:1.000,Sly_Solyc05g007990.2.1:1.000)eudicotyledons932:1.000)root
HieranoidOG-eudicotyledons933:((Gma_GLYMA02G02450.1:1.000,Sly_Solyc05g007070.2.1:1.000)eudicotyledons933:1.000)root
HieranoidOG-eudicotyledons934:((Bra_Bra015004.1-P:1.000,(Stu_PGSC0003DMT400076270:1.000,Sly_Solyc09g091580.2.1:1.000)Solanaceae1474:1.000)eudicotyledons934:1.000)root
HieranoidOG-eudicotyledons935:((((Aly_fgenesh2_kg.4__91__AT2G21630.1:1.000,Ath_AT2G21630.1:0.860,Bra_Bra031206.1-P:0.419,Aly_fgenesh2_kg.4__141__AT2G21630.1:0.245,(Gma_GLYMA03G22740.1:1.000,Gma_GLYMA16G09225.1:0.625,Mtr_AET01330:1.000)Papilionoideae587:1.000)eurosidsB1090:1.000,Vvi_VIT_15s0045g00540.t01:1.000)rosids1146:1.000,Sly_Solyc01g081070.2.1:1.000)eudicotyledons935:1.000)root
HieranoidOG-eudicotyledons936:(((Aly_fgenesh2_kg.6__2828__AT4G07960.1:1.000,Ath_AT4G07960.1:0.865,Bra_Bra000635.1-P:0.375,(Ptr_POPTR_0002s11490.1:1.000,Ptr_POPTR_0005s19060.1:0.774,Gma_GLYMA04G05100.1:1.000,Gma_GLYMA06G05190.1:0.797)eurosidsA980:1.000)eurosidsB907:1.000,(Gma_GLYMA14G10230.1:1.000,Vvi_VIT_18s0001g08580.t01:1.000)rosids919:1.000,(Stu_PGSC0003DMT400030125:1.000,Sly_Solyc12g088240.1.…
HieranoidOG-eudicotyledons937:((((Aly_scaffold_403620.1:1.000,Ath_AT2G46520.1:0.822,Bra_Bra004531.1-P:0.507,(Ptr_POPTR_0014s09550.1:1.000,Ptr_POPTR_0002s17340.1:0.712,(Gma_GLYMA07G06071.1:1.000,Gma_GLYMA16G02665.1:0.944,Gma_GLYMA16G02665.2:0.944,Mtr_AES75588:1.000)Papilionoideae1629:1.000)eurosidsA534:1.000)eurosidsB444:1.000,Vvi_VIT_15s0046g00300.t01:1.000)rosids495:1.000,(Stu_PGSC0003DMT4000003…
HieranoidOG-eudicotyledons938:((Aly_scaffold_301510.1:1.000,Ath_AT5G45990.1:0.325,(Stu_PGSC0003DMT400012873:1.000,Sly_Solyc12g056080.1.1:1.000)Solanaceae1436:1.000,(Stu_PGSC0003DMT400072653:1.000,Sly_Solyc03g007850.1.1:1.000,Sly_Solyc03g007560.2.1:0.503)Solanaceae2319:1.000,Stu_PGSC0003DMT400012872:0.239)eudicotyledons938:1.000)root
HieranoidOG-eudicotyledons939:((Gma_GLYMA02G19110.1:1.000,Gma_GLYMA10G13870.1:0.809,(Stu_PGSC0003DMT400075539:1.000,Sly_Solyc12g096290.1.1:1.000)Solanaceae1252:1.000)eudicotyledons939:1.000)root
HieranoidOG-eudicotyledons940:(((Aly_scaffold_402928.1:1.000,Ath_AT2G41210.1:0.974,Bra_Bra000219.1-P:0.759,Bra_Bra004606.1-P:0.757,Ath_AT3G56960.1:0.618,(Ptr_POPTR_0016s03620.1:1.000,Gma_GLYMA02G21110.2:1.000,Gma_GLYMA02G21110.3:0.917,Gma_GLYMA02G21110.4:0.521,Gma_GLYMA02G21110.5:0.438,Mtr_AES60514:0.300)eurosidsA961:1.000)eurosidsB833:1.000,Aly_Al_scaffold_0005_2603:0.695,Bra_Bra014660.1-P:0.620…
HieranoidOG-eudicotyledons941:((((Bra_Bra010776.1-P:1.000,Gma_GLYMA05G27580.1:1.000)eurosidsB1614:1.000,(Ath_AT1G30330.1:1.000,Ath_AT1G30330.2:0.994,Aly_fgenesh2_kg.1__3210__AT1G30330.2:0.085,(Ptr_POPTR_0011s09450.1:1.000,Ptr_POPTR_0001s36900.1:0.314,Gma_GLYMA15G09750.2:1.000,Gma_GLYMA15G09750.3:0.981,(Gma_GLYMA08G10550.2:1.000,Gma_GLYMA08G10550.1:0.989,Gma_GLYMA13G29320.2:0.130,Gma_GLYMA13G29320…
HieranoidOG-eudicotyledons942:(((Ptr_POPTR_0017s01480.1:1.000,Ptr_POPTR_0017s01490.1:0.803,Ptr_POPTR_0004s07390.1:0.631,Ptr_POPTR_0004s07400.1:0.605,(Gma_GLYMA08G09740.1:1.000,Gma_GLYMA05G26750.1:0.822,Gma_GLYMA08G09740.2:0.121,Mtr_AES76282:1.000)Papilionoideae1427:1.000)eurosidsA1467:1.000,(Stu_PGSC0003DMT400060583:1.000,Sly_Solyc04g014570.2.1:1.000)Solanaceae2362:1.000,(Stu_PGSC0003DMT400021762…
HieranoidOG-eudicotyledons943:(((Gma_GLYMA17G00710.1:1.000,Gma_GLYMA07G40090.1:0.831,Vvi_VIT_12s0035g02180.t01:1.000)rosids1071:1.000,(Stu_PGSC0003DMT400046930:1.000,Sly_Solyc01g102580.2.1:1.000)Solanaceae2035:1.000,(Stu_PGSC0003DMT400035186:1.000,Sly_Solyc05g005080.2.1:1.000)Solanaceae2061:1.000)eudicotyledons943:1.000)root
HieranoidOG-eudicotyledons944:((((Bra_Bra028525.1-P:1.000,Aly_fgenesh2_kg.7__3208__AT5G42080.1:1.000,Ath_AT5G42080.1:0.892,Ath_AT5G42080.3:0.710,(Ptr_POPTR_0001s10710.1:1.000,Ptr_POPTR_0003s14090.1:0.521,Gma_GLYMA08G02700.1:1.000,(Gma_GLYMA01G43550.1:1.000,Gma_GLYMA11G01930.1:0.722,Gma_GLYMA05G36840.1:0.069,Mtr_AES93936:1.000)Papilionoideae1231:1.000)eurosidsA1266:1.000)eurosidsB1089:1.000,Vvi_VI…
HieranoidOG-eudicotyledons945:(((Ath_AT3G25800.1:1.000,Aly_scaffold_500452.1:0.896,Aly_scaffold_101493.1:0.343,Ath_AT1G13320.1:0.119,(Ptr_POPTR_0010s13760.1:1.000,Ptr_POPTR_0010s13760.2:1.000,Ptr_POPTR_0008s11730.2:0.405,Ptr_POPTR_0008s11730.1:0.405,Gma_GLYMA20G24790.1:1.000,Gma_GLYMA10G42250.1:0.825)eurosidsA1437:1.000)eurosidsB1147:1.000,(Stu_PGSC0003DMT400033762:1.000,Sly_Solyc05g009600.2.1:1.…
HieranoidOG-eudicotyledons946:((((Ath_AT3G01370.1:1.000,Bra_Bra039123.1-P:0.649,Gma_GLYMA19G01710.2:1.000,Gma_GLYMA19G01700.1:0.110,Mtr_AES74561:0.072)eurosidsB2025:1.000,Vvi_VIT_14s0066g01910.t01:1.000)rosids1267:1.000,(Stu_PGSC0003DMT400003527:1.000,Sly_Solyc02g087250.2.1:1.000)Solanaceae339:1.000,Stu_PGSC0003DMT400003525:0.228)eudicotyledons946:1.000)root
HieranoidOG-eudicotyledons947:(((Ptr_POPTR_0004s06790.1:1.000,Vvi_VIT_17s0053g00070.t01:1.000,Vvi_VIT_17s0053g00380.t01:0.407,Vvi_VIT_17s0053g00040.t01:0.383)rosids1142:1.000,(Stu_PGSC0003DMT400045755:1.000,Sly_Solyc02g081570.2.1:1.000)Solanaceae1617:1.000)eudicotyledons947:1.000)root
HieranoidOG-eudicotyledons948:((((Aly_scaffold_201576.1:1.000,Ath_AT1G67550.1:0.900,Bra_Bra033992.1-P:0.728,(Ptr_POPTR_0008s17800.1:1.000,(Gma_GLYMA11G37250.1:1.000,Mtr_AES72062:1.000)Papilionoideae581:1.000,Gma_GLYMA05G27840.1:0.139)eurosidsA721:1.000)eurosidsB702:1.000,Vvi_VIT_01s0010g02760.t01:1.000)rosids695:1.000,(Stu_PGSC0003DMT400003151:1.000,Sly_Solyc05g014970.2.1:1.000)Solanaceae3973:1.0…
HieranoidOG-eudicotyledons949:((((Aly_fgenesh2_kg.1__231__AT1G03000.1:1.000,Ath_AT1G03000.1:0.834,(Ptr_POPTR_0014s12750.1:1.000,Gma_GLYMA19G39580.1:1.000,Mtr_AES81163:0.328)eurosidsA941:1.000)eurosidsB977:1.000,Vvi_VIT_07s0104g01610.t01:1.000)rosids962:1.000,(Stu_PGSC0003DMT400013679:1.000,Sly_Solyc06g008730.2.1:1.000)Solanaceae591:1.000)eudicotyledons949:1.000)root
HieranoidOG-eudicotyledons950:((((Ptr_POPTR_0010s06740.1:1.000,Gma_GLYMA18G01200.2:1.000,Mtr_AES72061:0.460)eurosidsA1713:1.000,Vvi_VIT_01s0010g02800.t01:1.000,Vvi_VIT_14s0171g00210.t01:0.105)rosids1275:1.000,(Stu_PGSC0003DMT400052088:1.000,Sly_Solyc02g093950.2.1:1.000)Solanaceae1420:1.000)eudicotyledons950:1.000)root
HieranoidOG-eudicotyledons951:(((Bra_Bra036795.1-P:1.000,Aly_fgenesh2_kg.5__1491__AT3G51480.1:1.000,Ath_AT3G51480.1:0.916,(Gma_GLYMA09G33010.3:1.000,Gma_GLYMA09G33010.2:1.000,Gma_GLYMA09G32990.1:0.583,Mtr_AET03597:1.000,Mtr_AES90373:0.537)Papilionoideae1136:1.000,Ptr_POPTR_0005s10560.1:1.000)eurosidsB1196:1.000,Sly_Solyc02g082480.2.1:1.000,(Stu_PGSC0003DMT400025675:1.000,Sly_Solyc04g082610.2.1:1.…
HieranoidOG-eudicotyledons952:((((Bra_Bra013811.1-P:1.000,Aly_fgenesh2_kg.7__1824__AT4G24520.1:0.623,Bra_Bra013810.1-P:0.603,Ath_AT4G24520.1:0.594,Bra_Bra019223.1-P:0.449,(Ptr_POPTR_0005s19710.1:1.000,(Gma_GLYMA06G10180.2:1.000,Gma_GLYMA06G10180.1:1.000,Gma_GLYMA04G10200.1:0.561,Mtr_AES73149:1.000)Papilionoideae837:1.000,Gma_GLYMA14G36070.1:0.296)eurosidsA1250:1.000)eurosidsB1246:1.000,Ath_AT4G24…
HieranoidOG-eudicotyledons953:((((Bra_Bra009922.1-P:1.000,Bra_Bra036596.1-P:0.635,Aly_scaffold_602808.1:0.448,Ath_AT5G26830.1:0.426,(Ptr_POPTR_0008s14490.1:1.000,Ptr_POPTR_0010s10660.1:0.116,(Gma_GLYMA01G03930.1:1.000,Gma_GLYMA02G03750.1:0.536,Mtr_AES96234:1.000)Papilionoideae762:1.000)eurosidsA1193:1.000)eurosidsB1055:1.000,Vvi_VIT_01s0026g00340.t01:1.000,Vvi_VIT_19s0015g00470.t01:0.843)rosids11…
HieranoidOG-eudicotyledons954:((((Bra_Bra032169.1-P:1.000,Aly_fgenesh2_kg.4__268__AT2G23380.1:0.618,Ath_AT2G23380.1:0.593,Ptr_POPTR_0007s10830.1:1.000,Ptr_POPTR_0005s18340.1:0.665)eurosidsB916:1.000,Vvi_VIT_07s0031g00320.t01:1.000)rosids1145:1.000,(Gma_GLYMA11G05760.1:1.000,Gma_GLYMA01G39490.1:0.825,Mtr_AES94654:1.000)Papilionoideae477:1.000,(Stu_PGSC0003DMT400084490:1.000,Sly_Solyc03g044380.2.1:…
HieranoidOG-eudicotyledons955:((Vvi_VIT_07s0104g00020.t01:1.000,(Stu_PGSC0003DMT400033530:1.000,Sly_Solyc09g065210.2.1:1.000)Solanaceae1656:1.000,(Stu_PGSC0003DMT400051860:1.000,Sly_Solyc06g084250.2.1:1.000)Solanaceae1783:1.000,Stu_PGSC0003DMT400051856:0.356)eudicotyledons955:1.000)root
HieranoidOG-eudicotyledons956:((((Aly_fgenesh2_kg.2__1943__AT1G76550.1:1.000,Ath_AT1G76550.1:0.847,Bra_Bra015734.1-P:0.669,Bra_Bra025858.1-P:0.446,Aly_fgenesh2_kg.1__2287__AT1G20950.1:0.299,(Ptr_POPTR_0005s27920.1:1.000,Ptr_POPTR_0002s00490.2:0.314,Ptr_POPTR_0002s00490.1:0.288,(Gma_GLYMA07G20400.1:1.000,Gma_GLYMA20G01010.1:0.850,Mtr_AES59948:1.000)Papilionoideae1314:1.000)eurosidsA1376:1.000)euro…
HieranoidOG-eudicotyledons957:((((Ptr_POPTR_0014s12740.1:1.000,Ptr_POPTR_0002s21000.1:0.391,(Gma_GLYMA03G36950.2:1.000,Gma_GLYMA19G39590.2:0.697,Mtr_AES82100:1.000)Papilionoideae105:1.000)eurosidsA831:1.000,Vvi_VIT_07s0104g01600.t01:1.000)rosids1117:1.000,Sly_Solyc09g074670.2.1:1.000)eudicotyledons957:1.000)root
HieranoidOG-eudicotyledons958:((((Ath_AT5G49810.1:1.000,Aly_fgenesh2_kg.8__856__AT5G49810.1:0.935,Bra_Bra022504.1-P:0.715,(Ptr_POPTR_0004s23890.1:1.000,Gma_GLYMA12G28490.1:1.000,Gma_GLYMA16G00210.3:0.858,Gma_GLYMA16G00210.2:0.851,Mtr_AES63119:0.547)eurosidsA330:1.000)eurosidsB369:1.000,Vvi_VIT_12s0035g01920.t01:1.000)rosids326:1.000,(Stu_PGSC0003DMT400053412:1.000,Sly_Solyc01g102940.2.1:1.000)Sol…
HieranoidOG-eudicotyledons959:((((Bra_Bra008568.1-P:1.000,Ath_AT5G17250.1:0.600,(Ptr_POPTR_0003s05800.1:1.000,Gma_GLYMA13G17720.1:1.000,Gma_GLYMA17G04790.2:0.050)eurosidsA5644:1.000)eurosidsB1043:1.000,Vvi_VIT_09s0070g00120.t01:1.000)rosids1112:1.000,Sly_Solyc07g014610.2.1:1.000)eudicotyledons959:1.000)root
HieranoidOG-eudicotyledons960:((((Aly_scaffold_300355.1:1.000,Ath_AT3G03710.1:0.956,Bra_Bra001085.1-P:0.645,Bra_Bra031978.1-P:0.607,(Ptr_POPTR_0013s06180.1:1.000,Gma_GLYMA19G29472.1:1.000,Gma_GLYMA16G04030.1:0.880)eurosidsA1799:1.000)eurosidsB818:1.000,Vvi_VIT_08s0056g01420.t01:1.000)rosids952:1.000,(Stu_PGSC0003DMT400019740:1.000,Stu_PGSC0003DMT400019741:1.000,Sly_Solyc08g066120.2.1:1.000)Solana…
HieranoidOG-eudicotyledons961:((((Ptr_POPTR_0017s12870.1:1.000,(Gma_GLYMA08G26861.2:1.000,Gma_GLYMA08G26861.3:1.000,Gma_GLYMA08G26861.1:1.000,Gma_GLYMA08G26861.4:0.426,Mtr_AES77651:1.000)Papilionoideae391:1.000)eurosidsA528:1.000,Vvi_VIT_14s0068g00420.t01:1.000)rosids398:1.000,Sly_Solyc02g066950.2.1:1.000)eudicotyledons961:1.000)root
HieranoidOG-eudicotyledons962:((Vvi_VIT_01s0150g00150.t01:1.000,(Stu_PGSC0003DMT400041104:1.000,Sly_Solyc11g039830.1.1:1.000)Solanaceae1708:1.000)eudicotyledons962:1.000)root
HieranoidOG-eudicotyledons963:((((Aly_Al_scaffold_0002_1121:1.000,Ath_AT1G65810.1:0.823,Ath_AT1G65810.2:0.634,Bra_Bra033957.1-P:0.379,(Ptr_POPTR_0004s07600.1:1.000,Gma_GLYMA18G05191.1:1.000,Mtr_AES70859:0.184)eurosidsA1515:1.000)eurosidsB2226:1.000,Vvi_VIT_16s0050g02330.t01:1.000,Vvi_VIT_16s0050g02320.t01:0.279,Vvi_VIT_16s0050g02340.t01:0.138)rosids1779:1.000,(Stu_PGSC0003DMT400061888:1.000,Sly_S…
HieranoidOG-eudicotyledons964:(((Aly_fgenesh2_kg.7__3131__AT5G37020.1:1.000,Ath_AT5G37020.1:0.923,Ath_AT5G37020.2:0.822,Bra_Bra028110.1-P:0.488,Bra_Bra004125.1-P:0.398,(Ptr_POPTR_0017s01870.1:1.000,(Gma_GLYMA02G40650.1:1.000,Gma_GLYMA14G38940.1:0.749,Gma_GLYMA02G40650.2:0.417,Gma_GLYMA02G40650.3:0.116,Gma_GLYMA02G40650.4:0.116,Mtr_AES99073:1.000)Papilionoideae440:1.000,(Gma_GLYMA11G31940.1:1.000,…
HieranoidOG-eudicotyledons965:((((Bra_Bra024840.1-P:1.000,Ath_AT2G01950.1:0.724,Aly_fgenesh2_kg.5__111__AT2G01950.1:0.613,(Ptr_POPTR_0008s13990.1:1.000,Ptr_POPTR_0010s11150.1:0.680,Gma_GLYMA08G09750.1:1.000,Gma_GLYMA05G26771.1:0.481)eurosidsA235:1.000)eurosidsB301:1.000,Vvi_VIT_01s0011g06410.t01:1.000)rosids299:1.000,(Stu_PGSC0003DMT400075691:1.000,Sly_Solyc04g008430.1.1:1.000)Solanaceae211:1.000…
HieranoidOG-eudicotyledons966:((Bra_Bra013385.1-P:1.000,(Stu_PGSC0003DMT400051208:1.000,Stu_PGSC0003DMT400051207:1.000,Sly_Solyc08g075360.1.1:1.000)Solanaceae2792:1.000)eudicotyledons966:1.000)root
HieranoidOG-eudicotyledons967:((((Bra_Bra034012.1-P:1.000,Ath_AT1G67230.1:0.574,Bra_Bra004210.1-P:0.420,(Ptr_POPTR_0017s14050.2:1.000,Ptr_POPTR_0017s14050.1:0.994,Gma_GLYMA08G28630.1:1.000,Gma_GLYMA18G51560.3:0.886,Gma_GLYMA18G51560.4:0.886,Gma_GLYMA08G28630.2:0.753)eurosidsA1017:1.000)eurosidsB1286:1.000,Vvi_VIT_14s0006g03280.t01:1.000)rosids1212:1.000,(Stu_PGSC0003DMT400008676:1.000,Sly_Solyc03…
HieranoidOG-eudicotyledons968:((((Ath_AT1G53050.1:1.000,Bra_Bra038097.1-P:0.526,Bra_Bra030962.1-P:0.494,(Ptr_POPTR_0001s41040.1:1.000,Gma_GLYMA12G35310.1:1.000,Gma_GLYMA13G35200.1:0.748,(Gma_GLYMA06G37210.4:1.000,Gma_GLYMA06G37210.3:1.000,Gma_GLYMA06G37210.1:0.958,Gma_GLYMA12G25000.1:0.716,Gma_GLYMA12G25000.2:0.653,Mtr_AES67001:1.000)Papilionoideae1043:1.000)eurosidsA1020:1.000,Ptr_POPTR_0011s120…
HieranoidOG-eudicotyledons969:((((Aly_fgenesh1_pm.C_scaffold_4002441:1.000,Ath_AT2G47390.1:0.868,Bra_Bra004460.1-P:0.632,(Ptr_POPTR_0014s11570.3:1.000,Ptr_POPTR_0014s11570.1:0.984,Ptr_POPTR_0014s11570.2:0.984,Ptr_POPTR_0002s19700.1:0.482,(Gma_GLYMA03G37810.2:1.000,Gma_GLYMA03G37810.1:0.926,Gma_GLYMA19G40410.2:0.543,Mtr_AES82188:1.000)Papilionoideae775:1.000)eurosidsA471:1.000)eurosidsB378:1.000,V…
HieranoidOG-eudicotyledons970:(((Aly_scaffold_601034.1:1.000,Ath_AT5G10200.1:0.952,Bra_Bra009051.1-P:0.701,(Ptr_POPTR_0007s05550.1:1.000,Ptr_POPTR_0005s07790.1:1.000,Gma_GLYMA08G14500.1:1.000,Gma_GLYMA05G31280.2:1.000,Gma_GLYMA05G31280.1:0.839)eurosidsA1101:1.000)eurosidsB1081:1.000,Sly_Solyc04g055110.2.1:1.000)eudicotyledons970:1.000)root
HieranoidOG-eudicotyledons971:((Bra_Bra039235.1-P:1.000,Aly_fgenesh2_kg.4__332__AT2G24170.1:0.700,Ath_AT2G24170.1:0.695,(Stu_PGSC0003DMT400029062:1.000,Sly_Solyc07g005600.2.1:1.000)Solanaceae1866:1.000,(Stu_PGSC0003DMT400067574:1.000,Sly_Solyc08g006820.2.1:1.000)Solanaceae2047:1.000)eudicotyledons971:1.000)root
HieranoidOG-eudicotyledons972:((((Bra_Bra032404.1-P:1.000,Ath_AT1G30570.1:1.000,Aly_fgenesh2_kg.1__3240__AT1G30570.1:0.869,Ptr_POPTR_0001s47120.1:1.000,(Ptr_POPTR_0011s16750.1:1.000,(Gma_GLYMA09G02860.2:1.000,Gma_GLYMA09G02860.3:1.000,Mtr_AES64786:1.000)Papilionoideae619:1.000)eurosidsA991:1.000)eurosidsB1887:1.000,Vvi_VIT_10s0003g04990.t01:1.000)rosids1147:1.000,(Stu_PGSC0003DMT400054599:1.000,S…
HieranoidOG-eudicotyledons973:((((Ath_AT2G24230.1:1.000,Aly_fgenesh2_kg.4__339__AT2G24230.1:0.799,Bra_Bra032115.1-P:0.559,(Ptr_POPTR_0006s19880.1:1.000,Ptr_POPTR_0018s11670.1:0.647,(Gma_GLYMA02G36490.2:1.000,Gma_GLYMA17G08190.2:0.684,Mtr_AES92522:1.000)Papilionoideae594:1.000,Gma_GLYMA06G27230.1:0.202)eurosidsA795:1.000)eurosidsB744:1.000,Vvi_VIT_11s0016g00040.t01:1.000)rosids817:1.000,(Stu_PGSC0…
HieranoidOG-eudicotyledons974:(((Aly_fgenesh1_pm.C_scaffold_2001653:1.000,Ath_AT1G77030.1:0.891,Bra_Bra003691.1-P:0.639,(Ptr_POPTR_0005s20820.1:1.000,(Gma_GLYMA03G00350.1:1.000,Gma_GLYMA16G34790.1:0.802,Mtr_AES89733:1.000)Papilionoideae784:1.000)eurosidsA977:1.000)eurosidsB1418:1.000,Sly_Solyc10g009070.2.1:1.000)eudicotyledons974:1.000)root
HieranoidOG-eudicotyledons975:((((Bra_Bra023727.1-P:1.000,Bra_Bra014948.1-P:0.842,Ath_AT3G23430.1:0.674,(Ptr_POPTR_0010s07970.1:1.000,Ptr_POPTR_0008s16930.1:0.133,(Gma_GLYMA10G00720.1:1.000,Gma_GLYMA02G00640.1:0.674,Mtr_AES66698:1.000)Papilionoideae902:1.000,(Gma_GLYMA10G32670.1:1.000,Gma_GLYMA10G32670.2:1.000,Gma_GLYMA20G34930.3:0.761,Gma_GLYMA20G34930.4:0.758,Mtr_AES61077:1.000)Papilionoideae75…
HieranoidOG-eudicotyledons976:((((Ath_AT4G22990.2:1.000,Ath_AT4G22990.1:0.967,Aly_scaffold_702048.1:0.883,Bra_Bra013668.1-P:0.506,Ath_AT4G11810.1:0.247,(Ptr_POPTR_0003s12060.1:1.000,(Gma_GLYMA09G23760.1:1.000,Gma_GLYMA10G37430.1:1.000,Gma_GLYMA16G29440.2:0.920,Gma_GLYMA16G29440.3:0.920,Gma_GLYMA16G29440.4:0.920,Gma_GLYMA20G30311.2:0.862,Gma_GLYMA20G30311.1:0.862,Gma_GLYMA10G37430.2:0.305,Mtr_AES6…
HieranoidOG-eudicotyledons977:((((Bra_Bra040093.1-P:1.000,Ath_AT4G16760.1:0.639,Aly_fgenesh2_kg.7__2632__AT4G16760.1:0.639,Ath_AT4G16760.2:0.488,Aly_scaffold_402180.1:0.190,(Ptr_POPTR_0001s15530.1:1.000,Ptr_POPTR_0003s07690.1:0.486,(Gma_GLYMA01G41600.1:1.000,Gma_GLYMA11G03800.1:0.379,Mtr_AES94297:1.000)Papilionoideae972:1.000,(Gma_GLYMA05G04940.1:1.000,Mtr_AES90881:1.000)Papilionoideae1012:1.000)…
HieranoidOG-eudicotyledons978:((((Bra_Bra028444.1-P:1.000,Aly_fgenesh2_kg.7__3428__AT5G39900.1:0.771,Ath_AT5G39900.1:0.768,(Ptr_POPTR_0017s11600.1:1.000,(Gma_GLYMA09G39400.3:1.000,Gma_GLYMA09G39400.2:1.000,Gma_GLYMA09G39400.4:1.000,Mtr_AES77362:1.000)Papilionoideae1077:1.000)eurosidsA1361:1.000)eurosidsB1310:1.000,Vvi_VIT_14s0108g00130.t01:1.000)rosids1397:1.000,(Stu_PGSC0003DMT400034344:1.000,St…
HieranoidOG-eudicotyledons979:((((Aly_Al_scaffold_0001_294:1.000,Ath_AT1G03750.1:0.814,Bra_Bra032544.1-P:0.530,(Ptr_POPTR_0017s04400.1:1.000,Gma_GLYMA12G13180.1:1.000,Mtr_AES89677:0.224)eurosidsA944:1.000)eurosidsB923:1.000,Vvi_VIT_12s0028g03440.t01:1.000)rosids1706:1.000,(Stu_PGSC0003DMT400082782:1.000,Sly_Solyc07g053870.2.1:1.000)Solanaceae677:1.000)eudicotyledons979:1.000)root
HieranoidOG-eudicotyledons980:(((Ptr_POPTR_0012s04000.1:1.000,Vvi_VIT_11s0016g05810.t01:1.000,Vvi_VIT_17s0000g01980.t01:0.479)rosids1048:1.000,Sly_Solyc03g097940.2.1:1.000)eudicotyledons980:1.000)root
HieranoidOG-eudicotyledons981:((((Ath_AT5G26710.1:1.000,Aly_fgenesh2_kg.6__2625__AT5G26710.1:0.915,Bra_Bra036585.1-P:0.536,Bra_Bra020529.1-P:0.519,Aly_fgenesh2_kg.1__3885__AT5G26710.1:0.194,(Ptr_POPTR_0005s00300.1:1.000,Ptr_POPTR_0013s00230.1:0.557,(Gma_GLYMA10G28180.1:1.000,Gma_GLYMA20G22170.1:0.667,Mtr_AES61524:1.000)Papilionoideae742:1.000)eurosidsA1089:1.000)eurosidsB1132:1.000,Bra_Bra026410.…
HieranoidOG-eudicotyledons982:((((Bra_Bra040707.1-P:1.000,Aly_fgenesh2_kg.3__6__AT3G02060.1:0.701,Ath_AT3G02060.1:0.687,Ath_AT3G02060.2:0.687,(Ptr_POPTR_0014s14190.1:1.000,Gma_GLYMA16G05050.5:1.000,Gma_GLYMA16G05050.3:1.000,Gma_GLYMA16G05050.4:1.000,Gma_GLYMA19G28126.1:0.791)eurosidsA837:1.000)eurosidsB737:1.000,Vvi_VIT_14s0068g00810.t01:1.000)rosids751:1.000,Sly_Solyc02g094590.2.1:1.000)eudicoty…
HieranoidOG-eudicotyledons983:(((Ath_AT5G63810.1:1.000,Aly_scaffold_803077.1:0.915,Bra_Bra024238.1-P:0.766,Mtr_AES72932:1.000)eurosidsB1712:1.000,(Stu_PGSC0003DMT400039333:1.000,Sly_Solyc03g019890.2.1:1.000)Solanaceae664:1.000)eudicotyledons983:1.000)root
HieranoidOG-eudicotyledons984:((Mtr_AES61496:1.000,Mtr_AES70174:0.420,Mtr_AES63417:0.164,Mtr_AES79649:0.132,Sly_Solyc06g034070.1.1:1.000,Sly_Solyc04g076160.1.1:0.253)eudicotyledons984:1.000)root
HieranoidOG-eudicotyledons985:((((Ath_AT1G10950.1:1.000,Aly_fgenesh2_kg.1__1187__AT1G10950.1:0.927,Bra_Bra018416.1-P:0.480,Bra_Bra019888.1-P:0.140,(Ptr_POPTR_0003s01100.1:1.000,Ptr_POPTR_0004s22800.1:0.354,(Gma_GLYMA08G20100.1:1.000,Gma_GLYMA12G29120.1:0.622,Mtr_AES63227:1.000)Papilionoideae1230:1.000,(Gma_GLYMA08G13370.1:1.000,Gma_GLYMA05G30210.1:0.889,Mtr_AET04435:1.000)Papilionoideae1184:1.000…
HieranoidOG-eudicotyledons986:((((Aly_scaffold_703787.1:1.000,Ath_AT5G41610.1:0.916,Ath_AT5G41610.2:0.640,Ptr_POPTR_0003s13470.1:1.000)eurosidsB1096:1.000,Vvi_VIT_02s0025g00780.t01:1.000)rosids1098:1.000,(Stu_PGSC0003DMT400012866:1.000,Stu_PGSC0003DMT400012865:0.838,Sly_Solyc12g056160.1.1:1.000)Solanaceae1245:1.000)eudicotyledons986:1.000)root
HieranoidOG-eudicotyledons987:((((Bra_Bra032802.1-P:1.000,Bra_Bra010964.1-P:0.618,Aly_fgenesh2_kg.1__2856__AT1G24460.1:0.605,Ath_AT1G24460.2:0.605,Ath_AT1G24460.1:0.425,(Ptr_POPTR_0010s06250.1:1.000,(Gma_GLYMA18G01470.2:0.758,Gma_GLYMA11G37520.2:1.000,Gma_GLYMA18G01470.3:0.758,Mtr_AES72105:1.000,Mtr_AES72106:1.000)Papilionoideae1635:0.758)eurosidsA520:1.000)eurosidsB1223:1.000,Vvi_VIT_01s0010g021…
HieranoidOG-eudicotyledons988:((Gma_GLYMA06G13135.1:1.000,(Stu_PGSC0003DMT400023505:1.000,Stu_PGSC0003DMT400023504:0.866,Sly_Solyc03g007330.2.1:1.000)Solanaceae1075:1.000)eudicotyledons988:1.000)root
HieranoidOG-eudicotyledons989:((Mtr_AES91056:1.000,Sly_Solyc03g111260.2.1:1.000)eudicotyledons989:1.000)root
HieranoidOG-eudicotyledons990:((((Ath_AT1G42440.1:1.000,Aly_fgenesh2_kg.1__3693__AT1G42440.1:0.762,Aly_scaffold_201174.1:0.739,Bra_Bra018815.1-P:0.517,Bra_Bra039653.1-P:0.333,(Ptr_POPTR_0005s27150.1:1.000,Gma_GLYMA04G01990.1:1.000,Gma_GLYMA06G02090.1:0.879)eurosidsA1181:1.000)eurosidsB1084:1.000,Vvi_VIT_18s0122g01370.t01:1.000)rosids1068:1.000,Sly_Solyc04g082330.2.1:1.000,Stu_PGSC0003DMT400025837…
HieranoidOG-eudicotyledons991:((((Aly_scaffold_502156.1:1.000,Ath_AT3G51050.1:0.961,Bra_Bra012871.1-P:0.663,(Ptr_POPTR_0005s12030.1:1.000,Ptr_POPTR_0007s13600.1:0.486,(Gma_GLYMA11G07720.1:1.000,Gma_GLYMA01G37580.1:0.617,Mtr_AES95046:1.000)Papilionoideae753:1.000)eurosidsA1117:1.000)eurosidsB970:1.000,Vvi_VIT_04s0023g02750.t01:1.000)rosids979:1.000,(Stu_PGSC0003DMT400009104:1.000,Sly_Solyc02g08469…
HieranoidOG-eudicotyledons992:((((Bra_Bra002384.1-P:1.000,Ath_AT5G22030.2:0.754,Ath_AT5G22030.1:0.754,Bra_Bra006605.1-P:0.745,Aly_fgenesh1_pm.C_scaffold_6001734:0.718,(Ptr_POPTR_0001s22200.1:1.000,Gma_GLYMA13G38765.1:1.000,Gma_GLYMA12G31656.1:0.336)eurosidsA2335:1.000)eurosidsB1118:1.000,Vvi_VIT_06s0009g00890.t01:1.000)rosids1012:1.000,Sly_Solyc06g073930.2.1:1.000)eudicotyledons992:1.000)root
HieranoidOG-eudicotyledons993:((((Ath_AT4G21530.1:1.000,Bra_Bra013534.1-P:0.701,(Ptr_POPTR_0004s03490.1:1.000,(Gma_GLYMA07G30983.1:1.000,Mtr_AES90424:1.000)Papilionoideae677:1.000)eurosidsA1244:1.000)eurosidsB1690:1.000,Vvi_VIT_00s0181g00210.t01:1.000)rosids1209:1.000,Sly_Solyc02g079050.2.1:1.000)eudicotyledons993:1.000)root
HieranoidOG-eudicotyledons994:((Gma_GLYMA15G03030.1:1.000,Mtr_AES67810:0.656,Mtr_AET01649:0.417,Gma_GLYMA15G03040.1:0.416,(Stu_PGSC0003DMT400063477:1.000,Sly_Solyc01g099210.2.1:1.000)Solanaceae719:1.000,(Stu_PGSC0003DMT400063469:1.000,Sly_Solyc01g099200.2.1:1.000)Solanaceae872:1.000)eudicotyledons994:1.000)root
HieranoidOG-eudicotyledons995:((Mtr_AES67945:1.000,(Stu_PGSC0003DMT400068012:1.000,Sly_Solyc12g044400.1.1:1.000)Solanaceae3726:1.000)eudicotyledons995:1.000)root
HieranoidOG-eudicotyledons996:(((Gma_GLYMA13G16280.8:1.000,(Ptr_POPTR_0018s06850.1:1.000,Gma_GLYMA13G16280.4:1.000,Gma_GLYMA13G16280.1:0.859,Gma_GLYMA13G16280.2:0.857,Gma_GLYMA13G16280.3:0.850)eurosidsA1407:1.000,Vvi_VIT_11s0016g02150.t01:1.000)rosids1241:1.000,(Stu_PGSC0003DMT400045971:1.000,Stu_PGSC0003DMT400045970:0.799,Sly_Solyc07g039340.2.1:1.000)Solanaceae604:1.000,Stu_PGSC0003DMT400045972:…
HieranoidOG-eudicotyledons997:((((Aly_fgenesh2_kg.4__1897__AT2G38280.2:1.000,Ath_AT2G38280.1:0.903,Ath_AT2G38280.2:0.903,Bra_Bra005126.1-P:0.700,Bra_Bra017131.1-P:0.129,(Ptr_POPTR_0016s12680.1:1.000,Ptr_POPTR_0006s10290.1:0.291,(Gma_GLYMA01G29470.3:1.000,Gma_GLYMA01G29470.4:1.000,Gma_GLYMA03G07460.1:0.734,Mtr_AES86921:1.000)Papilionoideae453:1.000)eurosidsA631:1.000)eurosidsB599:1.000,Vvi_VIT_08s…
HieranoidOG-eudicotyledons998:(((Gma_GLYMA17G04400.1:1.000,Vvi_VIT_05s0020g00700.t01:1.000,Vvi_VIT_07s0005g02260.t01:0.146)rosids1149:1.000,(Stu_PGSC0003DMT400069826:1.000,Sly_Solyc05g053240.2.1:1.000)Solanaceae2872:1.000)eudicotyledons998:1.000)root
HieranoidOG-eudicotyledons999:((((Bra_Bra031553.1-P:1.000,Ath_AT1G07110.1:0.489,Aly_fgenesh2_kg.1__686__AT1G07110.1:0.473,(Ptr_POPTR_0009s07790.2:1.000,Ptr_POPTR_0009s07790.1:0.988,(Gma_GLYMA02G39390.1:1.000,Gma_GLYMA14G37522.1:0.937,Gma_GLYMA18G06770.1:0.670,Gma_GLYMA11G27870.1:0.660,Gma_GLYMA11G27411.1:0.342,Mtr_AES98711:1.000)Papilionoideae5868:1.000)eurosidsA1348:1.000)eurosidsB887:1.000,Vvi_…
HieranoidOG-eudicotyledons1000:((Vvi_VIT_04s0008g04330.t01:1.000,Sly_Solyc08g067870.1.1:1.000)eudicotyledons1000:1.000)root
HieranoidOG-eudicotyledons1001:((((Bra_Bra040967.1-P:1.000,Ath_AT4G11670.1:0.761,Aly_fgenesh1_pm.C_scaffold_6002523:0.227,Ptr_POPTR_0001s08950.1:1.000,Ptr_POPTR_0001s08950.2:0.930)eurosidsB1560:1.000,Vvi_VIT_02s0025g04160.t01:1.000)rosids1086:1.000,Sly_Solyc08g080520.2.1:1.000)eudicotyledons1001:1.000)root
HieranoidOG-eudicotyledons1002:(((Ptr_POPTR_0015s10090.1:1.000,Mtr_AES63075:1.000)eurosidsA2042:1.000,Sly_Solyc03g111560.2.1:1.000)eudicotyledons1002:1.000)root
HieranoidOG-eudicotyledons1003:((Gma_GLYMA11G09630.2:1.000,Sly_Solyc07g008340.2.1:1.000)eudicotyledons1003:1.000)root
HieranoidOG-eudicotyledons1004:((((Ath_AT1G77680.1:1.000,Aly_scaffold_202730.1:1.000,Bra_Bra008322.1-P:0.413,(Ptr_POPTR_0002s08690.2:1.000,Ptr_POPTR_0002s08690.1:0.988,Ptr_POPTR_0005s15950.1:0.510,Gma_GLYMA13G02760.2:1.000,Gma_GLYMA14G33170.1:0.822,Gma_GLYMA14G33170.2:0.676,Mtr_AES97733:0.276)eurosidsA937:1.000)eurosidsB1062:1.000,Vvi_VIT_18s0001g03370.t01:1.000)rosids1162:1.000,(Stu_PGSC0003DMT4…
HieranoidOG-eudicotyledons1005:((((Aly_scaffold_104159.1:1.000,Ath_AT1G43850.1:0.899,Ath_AT1G43850.2:0.899,Bra_Bra032192.1-P:0.288,(Ptr_POPTR_0002s07380.1:1.000,Ptr_POPTR_0005s20930.1:0.524,Gma_GLYMA06G12720.1:1.000,Gma_GLYMA04G42070.2:0.730,Gma_GLYMA04G42070.1:0.730,Gma_GLYMA14G27380.1:0.114,Gma_GLYMA13G09170.1:0.091)eurosidsA585:1.000)eurosidsB1308:1.000,Vvi_VIT_18s0001g15320.t01:1.000)rosids13…
HieranoidOG-eudicotyledons1006:((((Aly_fgenesh2_kg.5__2102__AT3G56690.1:1.000,Ath_AT3G56690.1:0.857,Bra_Bra007262.1-P:0.528,(Ptr_POPTR_0006s03350.1:1.000,(Gma_GLYMA03G27900.2:1.000,Gma_GLYMA03G27900.3:1.000,Mtr_AES81138:1.000,Mtr_AES81117:0.152)Papilionoideae892:1.000)eurosidsA1229:1.000)eurosidsB1162:1.000,Vvi_VIT_08s0040g00910.t01:1.000)rosids1160:1.000,Sly_Solyc10g078320.1.1:1.000)eudicotyledo…
HieranoidOG-eudicotyledons1007:((((Aly_fgenesh2_kg.1__243__AT1G03090.2:1.000,Ath_AT1G03090.2:0.886,Ath_AT1G03090.1:0.758,Bra_Bra032557.1-P:0.746,(Ptr_POPTR_0005s23500.2:1.000,Ptr_POPTR_0005s23500.3:0.971,Ptr_POPTR_0005s23500.1:0.971,(Gma_GLYMA10G03440.1:1.000,Gma_GLYMA02G16390.1:0.640,Mtr_AES60851:1.000)Papilionoideae900:1.000)eurosidsA1298:1.000)eurosidsB1217:1.000,Vvi_VIT_07s0151g00460.t01:1.00…
HieranoidOG-eudicotyledons1008:((Vvi_VIT_04s0008g06530.t01:1.000,Sly_Solyc12g010110.1.1:1.000)eudicotyledons1008:1.000)root
HieranoidOG-eudicotyledons1009:((((Aly_fgenesh2_kg.4__1092__AT2G31060.2:1.000,Ath_AT2G31060.2:0.839,Ath_AT2G31060.3:0.813,(Ptr_POPTR_0013s12750.1:1.000,(Gma_GLYMA06G43820.1:1.000,Gma_GLYMA12G14080.1:0.719,Mtr_AES89737:1.000)Papilionoideae1113:1.000)eurosidsA1295:1.000)eurosidsB1048:1.000,Bra_Bra021694.1-P:0.228,Vvi_VIT_12s0028g02640.t01:1.000)rosids1130:1.000,(Stu_PGSC0003DMT400024321:1.000,Sly_S…
HieranoidOG-eudicotyledons1010:((((Aly_Al_scaffold_0002_1383:1.000,Ath_AT1G67510.1:0.907,Bra_Bra004229.1-P:0.793,(Ptr_POPTR_0010s06830.1:1.000,(Gma_GLYMA07G19200.1:1.000,Gma_GLYMA18G43730.1:0.660,Mtr_AES79601:1.000)Papilionoideae1130:1.000,(Gma_GLYMA03G06320.1:1.000,Gma_GLYMA01G31480.1:0.843,Mtr_AES86743:1.000)Papilionoideae1439:1.000,Gma_GLYMA18G43730.2:0.356)eurosidsA4158:1.000)eurosidsB3477:1.…
HieranoidOG-eudicotyledons1011:((((Aly_fgenesh1_pg.C_scaffold_7002321:1.000,Ath_AT4G16150.1:0.951,Bra_Bra038040.1-P:0.784,(Ptr_POPTR_0010s15160.1:1.000,(Gma_GLYMA07G37090.2:1.000,Gma_GLYMA17G03510.1:0.682,Mtr_AES91948:1.000)Papilionoideae444:1.000,(Gma_GLYMA09G04310.1:1.000,Gma_GLYMA09G04310.2:1.000,Gma_GLYMA15G15350.1:0.749,Gma_GLYMA15G15350.2:0.749,Mtr_AES65041:1.000)Papilionoideae816:1.000)eur…
HieranoidOG-eudicotyledons1012:((((Ath_AT2G22610.2:1.000,Ath_AT2G22610.1:0.989,(Ptr_POPTR_0002s11120.1:1.000,(Gma_GLYMA09G33340.2:1.000,Gma_GLYMA01G02620.1:0.708,Mtr_AES95955:1.000,Mtr_AES83264:0.267)Papilionoideae337:1.000,Mtr_AES83030:0.432,Mtr_AES83017:0.425)eurosidsA2218:1.000)eurosidsB1044:1.000,Vvi_VIT_00s0218g00050.t01:1.000)rosids845:1.000,(Stu_PGSC0003DMT400041748:1.000,Sly_Solyc11g01092…
HieranoidOG-eudicotyledons1013:(((Aly_scaffold_202963.1:1.000,Ath_AT1G80930.1:0.843,(Ptr_POPTR_0016s12870.1:1.000,(Gma_GLYMA08G41440.4:1.000,Gma_GLYMA08G41440.3:1.000,Gma_GLYMA18G14770.1:0.834,Gma_GLYMA13G24660.1:0.753,Mtr_AES81505:1.000)Papilionoideae4471:1.000)eurosidsA1197:1.000)eurosidsB1208:1.000,(Stu_PGSC0003DMT400071572:1.000,Sly_Solyc08g005190.2.1:1.000)Solanaceae1743:1.000)eudicotyledons…
HieranoidOG-eudicotyledons1014:((((Aly_scaffold_302174.1:1.000,Ath_AT3G18370.1:0.895,Bra_Bra022315.1-P:0.741,(Ptr_POPTR_0012s05250.1:1.000,Ptr_POPTR_0015s03710.1:0.186,(Gma_GLYMA07G10280.1:1.000,Gma_GLYMA09G31610.1:0.472,Mtr_AES76695:1.000)Papilionoideae563:1.000,(Gma_GLYMA08G04640.1:1.000,Mtr_AET05342:1.000,Mtr_AET05341:0.642)Papilionoideae872:1.000)eurosidsA1403:1.000,Ptr_POPTR_0015s03710.2:0.1…
HieranoidOG-eudicotyledons1015:((((Aly_scaffold_402668.1:1.000,Ath_AT2G39260.1:0.911,Bra_Bra000126.1-P:0.591,(Ptr_POPTR_0010s22310.1:1.000,Ptr_POPTR_0008s04510.1:0.483,Gma_GLYMA09G11480.1:1.000,Gma_GLYMA15G22750.1:0.841)eurosidsA189:1.000,Mtr_AES65768:0.246)eurosidsB229:1.000,Vvi_VIT_13s0019g03540.t01:1.000)rosids219:1.000,Sly_Solyc04g049760.2.1:1.000)eudicotyledons1015:1.000)root
HieranoidOG-eudicotyledons1016:((Mtr_AES74415:1.000,(Stu_PGSC0003DMT400045408:1.000,Sly_Solyc05g006950.2.1:1.000)Solanaceae978:1.000)eudicotyledons1016:1.000)root
HieranoidOG-eudicotyledons1017:((((Ath_AT1G78060.1:1.000,Aly_scaffold_202772.1:0.859,Bra_Bra015636.1-P:0.634,(Ptr_POPTR_0002s09450.1:1.000,(Gma_GLYMA06G11040.1:1.000,Mtr_AES85916:1.000)Papilionoideae831:1.000,Gma_GLYMA14G34480.1:0.181,Gma_GLYMA13G01950.1:0.164,Mtr_AES97977:0.126,Mtr_AES97966:0.122)eurosidsA1429:1.000,Mtr_AES97961:0.068)eurosidsB1277:1.000,Vvi_VIT_18s0001g05180.t01:1.000,Vvi_VIT_1…
HieranoidOG-eudicotyledons1018:((((Gma_GLYMA07G05050.2:1.000,Gma_GLYMA16G01560.1:0.739,Mtr_AET01910:1.000)Papilionoideae850:1.000,Vvi_VIT_09s0002g00430.t01:1.000)rosids1009:1.000,(Stu_PGSC0003DMT400074246:1.000,Stu_PGSC0003DMT400074247:1.000,Sly_Solyc12g049570.1.1:1.000)Solanaceae2679:1.000)eudicotyledons1018:1.000)root
HieranoidOG-eudicotyledons1019:((((Ath_AT5G20250.3:1.000,Ath_AT5G20250.2:1.000,Ath_AT5G20250.4:1.000,Ath_AT5G20250.1:1.000,Aly_scaffold_602121.1:0.792,(Ptr_POPTR_0006s06460.2:0.465,Ptr_POPTR_0018s12670.1:1.000,Ptr_POPTR_0006s06460.1:0.465,Gma_GLYMA17G11970.5:1.000,Gma_GLYMA17G11970.6:1.000,Gma_GLYMA13G22890.1:0.661)eurosidsA1110:0.465)eurosidsB945:1.000,Bra_Bra002286.1-P:0.576,Bra_Bra020094.1-P:0…
HieranoidOG-eudicotyledons1020:((((Ath_AT5G36210.1:1.000,Aly_Al_scaffold_0007_3220:0.672,Bra_Bra030822.1-P:0.539,(Ptr_POPTR_0002s13010.1:1.000,(Gma_GLYMA08G42730.1:1.000,Mtr_AES70316:1.000)Papilionoideae968:1.000,Gma_GLYMA18G11480.2:0.254,Gma_GLYMA18G11480.3:0.254,Gma_GLYMA18G11480.4:0.098)eurosidsA1367:1.000)eurosidsB1285:1.000,Vvi_VIT_18s0001g11140.t01:1.000,Vvi_VIT_18s0001g11150.t01:0.286)rosi…
HieranoidOG-eudicotyledons1021:((Vvi_VIT_05s0077g00140.t01:1.000,(Stu_PGSC0003DMT400003768:1.000,Sly_Solyc09g091020.2.1:1.000)Solanaceae1047:1.000)eudicotyledons1021:1.000)root
HieranoidOG-eudicotyledons1022:((((Aly_scaffold_100685.1:1.000,Ath_AT1G06900.1:0.919,(Ptr_POPTR_0013s15070.1:1.000,Gma_GLYMA18G06030.1:1.000,Gma_GLYMA05G24681.1:0.224)eurosidsA415:1.000)eurosidsB405:1.000,Vvi_VIT_06s0004g07990.t01:1.000)rosids465:1.000,Sly_Solyc02g043860.2.1:1.000)eudicotyledons1022:1.000)root
HieranoidOG-eudicotyledons1023:((((Ath_AT5G64330.1:1.000,Bra_Bra024285.1-P:0.548,Bra_Bra037773.1-P:0.455,Ath_AT5G64330.2:0.209,(Ptr_POPTR_0007s03550.1:1.000,Ptr_POPTR_0017s07540.1:0.442,(Gma_GLYMA07G29960.2:1.000,Gma_GLYMA08G07440.2:0.372,Gma_GLYMA08G07440.3:0.372,Mtr_AES90612:1.000)Papilionoideae1117:1.000)eurosidsA1291:1.000,Gma_GLYMA15G06190.1:0.162,Gma_GLYMA13G33210.1:0.126,Mtr_AES63496:0.057…
HieranoidOG-eudicotyledons1024:((((Ptr_POPTR_0006s03780.1:1.000,(Gma_GLYMA03G28281.1:1.000,Mtr_AES81209:1.000)Papilionoideae436:1.000)eurosidsA827:1.000,Vvi_VIT_08s0007g05100.t01:1.000)rosids1148:1.000,(Stu_PGSC0003DMT400021511:1.000,Sly_Solyc03g094020.2.1:1.000)Solanaceae737:1.000)eudicotyledons1024:1.000)root
HieranoidOG-eudicotyledons1025:((((Ath_AT3G49170.1:1.000,Bra_Bra018003.1-P:0.788,Aly_fgenesh1_pm.C_scaffold_5001046:0.750,(Ptr_POPTR_0015s02060.1:1.000,(Gma_GLYMA03G42550.1:1.000,Gma_GLYMA0048S00240.1:0.880,Mtr_AES87619:1.000)Papilionoideae1401:1.000)eurosidsA1425:1.000)eurosidsB1545:1.000,Vvi_VIT_00s2397g00010.t01:1.000,Vvi_VIT_00s2304g00010.t01:0.631,Vvi_VIT_00s1944g00010.t01:0.285)rosids1729:1…
HieranoidOG-eudicotyledons1026:((((Ath_AT3G50370.1:1.000,Aly_fgenesh2_kg.5__1380__AT3G50370.1:0.897,(Ptr_POPTR_0007s11090.1:1.000,Ptr_POPTR_0005s18100.1:0.654,Ptr_POPTR_0007s11090.2:0.501,(Gma_GLYMA05G20485.1:1.000,Gma_GLYMA17G20091.1:0.720,Gma_GLYMA17G20091.2:0.715,Mtr_AES85878:1.000)Papilionoideae27:1.000)eurosidsA72:1.000)eurosidsB475:1.000,Bra_Bra036074.1-P:0.225,Vvi_VIT_07s0031g00730.t01:1.0…
HieranoidOG-eudicotyledons1027:((Vvi_VIT_18s0041g02390.t01:1.000,Stu_PGSC0003DMT400048157:1.000,Stu_PGSC0003DMT400048159:0.251,Stu_PGSC0003DMT400048160:0.211)eudicotyledons1027:1.000)root
HieranoidOG-eudicotyledons1028:(((Ptr_POPTR_0018s01750.1:1.000,Vvi_VIT_04s0008g05500.t01:1.000)rosids1265:1.000,(Stu_PGSC0003DMT400082723:1.000,Sly_Solyc08g059730.1.1:1.000)Solanaceae1140:1.000)eudicotyledons1028:1.000)root
HieranoidOG-eudicotyledons1029:((((Aly_scaffold_105089.1:1.000,Ath_AT1G52780.1:0.894,Bra_Bra018988.1-P:0.515,(Ptr_POPTR_0001s17560.1:1.000,Gma_GLYMA08G22290.1:1.000,Gma_GLYMA07G03770.1:0.828)eurosidsA822:1.000)eurosidsB943:1.000,Vvi_VIT_09s0002g05620.t01:1.000)rosids1017:1.000,(Stu_PGSC0003DMT400014308:1.000,Sly_Solyc03g119920.1.1:1.000)Solanaceae300:1.000)eudicotyledons1029:1.000)root
HieranoidOG-eudicotyledons1030:((((Ath_AT5G64030.1:1.000,Aly_fgenesh2_kg.8__2413__AT5G64030.1:0.832,Bra_Bra024260.1-P:0.159,(Ptr_POPTR_0007s04340.1:1.000,Ptr_POPTR_0005s06640.1:0.385,(Gma_GLYMA04G38870.1:1.000,Gma_GLYMA06G16050.1:0.626,Gma_GLYMA06G16050.2:0.626,Mtr_AES72888:1.000)Papilionoideae635:1.000,(Gma_GLYMA05G32670.3:1.000,Gma_GLYMA05G32670.4:1.000,Gma_GLYMA08G00320.1:0.769,Mtr_AET04764:1.…
HieranoidOG-eudicotyledons1031:((((Ath_AT4G24680.1:1.000,Aly_fgenesh1_pm.C_scaffold_7001422:0.864,Bra_Bra019213.1-P:0.566,Bra_Bra013824.1-P:0.533,(Ptr_POPTR_0012s09040.1:1.000,Ptr_POPTR_0015s09130.1:0.439,(Gma_GLYMA05G02406.4:1.000,Gma_GLYMA05G02406.5:1.000,Gma_GLYMA05G02406.2:1.000,Gma_GLYMA05G02406.1:1.000,Gma_GLYMA05G02406.3:1.000,Mtr_AES71482:1.000,Mtr_AES71481:0.223)Papilionoideae418:1.000,G…
HieranoidOG-eudicotyledons1032:((((Ath_AT2G13540.1:1.000,Aly_fgenesh2_kg.3__3010__AT2G13540.1:0.942,Bra_Bra013145.1-P:0.665,(Ptr_POPTR_0009s05380.1:1.000,Gma_GLYMA16G05410.1:1.000,Gma_GLYMA19G27450.1:0.763)eurosidsA642:1.000)eurosidsB789:1.000,Vvi_VIT_06s0009g03810.t01:1.000)rosids804:1.000,Sly_Solyc10g005530.2.1:1.000)eudicotyledons1032:1.000)root
HieranoidOG-eudicotyledons1033:((((Ath_AT4G15840.1:1.000,Bra_Bra012761.1-P:0.806,Aly_Al_scaffold_0007_2674:0.754,(Ptr_POPTR_0010s01770.1:1.000,(Gma_GLYMA07G37660.1:1.000,Gma_GLYMA17G03000.1:0.718,Mtr_AES91876:1.000)Papilionoideae553:1.000)eurosidsA2724:1.000)eurosidsB6188:1.000,Vvi_VIT_05s0020g01250.t01:1.000)rosids1557:1.000,Sly_Solyc01g080620.2.1:1.000)eudicotyledons1033:1.000)root
HieranoidOG-eudicotyledons1034:(((Ptr_POPTR_0001s16390.1:1.000,(Gma_GLYMA07G04960.1:1.000,Gma_GLYMA16G01510.1:0.631,Mtr_AET01900:1.000)Papilionoideae766:1.000)eurosidsA896:1.000,(Stu_PGSC0003DMT400023608:1.000,Sly_Solyc03g123490.1.1:1.000)Solanaceae1155:1.000)eudicotyledons1034:1.000)root
HieranoidOG-eudicotyledons1035:((((Bra_Bra001950.1-P:1.000,Ath_AT4G13340.1:0.306,(Gma_GLYMA08G04390.1:1.000,Gma_GLYMA05G35330.1:0.100,Mtr_AES76720:1.000)Papilionoideae2894:1.000)eurosidsB2261:1.000,Vvi_VIT_11s0016g04190.t01:1.000)rosids1348:1.000,(Stu_PGSC0003DMT400002768:1.000,Sly_Solyc12g006980.1.1:1.000)Solanaceae1814:1.000,Stu_PGSC0003DMT400001033:0.410)eudicotyledons1035:1.000)root
HieranoidOG-eudicotyledons1036:((((Aly_fgenesh2_kg.1__1219__AT1G11290.1:1.000,Ath_AT1G11290.1:0.833,Bra_Bra007791.1-P:0.710,(Ptr_POPTR_0003s19010.1:1.000,Gma_GLYMA06G46880.1:1.000,Gma_GLYMA04G15530.1:0.154)eurosidsA934:1.000)eurosidsB976:1.000,Vvi_VIT_13s0067g02100.t01:1.000)rosids1051:1.000,(Stu_PGSC0003DMT400057540:1.000,Sly_Solyc02g079380.1.1:1.000)Solanaceae901:1.000,Stu_PGSC0003DMT400057541:…
HieranoidOG-eudicotyledons1037:((Ptr_POPTR_0006s22530.1:1.000,Sly_Solyc09g010180.2.1:1.000,Stu_PGSC0003DMT400023083:0.964)eudicotyledons1037:1.000)root
HieranoidOG-eudicotyledons1038:((((Aly_fgenesh2_kg.3__2941__AT2G07690.1:1.000,Ath_AT2G07690.1:0.966,Ath_AT2G07690.2:0.929,Bra_Bra013169.1-P:0.762,(Ptr_POPTR_0006s20300.1:1.000,Ptr_POPTR_0018s12080.1:0.816,Gma_GLYMA17G11220.1:1.000,Gma_GLYMA13G22420.1:1.000)eurosidsA1154:1.000)eurosidsB982:1.000,Vvi_VIT_11s0149g00130.t01:1.000)rosids1023:1.000,(Stu_PGSC0003DMT400030898:1.000,Sly_Solyc07g005020.2.1…
HieranoidOG-eudicotyledons1039:((((Aly_fgenesh2_kg.5__36__AT2G01320.2:1.000,Ath_AT2G01320.1:0.825,Ath_AT2G01320.4:0.825,Ath_AT2G01320.2:0.819,Ath_AT2G01320.3:0.813,(Ptr_POPTR_0010s12530.1:1.000,(Gma_GLYMA10G41110.1:1.000,Gma_GLYMA20G26160.1:0.700,Mtr_AES62796:1.000)Papilionoideae1053:1.000)eurosidsA1477:1.000)eurosidsB1111:1.000,Bra_Bra014326.1-P:0.575,Vvi_VIT_01s0011g04670.t01:1.000)rosids1137:1…
HieranoidOG-eudicotyledons1040:((((Bra_Bra004892.1-P:1.000,Bra_Bra000371.1-P:0.215,Aly_fgenesh2_kg.4__2150__AT2G40360.1:0.181,Ath_AT2G40360.1:0.169,Mtr_AES63197:1.000)eurosidsB1558:1.000,Vvi_VIT_00s0227g00060.t01:1.000)rosids1687:1.000,(Stu_PGSC0003DMT400064159:1.000,Sly_Solyc01g103740.2.1:1.000)Solanaceae4399:1.000)eudicotyledons1040:1.000)root
HieranoidOG-eudicotyledons1041:((((Ptr_POPTR_0002s17630.1:1.000,Ptr_POPTR_0014s09750.1:0.603,Mtr_AES82794:1.000,(Gma_GLYMA07G05870.1:1.000,Gma_GLYMA16G02470.2:0.662,Mtr_AET02002:1.000)Papilionoideae548:1.000)eurosidsA913:1.000,Vvi_VIT_15s0046g00020.t01:1.000)rosids575:1.000,(Stu_PGSC0003DMT400000679:1.000,Sly_Solyc01g096200.2.1:1.000)Solanaceae585:1.000)eudicotyledons1041:1.000)root
HieranoidOG-eudicotyledons1042:(((Gma_GLYMA07G31180.2:1.000,Gma_GLYMA07G31180.3:0.836,Gma_GLYMA13G25310.4:0.417,Gma_GLYMA13G25310.3:0.394,Vvi_VIT_10s0116g00700.t01:1.000)rosids702:1.000,Sly_Solyc03g006570.2.1:1.000)eudicotyledons1042:1.000)root
HieranoidOG-eudicotyledons1043:((((Bra_Bra024017.1-P:1.000,Bra_Bra011253.1-P:0.681,Ath_AT4G31210.1:0.337,Aly_fgenesh1_pg.C_scaffold_7000873:0.270,(Ptr_POPTR_0006s29400.1:1.000,Gma_GLYMA14G18300.1:1.000)eurosidsA834:1.000)eurosidsB746:1.000,Vvi_VIT_04s0008g02950.t01:1.000)rosids905:1.000,Sly_Solyc02g081910.1.1:1.000)eudicotyledons1043:1.000)root
HieranoidOG-eudicotyledons1044:((((Ath_AT3G06810.1:1.000,Aly_fgenesh2_kg.3__700__AT3G06810.1:0.924,Bra_Bra029606.1-P:0.729,(Ptr_POPTR_0010s01370.1:1.000,Gma_GLYMA09G04710.1:1.000,Gma_GLYMA15G16161.1:0.424)eurosidsA1228:1.000)eurosidsB704:1.000,Vvi_VIT_05s0077g01940.t01:1.000)rosids753:1.000,(Stu_PGSC0003DMT400060245:1.000,Sly_Solyc05g054370.2.1:1.000)Solanaceae810:1.000,Stu_PGSC0003DMT400060244:0…
HieranoidOG-eudicotyledons1045:((Aly_scaffold_703127.1:1.000,(Stu_PGSC0003DMT400063352:1.000,Sly_Solyc03g115230.2.1:1.000)Solanaceae647:1.000,Sly_Solyc06g082560.1.1:0.666)eudicotyledons1045:1.000)root
HieranoidOG-eudicotyledons1046:((((Aly_fgenesh2_kg.1__1942__AT1G17760.1:1.000,Ath_AT1G17760.1:0.891,Bra_Bra016588.1-P:0.595,(Ptr_POPTR_0003s10540.1:1.000,Gma_GLYMA19G14930.1:1.000,Mtr_AES75138:0.272)eurosidsA1282:1.000)eurosidsB1312:1.000,Vvi_VIT_11s0065g00710.t01:1.000)rosids1489:1.000,Sly_Solyc10g050540.1.1:1.000)eudicotyledons1046:1.000)root
HieranoidOG-eudicotyledons1047:(((Gma_GLYMA13G31511.1:1.000,Gma_GLYMA13G31511.2:1.000,Gma_GLYMA13G31511.4:1.000,Gma_GLYMA13G31511.5:1.000,Gma_GLYMA13G31511.3:0.913,Gma_GLYMA13G31511.6:0.905,Vvi_VIT_00s0370g00040.t01:1.000)rosids1572:1.000,(Stu_PGSC0003DMT400057635:1.000,Sly_Solyc02g078550.2.1:1.000)Solanaceae688:1.000,Stu_PGSC0003DMT400057637:0.335)eudicotyledons1047:1.000)root
HieranoidOG-eudicotyledons1048:((((Bra_Bra040696.1-P:1.000,Ath_AT4G15090.1:0.571,(Ptr_POPTR_0006s02140.1:1.000,(Gma_GLYMA10G40510.1:1.000,Gma_GLYMA10G40510.2:1.000,Gma_GLYMA20G26810.2:0.943,Gma_GLYMA20G26810.1:0.942,Mtr_AES76124:1.000)Papilionoideae5556:1.000)eurosidsA914:1.000)eurosidsB1053:1.000,Vvi_VIT_03s0017g01810.t01:1.000)rosids1025:1.000,Sly_Solyc08g060840.1.1:1.000)eudicotyledons1048:1.0…
HieranoidOG-eudicotyledons1049:(((Aly_scaffold_603241.1:1.000,Ath_AT4G09140.1:0.881,Bra_Bra000674.1-P:0.747,(Gma_GLYMA04G43420.1:1.000,Mtr_AES68313:1.000)Papilionoideae2964:1.000)eurosidsB1655:1.000,Sly_Solyc04g045660.2.1:1.000)eudicotyledons1049:1.000)root
HieranoidOG-eudicotyledons1050:((((Ath_AT4G10570.1:1.000,Ath_AT4G10590.2:0.809,Ath_AT4G10590.1:0.809,Aly_fgenesh1_pg.C_scaffold_6002724:0.730,Bra_Bra000714.1-P:0.618,(Ptr_POPTR_0011s15570.1:1.000,Ptr_POPTR_0001s45310.1:0.688,Gma_GLYMA10G31560.1:1.000,Gma_GLYMA20G36020.1:0.853)eurosidsA947:1.000)eurosidsB1017:1.000,Aly_fgenesh2_kg.1__3422__AT1G32850.1:0.226,Ath_AT1G32850.1:0.172,Vvi_VIT_02s0025g02…
HieranoidOG-eudicotyledons1051:(((Ptr_POPTR_0013s01870.1:1.000,Vvi_VIT_14s0060g02340.t01:1.000)rosids1178:1.000,(Stu_PGSC0003DMT400063543:1.000,Sly_Solyc01g099660.2.1:1.000)Solanaceae1951:1.000)eudicotyledons1051:1.000)root
HieranoidOG-eudicotyledons1052:((((Aly_scaffold_104684.1:1.000,Ath_AT1G49760.2:0.879,Ath_AT1G49760.1:0.879,Bra_Bra018797.1-P:0.628,(Ptr_POPTR_0014s02550.1:1.000,Gma_GLYMA14G09300.1:1.000,Gma_GLYMA17G35890.1:0.727,Mtr_AES59411:0.068)eurosidsA1309:1.000,(Ptr_POPTR_0001s31160.1:1.000,Ptr_POPTR_0009s10220.1:0.079,(Gma_GLYMA07G33860.3:1.000,Gma_GLYMA07G33860.4:1.000,Gma_GLYMA02G11580.1:0.660,Mtr_AES90…
HieranoidOG-eudicotyledons1053:((((Ath_AT5G28740.1:1.000,Aly_fgenesh2_kg.6__2794__AT5G28740.1:0.798,Bra_Bra020619.1-P:0.613,(Ptr_POPTR_0004s03560.1:1.000,Gma_GLYMA13G31941.2:1.000,Gma_GLYMA13G31941.1:1.000,Gma_GLYMA15G07380.1:0.834,Gma_GLYMA15G07380.2:0.834,Mtr_AES63699:0.325)eurosidsA412:1.000)eurosidsB456:1.000,Vvi_VIT_00s0404g00060.t01:1.000)rosids712:1.000,(Stu_PGSC0003DMT400017726:1.000,Sly_…
HieranoidOG-eudicotyledons1054:((((Aly_scaffold_803261.1:1.000,Ath_AT5G65290.1:1.000,Bra_Bra031868.1-P:0.759,Bra_Bra024375.1-P:0.586,Ath_AT5G65290.2:0.132,(Ptr_POPTR_0007s05030.1:1.000,(Gma_GLYMA11G37940.1:1.000,Gma_GLYMA18G01850.1:0.714,Mtr_AES72174:1.000)Papilionoideae947:1.000,Gma_GLYMA08G14170.1:0.494,Gma_GLYMA18G01850.2:0.077,(Gma_GLYMA08G07510.1:1.000,Mtr_AES90638:1.000)Papilionoideae1411:1…
HieranoidOG-eudicotyledons1055:((((Aly_scaffold_301633.1:1.000,Ath_AT3G14050.1:0.850,Bra_Bra027377.1-P:0.473,Ath_AT1G54130.1:0.408,Aly_scaffold_105260.1:0.406,(Ptr_POPTR_0003s06420.1:1.000,Ptr_POPTR_0001s16830.1:0.657,Ptr_POPTR_0001s16830.3:0.254,(Gma_GLYMA07G04450.1:1.000,Gma_GLYMA16G01040.1:0.831,Mtr_AET01774:1.000,Mtr_AET01776:0.307)Papilionoideae1089:1.000)eurosidsA1509:1.000)eurosidsB1462:1.…
HieranoidOG-eudicotyledons1056:((Ptr_POPTR_0014s16730.1:1.000,(Stu_PGSC0003DMT400000868:1.000,Sly_Solyc12g009040.1.1:1.000)Solanaceae1739:1.000,(Stu_PGSC0003DMT400044861:1.000,Stu_PGSC0003DMT400044860:1.000,Sly_Solyc07g045290.2.1:1.000)Solanaceae1369:1.000)eudicotyledons1056:1.000)root
HieranoidOG-eudicotyledons1057:((((Aly_fgenesh2_kg.8__235__AT5G45650.1:1.000,Ath_AT5G45650.1:0.907,Bra_Bra017598.1-P:0.714,Aly_fgenesh2_kg.8__236__AT5G45640.1:0.242,Ath_AT5G45640.1:0.075,(Ptr_POPTR_0011s03070.1:1.000,Gma_GLYMA13G29470.1:1.000,Gma_GLYMA13G29470.2:0.976)eurosidsA2248:1.000)eurosidsB1671:1.000,Vvi_VIT_10s0003g02170.t01:1.000,Vvi_VIT_10s0003g02220.t01:0.859)rosids1670:1.000,(Stu_PGSC…
HieranoidOG-eudicotyledons1058:((((Ath_AT4G22540.1:1.000,Aly_fgenesh2_kg.7__2048__AT4G22540.1:0.806,(Ptr_POPTR_0001s00390.4:1.000,Ptr_POPTR_0001s00390.3:1.000,Ptr_POPTR_0001s00390.2:1.000,Ptr_POPTR_0001s00390.1:0.990,Ptr_POPTR_0003s11090.1:0.446,Gma_GLYMA01G41940.2:0.988,Gma_GLYMA01G41940.3:1.000,Gma_GLYMA01G41940.5:1.000,Gma_GLYMA01G41940.4:0.984,Gma_GLYMA11G03421.3:0.881,Gma_GLYMA11G03421.1:0.8…
HieranoidOG-eudicotyledons1059:(((Ath_AT4G27730.1:1.000,Aly_fgenesh2_kg.7__1444__AT4G27730.1:0.927,(Ath_AT5G53510.1:1.000,Aly_fgenesh1_pm.C_scaffold_8001049:0.916,Bra_Bra003050.1-P:0.683,Bra_Bra029065.1-P:0.668,Bra_Bra026311.1-P:0.406,(Ptr_POPTR_0012s02660.1:1.000,Ptr_POPTR_0012s02650.1:0.499,Gma_GLYMA06G13700.1:1.000,Gma_GLYMA04G41140.1:0.901,Gma_GLYMA04G41140.2:0.119)eurosidsA1092:1.000)eurosid…
HieranoidOG-eudicotyledons1060:((((Aly_scaffold_502568.1:1.000,Ath_AT3G54540.1:0.874,Bra_Bra007079.1-P:0.421,(Ptr_POPTR_0010s26100.1:1.000,Ptr_POPTR_0008s00400.1:0.611,Gma_GLYMA13G22700.1:1.000,Gma_GLYMA17G12130.1:0.872,Mtr_AET03727:0.133)eurosidsA1011:1.000)eurosidsB931:1.000,Vvi_VIT_18s0076g00380.t01:1.000)rosids927:1.000,(Stu_PGSC0003DMT400059179:1.000,Stu_PGSC0003DMT400049903:0.521,Sly_Solyc0…
HieranoidOG-eudicotyledons1061:((((Bra_Bra003678.1-P:1.000,Ath_AT1G77590.1:1.000,Aly_fgenesh2_kg.2__2053__AT1G77590.1:0.929,(Ptr_POPTR_0002s08450.1:1.000,Ptr_POPTR_0005s19990.1:0.590,Gma_GLYMA13G03280.1:1.000,Gma_GLYMA13G03280.2:0.656,Mtr_AES59833:0.233,(Gma_GLYMA06G11860.1:1.000,Mtr_AES72276:1.000)Papilionoideae1038:1.000)eurosidsA1364:1.000)eurosidsB1167:1.000,Vvi_VIT_18s0001g02810.t01:1.000)ro…
HieranoidOG-eudicotyledons1062:((((Ath_AT1G71270.1:1.000,Aly_fgenesh2_kg.2__1389__AT1G71270.1:0.947,Bra_Bra016149.1-P:0.840,Ath_AT1G71300.1:0.490,Aly_Al_scaffold_0002_1814:0.228,(Ptr_POPTR_0006s02790.1:1.000,(Gma_GLYMA03G41250.1:1.000,Gma_GLYMA19G43870.1:0.901,Mtr_AES61176:1.000)Papilionoideae899:1.000)eurosidsA1072:1.000)eurosidsB1260:1.000,Vvi_VIT_01s0011g01640.t01:1.000)rosids928:1.000,Sly_Sol…
HieranoidOG-eudicotyledons1063:((((Bra_Bra027259.1-P:1.000,Aly_Al_scaffold_0001_4743:1.000,Ath_AT1G53090.2:0.877,Ath_AT1G53090.1:0.877,Aly_scaffold_301783.1:0.643,Ath_AT3G15354.1:0.627,Bra_Bra021100.1-P:0.522,Ptr_POPTR_0011s12020.1:1.000,(Ptr_POPTR_0001s41030.4:1.000,Ptr_POPTR_0001s41030.1:1.000,Ptr_POPTR_0001s41030.2:1.000,Ptr_POPTR_0001s41030.6:0.703,Ptr_POPTR_0001s41030.5:0.703,Gma_GLYMA13G351…
HieranoidOG-eudicotyledons1064:((((Aly_scaffold_601731.1:1.000,Ath_AT5G16860.1:0.872,Bra_Bra008587.1-P:0.696,(Ptr_POPTR_0012s03810.1:1.000,Mtr_AES84146:1.000,Mtr_AES84710:0.779,Gma_GLYMA14G39710.2:0.526)eurosidsA5990:1.000)eurosidsB1491:1.000,Vvi_VIT_15s0046g03020.t01:1.000)rosids1242:1.000,(Stu_PGSC0003DMT400051126:1.000,Sly_Solyc03g097850.1.1:1.000)Solanaceae1360:1.000,Stu_PGSC0003DMT400051125:…
HieranoidOG-eudicotyledons1065:((((Bra_Bra037391.1-P:1.000,Aly_fgenesh1_pm.C_scaffold_6002895:0.486,Ath_AT4G01030.1:0.313,(Ptr_POPTR_0014s09270.1:1.000,(Gma_GLYMA07G06281.1:1.000,Gma_GLYMA16G02920.2:0.237,Mtr_AES84875:1.000)Papilionoideae2186:1.000)eurosidsA1294:1.000)eurosidsB1479:1.000,Vvi_VIT_15s0046g01060.t01:1.000)rosids1600:1.000,(Stu_PGSC0003DMT400000295:1.000,Sly_Solyc01g095690.2.1:1.000)…
HieranoidOG-eudicotyledons1066:((((Bra_Bra004723.1-P:1.000,Ath_AT2G42700.2:0.873,Ath_AT2G42700.1:0.867,Aly_fgenesh2_kg.4__2425__AT2G42700.1:0.851,(Ptr_POPTR_0014s13960.1:1.000,(Gma_GLYMA06G42880.2:1.000,Gma_GLYMA12G15440.1:0.734,Gma_GLYMA06G42880.1:0.614,Mtr_AES89799:1.000)Papilionoideae680:1.000)eurosidsA2702:1.000)eurosidsB4066:1.000,Vvi_VIT_12s0028g01990.t01:1.000)rosids1455:1.000,(Stu_PGSC000…
HieranoidOG-eudicotyledons1067:((((Aly_scaffold_604083.1:1.000,Ath_AT4G02030.1:0.942,Ath_AT4G02030.2:0.846,Bra_Bra036299.1-P:0.611,(Ptr_POPTR_0014s11600.1:1.000,(Gma_GLYMA10G01660.1:1.000,Gma_GLYMA02G01610.2:0.579,Mtr_AES61658:1.000)Papilionoideae844:1.000)eurosidsA1664:1.000)eurosidsB2036:1.000,Vvi_VIT_07s0005g01440.t01:1.000)rosids1343:1.000,Sly_Solyc06g009650.2.1:1.000,Sly_Solyc01g079490.2.1:0…
HieranoidOG-eudicotyledons1068:((((Aly_fgenesh2_kg.7__1103__AT4G30825.1:1.000,Ath_AT4G30825.1:0.748,Bra_Bra011225.1-P:0.542,(Ptr_POPTR_0006s00700.1:1.000,(Gma_GLYMA04G24371.1:1.000,Mtr_AES65902:1.000)Papilionoideae1452:1.000)eurosidsA1583:1.000)eurosidsB1218:1.000,Vvi_VIT_16s0013g02120.t01:1.000)rosids1088:1.000,(Stu_PGSC0003DMT400029152:1.000,Sly_Solyc07g005950.2.1:1.000)Solanaceae552:1.000)eudi…
HieranoidOG-eudicotyledons1069:((((Aly_fgenesh2_kg.1__2793__AT1G25360.1:1.000,Ath_AT1G25360.1:0.915,Bra_Bra010992.1-P:0.274,(Ptr_POPTR_0002s02930.1:1.000,(Gma_GLYMA10G33420.1:1.000,Mtr_AES60995:1.000)Papilionoideae760:1.000)eurosidsA1785:1.000)eurosidsB2702:1.000,Vvi_VIT_18s0001g13940.t01:1.000)rosids1282:1.000,(Stu_PGSC0003DMT400025916:1.000,Stu_PGSC0003DMT400025915:1.000,Sly_Solyc04g082870.1.1:…
HieranoidOG-eudicotyledons1070:((((Aly_fgenesh2_kg.7__1902__AT4G23940.1:1.000,Ath_AT4G23940.1:0.804,Bra_Bra013747.1-P:0.576,(Ptr_POPTR_0001s10780.1:1.000,Gma_GLYMA08G02780.1:1.000,Gma_GLYMA08G02780.3:0.347,Gma_GLYMA08G02780.2:0.054)eurosidsA628:1.000)eurosidsB546:1.000,Vvi_VIT_15s0024g01460.t01:1.000)rosids660:1.000,(Stu_PGSC0003DMT400031984:1.000,Sly_Solyc08g082530.2.1:1.000)Solanaceae501:1.000)…
HieranoidOG-eudicotyledons1071:((((Bra_Bra004269.1-P:1.000,Aly_fgenesh2_kg.2__1031__AT1G67930.1:0.684,Ath_AT1G67930.1:0.627,(Ptr_POPTR_0005s22560.1:1.000,Ptr_POPTR_0002s05940.1:0.478,(Gma_GLYMA02G45580.1:1.000,Gma_GLYMA14G03340.1:0.789,Mtr_AET00370:1.000)Papilionoideae575:1.000)eurosidsA797:1.000)eurosidsB785:1.000,Vvi_VIT_12s0028g00470.t01:1.000)rosids968:1.000,(Stu_PGSC0003DMT400054719:1.000,Sl…
HieranoidOG-eudicotyledons1072:((((Aly_fgenesh2_kg.4__2061__AT2G39750.1:1.000,Ath_AT2G39750.1:0.943,Bra_Bra000145.1-P:0.737,Bra_Bra005018.1-P:0.733,Bra_Bra009158.1-P:0.403,(Ptr_POPTR_0010s20680.1:1.000,Ptr_POPTR_0008s05990.1:0.475,Mtr_AES71005:1.000,(Gma_GLYMA11G34430.2:1.000,Gma_GLYMA18G03896.1:0.809,Gma_GLYMA11G34430.1:0.245,Gma_GLYMA14G07190.1:0.072,Gma_GLYMA02G41770.1:0.072,Mtr_AES99430:1.000…
HieranoidOG-eudicotyledons1073:((((Bra_Bra022027.1-P:1.000,Bra_Bra025026.1-P:1.000,Aly_fgenesh2_kg.8__161__AT5G46280.1:0.784,Ath_AT5G46280.1:0.738,(Ptr_POPTR_0004s13660.1:1.000,(Gma_GLYMA08G08920.3:1.000,Gma_GLYMA08G08920.4:1.000,Gma_GLYMA05G25980.1:0.762,Mtr_AES90690:1.000)Papilionoideae673:1.000)eurosidsA949:1.000)eurosidsB1332:1.000,Vvi_VIT_10s0003g03080.t01:1.000)rosids973:1.000,(Stu_PGSC0003…
HieranoidOG-eudicotyledons1074:(((Aly_Al_scaffold_0002_946:1.000,Ath_ATCG00680.1:0.952,Aly_fgenesh1_pg.C_scaffold_2000789:0.143,Mtr_AES88252:1.000)eurosidsB1266:1.000,(Stu_PGSC0003DMT400096732:1.000,Sly_Solyc01g007500.2.1:1.000)Solanaceae3509:1.000)eudicotyledons1074:1.000)root
HieranoidOG-eudicotyledons1075:((((Bra_Bra012617.1-P:1.000,Ath_AT2G07680.1:0.524,Aly_fgenesh2_kg.3__2939__AT2G07680.1:0.262,(Ptr_POPTR_0003s18100.1:1.000,Mtr_AES84423:1.000,Gma_GLYMA13G44750.2:0.346)eurosidsA983:1.000)eurosidsB272:1.000,Vvi_VIT_09s0018g00310.t01:1.000)rosids381:1.000,Sly_Solyc03g117540.2.1:1.000)eudicotyledons1075:1.000)root
HieranoidOG-eudicotyledons1076:((((Ath_AT2G44830.1:1.000,Aly_fgenesh2_kg.4__2672__AT2G44830.1:0.931,Bra_Bra004872.1-P:0.329,(Ptr_POPTR_0002s13860.1:1.000,Ptr_POPTR_0014s04680.1:1.000,Gma_GLYMA18G48670.2:1.000,Gma_GLYMA18G48670.1:1.000,Gma_GLYMA09G37810.1:1.000,Gma_GLYMA07G13960.2:0.316,Gma_GLYMA07G13960.3:0.316)eurosidsA1242:1.000,Gma_GLYMA03G26200.2:0.305,Gma_GLYMA03G26200.3:0.305)eurosidsB1636:…
HieranoidOG-eudicotyledons1077:((((Ath_AT5G59900.1:1.000,Aly_scaffold_802628.1:0.887,Bra_Bra002521.1-P:0.673,(Ptr_POPTR_0001s24340.1:1.000,(Gma_GLYMA11G10500.1:1.000,Gma_GLYMA12G02811.2:0.684,Gma_GLYMA12G02811.1:0.684,Mtr_AES89466:1.000)Papilionoideae629:1.000)eurosidsA2081:1.000)eurosidsB2751:1.000,Vvi_VIT_06s0004g04290.t01:1.000)rosids2605:1.000,Sly_Solyc11g073270.1.1:1.000)eudicotyledons1077:1…
HieranoidOG-eudicotyledons1078:((Ptr_POPTR_0003s02680.4:1.000,Ptr_POPTR_0003s02680.2:1.000,Ptr_POPTR_0003s02680.3:0.661,(Stu_PGSC0003DMT400020285:1.000,Sly_Solyc12g011330.2.1:1.000)Solanaceae1345:1.000,(Stu_PGSC0003DMT400071109:1.000,Sly_Solyc07g056580.2.1:1.000)Solanaceae1543:1.000)eudicotyledons1078:1.000)root
HieranoidOG-eudicotyledons1079:((Vvi_VIT_06s0009g00810.t01:1.000,Sly_Solyc06g073760.2.1:1.000,Sly_Solyc06g073750.2.1:0.232,(Stu_PGSC0003DMT400007803:1.000,Stu_PGSC0003DMT400007802:1.000,Sly_Solyc11g071640.1.1:1.000)Solanaceae2142:1.000)eudicotyledons1079:1.000)root
HieranoidOG-eudicotyledons1080:((Vvi_VIT_17s0119g00030.t01:1.000,Stu_PGSC0003DMT400083956:1.000,Stu_PGSC0003DMT400083957:0.443,Stu_PGSC0003DMT400083958:0.274)eudicotyledons1080:1.000)root
HieranoidOG-eudicotyledons1081:((((Ath_AT3G28730.1:1.000,Aly_scaffold_500854.1:0.813,Bra_Bra025350.1-P:0.430,(Ptr_POPTR_0004s12290.1:1.000,(Gma_GLYMA01G33240.1:1.000,Mtr_AES99589:1.000)Papilionoideae1125:1.000,Gma_GLYMA03G03781.1:0.050)eurosidsA1670:1.000)eurosidsB1514:1.000,Vvi_VIT_14s0108g00040.t01:1.000)rosids1370:1.000,(Stu_PGSC0003DMT400003579:1.000,Sly_Solyc02g087710.2.1:1.000)Solanaceae200…
HieranoidOG-eudicotyledons1082:((((Aly_scaffold_301876.1:1.000,Ath_AT3G16060.1:0.899,Bra_Bra021158.1-P:0.684,Bra_Bra027194.1-P:0.678,Bra_Bra023192.1-P:0.522,(Ptr_POPTR_0003s05270.1:1.000,Ptr_POPTR_0001s18260.1:0.555,(Gma_GLYMA07G00730.1:1.000,Gma_GLYMA08G21980.2:0.739,Gma_GLYMA15G01840.1:0.064,Gma_GLYMA13G43560.1:0.057,Mtr_AES68014:1.000)Papilionoideae1455:1.000)eurosidsA1850:1.000)eurosidsB1504:…
HieranoidOG-eudicotyledons1083:((((Ath_AT3G18480.1:1.000,Aly_fgenesh1_pm.C_scaffold_3001626:0.869,Bra_Bra022324.1-P:0.703,(Ptr_POPTR_0012s05810.1:1.000,(Gma_GLYMA07G09890.1:1.000,Gma_GLYMA09G31920.3:0.879,Gma_GLYMA07G09890.2:0.104,Gma_GLYMA07G09890.3:0.104,Mtr_AET05312:1.000)Papilionoideae1145:1.000)eurosidsA1259:1.000)eurosidsB1165:1.000,Vvi_VIT_17s0000g03970.t01:1.000)rosids1206:1.000,(Stu_PGSC…
HieranoidOG-eudicotyledons1084:((Gma_GLYMA13G30610.2:1.000,(Stu_PGSC0003DMT400046188:1.000,Sly_Solyc09g097820.2.1:1.000)Solanaceae1730:1.000)eudicotyledons1084:1.000)root
HieranoidOG-eudicotyledons1085:((((Aly_scaffold_103525.1:1.000,Ath_AT1G31780.1:0.922,Bra_Bra023203.1-P:0.779,(Ptr_POPTR_0004s24460.2:1.000,Ptr_POPTR_0004s24460.1:0.619,(Gma_GLYMA11G09550.1:1.000,Mtr_AES95432:1.000,Mtr_AES95433:0.235)Papilionoideae861:1.000)eurosidsA1277:1.000)eurosidsB1501:1.000,Vvi_VIT_02s0012g00920.t01:1.000)rosids1381:1.000,(Stu_PGSC0003DMT400004938:1.000,Sly_Solyc08g075440.2.…
HieranoidOG-eudicotyledons1086:((((Aly_fgenesh1_pm.C_scaffold_7002346:1.000,Ath_AT4G13970.1:0.859,Bra_Bra032751.1-P:0.533,(Ptr_POPTR_0014s05410.1:1.000,Ptr_POPTR_0014s05360.1:0.864,Ptr_POPTR_0002s14170.1:0.142,(Gma_GLYMA07G35970.1:1.000,Mtr_AES89835:1.000)Papilionoideae959:1.000)eurosidsA1188:1.000)eurosidsB1242:1.000,Vvi_VIT_13s0047g01180.t01:1.000)rosids1287:1.000,(Stu_PGSC0003DMT400067478:1.00…
HieranoidOG-eudicotyledons1087:(((Ptr_POPTR_0008s15200.1:1.000,Vvi_VIT_05s0020g03420.t01:1.000)rosids1983:1.000,Sly_Solyc09g076010.2.1:1.000)eudicotyledons1087:1.000)root
HieranoidOG-eudicotyledons1088:((Gma_GLYMA14G10950.1:1.000,Gma_GLYMA14G10960.2:0.916,Gma_GLYMA17G34610.2:0.776,(Stu_PGSC0003DMT400050647:1.000,Sly_Solyc11g069950.1.1:1.000)Solanaceae1835:1.000,(Stu_PGSC0003DMT400021191:1.000,Sly_Solyc08g063050.2.1:1.000)Solanaceae1721:1.000)eudicotyledons1088:1.000)root
HieranoidOG-eudicotyledons1089:((Vvi_VIT_09s0002g03620.t01:1.000,(Stu_PGSC0003DMT400006726:1.000,Sly_Solyc03g120990.2.1:1.000)Solanaceae2244:1.000,(Stu_PGSC0003DMT400068027:1.000,Sly_Solyc12g044600.2.1:1.000)Solanaceae2147:1.000,Stu_PGSC0003DMT400006723:0.088)eudicotyledons1089:1.000)root
HieranoidOG-eudicotyledons1090:((((Aly_fgenesh1_pg.C_scaffold_4002236:1.000,Bra_Bra000213.1-P:0.113,(Ptr_POPTR_0010s18020.2:1.000,Ptr_POPTR_0010s18020.3:1.000,Ptr_POPTR_0010s18020.1:1.000,Ptr_POPTR_0008s08280.1:0.287,(Gma_GLYMA03G00680.2:1.000,Gma_GLYMA19G30090.1:0.768,Mtr_AES81010:1.000)Papilionoideae827:1.000)eurosidsA1086:1.000)eurosidsB1070:1.000,Ath_AT2G40980.1:0.242,Vvi_VIT_08s0040g00420.t0…
HieranoidOG-eudicotyledons1091:((((Aly_scaffold_801560.1:1.000,Aly_fgenesh1_pm.C_scaffold_2000621:0.983,Ath_AT5G51280.1:0.898,Bra_Bra018133.1-P:0.432,(Ptr_POPTR_0004s23270.1:1.000,(Gma_GLYMA03G39670.1:1.000,Gma_GLYMA19G24360.2:0.818,Mtr_AES62224:1.000)Papilionoideae1276:1.000)eurosidsA1440:1.000)eurosidsB1271:1.000,Bra_Bra035177.1-P:0.325,Vvi_VIT_09s0002g08120.t01:1.000)rosids1342:1.000,(Stu_PGSC…
HieranoidOG-eudicotyledons1092:((((Aly_fgenesh2_kg.6__2255__AT5G22640.1:1.000,Ath_AT5G22640.1:0.886,Bra_Bra002424.1-P:0.602,Ath_AT5G22640.2:0.157,(Ptr_POPTR_0009s15130.1:1.000,Gma_GLYMA12G30630.1:1.000,Gma_GLYMA17G05320.2:0.885)eurosidsA1856:1.000)eurosidsB1384:1.000,Vvi_VIT_06s0061g01260.t01:1.000)rosids1180:1.000,(Stu_PGSC0003DMT400068259:1.000,Sly_Solyc11g066870.1.1:1.000)Solanaceae773:1.000,S…
HieranoidOG-eudicotyledons1093:((Vvi_VIT_14s0171g00180.t01:1.000,(Stu_PGSC0003DMT400052237:1.000,Sly_Solyc02g093970.2.1:1.000)Solanaceae1295:1.000,(Stu_PGSC0003DMT400017825:1.000,Sly_Solyc02g068060.2.1:1.000)Solanaceae1222:1.000)eudicotyledons1093:1.000)root
HieranoidOG-eudicotyledons1094:(((Gma_GLYMA06G07230.1:1.000,Mtr_AES73658:1.000)Papilionoideae903:1.000,(Gma_GLYMA06G07220.2:1.000,Mtr_AES73654:1.000)Papilionoideae754:1.000,(Stu_PGSC0003DMT400020297:1.000,Sly_Solyc12g011170.1.1:1.000)Solanaceae776:1.000)eudicotyledons1094:1.000)root
HieranoidOG-eudicotyledons1095:((Vvi_VIT_05s0077g01400.t01:1.000,Ptr_POPTR_0008s10810.1:0.059,Sly_Solyc09g075640.2.1:1.000)eudicotyledons1095:1.000)root
HieranoidOG-eudicotyledons1096:((((Ath_AT3G46220.1:1.000,Ath_AT3G46220.2:0.987,Ath_AT3G46220.3:0.921,Aly_fgenesh1_pm.C_scaffold_5000817:0.921,Bra_Bra018217.1-P:0.753,(Ptr_POPTR_0001s24090.1:1.000,(Gma_GLYMA11G15470.1:1.000,Gma_GLYMA11G15470.6:1.000,Gma_GLYMA11G15470.5:0.822,Gma_GLYMA12G07980.1:0.739,Mtr_AES88777:1.000)Papilionoideae1997:1.000)eurosidsA2633:1.000)eurosidsB1404:1.000,Aly_fgenesh1_p…
HieranoidOG-eudicotyledons1097:((((Bra_Bra024543.1-P:1.000,Ath_AT1G22860.1:0.486,Aly_fgenesh2_kg.1__2485__AT1G22860.1:0.428,(Ptr_POPTR_0001s11570.1:1.000,Gma_GLYMA03G24940.1:1.000,Gma_GLYMA07G13040.2:0.817)eurosidsA753:1.000)eurosidsB803:1.000,Vvi_VIT_00s0125g00260.t01:1.000)rosids769:1.000,Sly_Solyc05g015210.2.1:1.000)eudicotyledons1097:1.000)root
HieranoidOG-eudicotyledons1098:((Gma_GLYMA20G26760.1:1.000,(Stu_PGSC0003DMT400066525:1.000,Sly_Solyc01g107320.2.1:1.000)Solanaceae924:1.000)eudicotyledons1098:1.000)root
HieranoidOG-eudicotyledons1099:((((Aly_Al_scaffold_0006_1431:1.000,Ath_AT5G15250.1:0.824,Bra_Bra008711.1-P:0.469,(Ptr_POPTR_0017s12030.1:1.000,Gma_GLYMA18G49440.1:1.000)eurosidsA1332:1.000)eurosidsB1305:1.000,Vvi_VIT_14s0108g00590.t01:1.000)rosids1351:1.000,(Stu_PGSC0003DMT400045722:1.000,Sly_Solyc02g081550.2.1:1.000)Solanaceae1981:1.000,Stu_PGSC0003DMT400045721:0.168)eudicotyledons1099:1.000)root
HieranoidOG-eudicotyledons1100:((((Ptr_POPTR_0014s12700.1:1.000,Mtr_AES82113:1.000)eurosidsA1166:1.000,Vvi_VIT_07s0104g01730.t01:1.000,Vvi_VIT_07s0104g01710.t01:0.770,Vvi_VIT_07s0104g01720.t01:0.678,Vvi_VIT_07s0104g01660.t01:0.620)rosids1011:1.000,(Stu_PGSC0003DMT400029616:1.000,Sly_Solyc09g074800.2.1:1.000,Sly_Solyc09g074790.1.1:0.393)Solanaceae2786:1.000)eudicotyledons1100:1.000)root
HieranoidOG-eudicotyledons1101:((((Aly_fgenesh2_kg.3__3009__AT2G13440.1:1.000,Ath_AT2G13440.1:0.895,Bra_Bra013146.1-P:0.469,(Ptr_POPTR_0005s06740.1:1.000,(Gma_GLYMA05G32720.1:1.000,Gma_GLYMA08G00380.1:1.000,Mtr_AET04778:1.000)Papilionoideae933:1.000)eurosidsA1158:1.000)eurosidsB1301:1.000,Vvi_VIT_04s0044g01690.t01:1.000)rosids1138:1.000,Sly_Solyc01g068290.2.1:1.000)eudicotyledons1101:1.000)root
HieranoidOG-eudicotyledons1102:((((Aly_fgenesh2_kg.8__2487__AT5G64580.1:1.000,Ath_AT5G64580.1:0.942,Bra_Bra024312.1-P:0.786,(Ptr_POPTR_0005s06110.1:1.000,(Gma_GLYMA04G39181.1:1.000,Gma_GLYMA04G39181.2:1.000,Gma_GLYMA06G15755.1:0.892,Gma_GLYMA06G15755.2:0.892,Mtr_AES72842:1.000)Papilionoideae1722:1.000)eurosidsA828:1.000)eurosidsB620:1.000,Vvi_VIT_04s0044g01180.t01:1.000)rosids636:1.000,Sly_Solyc0…
HieranoidOG-eudicotyledons1103:((((Ath_AT4G12290.1:1.000,Aly_scaffold_603673.1:0.871,Bra_Bra018469.1-P:0.702,Aly_fgenesh1_pg.C_scaffold_6002907:0.375,(Ptr_POPTR_0001s07870.1:1.000,(Gma_GLYMA10G11680.3:1.000,Gma_GLYMA15G43210.4:0.654,Gma_GLYMA15G43210.3:0.654,Gma_GLYMA10G11680.4:0.417,Mtr_AES71670:1.000)Papilionoideae885:1.000)eurosidsA1284:1.000)eurosidsB1912:1.000,Vvi_VIT_02s0025g04560.t01:1.000…
HieranoidOG-eudicotyledons1104:((((Bra_Bra015491.1-P:1.000,Aly_fgenesh2_kg.1__603__AT1G06290.1:0.724,Ath_AT1G06290.1:0.712,Ath_AT1G06310.1:0.516,Aly_scaffold_100627.1:0.503,(Ptr_POPTR_0019s12240.1:1.000,Ptr_POPTR_0013s12730.1:0.579,(Gma_GLYMA06G43840.1:1.000,Gma_GLYMA12G14060.1:0.735,Mtr_AES89732:1.000)Papilionoideae1092:1.000)eurosidsA1518:1.000)eurosidsB1238:1.000,Bra_Bra015492.1-P:0.453,Vvi_VI…
HieranoidOG-eudicotyledons1105:(((Ptr_POPTR_0001s12780.1:1.000,Vvi_VIT_01s0011g03020.t01:1.000)rosids1933:1.000,Sly_Solyc12g005680.1.1:1.000,(Stu_PGSC0003DMT400035722:1.000,Sly_Solyc12g005670.1.1:1.000)Solanaceae1277:1.000)eudicotyledons1105:1.000)root
HieranoidOG-eudicotyledons1106:((((Ptr_POPTR_0010s26190.1:1.000,Ptr_POPTR_0008s00290.1:0.135,Gma_GLYMA19G00890.2:1.000,Gma_GLYMA05G09341.1:0.929,Gma_GLYMA19G00890.3:0.697)eurosidsA1707:1.000,Vvi_VIT_10s0071g01150.t01:1.000)rosids918:1.000,Sly_Solyc02g021360.2.1:1.000,(Stu_PGSC0003DMT400065114:1.000,Sly_Solyc04g008720.2.1:1.000)Solanaceae997:1.000)eudicotyledons1106:1.000)root
HieranoidOG-eudicotyledons1107:((((Aly_fgenesh2_kg.8__1326__AT5G54250.1:1.000,Ath_AT5G54250.2:0.942,Ath_AT5G54250.1:0.942,Ath_AT5G54250.3:0.889,Bra_Bra022702.1-P:0.706,(Ptr_POPTR_0001s41830.1:1.000,(Gma_GLYMA06G42310.1:1.000,Gma_GLYMA12G16146.1:0.849,Gma_GLYMA12G34740.1:0.323,Mtr_AES66743:1.000)Papilionoideae2339:1.000)eurosidsA2476:1.000)eurosidsB1173:1.000,Bra_Bra003001.1-P:0.681,Vvi_VIT_19s001…
HieranoidOG-eudicotyledons1108:((((Aly_fgenesh2_kg.7__2078__AT4G22200.1:1.000,Ath_AT4G22200.1:0.875,Bra_Bra013599.1-P:0.578,(Ptr_POPTR_0003s01270.1:1.000,(Gma_GLYMA08G20030.2:1.000,Gma_GLYMA12G29190.2:0.541,Mtr_AES63269:1.000)Papilionoideae623:1.000,Gma_GLYMA12G29190.1:0.131)eurosidsA964:1.000)eurosidsB1168:1.000,Vvi_VIT_12s0034g02240.t01:1.000)rosids1358:1.000,(Stu_PGSC0003DMT400061090:1.000,Sly…
HieranoidOG-eudicotyledons1109:((((Aly_scaffold_604169.1:1.000,Ath_AT4G01210.1:0.890,Bra_Bra000949.1-P:0.653,Bra_Bra037378.1-P:0.621,(Ptr_POPTR_0014s08820.1:1.000,Ptr_POPTR_0002s16770.1:0.743,Gma_GLYMA16G03340.1:1.000,Gma_GLYMA16G03340.2:0.876,Gma_GLYMA07G06780.1:0.826)eurosidsA1481:1.000)eurosidsB1221:1.000,Vvi_VIT_15s0046g01620.t01:1.000)rosids711:1.000,(Stu_PGSC0003DMT400000243:1.000,Sly_Solyc…
HieranoidOG-eudicotyledons1110:((((Ath_AT2G32950.1:1.000,Aly_scaffold_401863.1:0.946,Bra_Bra005541.1-P:0.769,(Ptr_POPTR_0014s15740.1:1.000,(Gma_GLYMA02G43540.1:1.000,Gma_GLYMA14G05430.1:0.505,Mtr_AES99834:1.000)Papilionoideae905:1.000)eurosidsA1384:1.000)eurosidsB1682:1.000,Vvi_VIT_12s0059g01420.t01:1.000)rosids1376:1.000,(Stu_PGSC0003DMT400036075:1.000,Sly_Solyc12g005950.1.1:1.000)Solanaceae2059…
HieranoidOG-eudicotyledons1111:((Vvi_VIT_07s0005g03630.t01:1.000,(Stu_PGSC0003DMT400044353:1.000,Sly_Solyc09g090190.2.1:1.000)Solanaceae2002:1.000,(Stu_PGSC0003DMT400034882:1.000,Sly_Solyc03g005600.2.1:1.000)Solanaceae2031:1.000)eudicotyledons1111:1.000)root
HieranoidOG-eudicotyledons1112:(((Ptr_POPTR_0012s07080.1:1.000,Vvi_VIT_17s0000g06050.t01:1.000)rosids1309:1.000,Sly_Solyc06g069870.2.1:1.000,(Stu_PGSC0003DMT400050242:1.000,Sly_Solyc03g116150.2.1:1.000)Solanaceae3059:1.000)eudicotyledons1112:1.000)root
HieranoidOG-eudicotyledons1113:((((Ath_AT3G10550.1:1.000,Bra_Bra034126.1-P:0.585,Aly_fgenesh1_pm.C_scaffold_3000871:0.576,Aly_fgenesh2_kg.6__370__AT5G04540.1:0.309,Bra_Bra028785.1-P:0.229,(Ptr_POPTR_0010s23980.1:1.000,Ptr_POPTR_0008s02720.1:0.221,Gma_GLYMA10G34510.2:1.000,Gma_GLYMA20G33040.2:0.823,Gma_GLYMA20G33040.3:0.695)eurosidsA1018:1.000)eurosidsB932:1.000,Ath_AT5G04540.1:0.208,Bra_Bra009444…
HieranoidOG-eudicotyledons1114:((Aly_fgenesh2_kg.3__660__AT3G06530.1:1.000,(Bra_Bra029585.1-P:1.000,Bra_Bra001203.1-P:0.820,Ath_AT3G06530.1:0.675,Ath_AT3G06530.2:0.667,Ath_AT3G06530.3:0.657,(Ptr_POPTR_0003s15120.2:1.000,Ptr_POPTR_0003s15120.1:0.336,(Gma_GLYMA02G45960.2:1.000,Gma_GLYMA14G02780.2:0.842,Mtr_AET00469:1.000)Papilionoideae55:1.000)eurosidsA1105:1.000)eurosidsB188:1.000,Sly_Solyc03g0934…
HieranoidOG-eudicotyledons1115:((((Ath_AT1G62750.1:1.000,Aly_fgenesh2_kg.2__207__AT1G62750.1:0.945,Bra_Bra027021.1-P:0.813,(Ptr_POPTR_0003s11300.1:1.000,(Gma_GLYMA05G04210.1:1.000,Gma_GLYMA17G14650.1:0.800,Mtr_AES90967:1.000)Papilionoideae651:1.000)eurosidsA680:1.000)eurosidsB924:1.000,Vvi_VIT_00s0323g00080.t01:1.000)rosids686:1.000,(Stu_PGSC0003DMT400012076:1.000,Sly_Solyc08g079180.2.1:1.000)Sol…
HieranoidOG-eudicotyledons1116:((((Aly_fgenesh2_kg.8__1774__AT5G58410.1:1.000,Ath_AT5G58410.1:0.890,Bra_Bra002652.1-P:0.680,Bra_Bra006768.1-P:0.668,(Ptr_POPTR_0019s14680.1:1.000,(Gma_GLYMA02G39905.2:1.000,Gma_GLYMA02G39905.1:1.000,Mtr_AES98917:1.000)Papilionoideae63:1.000)eurosidsA126:1.000)eurosidsB263:1.000,Vvi_VIT_06s0004g07570.t01:1.000)rosids1181:1.000,(Stu_PGSC0003DMT400045570:1.000,Sly_Sol…
HieranoidOG-eudicotyledons1117:((((Ath_AT3G09780.1:1.000,Aly_fgenesh2_kg.3__1002__AT3G09780.1:0.892,Bra_Bra029789.1-P:0.570,(Ptr_POPTR_0010s22800.1:1.000,Gma_GLYMA13G20300.1:1.000,Gma_GLYMA10G06000.1:0.861)eurosidsA2246:1.000)eurosidsB1605:1.000,Vvi_VIT_08s0040g01920.t01:1.000)rosids1464:1.000,(Stu_PGSC0003DMT400053880:1.000,Sly_Solyc09g007750.2.1:1.000)Solanaceae6379:1.000)eudicotyledons1117:1.0…
HieranoidOG-eudicotyledons1118:((((Aly_fgenesh2_kg.8__453__AT5G43670.1:1.000,Ath_AT5G43670.1:0.858,Bra_Bra033691.1-P:0.448,(Ptr_POPTR_0008s16120.1:1.000,Ptr_POPTR_0010s08860.1:0.757,Mtr_AES85161:1.000,Mtr_AES85118:1.000,Gma_GLYMA18G00420.1:0.178)eurosidsA1422:1.000)eurosidsB1034:1.000,Vvi_VIT_05s0020g04710.t01:1.000)rosids1104:1.000,Sly_Solyc03g005380.2.1:1.000)eudicotyledons1118:1.000)root
HieranoidOG-eudicotyledons1119:((((Aly_scaffold_501657.1:1.000,Ath_AT3G47340.1:0.894,Bra_Bra018160.1-P:0.565,(Ptr_POPTR_0009s07710.1:1.000,(Gma_GLYMA02G39320.1:1.000,Gma_GLYMA14G37440.1:0.719,Mtr_AES98669:1.000)Papilionoideae1293:1.000,Gma_GLYMA11G27720.1:0.258,Gma_GLYMA11G27480.1:0.252)eurosidsA1504:1.000,Gma_GLYMA18G06840.3:0.419,Gma_GLYMA18G06840.4:0.419,Gma_GLYMA18G06840.2:0.419)eurosidsB1281…
HieranoidOG-eudicotyledons1120:((Aly_fgenesh1_pm.C_scaffold_7001639:1.000,Aly_Al_scaffold_0007_1992:0.403,Aly_fgenesh1_pg.C_scaffold_7003166:0.309,Bra_Bra033538.1-P:0.191,(Stu_PGSC0003DMT400076476:1.000,Stu_PGSC0003DMT400076472:0.588,Sly_Solyc01g104920.2.1:1.000)Solanaceae1837:1.000)eudicotyledons1120:1.000)root
HieranoidOG-eudicotyledons1121:((((Aly_fgenesh2_kg.4__1360__AT2G33540.1:1.000,Ath_AT2G33540.1:0.836,Bra_Bra005487.1-P:0.534,(Ptr_POPTR_0003s16280.1:1.000,Ptr_POPTR_0003s16280.2:0.565,Ptr_POPTR_0001s13180.1:0.493,(Gma_GLYMA08G28920.1:1.000,Gma_GLYMA18G51840.2:0.887,Mtr_AES91801:1.000,Mtr_AES77862:0.076)Papilionoideae2460:1.000)eurosidsA1140:1.000)eurosidsB1294:1.000,Vvi_VIT_01s0244g00060.t01:1.000…
HieranoidOG-eudicotyledons1122:((((Aly_fgenesh2_kg.7__1682__AT4G25730.1:1.000,Ath_AT4G25730.1:0.918,Bra_Bra019144.1-P:0.563,Aly_scaffold_603858.1:0.549,Bra_Bra010451.1-P:0.475,(Ptr_POPTR_0009s12100.1:1.000,(Gma_GLYMA11G12430.1:1.000,Gma_GLYMA12G04650.1:0.776,Mtr_AES89688:1.000,Mtr_AES89136:0.061)Papilionoideae865:1.000)eurosidsA1123:1.000)eurosidsB1606:1.000,Vvi_VIT_03s0038g04610.t01:1.000)rosids…
HieranoidOG-eudicotyledons1123:((Vvi_VIT_11s0016g04740.t01:1.000,(Stu_PGSC0003DMT400014548:1.000,Stu_PGSC0003DMT400014549:0.574,Sly_Solyc03g120020.2.1:1.000)Solanaceae1950:1.000)eudicotyledons1123:1.000)root
HieranoidOG-eudicotyledons1124:((((Ptr_POPTR_0015s15790.1:1.000,Ptr_POPTR_0012s11910.1:0.677,Ptr_POPTR_0015s15790.2:0.514,Ptr_POPTR_0015s15790.3:0.514,Gma_GLYMA20G02825.2:1.000,Gma_GLYMA20G02825.1:0.996,Gma_GLYMA20G02825.4:0.586,Gma_GLYMA20G02825.3:0.586,(Gma_GLYMA09G02371.1:1.000,Gma_GLYMA09G02371.2:0.986,Gma_GLYMA15G13280.1:0.748,Gma_GLYMA15G13280.3:0.738,Gma_GLYMA09G02371.3:0.233,Mtr_AES64713:…
HieranoidOG-eudicotyledons1125:((((Ath_AT4G30700.1:1.000,Aly_fgenesh2_kg.7__1116__AT4G30700.1:0.912,Bra_Bra011212.1-P:0.556,Bra_Bra024048.1-P:0.431,(Ptr_POPTR_0006s19570.1:1.000,(Gma_GLYMA02G36730.1:1.000,Gma_GLYMA17G07990.1:0.609,Mtr_AES92478:1.000)Papilionoideae1059:1.000)eurosidsA2571:1.000)eurosidsB1498:1.000,Vvi_VIT_11s0037g00540.t01:1.000)rosids1416:1.000,Bra_Bra011219.1-P:0.094,(Stu_PGSC00…
HieranoidOG-eudicotyledons1126:((((Ath_AT5G56290.1:1.000,Aly_fgenesh2_kg.8__1535__AT5G56290.1:0.934,Bra_Bra028938.1-P:0.780,Bra_Bra002826.1-P:0.462,(Ptr_POPTR_0011s17280.1:1.000,Ptr_POPTR_0001s47700.1:0.584,(Gma_GLYMA06G47821.2:1.000,Gma_GLYMA06G47821.1:1.000,Gma_GLYMA04G12981.1:0.944,Gma_GLYMA04G12981.2:0.944,Gma_GLYMA04G12981.3:0.944,Mtr_AES68523:1.000)Papilionoideae3921:1.000)eurosidsA1227:1.0…
HieranoidOG-eudicotyledons1127:((((Aly_fgenesh2_kg.7__592__AT4G34980.1:1.000,Ath_AT4G34980.1:0.914,Bra_Bra017684.1-P:0.757,Aly_Al_scaffold_0003_3607:0.369,(Ptr_POPTR_0004s17960.1:1.000,Ptr_POPTR_0009s13590.1:0.548,Gma_GLYMA12G03570.1:1.000,Gma_GLYMA11G11410.1:0.749,Gma_GLYMA04G00560.1:0.103)eurosidsA919:1.000)eurosidsB856:1.000,Vvi_VIT_03s0038g02230.t01:1.000)rosids933:1.000,(Stu_PGSC0003DMT40001…
HieranoidOG-eudicotyledons1128:((((Aly_Al_scaffold_0005_687:1.000,Ath_AT3G28030.1:0.876,Bra_Bra025318.1-P:0.507,(Ptr_POPTR_0017s10670.1:1.000,Ptr_POPTR_0017s10670.2:0.644,Gma_GLYMA01G16370.2:1.000,Gma_GLYMA01G16370.3:0.812)eurosidsA1921:1.000)eurosidsB1902:1.000,Vvi_VIT_14s0066g01630.t01:1.000)rosids1938:1.000,(Stu_PGSC0003DMT400017799:1.000,Sly_Solyc02g067670.2.1:1.000)Solanaceae39:1.000)eudicot…
HieranoidOG-eudicotyledons1129:((Ath_AT5G12150.1:1.000,Aly_fgenesh2_kg.6__1192__AT5G12150.1:0.943,Ath_AT5G12150.2:0.798,Bra_Bra008911.1-P:0.722,Sly_Solyc01g008770.2.1:1.000)eudicotyledons1129:1.000)root
HieranoidOG-eudicotyledons1130:((((Aly_fgenesh2_kg.8__2008__AT5G60450.1:1.000,Ath_AT5G60450.1:0.876,Bra_Bra002479.1-P:0.541,(Ptr_POPTR_0009s01700.1:1.000,(Gma_GLYMA11G15910.2:1.000,Gma_GLYMA11G15910.1:0.992,Gma_GLYMA12G07560.1:0.884,Gma_GLYMA12G29280.5:0.586,Gma_GLYMA12G29280.3:0.586,Mtr_AES88645:1.000)Papilionoideae3350:1.000,Gma_GLYMA12G29280.1:0.602,Gma_GLYMA12G29280.4:0.602,Mtr_AES67442:0.530…
HieranoidOG-eudicotyledons1131:((Gma_GLYMA15G07180.1:1.000,(Stu_PGSC0003DMT400035881:1.000,Sly_Solyc06g060630.1.1:1.000)Solanaceae952:1.000,Sly_Solyc08g078880.2.1:0.318)eudicotyledons1131:1.000)root
HieranoidOG-eudicotyledons1132:((((Ath_AT5G63770.1:1.000,Aly_fgenesh2_kg.8__2380__AT5G63770.1:0.926,Bra_Bra038661.1-P:0.795,Ath_AT5G63770.2:0.341,(Ptr_POPTR_0005s07190.1:1.000,Ptr_POPTR_0007s04920.1:0.728,(Gma_GLYMA05G32970.1:1.000,Mtr_AET04853:1.000)Papilionoideae854:1.000)eurosidsA2172:1.000)eurosidsB1519:1.000,Vvi_VIT_07s0031g02840.t01:1.000)rosids1387:1.000,(Stu_PGSC0003DMT400059949:1.000,Sly…
HieranoidOG-eudicotyledons1133:((((Aly_fgenesh2_kg.8__841__AT5G49660.1:1.000,Ath_AT5G49660.1:0.883,Bra_Bra040495.1-P:0.713,(Ptr_POPTR_0002s11230.1:1.000,Gma_GLYMA06G09510.1:1.000,Gma_GLYMA04G09370.2:0.839)eurosidsA762:1.000)eurosidsB748:1.000,Vvi_VIT_18s0001g08240.t01:1.000)rosids834:1.000,(Stu_PGSC0003DMT400012733:1.000,Sly_Solyc04g077010.2.1:1.000)Solanaceae2725:1.000)eudicotyledons1133:1.000)r…
HieranoidOG-eudicotyledons1134:((((Ath_AT5G18980.1:1.000,Aly_fgenesh2_kg.6__1916__AT5G18980.1:0.931,Bra_Bra002199.1-P:0.640,Ath_AT3G06210.1:0.429,Bra_Bra020768.1-P:0.370,(Ptr_POPTR_0010s03030.1:1.000,Ptr_POPTR_0008s20490.1:0.486,Gma_GLYMA15G10920.1:1.000,(Gma_GLYMA07G38500.1:1.000,Gma_GLYMA17G02230.1:0.784,Gma_GLYMA13G28150.1:0.097,Mtr_AES64347:1.000)Papilionoideae888:1.000)eurosidsA1022:1.000)eu…
HieranoidOG-eudicotyledons1135:((((Bra_Bra038007.1-P:1.000,Bra_Bra030845.1-P:0.722,Aly_fgenesh2_kg.1__4577__AT1G55620.2:0.696,Ath_AT1G55620.2:0.696,Ath_AT1G55620.1:0.160,(Ptr_POPTR_0001s47660.1:1.000,Ptr_POPTR_0001s47660.2:0.635,Gma_GLYMA06G47910.1:1.000,Gma_GLYMA04G12729.1:0.724,Gma_GLYMA19G27020.2:0.212,Gma_GLYMA19G27020.3:0.212)eurosidsA1776:1.000)eurosidsB1502:1.000,Vvi_VIT_19s0015g01850.t01:…
HieranoidOG-eudicotyledons1136:((((Bra_Bra025013.1-P:1.000,Aly_fgenesh2_kg.8__136__AT5G46580.1:0.778,Ath_AT5G46580.1:0.739,(Ptr_POPTR_0003s08800.1:1.000,(Gma_GLYMA05G23860.2:1.000,Mtr_AES90834:1.000)Papilionoideae1103:1.000)eurosidsA1681:1.000)eurosidsB1613:1.000,Vvi_VIT_02s0012g01090.t01:1.000)rosids1454:1.000,Stu_PGSC0003DMT400045128:1.000,Stu_PGSC0003DMT400085913:1.000)eudicotyledons1136:1.000…
HieranoidOG-eudicotyledons1137:((((Ptr_POPTR_0009s06580.1:1.000,Ptr_POPTR_0001s27370.1:0.456,(Gma_GLYMA09G15600.1:1.000,Gma_GLYMA09G15600.2:0.844,Gma_GLYMA15G43030.1:0.679,Mtr_AES69409:1.000)Papilionoideae1201:1.000,Gma_GLYMA12G36600.1:0.232,Gma_GLYMA13G27280.1:0.229)eurosidsA1676:1.000,Vvi_VIT_13s0064g00920.t01:1.000)rosids1176:1.000,(Stu_PGSC0003DMT400017546:1.000,Stu_PGSC0003DMT400017545:1.000…
HieranoidOG-eudicotyledons1138:(((Bra_Bra013724.1-P:1.000,Bra_Bra019276.1-P:0.802,Bra_Bra010543.1-P:0.741,Aly_fgenesh2_kg.7__1930__AT4G23700.1:0.710,Ath_AT4G23700.1:0.698,Vvi_VIT_02s0025g00810.t01:1.000,Vvi_VIT_02s0025g00820.t01:0.695)rosids1481:1.000,Stu_PGSC0003DMT400031717:1.000,(Stu_PGSC0003DMT400031718:1.000,Sly_Solyc08g081810.2.1:1.000)Solanaceae1071:1.000,Sly_Solyc08g081820.2.1:0.471,Sly_S…
HieranoidOG-eudicotyledons1139:((((Ath_AT1G63300.1:1.000,Bra_Bra027635.1-P:0.325,Ath_AT5G41140.1:0.163,Ath_AT5G41140.2:0.106,(Ptr_POPTR_0003s12470.1:1.000,Gma_GLYMA05G37980.1:1.000,Gma_GLYMA08G01610.1:0.835,(Gma_GLYMA01G42710.1:1.000,Gma_GLYMA11G02730.1:0.728,Mtr_AES94073:1.000)Papilionoideae533:1.000)eurosidsA1141:1.000)eurosidsB1719:1.000,Vvi_VIT_02s0025g03760.t01:1.000)rosids1765:1.000,(Stu_PG…
HieranoidOG-eudicotyledons1140:((((Aly_scaffold_403428.1:1.000,Ath_AT2G44900.1:0.861,Bra_Bra040336.1-P:0.278,Aly_scaffold_503261.1:0.194,Ath_AT3G60350.1:0.118,(Ptr_POPTR_0014s04540.1:1.000,Gma_GLYMA18G48841.2:1.000,Gma_GLYMA18G48841.1:1.000,Gma_GLYMA09G37720.3:0.792,Gma_GLYMA09G37720.2:0.792)eurosidsA499:1.000)eurosidsB506:1.000,Vvi_VIT_15s0021g01810.t01:1.000)rosids556:1.000,Vvi_VIT_16s0013g0143…
HieranoidOG-eudicotyledons1141:((((Aly_fgenesh1_pg.C_scaffold_1001676:1.000,Ath_AT1G18550.1:0.890,Bra_Bra025894.1-P:0.465,(Ptr_POPTR_0012s05490.1:1.000,(Gma_GLYMA05G07770.1:1.000,Gma_GLYMA17G13240.1:0.761,Mtr_AES91331:1.000)Papilionoideae1532:1.000)eurosidsA1702:1.000,Gma_GLYMA18G22930.1:0.072)eurosidsB2512:1.000,Vvi_VIT_17s0000g04330.t01:1.000)rosids1759:1.000,(Stu_PGSC0003DMT400062969:1.000,Sly…
HieranoidOG-eudicotyledons1142:((((Aly_fgenesh2_kg.3__804__AT3G07700.1:1.000,Ath_AT3G07700.3:0.894,Ath_AT3G07700.1:0.878,Ath_AT3G07700.2:0.878,Bra_Bra029670.1-P:0.672,(Ptr_POPTR_0014s16660.1:1.000,Gma_GLYMA13G11270.1:1.000,(Gma_GLYMA02G47870.2:1.000,Gma_GLYMA14G00750.1:0.690,Mtr_AES71785:1.000,Mtr_AES87450:0.978)Papilionoideae1406:1.000)eurosidsA1383:1.000)eurosidsB1256:1.000,Vvi_VIT_12s0057g0114…
HieranoidOG-eudicotyledons1143:(((Gma_GLYMA03G42360.1:1.000,Vvi_VIT_09s0002g00150.t01:1.000)rosids1516:1.000,(Stu_PGSC0003DMT400023732:1.000,Sly_Solyc03g123740.2.1:1.000)Solanaceae1609:1.000,(Stu_PGSC0003DMT400074229:1.000,Sly_Solyc12g055720.1.1:1.000)Solanaceae1670:1.000)eudicotyledons1143:1.000)root
HieranoidOG-eudicotyledons1144:((((Aly_scaffold_300447.1:1.000,Ath_AT3G04470.1:0.931,Bra_Bra010013.1-P:0.127,(Ptr_POPTR_0013s04470.1:1.000,Ptr_POPTR_0019s03660.1:0.702,(Gma_GLYMA10G30850.1:1.000,Gma_GLYMA20G36620.1:0.445,Gma_GLYMA03G41080.1:0.202,Gma_GLYMA20G36620.2:0.108,Mtr_AES61226:1.000)Papilionoideae1758:1.000)eurosidsA1591:1.000)eurosidsB1572:1.000,Vvi_VIT_14s0036g01030.t01:1.000)rosids1658…
HieranoidOG-eudicotyledons1145:((((Ath_AT3G13682.1:1.000,Aly_fgenesh2_kg.3__1467__AT3G13682.1:0.716,Bra_Bra021500.1-P:0.559,(Ptr_POPTR_0011s12590.1:1.000,(Gma_GLYMA06G38600.1:1.000,Mtr_AES70426:1.000)Papilionoideae1415:1.000)eurosidsA1610:1.000)eurosidsB1603:1.000,Vvi_VIT_19s0014g03430.t01:1.000)rosids1462:1.000,(Stu_PGSC0003DMT400049658:1.000,Sly_Solyc07g063450.1.1:1.000)Solanaceae1398:1.000,Sly…
HieranoidOG-eudicotyledons1146:(((Gma_GLYMA10G44050.1:1.000,Gma_GLYMA20G38770.1:0.869,Mtr_AES63053:1.000)Papilionoideae1274:1.000,(Stu_PGSC0003DMT400081865:1.000,Sly_Solyc01g006120.2.1:1.000)Solanaceae2387:1.000,Sly_Solyc12g100310.1.1:0.137)eudicotyledons1146:1.000)root
HieranoidOG-eudicotyledons1147:((((Aly_scaffold_402360.1:1.000,Ath_AT2G37230.1:0.874,Bra_Bra023109.1-P:0.634,(Ptr_POPTR_0010s08800.1:1.000,Gma_GLYMA05G27390.1:1.000,Gma_GLYMA08G10371.1:0.792)eurosidsA1726:1.000)eurosidsB1528:1.000,Vvi_VIT_08s0040g01750.t01:1.000)rosids1350:1.000,(Stu_PGSC0003DMT400052557:1.000,Stu_PGSC0003DMT400052556:1.000,Sly_Solyc12g019290.1.1:1.000)Solanaceae1448:1.000)eudico…
HieranoidOG-eudicotyledons1148:((((Aly_scaffold_702155.1:1.000,Ath_AT4G22130.1:0.923,Bra_Bra013591.1-P:0.676,Ath_AT4G22130.2:0.330,(Ptr_POPTR_0011s01540.1:1.000,Ptr_POPTR_0011s01540.2:0.487,Gma_GLYMA09G00970.1:1.000,Gma_GLYMA15G11820.1:0.811)eurosidsA1631:1.000,Ptr_POPTR_0011s01540.3:0.123)eurosidsB1821:1.000,Vvi_VIT_10s0116g00100.t01:1.000)rosids1631:1.000,(Stu_PGSC0003DMT400043075:1.000,Sly_Sol…
[truncated: 27,380 more rows]
