# Supplementary material for: A novel bioinformatics pipeline to discover genes related to arbuscular mycorrhizal symbiosis based on their evolutionary conservation pattern among higher plants
Source: BMC Plant Biol. 2014 Dec 3;14:333. doi: 10.1186/s12870-014-0333-0 (PMC4274732; doi:10.1186/s12870-014-0333-0)
Supplement: Additional file 5: Table S1. — Control proteins as reference for the filtering strategy. Proteins with known function were subjected to filtering by Task4, Task5, and Task6 to test whether the filtering procedure can distinguish AM-related proteins form housekeeping proteins. AM-related proteins were retained either with all three filters (≤6), with Task4 and Task5 (≤5), or only through Task 4 (≤4). Proteins were exluded either because they had homologues in non-mycorrhizal species such as A. thaliana (classified as “No”), or because homologues were found in less than 4 AM-competent species (classified as “No†”). See Additional file 6: File S4 for cited references. [file 12870_2014_333_MOESM5_ESM.xlsx]

## Sheet: Sheet1
Table S1. Control proteins as reference for the filtering strategy
	Gene name (species)	Functional annotation	Protein ID	Gene ID (M. truncatula)	Task	References§
1	DMI1 (Mtr) / POLLUX (Lj)	Ion channel	AES63182	MTR_2g005870	No	Imaizumi-Anraku et al., 2005; Peiter et al., 2007; Riely et al., 2007; Ané et al., 2004
2	DMI2 (Mtr)	Symbiosis receptor kinase (SYMRK)	AES95909	MTR_5g030920	≤ 5	Endre et al., 2002; Stracke et al., 2002
3	DMI3 / CCaMK (Mtr)	Calcium and calmodulin-dependent protein kinase (CCaMK)	AET02600	MTR_8g043970	≤ 6	Lévy et al., 2004; Mitra et al., 2004
4	IPD3 (Mtr) / CYCLOPS (Lj)	Transcriptional regulator	AES95561	MTR_5g026850	≤ 6	Messinese et al., 2007; Yano et al., 2008
5	CASTOR (Mtr)	putative cation channel	D6C5X5	TC106115	≤ 5	Imaizumi-Anraku et al., 2005
6	NUP85 (Lj)	Nucleoporin	AES58637	MTR_1g006690	?	Saito et al., 2007
7	NUP133 (Lj)	Nucleoporin	AET00905	MTR_5g097260	No	Kanamori et al., 2006
8	NENA (Lj)	Nucleoporin seh1	AES76143	MTR_6g072020	No	Groth et al., 2010
9	VAPYRIN (Mtr)	Symbiosis-related ankyrin-like protein	D3J162	TC104091	≤ 6	Feddermann et al., 2010; Pumplin et al., 2010; Murray et al., 2011
10	NFP (Mtr) / NFR5 (Lj)	Nod factor receptor (LysM-domain protein kinase)	AES94847	MTR_5g019040	≤ 5	Arrighi et al., 2006; Radutoiu et al., 2003
11	RAM1 (Mtr)	GRAS-type transcription factor	AES78316	MTR_7g027250	≤ 6	Gobbato et al., 2012
12	RAM2 (Mtr)	Glycerol-phosphate acyltransferase (GPAT)	AES60108	MTR_1g040500	≤ 6	Wang et al., 2012
13	STR (Mtr)	ABC transporter (G family)	AET05608	MTR_8g107450	No	Zhang et al., 2010
14	PT4	Phosphate transporter (symbiosis-specific)	Q8GSG4	TC94453	≤ 6	Harrison et al., 2002
15	Sbt1a (Ph)	Subtilisin-like serine protease	AES94150	MTR_5g011280	No†	Breuillin et al., 2010
16	CL6249_Cys_prot	Cysteine proteinase	AES91212	MTR_4g107930	≤ 4	Breuillin et al., 2010
17	CHIT3-3 (Mtr)	Class III acidic chitinase	AES96955	MTR_5g043550	≤ 6	Salzer et al., 2000
18	Barwin-c (Ph)	Endoglucanase (Ripening-related protein)	AES80133	MTR_7g076970	≤ 6	Breuillin et al., 2010
19	CL3731-PR10*	Pathogenesis-related protein PR10	AES91907	MTR_4g120760	No	Breuillin et al., 2010
		Pathogenesis-related protein PR10	AES65085	MTR_2g035150	≤ 6
20	PT1 (Mtr)	Phosphate transporter (constitutive)	AES60288	MTR_1g043200	No	Liu et al., 2008
21	PT6 (Mtr)	Phosphate transporter (constitutive)	AES61010		No	Liu et al., 2008
22	NSP1	GRAS-type transcription factor	AET01770	MTR_8g020840	No	Smit et al., 2005
23	NSP2	GRAS-type transcription factor	AES71327	MTR_3g072710	No	Kalo et al., 2005
§References are listed in File S2
