# Supplementary material for: A novel bioinformatics pipeline to discover genes related to arbuscular mycorrhizal symbiosis based on their evolutionary conservation pattern among higher plants
Source: BMC Plant Biol. 2014 Dec 3;14:333. doi: 10.1186/s12870-014-0333-0 (PMC4274732; doi:10.1186/s12870-014-0333-0)
Supplement: Additional file 7: Table S2. — Expression analysis for genes identified by AM-related conservation of their coding sequence The gene list of Task4 was tested for their expression according to criteria 1-6 (see Table 2). For AM-induced genes (criterion 2), the induction ratios were averaged between the expression results with R. irregularis (referred to as G. intraradices on the Affymetrix array), and G. mosseae. The list is ordered according to decreasing induction ratios of criterion 2. [file 12870_2014_333_MOESM7_ESM.xlsx]

## Sheet: Table_S3_Resultmean_task4_restr
Supplementary Table S2. List of proteins from task 4 with gene expression ratios according to criteria 1-6 (compare with Table 2).
Rank	GeneID	GIF	LCM	AM	dmi3	LCO 6h	LCO 24h	LowP	Annotation
1	TC94453	-	53.2165	734.068	1.2755	1.1075	1.1318	1.2061	phosphate transporter PT4
2	MTR_1g105120.1	0.91	216.873	443.906	0.8936	1.0506	0.9787	1.0963	Blue copper protein
3	MTR_7g086220.1	1	130.389	340.295	0.9069	0.9705	0.9305	1.123	Blue copper protein
4	MTR_7g076990.1	1	65.7751	302.883	0.8024	0.9843	1.129	1.0666	Ripening-related protein
5	MTR_4g091010.1	0.9	178.038	281.012	0.6896	0.9183	0.8775	0.9425	AM3
6	MTR_3g079190.1	0.91	209.357	275.947	0.8031	1.0925	1.0937	0.9659	Neutral ceramidase
7	MTR_2g098490.1	1	143.124	260.974	0.93025	1.014	0.96105	1.30185	Bifunctional protein aas
8	MTR_6g073040.1	1	199.302	241.444	1.0642	0.7791	0.9092	1.008	Putative uncharacterized protein
9	MTR_5g022560.1	0.855	61.2625	214.984	0.91005	0.89525	0.95985	1.0788	Cysteine proteinase
10	MTR_4g091020.1	0.91	203.892	203.219	0.962	1.1147	1.1311	1.0735	AM3
11	MTR_7g081050.1	0.91	241.196	179.667	0.9042	1.1643	0.9462	1.0243	Lipase
12	MTR_3g107810.1	1	198.528	173.209	0.8732	1.0563	0.8552	4.1625	Organ-specific protein S2
13	MTR_3g107810.2	1	198.528	173.209	0.8732	1.0563	0.8552	4.1625	Organ-specific protein S2
14	MTR_4g047610.1	0.96	4.8984	159.822	0.99675	0.89925	1.08635	1.037	Cysteine proteinase
15	MTR_2g017750.1	1	196.001	129.883	1.0326	0.9552	1.0657	1.0535	Peptide transporter PTR1
16	MTR_2g081600.1	1	49.3522	112.005	1.3866	1.0327	1.1	1.4142	Nuclear transcription factor Y subunit C-1; Nuclear transcription factor Y subunit C6
17	MTR_4g097510.1	1	4.4639	108.562	0.88	1.028	0.9672	1.7884	Dehydrogenase/reductase SDR family member
18	MTR_7g012340.1	0.9	53.5163	105.877	0.9212	0.8496	1.036	1.0088	Ripening-related protein
19	MTR_5g043550.1	0.99	20.3533	98.7261	0.8148	0.8666	0.8428	1.2727	Class III acidic chitinase
20	MTR_8g091690.1	0.81	58.1011	93.698	1.0111	0.9892	1	1.5098	Cytochrome P450
21	MTR_4g104020.1	1	212.14	88.7187	1.1375	1.0133	1.0135	1.28	GRAS family transcription factor
22	MTR_7g034740.1	0.99	74.5801	84.5977	0.5931	0.9518	0.9382	1.4456	Reticuline oxidase
23	MTR_7g077010.1	1	26.3564	81.7672	1.1016	1.0701	0.8787	0.9508	Ripening-related protein
24	MTR_8g022270.1	1	35.8006	69.8406	3.5418	2.5838	1.0239	2.1923	ABC transporter B family member
25	MTR_6g079630.1	1	59.8321	68.8993	0.7675	1.109	1.0888	1.3502	Chitinase
26	MTR_2g031270.1	0.955	70.8772	67.9784	1.52395	0.9561	0.9905	1.8186	Germin-like protein subfamily 1 member
27	MTR_1g040500.1	1	163.512	67.1897	1.70865	1.07015	1.0786	5.24665	ER glycerol-phosphate acyltransferase (RAM2)
28	MTR_8g087780.1	1	179.664	47.1081	0.9021	0.974	0.9705	1.0571	Nitrate/chlorate transporter
29	MTR_4g091000.1	1	6.7446	45.2733	0.7765	0.9605	1.014	1.0869	LysM domain containing protein
30	MTR_1g079120.1	0.91	16.1077	43.7474	1.0944	0.9652	1.0443	0.932	Subtilisin-like protease
31	MTR_7g116650.1	1	147.818	43.6737	1.0613	0.9946	0.96475	1.24405	Wall-associated receptor kinase-like protein
32	MTR_7g076920.1	1	54.9471	42.4205	0.8413	0.922	0.9285	0.8725	Barwin-related endoglucanase; Ripening-related protein
33	MTR_3g107650.1	1	8.9893	41.1472	0.7352	0.9692	0.9224	1.1406	Putative uncharacterized protein
34	MTR_3g104820.1	1	2.1702	38.8828	1.0333	1.1044	1.0781	0.9552	Putative uncharacterized protein
35	MTR_5g005950.1	0.91	10.8055	35.42	0.7346	0.9625	1.0757	1.1194	Putative uncharacterized protein
36	MTR_4g081190.1	1	2.1247	32.9449	0.88	1.1102	1.1145	1.5034	ABC transporter B family member
37	MTR_8g087810.1	1	47.6549	31.2783	0.9561	0.9206	1.3636	0.9724	Nitrate/chlorate transporter
38	MTR_7g009410.1	0.91	3.0197	29.7846	0.9846	1.0476	0.8732	0.9558	AP2-like ethylene-responsive transcription factor
39	MTR_5g018610.1	1	8.3523	29.581	1.1187	0.8146	0.8846	0.4583	Putative uncharacterized protein
40	MTR_5g020810.1	0.72	36.1021	28.9324	0.7616	0.9621	1.0166	1.2131	Replication factor C subunit
41	MTR_7g098160.1	0.82	2.2152	25.8409	1.0697	1.1367	0.8888	1.2	Peptide transporter PTR3-A
42	MTR_7g100990.1	1	113.575	23.672	1.7238	0.7239	1.006	1.0997	NAC domain transcription factor
43	MTR_7g115050.1	1	61.0833	22.28	0.9146	1.1492	0.96	1.0273	Ammonium transporter 3 member
44	TC104091	0	0.5995	20.6515	1.2831	2.976	1.5436	1.6363	Vapyrin (Hermes)
45	MTR_5g094380.1	1	8.92	19.6956	0.96	0.9864	0.9113	0.92	Leucine-rich repeat receptor-like protein kinase
46	MTR_5g075400.1	0.955	80.543	18.0187	2.13645	1.31165	1.00105	3.70395	Putative uncharacterized protein
47	MTR_1g086970.1	1	5.2357	17.0576	0.839	1.1232	0.8651	1.0129	GRAS family transcription factor
48	MTR_1g098300.1	1	19.75	14.1202	1.4724	1.6825	1.0685	0.9195	Cell division protein kinase
49	MTR_7g070810.1	1	2.6422	13.5065	0.8734	0.8356	0.9583	2.3181	UDP-glucuronosyltransferase 2A1
50	MTR_7g114870.1	0.966667	1.5345	11.1813	1.08663	0.9465	0.994967	1.05257	IQ domain-containing protein
51	MTR_5g016320.1	1	40.583	11.159	1.4097	1.2143	0.6798	1.7915	Indole-3-acetic acid-amido synthetase GH3.3
52	MTR_8g075990.1	1	1.1938	11.1504	1.0198	0.8715	0.9593	1.0098	Endoglucanase
53	MTR_6g012970.1	1	7.622	10.9122	11.6	0.8173	0.977	14.0176	Ethylene-responsive transcription factor
54	MTR_6g009260.1	0.91	6.3676	10.663	1.1666	0.864	0.9636	0.92	Synaptojanin-1
55	MTR_8g091720.1	0.99	0.6885	10.0573	1.875	3.2666	1.1503	1.2362	Nuclear transcription factor Y subunit B-3; Nuclear transcription factor Y subunit B7
56	MTR_2g012790.1	1	42.5703	9.44	1.9834	1.18	1.0752	0.7895	Kelch-like protein
57	MTR_7g098040.1	1	30.4407	9.186	0.9015	0.9916	1.0849	4.7207	Peptide transporter PTR3-A
58	MTR_4g069810.1	1	0.2637	9.0816	0.9893	0.9004	1.7487	0.5665	Organ-specific protein S2
59	MTR_3g083630.1	0.98	20.0184	7.736	8.5409	1.2761	0.9478	11.7037	Phytoene synthase
60	MTR_5g018320.1	0.73	5.5112	7.6581	0.8098	0.9102	1.0759	2.2	Esterase PIR7B
61	MTR_2g089100.1	1	0.4651	7.5226	1.2459	0.8227	1.0087	2.5859	GRAS family transcription factor
62	MTR_4g129010.1	1	2.8034	7.5017	4.9496	4.6773	1.3933	8.0055	Receptor-like kinase
63	MTR_1g019240.1	0.91	1.0287	6.7422	0.9659	1.1118	1.008	0.575	Transcription factor SPATULA
64	MTR_1g101370.1	1	1.0687	6.2522	0.9626	1.0204	0.8761	1.1443	Putative uncharacterized protein
65	MTR_7g012070.1	0.82	0.8629	5.9848	0.7211	1.6941	1.798	4.5161	Caffeate O-methyltransferase-1
66	MTR_3g020970.1	0.71	11.799	5.97	0.8974	0.9531	1.0074	0.2988	Subtilisin inhibitor
67	MTR_3g115940.1	0.99	3.7993	5.8661	2.3378	0.9239	1.2747	10.753	MLO-like protein
68	MTR_8g068050.1	1	4.309	5.3938	1.5294	1.1643	1	3.7155	Lectin receptor-like kinase Tg-20
69	MTR_7g108430.1	0.955	68.2785	5.35395	0.86795	0.95275	1.081	1.72965	Zinc finger protein
70	MTR_1g017910.1	1	162.303	5.2886	0.5426	1.0296	1.0149	0.3206	Exocyst complex component
71	MTR_6g029180.1	1	6.0489	5.2583	1.0308	1.8461	1.161	2.4525	ERN2; Ethylene-responsive transcription factor RAP2-11
72	MTR_1g087030.1	1	1.8102	5.256	0.6741	0.6126	1.2142	0.9534	Calvin cycle protein CP12; Uncharacterized protein
73	MTR_7g080180.1	0.963333	2.33157	4.68733	1.031	1.02397	0.905233	1.2002	Serine carboxypeptidase-like protein
74	MTR_8g038220.1	0.99	3.992	4.2751	1.253	1.371	1.0002	0.5698	Annexin
75	MTR_8g038220.2	0.99	3.992	4.2751	1.253	1.371	1.0002	0.5698	Annexin
76	MTR_4g130270.1	0.955	0.85405	4.18085	1.35885	0.9334	0.91495	0.73655	AP2 domain-containing transcription factor
77	MTR_2g025170.1	1	27.8711	4.0219	1.0123	0.92	1.0819	21.6666	RPM1-interacting protein
78	MTR_4g133890.1	0.82	34.0569	4.017	1.7153	2.4039	1.3076	0.3553	Putative uncharacterized protein
79	MTR_3g116430.1	0.98	0.3451	3.8949	1.2813	1.0009	1.032	0.27	Organ-specific protein S2
80	MTR_4g053630.1	0.81	19.4759	3.88015	1.4211	3.9648	1.1466	15.8893	Xylem serine proteinase
81	MTR_8g078300.1	1	0.875	3.8388	0.8823	0.9146	1.0714	1.2857	LysM-domain containing receptor-like kinase (MtLYR1, homologue of LjLYS11)
82	MTR_4g113820.1	0.73	2.8764	3.4879	1.0572	1.2542	1.3092	0.3081	Early nodulin 93 protein; Uncharacterized protein
83	MTR_7g073430.1	1	0.3246	3.471	0.7529	1.2971	0.9176	2.9613	WRKY transcription factor
84	MTR_2g081630.1	1	124.53	3.4502	0.946	1.1313	1.075	1.3481	Nuclear transcription factor Y subunit C-1; Nuclear transcription factor Y subunit C11
85	MTR_3g079320.1	0.91	2.4747	3.427	0.7787	0.88	0.92	0.8782	Short-chain dehydrogenase/reductase
86	MTR_5g083030.1	1	4.5471	3.4121	0.9575	4.0729	1.3045	0.868	U-box domain-containing protein
87	MTR_8g068300.1	0.79	5.479	3.4085	2.3611	2.0116	1.264	17.4095	1-Deoxy-D-xylulose 5-phosphate synthase
88	MTR_2g095800.1	1	0.4245	3.2453	1.0701	1.0598	1.1076	0.668	Xyloglucan endotransglycosylase
89	MTR_1g061540.1	1	1.689	3.1275	0.9152	1.1469	0.9382	1.1111	Putative uncharacterized protein
90	MTR_6g087680.1	0.81	0.6881	3.1073	1.0082	1.0735	0.9077	0.4941	Protein ABIL1; Uncharacterized protein
91	MTR_1g095850.1	1	1.3927	3.0195	0.8333	0.9923	1.0139	1.168	LOB domain-containing protein
92	MTR_3g034640.1	1	0.0662	2.9668	1.1022	0.9879	1.0487	0.4575	Organ-specific protein S2
93	MTR_6g021950.1	0.995	0.8015	2.91845	1.8511	1.0892	0.9569	1.3941	Pectate lyase; Uncharacterized protein
94	MTR_7g088790.1	0.963333	3.6792	2.862	1.46447	1.01367	0.938633	0.4111	Peptide transporter PTR5
95	MTR_4g106860.1	0.88	0.0716	2.8616	1.0839	0.9211	1.1379	1.0359	Gonadotropin beta chain
96	MTR_7g109580.1	1	4.8015	2.8145	0.7641	0.9505	0.8424	0.9711	DELLA protein GAIP
97	MTR_1g099020.1	0.9	0.1891	2.8138	1.0441	0.7634	0.6824	2.1746	Histidine decarboxylase
98	MTR_4g116200.1	1	0.9439	2.781	2.2823	1.0222	1.218	0.6203	Putative uncharacterized protein
99	MTR_4g037670.1	0.775	1.1309	2.74305	1.105	1.06615	0.96075	0.88995	Nucleotide pyrophosphatase/phosphodiesterase
100	MTR_7g085810.1	1	1.69235	2.7378	1.57785	3.5713	1.4399	0.9756	Ethylene-responsive transcription factor
101	MTR_3g082250.1	1	8.853	2.6998	0.4415	1.0292	0.5676	2.4279	ATFP4-like protein
102	MTR_7g077670.1	1	0.1047	2.4962	1.4468	0.9112	0.9605	0.9378	Gibberellin 3-beta-dioxygenase
103	MTR_1g071710.1	0.95	1.78085	2.4317	0.93045	0.9294	0.9647	0.3899	Vicilin-like antimicrobial peptides 2-2
104	MTR_8g074750.1	1	6.7918	2.4006	0.7413	0.932	0.938	0.8131	Ammonium transporter 3 member
105	MTR_4g104060.1	0.91	1.52745	2.3659	1.50135	1.0645	1.09175	1.432	Putative uncharacterized protein
106	MTR_6g084320.1	0.995	0.32785	2.337	0.98395	0.99725	0.8642	1.00625	Multidrug resistance protein ABC transporter family
107	MTR_8g106040.1	1	4.67915	2.29055	0.99075	0.987	0.9623	2.57215	Putative uncharacterized protein
108	MTR_8g095040.1	0.91	5.9372	2.2826	1.042	0.8826	1.3626	2.1022	Ammonium transporter 3 member
109	MTR_5g020940.1	1	0.848	2.1393	0.4334	0.8278	1.0136	4.4328	Jasmonate O-methyltransferase; Uncharacterized protein
110	MTR_2g084010.1	1	0.8684	2.1124	1.0875	0.9103	1.1396	0.9595	Peroxidase
111	MTR_5g064060.1	0.91	1.5585	2.0962	0.015	0.8808	0.9041	0.2713	Class I heat shock protein
112	MTR_8g094880.1	0.99	0.6982	2.0263	0.8092	0.9696	0.9758	0.8636	Mitochondrial inner membrane magnesium transporter mrs2
113	MTR_5g093430.1	1	0.4497	2.0247	0.9634	0.9792	0.9239	1.5512	Putative uncharacterized protein
114	MTR_8g089190.1	1	0.4151	1.973	1.0892	0.974	1.0947	0.523	Abscisic acid 8'-hydroxylase
115	MTR_5g018770.1	1	0.3745	1.9677	0.8815	1.0388	1.0216	0.9417	Sts14 protein
116	MTR_5g017860.1	1	0.49245	1.9676	0.96615	0.84835	0.934	0.46265	Peroxidase
117	MTR_1g013760.1	0.81	1.4489	1.9492	0.2365	0.9838	0.8352	1.1129	WRKY transcription factor
118	MTR_7g010650.1	0.955	4.6258	1.8934	1.62635	1.1727	1.0224	0.9327	Aquaporin NIP2-1
119	MTR_8g075140.1	0.91	0.6325	1.8902	1.1114	1.0154	1.0722	0.5294	Putative uncharacterized protein
120	MTR_5g026850.1	0.81	1.1054	1.88865	1.5724	0.983	0.99335	1.17955	CYCLOPS; Interacting protein of DMI3 (IPD3)
121	MTR_5g026850.2	0.81	1.1054	1.88865	1.5724	0.983	0.99335	1.17955	CYCLOPS; Interacting protein of DMI3 (IPD3)
122	MTR_2g081300.1	1	0.1512	1.885	1.0138	1.0142	0.8333	0.75	Calcium-binding EF-hand; Caltractin; Uncharacterized protein
123	MTR_2g081820.1	1	0.7722	1.884	0.7513	0.8065	0.9115	0.552	Transcription factor bHLH123
124	MTR_7g005400.1	0.99	1.43415	1.883	1.03065	1.02415	0.9348	1.17975	Somatic embryogenesis receptor kinase
125	MTR_5g078300.1	1	0.4756	1.8753	0.9818	1.0655	0.9452	0.5983	Putative uncharacterized protein
126	MTR_5g062190.1	0.95	0.43215	1.86875	0.95225	1.59355	1.04815	5.0238	Glucan 1	3-beta-glucosidase
127	MTR_7g052640.1	1	0.1807	1.8651	1.11	0.9566	1.019	0.6315	Uncharacterized protein
128	MTR_4g131810.1	0.903333	0.3538	1.86173	1.07147	0.925933	0.983533	1.11807	Beta-glucosidase
129	MTR_4g131810.2	0.903333	0.3538	1.86173	1.07147	0.925933	0.983533	1.11807	Beta-glucosidase
130	MTR_1g104520.1	1	10.28	1.8506	1.1275	1.0352	1.0296	1.125	Putative uncharacterized protein
131	MTR_3g116440.1	1	0.212	1.8209	0.7137	0.9521	1.0555	0.4701	Organ-specific protein S2
132	MTR_3g072190.1	0.9	0.886233	1.81897	1.34917	1.13657	0.9934	0.730933	Peroxidase
133	MTR_3g072190.2	0.9	0.886233	1.81897	1.34917	1.13657	0.9934	0.730933	Peroxidase
134	MTR_4g068240.1	0.82	0.1503	1.8136	1.2324	1.02745	1.08755	0.28715	Arginine decarboxylase
135	MTR_3g102310.1	0.91	0.5961	1.7964	1.1783	1.1319	0.9175	0.3841	Cyclin D3-1; Uncharacterized protein
136	MTR_3g102310.2	0.91	0.5961	1.7964	1.1783	1.1319	0.9175	0.3841	Cyclin D3-1; Uncharacterized protein
137	MTR_3g100980.1	0.99	3.1481	1.7836	2.605	1.4202	0.9799	2.5641	Peptide transporter PTR3-A
138	MTR_4g116470.1	0.91	0.506	1.7815	1.0497	1.0133	1.2344	0.9365	Putative uncharacterized protein
139	MTR_2g028940.1	0.996667	1.0135	1.77677	1.5742	0.914433	1.00153	0.8106	Putative uncharacterized protein
140	MTR_2g028940.2	0.996667	1.0135	1.77677	1.5742	0.914433	1.00153	0.8106	Putative uncharacterized protein
141	MTR_8g038210.1	0.985	13.9967	1.7426	1.0217	0.9978	0.97345	0.72645	Annexin
142	MTR_5g009670.3	0.8	0.6265	1.7421	0.685	0.7585	0.9303	2.8421	Apospory-associated protein C
143	MTR_5g009670.2	0.89	0.6265	1.7421	0.685	0.7585	0.9303	2.8421	Apospory-associated protein C
144	MTR_3g093430.1	0.995	2.89045	1.7341	2.694	0.9885	1.0155	87.3311	ABC transporter ATP-binding protein/permease
145	MTR_2g034260.1	1	0.946	1.7147	1.25	0.948	0.9004	1.1941	DELLA protein RGL2; GRAS transcription factor
146	MTR_2g084020.1	1	3.4335	1.7134	0.52	1.1121	0.9662	0.9569	Peroxidase
147	MTR_7g111290.1	0.98	0.8743	1.6916	1.5441	0.932	0.849	0.9509	Homeodomain-related; R2R3-MYB transcription factor
148	MTR_5g009670.1	0.935	2.11845	1.68785	0.54455	0.734	0.91355	3.05425	Apospory-associated protein C
149	MTR_3g064350.1	0.99	1.1483	1.665	0.934	0.9379	1.0379	2.0367	Putative uncharacterized protein
150	MTR_5g020960.1	0.99	1.815	1.6646	1.5131	1.0673	1.1153	1.0317	Putative uncharacterized protein
151	MTR_5g022870.1	0.955	2.72135	1.6612	0.8836	1.00655	0.98245	1.03155	Peroxidase
152	MTR_5g022870.2	0.955	2.72135	1.6612	0.8836	1.00655	0.98245	1.03155	Peroxidase
153	MTR_1g102160.1	1	4.307	1.6488	0.7905	1.1124	0.9407	1.0694	CXE carboxylesterase
154	MTR_7g085410.1	1	1.3716	1.6454	1.4706	0.9666	1.0239	1.1652	GATA transcription factor; Zinc finger	GATA-type
155	MTR_5g095290.1	0.9	0.5555	1.6315	1.02	0.5232	0.9619	1.041	Cytochrome P450
156	MTR_1g115900.1	1	0.3098	1.62505	1.37195	1.09245	1.11225	0.93385	Peroxidase
157	MTR_8g098360.1	0.995	0.94155	1.6218	2.0035	1.3676	0.93325	0.99095	Tubulin beta chain
158	MTR_7g113830.1	0.995	0.84765	1.61795	0.60185	0.9342	1.07125	0.47005	Transcription factor bHLH96
159	MTR_4g122110.1	0.91	0.4586	1.6168	1.9556	1.0215	0.9026	5.9305	Disease resistance response protein
160	MTR_6g036650.1	1	0.5103	1.6145	3.7295	0.8476	0.967	70.8074	Anthocyanidin 3-O-glucosyltransferase
161	MTR_7g090590.1	0.98	1.4233	1.6141	0.825	0.5684	1.1145	0.1736	Gibberellin induced protein; Gibberellin regulated protein
162	MTR_7g073380.1	1	0.1339	1.6125	0.4848	1.1648	0.5533	3.4645	WRKY transcription factor
163	MTR_4g068270.1	0.81	0.101	1.6085	1.3351	1.1726	1.159	0.3225	Arginine decarboxylase
164	MTR_1g018750.1	0.99	2.1875	1.6021	1.0709	0.977	0.9252	0.8281	Putative uncharacterized protein
165	MTR_8g056020.1	1	2.1583	1.587	1.1791	0.8654	0.8981	0.722	Ankyrin repeat domain-containing protein
166	MTR_4g070810.1	0.995	1.98365	1.5867	0.9958	1.11265	1.04905	0.82725	Sec14 cytosolic factor
167	MTR_2g025080.1	0.955	2.09765	1.58595	1.10075	0.99775	0.98595	0.9923	Putative uncharacterized protein
168	MTR_2g075400.1	0.98	1.1707	1.5765	1.7441	1.1024	1.0739	2.4078	Brassinosteroid signaling positive regulator-related protein
169	MTR_2g076970.1	0.82	1.2385	1.5758	0.5502	1.0536	1.1707	1.7911	Mitochondrial chaperone BCS1
170	MTR_2g062840.1	1	3.8375	1.5734	0.7994	0.9896	0.9652	1.0603	Isocitrate dehydrogenase
171	MTR_8g074530.1	1	20.4911	1.5637	0.5649	3.5517	1.3003	0.9018	Putative uncharacterized protein
172	MTR_8g014650.1	1	0.7882	1.5577	0.9233	0.901	1.0198	0.9106	Stem 28 kDa glycoprotein; Uncharacterized protein
173	MTR_5g063200.1	0.985	0.34155	1.55515	0.9181	1.04435	1.0372	0.4652	Small glutamine-rich tetratricopeptide repeat-containing protein
174	MTR_7g087970.1	0.955	0.632	1.55395	0.8225	0.983	1.01425	1.1687	Putative uncharacterized protein
175	MTR_8g032300.1	0.91	0.7169	1.5538	0.9042	1.1714	1.0652	0.6347	Elicitor-responsive protein; Uncharacterized protein
176	MTR_5g026530.1	0.98	0.8909	1.5508	0.953	0.9223	1.0025	0.7444	Zinc finger protein
177	MTR_4g071090.1	1	4.12385	1.5339	0.7091	1.3242	1.1994	0.7603	DNA replication licensing factor mcm4-B
178	MTR_1g011600.1	0.82	0.8677	1.531	1.9215	1.027	1.0655	0.895	2-oxoglutarate-dependent dioxygenase
179	MTR_3g115930.1	0.82	2.4402	1.5237	0.9959	0.9813	1.0583	1.0908	Uncharacterized protein
180	MTR_4g059710.1	0.87	0.3144	1.5132	0.9935	0.9466	1.046	0.6265	DNA polymerase epsilon subunit; Nuclear transcription factor Y subunit C7
181	MTR_8g020950.1	1	0.227533	1.51283	1.9725	0.9203	0.951367	1.07703	Flavonoid 3'	5'-hydroxylase
182	MTR_8g083220.1	0.99	2.2193	1.5028	0.9805	0.9403	1.0517	1.5837	Subtilisin-like protease
183	MTR_2g068760.1	0.99	0.9486	1.4976	1.3113	0.9292	1.1718	1.8611	LOB domain-containing protein; Uncharacterized protein
184	MTR_5g087620.1	0.99	0.268	1.4941	1.6187	0.9888	0.9314	0.7505	UDP-glucuronosyltransferase 1-7C
185	MTR_8g069160.1	0.99	0.4767	1.4911	1.0865	0.8132	0.9377	0.9049	NAC domain protein
186	MTR_1g016290.1	0.91	0.51845	1.489	1.08885	1.0252	1.06185	0.76675	Chloroplast unusual positioning 1A
187	MTR_5g013020.1	1	1.0053	1.4871	0.9888	0.9556	0.9527	0.751	Palmitoyl-protein thioesterase
188	MTR_1g083950.1	0.82	21.9525	1.4833	1.207	0.8941	0.9471	0.425	Universal stress protein A-like protein
189	MTR_4g127480.1	0.87	1.00227	1.48283	2.00273	1.02767	1.01183	0.743167	Subtilisin-like serine protease
190	MTR_5g090130.1	0.91	0.6148	1.48215	0.95325	0.886	0.99555	1.37005	N-acetyl-D-glucosamine kinase
191	MTR_5g090130.2	0.91	0.6148	1.48215	0.95325	0.886	0.99555	1.37005	N-acetyl-D-glucosamine kinase
192	MTR_5g090130.3	0.91	0.6148	1.48215	0.95325	0.886	0.99555	1.37005	N-acetyl-D-glucosamine kinase
193	MTR_8g094740.1	0.955	3.2112	1.47925	0.84565	1.10235	1.08335	1.0486	Glutamyl-tRNA(Gln) amidotransferase subunit A
194	MTR_3g090480.1	1	1.735	1.4689	1.6344	1.091	0.9477	1.2363	Receptor-like protein kinase
195	MTR_4g098250.1	0.955	0.37025	1.4604	0.8438	0.9507	1.08685	1.42215	Transcription factor bHLH25
196	MTR_5g079940.1	0.95	0.6461	1.45525	0.89585	0.9489	1.04965	0.861	Transcription factor X1-like protein
197	MTR_8g009360.1	1	1.3658	1.4552	1.4082	0.9772	1.0727	1.3073	Putative uncharacterized protein
198	MTR_4g007250.1	1	0.6843	1.4506	0.958	0.8557	1.2226	1.514	Blue copper-like protein; Uncharacterized protein
199	MTR_7g081420.1	1	1.2951	1.4503	1.3573	0.8307	0.9395	1.6941	Subtilisin-like protease
200	MTR_2g093960.1	1	1.5357	1.4492	1.0379	0.9046	0.933	0.771	Zinc finger protein
201	MTR_7g077660.1	0.91	0.1486	1.4474	1.0973	0.8358	1.0431	0.7445	Putative uncharacterized protein
202	MTR_5g074860.1	1	0.6796	1.4458	1.6268	1.1108	1.2242	1.2232	Peroxidase
203	MTR_5g074860.2	1	0.6796	1.4458	1.6268	1.1108	1.2242	1.2232	Peroxidase
204	MTR_7g113520.1	1	1.5989	1.4448	0.7102	1.1821	1.2359	0.8796	Kinesin
205	MTR_8g086350.1	1	0.7815	1.4427	1.0276	1.0369	0.8992	1.155	177 protein
206	MTR_5g097530.1	0.82	1.01445	1.44185	0.88655	0.96355	1.0007	0.72225	MAP kinase-like protein
207	MTR_5g097530.2	0.82	1.01445	1.44185	0.88655	0.96355	1.0007	0.72225	MAP kinase-like protein
208	MTR_3g098530.1	0.9	2.5586	1.4292	1.329	1.0797	1.0153	1.0189	Sec14 cytosolic factor; Uncharacterized protein
209	MTR_7g110830.1	1	0.58395	1.4263	0.70925	0.7821	0.98055	0.61135	R2R3-MYB transcription factor; Uncharacterized protein
210	MTR_5g074600.1	1	0.7946	1.4249	1.1196	0.9331	0.7514	3.0419	O-methyltransferase
211	MTR_4g093840.1	0.99	1.292	1.4177	0.7982	0.8007	1.0878	0.4816	Flavonol synthase/flavanone 3-hydroxylase
212	MTR_3g014680.1	0.99	2.1886	1.4171	1.0332	0.8656	1.0029	0.5469	Putative uncharacterized protein
213	MTR_7g069660.1	1	0.4678	1.4159	1.1531	0.9333	0.9288	1.0875	Two-component response regulator ARR10
214	MTR_5g090900.1	0.985	1.00895	1.414	1.10765	1.00695	0.93	0.63515	Putative uncharacterized protein
215	MTR_1g024980.1	1	0.3102	1.4133	1.7174	1.1948	0.996	0.86	Putative uncharacterized protein
216	MTR_3g072170.1	0.97	21.0967	1.4118	1.928	1.3847	2.3082	0.6126	Putative uncharacterized protein
217	MTR_7g026990.1	0.81	0.4067	1.4109	1.0674	0.892	0.9142	1.0428	Peroxidase
218	MTR_7g111260.1	0.955	0.6698	1.4099	0.9558	1.1575	1.1096	0.6631	Peptide transporter PTR1; TGF-beta receptor	type I/II extracellular region
219	MTR_7g114310.1	1	0.4827	1.4089	0.9184	0.9263	0.9864	1.0873	Double-stranded RNA binding protein
220	MTR_7g045860.1	0.91	1.387	1.4061	0.5254	1.0189	1.0927	3.5727	Receptor protein kinase-like protein
221	MTR_6g023990.1	0.91	1.1401	1.4049	0.8898	1.0434	0.9873	0.9524	Short-chain alcohol dehydrogenase
222	MTR_2g059350.1	0.87	0.6147	1.3984	2.4322	0.9583	0.8988	0.6323	ATP synthase subunit a chloroplastic
223	MTR_1g102130.1	0.73	1.0821	1.3953	1.5806	0.9712	0.984	0.963	Serine carboxypeptidase-like protein
224	MTR_8g087720.1	1	6.4201	1.3896	1.2561	0.9535	0.8746	0.5398	Aquaporin NIP1-2; Uncharacterized protein
225	MTR_2g007210.1	0.945	1.0401	1.38815	1.04155	0.9528	0.9882	0.88545	Emp24/gp25L/p24; Transmembrane emp24 domain-containing protein
226	MTR_5g006410.1	1	2.0787	1.3859	1.037	0.9988	0.99	0.7537	Putative uncharacterized protein
227	MTR_7g102520.1	0.99	0.9682	1.3854	1.5208	1.1748	1.0222	0.3636	Glucosyltransferase
228	MTR_3g107360.1	0.945	0.58295	1.3811	0.8876	1.0104	0.88	0.89205	Phospholipase D
229	MTR_7g100700.1	1	0.3166	1.3771	0.641	1.1293	1.2782	0.7831	Putative uncharacterized protein
230	MTR_4g085570.1	0.955	0.8751	1.3707	0.94275	0.95985	0.9912	1.10405	Filament-like plant protein
231	MTR_8g045440.1	0.9	0.5311	1.3674	1.365	0.8994	1.081	0.5354	WD repeat-containing protein
232	MTR_2g031460.1	0.91	0.311	1.3671	0.8289	0.9846	0.9538	0.9846	Reticuline oxidase
233	MTR_4g104040.1	1	1.494	1.3615	0.9126	1.0312	1.0454	0.75	Uncharacterized protein
234	MTR_8g075510.1	1	0.4384	1.35825	1.1413	1.04025	0.98945	1.27375	Thaumatin-like protein
235	MTR_3g083230.1	0.91	6.4385	1.3578	1.0216	1.3138	1.1478	0.6826	Thymidine kinase
236	MTR_1g083100.1	0.95	0.85725	1.35415	1.30335	0.9076	0.9935	1.34195	Zinc finger protein-like protein
237	MTR_5g061860.1	0.89	1.38425	1.35285	1.16885	1.2073	1.0093	0.663	Sulfate transporter-like protein
238	MTR_8g014640.1	1	0.7971	1.3458	0.8351	0.9133	0.9713	0.7012	Acid phosphatase
239	MTR_7g082570.1	0.99	6.7203	1.3443	0.7338	0.6626	1.4772	0.9079	Putative uncharacterized protein
240	MTR_3g078090.1	0.996667	0.925033	1.34307	1.41147	1.11763	1.1669	0.761933	Polygalacturonase-1 non-catalytic subunit beta
241	MTR_2g096010.1	0.91	1.2047	1.3403	1.0521	1.0553	1.0849	1.1636	Kinesin-related motor protein Eg5
242	MTR_7g071940.1	1	0.363	1.339	0.9504	0.9344	1.0084	0.9157	NBS resistance protein
243	MTR_7g074220.1	1	1.045	1.3339	0.8198	1.1764	1.7157	0.6162	Putative uncharacterized protein
244	MTR_5g011820.1	0.99	0.1736	1.3337	0.3113	1.0592	0.8771	2.0805	Putative uncharacterized protein
245	MTR_7g087190.1	1	1.0577	1.3294	1.5263	1.1488	1.0732	1.5338	GDSL esterase/lipase
246	MTR_8g014330.1	1	0.9222	1.3288	0.92	0.9544	0.9374	1.2517	1-aminocyclopropane-1-carboxylate oxidase
247	MTR_2g076400.1	1	0.7466	1.324	1.0616	1.2687	1.0525	1.3587	177 protein
248	MTR_6g081060.1	0.99	0.9957	1.3237	1.1409	0.9724	0.8915	3.4586	Putative uncharacterized protein
249	MTR_2g018270.1	0.91	2.1479	1.3223	1.13975	0.92065	0.97425	0.81715	Bromodomain-containing factor
250	MTR_4g124320.1	0.955	1.38665	1.31885	1.6555	1.2242	1.2101	0.86565	Pectin acetylesterase
251	MTR_2g034250.1	1	2.448	1.3179	1.0924	0.9392	0.9302	1.2745	DELLA protein GAI; GRAS transcription factor
252	MTR_4g076700.1	0.73	0.9318	1.3177	0.9007	1.0989	0.9898	1.0549	Embryo defective 1075-like protein
253	MTR_5g095220.1	0.955	0.9458	1.31695	2.27155	0.73415	1.14655	2.77385	Cytochrome P450
254	MTR_7g081500.1	0.99	0.716	1.3153	1.0351	1.1654	0.9172	0.9707	Subtilisin-like protease
255	MTR_1g018380.1	0.91	0.9083	1.313	2.3253	1.0821	0.9969	0.7461	Transcription factor bHLH85
256	MTR_7g084690.1	1	0.7234	1.3095	0.5008	1.1874	0.8553	1.0894	Disease resistance
257	MTR_1g026140.1	1	1.7178	1.3079	1.1565	1.2101	1.1096	0.6007	Glutathione S-transferase
258	MTR_5g019040.1	1	0.8389	1.3078	2.3628	0.9063	0.9384	2.0859	LysM-domain containing receptor-like kinase; Nod factor perception protein
259	MTR_4g133110.1	1	0.0231	1.3075	1.4684	1.4582	0.8313	0.3076	Putative uncharacterized protein
260	MTR_8g020690.1	0.91	0.1469	1.3061	1.0292	0.8663	1.1047	1.1964	Jasmonate O-methyltransferase
261	MTR_4g023070.1	0.955	5.2679	1.29875	1.2151	1.09875	0.8985	1.21445	F-box/kelch-repeat protein
262	MTR_4g086340.1	1	3.2739	1.2961	1.1124	0.7564	1.1875	2.2074	Putative uncharacterized protein
263	MTR_2g013010.1	1	1.2441	1.295	1.0416	0.9736	0.8684	0.8714	Polyphenol oxidase; Tyrosinase
264	MTR_5g085870.1	1	0.5186	1.2933	0.933	0.9665	1.0619	0.9223	UBA and UBX domain-containing protein
265	MTR_8g105030.1	0.91	0.5129	1.2922	0.75	1.0212	1.0574	0.4074	Iron regulated transporter
266	MTR_4g107840.1	0.91	0.8217	1.2852	0.8152	0.9259	1.0258	0.8452	Mitochondrial outer membrane protein porin; Uncharacterized protein
267	MTR_7g112560.1	0.955	0.5775	1.27915	0.8452	0.99945	0.9458	0.13655	F-box protein PP2-B15
268	MTR_2g013220.1	0.99	1.3203	1.2729	0.9553	1.0257	0.9793	0.9068	Putative uncharacterized protein
269	MTR_3g118200.1	0.805	1.1096	1.2627	1.14565	0.9793	1.00965	0.69305	UTP-glucose-1-phosphate uridylyltransferase
270	MTR_1g007840.1	0.91	1.45955	1.26145	0.8777	0.8126	0.9388	0.8246	Putative uncharacterized protein
271	MTR_1g007840.2	0.91	1.45955	1.26145	0.8777	0.8126	0.9388	0.8246	Putative uncharacterized protein
272	MTR_1g007840.3	0.91	1.45955	1.26145	0.8777	0.8126	0.9388	0.8246	Putative uncharacterized protein
273	MTR_5g098020.1	0.91	3.5828	1.2604	1.3009	1.07735	1.2209	0.6482	MtN14 protein
274	MTR_6g078320.1	1	0.6724	1.2604	0.8062	0.936	0.836	0.8218	Anthocyanidin 3-O-glucosyltransferase
275	MTR_5g023290.1	1	0.8454	1.2601	1.144	1	0.9407	0.8785	Putative uncharacterized protein
276	MTR_5g030990.1	1	0.8508	1.26	1.6779	1.2198	1.1741	0.842	Putative uncharacterized protein
277	MTR_3g008100.1	0.99	0.7643	1.2551	1.3049	1.1906	0.9782	1.2514	Eugenol synthase
278	MTR_3g008100.2	0.99	0.7643	1.2551	1.3049	1.1906	0.9782	1.2514	Eugenol synthase
279	MTR_3g093470.1	0.96	1.53723	1.25497	1.09417	0.989733	1.12757	0.9181	Putative uncharacterized protein
280	MTR_5g091650.1	1	0.68125	1.25295	0.77985	0.9976	1.05565	0.96595	Glucan endo-1	3-beta-glucosidase-like protein
281	MTR_5g066050.1	0.925	1.32065	1.2525	1.7232	1.05465	1.08595	0.9097	AP-4 complex subunit mu
282	MTR_4g133600.1	1	2.1858	1.2514	1.1851	1.1514	1.0173	0.8492	Mo25 family protein
283	MTR_4g133600.2	1	2.1858	1.2514	1.1851	1.1514	1.0173	0.8492	Mo25 family protein
284	MTR_4g133600.3	1	2.1858	1.2514	1.1851	1.1514	1.0173	0.8492	Mo25 family protein
285	MTR_4g060900.1	0.91	0.8502	1.25125	1.8027	1.0054	0.95055	0.81505	Putative uncharacterized protein
286	MTR_1g087760.1	0.99	0.3108	1.2511	0.9578	1.2642	1.1276	0.9439	Kynurenine-oxoglutarate transaminase
287	MTR_5g006140.1	0.81	1.0022	1.2501	0.9762	1.0045	1.1558	1.6459	Spermidine synthase
288	MTR_2g020510.1	1	1.7659	1.2469	1.3541	0.7659	0.9506	0.8469	Serine/threonine protein phosphatase 6 regulatory ankyrin repeat subunit A
289	MTR_5g026790.1	1	0.6463	1.2464	1.0017	1.2095	1.0525	0.6815	Putative uncharacterized protein
290	MTR_5g023470.1	0.72	0.3408	1.2462	2.2317	1.3396	0.79	0.5754	Putative uncharacterized protein
291	MTR_4g106690.1	0.82	1.7205	1.2455	1.046	0.9645	0.9305	0.3359	Ubiquitin carrier protein
292	MTR_4g106690.2	0.82	1.7205	1.2455	1.046	0.9645	0.9305	0.3359	Ubiquitin carrier protein
293	MTR_5g066050.2	0.8	1.6981	1.2437	2.2923	1.0648	1.0589	0.8546	AP-4 complex subunit mu
294	MTR_4g133750.1	0.99	0.5646	1.2424	1.04935	1.2634	0.97755	1.21035	Cytochrome P450
295	MTR_7g080370.1	0.985	0.8058	1.24055	0.8239	0.97965	0.90725	1.52835	Calreticulin-3
296	MTR_7g116520.1	0.91	1.1615	1.23875	1.01285	1.2819	1.08215	0.99275	GDSL esterase/lipase
297	MTR_3g079210.1	0.895	1.5633	1.2365	1.01325	1.21675	1.0259	1.1073	Non-specific lipid-transfer protein-like protein; Uncharacterized protein
298	MTR_2g096180.1	0.995	4.50185	1.23585	1.3289	0.9278	0.92185	0.87605	CCR4-NOT transcription complex subunit
299	MTR_7g110580.1	0.955	1.74635	1.2355	0.81945	1.0256	0.99975	0.63535	DIV3B protein
300	MTR_4g053560.1	0.91	0.54	1.23433	1.10397	0.9417	1.166	1.02957	Putative uncharacterized protein
301	MTR_5g013150.1	0.99	1.3557	1.2313	0.7851	0.8777	0.9658	0.9158	Polycomb group protein EMBRYONIC FLOWER
302	MTR_8g098290.1	1	2.99257	1.2262	0.874133	0.991067	1.04827	0.8066	Putative uncharacterized protein
303	MTR_7g111020.1	0.97	0.0968	1.226	1.7613	0.9618	0.8553	0.7033	Glucose-1-phosphate adenylyltransferase
304	MTR_3g118500.1	1	0.1838	1.2243	1.1908	0.9356	1.0752	0.8458	Putative uncharacterized protein
305	MTR_3g065300.1	1	1.5506	1.2229	0.7644	1.233	1.1983	0.8295	Condensin complex subunit
306	MTR_3g020820.1	0.955	2.55395	1.2224	2.15745	0.9435	1.0402	0.8644	Putative uncharacterized protein
307	MTR_8g073920.1	0.9	2.0114	1.2218	1.1719	1.073	1.0054	0.8609	Ubiquilin-1
308	MTR_8g073920.2	0.9	2.0114	1.2218	1.1719	1.073	1.0054	0.8609	Ubiquilin-1
309	MTR_1g087730.1	1	0.8977	1.2216	1.1758	0.9841	0.932	0.9511	Putative uncharacterized protein
310	MTR_7g005940.1	0.91	1.8776	1.2206	0.8577	0.9753	0.918	1.0786	U box; U-box domain-containing protein
311	MTR_7g070940.1	1	1.7179	1.2171	0.9049	1.4901	0.9948	2.1074	UDP-glucuronosyltransferase 2B4
312	MTR_1g026140.2	0.955	1.00295	1.21495	0.99345	1.1195	1.1107	0.7436	Glutathione S-transferase
313	MTR_8g094690.1	1	4.6457	1.2148	1.2353	1.1326	0.8557	0.8951	Transcription factor HBP-1b(C1)
314	MTR_8g097200.1	1	0.8277	1.2123	1.1199	1.0009	0.9318	0.9552	Rho GDP-dissociation inhibitor
315	MTR_7g069740.1	0.82	2.6467	1.2114	1.2334	0.9868	0.8108	1.5847	DELLA protein GAI
316	MTR_2g008080.1	0.89	1.5873	1.2096	0.9074	1.166	1.0274	0.9557	Cytochrome b-c1 complex subunit
317	MTR_4g006880.1	1	0.8103	1.2096	1.4239	0.897	0.9056	0.9687	Sister chromatid cohesion protein PDS5-like protein
318	MTR_2g035220.1	1	1.0445	1.2086	0.9432	1.1482	1.0569	0.4521	ABA-responsive protein ABR17; Uncharacterized protein
319	MTR_2g014020.1	0.91	0.4408	1.2083	1.0543	1.116	0.977	1.1645	Transcriptional corepressor LEUNIG
320	MTR_5g037700.1	0.91	1.5171	1.2082	1.167	1.0409	0.9384	1.6657	TIR-NBS disease resistance-like protein
321	MTR_3g064070.1	0.91	0.6532	1.2074	0.8254	0.7062	1.2135	1.119	Oxygen-evolving enhancer protein 3-2
322	MTR_7g088820.1	0.952	0.85154	1.20614	1.28314	1.04576	0.9774	1.69592	Peptide transporter PTR2
323	MTR_5g018300.1	1	1.3337	1.2056	1.0791	0.9849	0.9956	1.4304	Esterase PIR7B; Uncharacterized protein
324	MTR_4g118770.1	0.99	3.9754	1.2048	1.1354	0.8832	1.0479	0.9309	Sodium/hydrogen exchanger
325	MTR_5g018250.1	0.8	0.3185	1.2045	0.8728	0.9322	1.0368	0.9617	Seed maturation protein
326	MTR_1g081240.1	0.91	0.1758	1.2029	1.27	1.0848	0.8811	1.2275	Pollen-specific protein SF21
327	MTR_5g018280.2	0.81	2.8274	1.2002	1.0695	0.9535	1.0238	1.2394	Methyl jasmonate esterase
328	MTR_6g082400.1	1	1.581	1.1991	1.3323	1.0691	1.0252	0.9317	Putative uncharacterized protein
329	MTR_3g013490.1	1	1.25	1.1989	0.8353	1.2046	1.1724	1.1104	Putative uncharacterized protein
330	MTR_1g105410.1	0.82	2.6829	1.1957	1.8988	1.1399	1.0735	0.9921	Peroxisomal carrier protein
331	MTR_7g092360.1	1	1.423	1.1932	0.9377	0.9551	0.9301	1.1983	Serine/threonine protein kinase Nek6
332	MTR_5g030950.1	0.865	2.71485	1.1918	1.29035	0.9426	1.1376	0.96425	Serine hydroxymethyltransferase
333	MTR_5g030950.2	0.865	2.71485	1.1918	1.29035	0.9426	1.1376	0.96425	Serine hydroxymethyltransferase
334	MTR_8g072440.1	0.9	0.2457	1.1877	1.1918	0.8618	0.9813	0.6382	Serine protease-like protein
335	MTR_3g014080.1	1	0.4617	1.1862	1.0333	0.9372	0.9808	1.0117	Resistance protein
336	MTR_5g085340.1	0.995	0.8578	1.18515	0.99695	0.8406	1.01795	1.16155	Nuclear factor NF-kappa-B p105 subunit
337	MTR_2g042430.1	0.91	0.5104	1.1845	1.1509	0.9904	1	0.7777	Adipocyte plasma membrane-associated protein
338	MTR_5g005520.1	0.91	0.3846	1.1844	1.1379	1.4865	1.0406	3.4048	Cysteine-rich receptor-like protein kinase
339	MTR_7g081750.1	1	1.192	1.1839	0.8605	1.0725	0.9331	0.8338	Subtilisin-like serine protease
340	MTR_7g081750.2	1	1.192	1.1839	0.8605	1.0725	0.9331	0.8338	Subtilisin-like serine protease
341	MTR_3g034610.1	1	0.0984	1.1791	0.9848	0.9545	0.875	0.8933	Organ-specific protein S2
342	MTR_2g012990.1	0.905	0.592325	1.17887	1.38135	0.972975	0.90185	1.01222	CIP7	related
343	MTR_8g077950.1	0.89	1.9853	1.1788	0.9971	0.8571	0.9396	1.0497	G-box binding factor
344	MTR_8g077950.2	0.89	1.9853	1.1788	0.9971	0.8571	0.9396	1.0497	G-box binding factor
345	MTR_2g080950.3	0.91	1.202	1.1783	0.8271	0.9668	0.9471	1.3909	Arf-GAP with coiled-coil	ANK repeat and PH domain-containing protein
346	MTR_4g078030.1	0.82	4.125	1.178	0.9791	0.9166	1	0.8795	ABC transporter B family member
347	MTR_4g077930.1	1	4.125	1.178	0.9791	0.9166	1	0.8795	ABC transporter B family member
348	MTR_2g013250.1	0.99	0.9484	1.17635	0.85415	1.0127	0.98575	0.84745	Dihydroflavonol-4-reductase
349	MTR_7g080230.1	0.895	2.15575	1.17615	1.43345	1.13515	0.9158	1.37795	Aspartic proteinase-like protein
350	MTR_7g080230.2	0.895	2.15575	1.17615	1.43345	1.13515	0.9158	1.37795	Aspartic proteinase-like protein
351	MTR_3g077110.1	1	2.024	1.1743	2.3935	1.1739	1.296	1.1237	MYB transcription factor MYB160
352	MTR_3g035960.1	0.71	2.4297	1.1741	1.2915	0.944	0.8547	0.8541	NBS-LRR type disease resistance protein
353	MTR_4g023500.1	0.73	1.182	1.1726	0.9681	0.9745	0.9991	0.64	tRNA 2'-phosphotransferase
354	MTR_5g092570.1	0.99	1.0779	1.1724	1	0.942	0.9402	0.9062	97 kDa heat shock protein
355	MTR_8g102850.1	1	3.7671	1.1724	0.9041	0.9938	0.9167	1.0366	CRS2-associated factor
356	MTR_4g080800.1	0.9	0.6787	1.1715	2.3192	1.0336	0.9677	0.6431	Endoplasmic reticulum-Golgi intermediate compartment protein
357	MTR_5g074580.1	0.99	0.8625	1.1713	0.9956	0.8745	0.89	0.6473	O-methyltransferase
358	MTR_2g005950.1	1	0.7934	1.17115	1.3437	1.03945	1.0298	0.78975	PHD finger protein 21A
359	MTR_2g088220.1	0.99	0.6121	1.1674	1.1672	1.049	1.088	0.8688	Putative uncharacterized protein
360	MTR_7g058460.1	0.706667	2.50413	1.16473	1.20403	1.0318	1.01977	0.8641	Transcriptional corepressor LEUNIG
361	MTR_3g092490.1	1	0.4091	1.1641	0.8204	0.9205	0.9378	1.0293	RNA-binding protein 24-B
362	MTR_8g041150.1	1	0.4816	1.1639	0.8717	1.0781	1.1388	0.782	Receptor protein kinase-like protein
363	MTR_1g071070.1	1	0.498	1.1623	2.1197	0.9861	1.0325	0.808	Putative uncharacterized protein
364	MTR_1g023600.1	1	0.814933	1.16193	0.958767	0.934633	0.894833	1.678	Resistance protein
365	MTR_1g017890.1	1	0.5925	1.1604	1.0107	1.0476	1.0361	1.0945	Putative uncharacterized protein
366	MTR_4g080030.1	0.966667	1.744	1.1598	1.1439	1.01927	0.991467	0.9658	Tyrosine-protein kinase ABL2
367	MTR_4g063060.1	0.905	1.03365	1.15605	0.8891	1.0185	1.04595	0.8987	60S ribosomal protein L23a; Uncharacterized protein
368	MTR_4g114140.1	0.72	2.2134	1.1557	1.066	0.9607	1.0232	0.944	Xylosyltransferase
369	MTR_5g096500.1	0.89	1.54822	1.15562	0.871525	0.87325	0.9181	0.768475	Zinc finger CCCH domain-containing protein
370	MTR_1g019790.1	1	1.9969	1.1553	1.1708	0.9706	0.9461	0.9062	Putative uncharacterized protein
371	MTR_8g087530.1	0.82	1.3364	1.1513	0.9268	1.0579	1	1.1176	Putative uncharacterized protein
372	MTR_4g108250.1	0.99	2.5627	1.15	1.425	1.2372	0.8076	1.2	Anthocyanin 3'-O-beta-glucosyltransferase
373	MTR_5g085360.1	0.906667	1.2458	1.1499	0.961533	1.00433	0.986967	1.048	Ankyrin repeat-containing protein
374	MTR_5g069040.1	1	0.7175	1.1483	1.0454	1	0.9591	0.8053	Auxin-induced protein 5NG4
375	MTR_3g096900.1	0.81	2.2978	1.1456	0.8089	1.2129	1.0633	0.7304	Beta-galactosidase
376	MTR_6g036750.1	0.89	0.859	1.1433	1.0069	1.0172	1.0585	1.024	Putative uncharacterized protein
377	MTR_7g058440.1	0.843333	2.38963	1.14247	1.2251	1.04937	1.01527	0.871633	WD-40 repeat-containing protein
378	MTR_8g078410.1	1	0.5571	1.1403	0.8235	1.0443	0.953	0.8697	Disease resistance-like protein
379	MTR_4g049340.1	1	0.26515	1.13975	1.52475	0.93395	1.03765	0.54435	Aquaporin SIP1-1
380	MTR_1g008460.1	1	1.6875	1.1397	0.9382	0.9583	1.0615	1.1724	BURP domain-containing protein
381	MTR_2g026310.1	0.99	1.8642	1.13835	1.06545	0.90045	1.02825	0.95405	Histone acetyltransferase complex component
382	MTR_8g088860.1	1	0.9685	1.1373	1.4567	0.9691	1.0462	1.1403	Glutelin type-A
383	MTR_5g075580.1	1	1.0236	1.137	1.0343	1.0042	1.002	1.1117	Ubiquitin carrier protein
384	MTR_1g101130.1	1	3.3818	1.1369	1.0048	1.1363	1.0589	1.078	Tubulin beta chain
385	MTR_7g111240.1	0.955	0.46345	1.1366	1.1143	1.0395	1.0458	0.7224	Rhicadhesin receptor
386	MTR_7g111240.2	0.955	0.46345	1.1366	1.1143	1.0395	1.0458	0.7224	Rhicadhesin receptor
387	MTR_4g092880.1	0.91	1.0195	1.1355	1.0481	0.8744	1.1164	0.8498	Bromodomain-containing protein
388	MTR_4g092880.2	0.91	1.0195	1.1355	1.0481	0.8744	1.1164	0.8498	Bromodomain-containing protein
389	MTR_3g035480.1	0.955	1.49685	1.13505	1.44205	0.99875	0.97165	0.9083	NBS-LRR type disease resistance protein
390	MTR_7g089780.1	0.99	0.5915	1.1341	0.9159	1.2179	1.0744	0.901	Alpha-glucosidase yihQ
391	MTR_3g083920.1	1	0.66025	1.1325	0.44565	2.4245	1.1465	2.65465	Chalcone synthase; Uncharacterized protein
392	MTR_2g013310.1	0.97	1.5136	1.13237	1.13847	1.07253	1.06133	1.028	Putative uncharacterized protein
393	MTR_3g079510.1	0.82	1.5152	1.1308	1.03	1.0122	1.0155	0.994	NADH cytochrome b5 reductase
394	MTR_1g100550.1	0.91	1.5152	1.1308	1.03	1.0122	1.0155	0.994	NADH cytochrome b5 reductase
395	MTR_7g076650.2	0.985	0.91055	1.1305	1.13955	1.0594	1.02435	0.80765	Malic enzyme
396	MTR_1g075430.1	1	1.3724	1.128	1.5	0.8735	0.8809	1.0512	Transcriptional regulator SUPERMAN
397	MTR_2g096640.1	0.91	1.2462	1.1271	0.3023	1.0686	1.0064	0.0861	Putative uncharacterized protein
398	MTR_2g075950.1	1	2.1037	1.1266	1.1041	1.0417	1.0405	0.7781	Ras-related protein Rab-11B; Uncharacterized protein
399	MTR_4g122890.1	1	1.2258	1.1266	0.967	1.08	0.9135	0.8823	Pectinesterase inhibitor
400	MTR_7g091050.1	0.99	1.2327	1.1241	1.1408	1.0002	1.0669	0.9053	Mitochondrial acidic protein mam33; Uncharacterized protein
401	MTR_8g043960.1	1	1.53045	1.12395	1.2139	1.0273	0.94495	0.456	BZIP transcription factor
402	MTR_1g015290.1	0.82	1.9897	1.1231	1	0.9369	1.3784	0.8214	Ultraviolet-B-repressible protein; Uncharacterized protein
403	MTR_5g065860.1	0.89	1.0303	1.1222	0.6205	0.9866	1.0099	1.2554	Chaperone protein dnaJ
404	MTR_7g011900.1	1	1.38025	1.12195	0.4991	1.1499	1.09155	2.22785	Isoliquiritigenin 2'-O-methyltransferase
405	MTR_5g088720.1	1	0.7957	1.1217	1.0402	1.0162	0.976	0.9167	Thioredoxin-related protein
406	MTR_5g088720.2	1	0.7957	1.1217	1.0402	1.0162	0.976	0.9167	Thioredoxin-related protein
407	MTR_5g088720.3	1	0.7957	1.1217	1.0402	1.0162	0.976	0.9167	Thioredoxin-related protein
408	MTR_4g091290.1	0.995	1.32425	1.1215	1.3892	0.9447	1.0461	1.1118	Protein AUXIN SIGNALING F-BOX
409	MTR_4g122750.1	1	14.0234	1.1214	1.3042	1.0621	1.0102	0.7656	Pectinesterase inhibitor
410	MTR_2g089170.1	1	0.7572	1.1198	1.1492	1.0417	1.0389	0.8546	Dehydration responsive factor
411	MTR_6g068790.1	0.995	0.78595	1.1174	1.22805	0.94705	1.00465	0.8759	Pentatricopeptide repeat-containing protein
412	MTR_4g114780.1	0.88	0.8754	1.1167	0.9992	0.9815	0.9906	0.8525	Protein YABBY
413	MTR_4g116460.1	1	1.3341	1.1167	0.9574	0.883	1.019	0.9454	RING finger protein
414	MTR_2g063600.1	0.82	1.6962	1.1157	0.0145	0.8396	1.0103	0.9134	Class I heat shock protein
415	MTR_2g063560.1	1	1.6962	1.1157	0.0145	0.8396	1.0103	0.9134	Class I heat shock protein
416	MTR_7g070930.1	0.845	0.81615	1.1148	0.86665	1.2144	0.9033	1.16295	Cytokinin-O-glucosyltransferase
417	MTR_1g008470.1	1	1.2352	1.1148	0.8245	0.9587	1.0933	1.0571	BURP domain-containing protein
418	MTR_3g051300.1	0.94	2.87853	1.11453	1.3443	0.984367	1.08437	0.834433	Heat shock 70 kDa protein 4L
419	MTR_5g023830.1	0.91	1.1918	1.11405	0.76435	0.98855	0.9557	0.8806	Ubiquilin
420	MTR_5g023830.2	0.91	1.1918	1.11405	0.76435	0.98855	0.9557	0.8806	Ubiquilin
421	MTR_5g045710.1	1	0.5471	1.1139	1.9724	1.4053	0.7085	0.6544	Alcohol dehydrogenase class-3
422	MTR_3g086180.1	0.99	0.6129	1.1136	0.7956	1.0093	0.9491	0.8461	Estradiol 17-beta-dehydrogenase
423	MTR_7g055710.1	1	0.636	1.1122	1.8936	1.1992	0.9811	0.3135	Cytokinin-O-glucosyltransferase
424	MTR_5g072340.1	0.905	1.7811	1.11205	1.0293	1.06395	1.051	0.93825	Nbs-lrr resistance protein
425	MTR_3g008530.1	0.91	1.1219	1.1111	0.9567	1.0863	0.9784	0.9921	Acid beta-fructofuranosidase
426	MTR_7g084160.1	1	0.6833	1.1086	0.8287	0.8802	1.0531	1.5758	Putative uncharacterized protein
427	MTR_5g074360.1	1	0.676	1.1083	0.9041	0.9538	0.9027	0.9523	Cation proton exchanger
428	MTR_5g074710.1	0.89	1.313	1.1081	0.623	0.9626	1.279	1.2333	Peroxidase
429	MTR_7g117190.1	1	1.1203	1.1058	0.805	0.9775	0.9867	0.6751	Leucoanthocyanidin reductase
430	MTR_7g117190.2	1	1.1203	1.1058	0.805	0.9775	0.9867	0.6751	Leucoanthocyanidin reductase
431	MTR_2g027690.1	0.96	2.4626	1.1039	1.0449	0.8878	0.9711	1.0044	Enhancer of mRNA-decapping protein
432	MTR_3g093000.1	1	2.4768	1.1033	0.8641	0.907	1.0954	0.8595	Putative uncharacterized protein
433	MTR_5g066730.1	0.99	1.1555	1.10308	1.186	0.78345	0.9933	0.9949	Kelch-like protein
434	MTR_7g086960.1	0.95	1.2982	1.101	1.3322	0.9801	1.1333	0.9194	Homeodomain-related; Myb-like protein A
435	MTR_1g041810.1	1	0.5706	1.101	1.0555	0.9523	0.8571	0.8468	F-box family protein
436	MTR_4g015630.1	0.8	0.8669	1.0973	1.188	1.0692	1.152	0.9141	Omega-3 fatty acid desaturase
437	MTR_5g090780.1	1	1.164	1.0967	0.9651	1.1171	1.2641	0.9253	Phytoene synthase protein
438	MTR_3g100430.1	0.91	0.7484	1.0965	0.7068	0.7215	1.0294	1.2184	Serine carboxypeptidase-like protein
439	MTR_3g107730.1	0.955	0.62325	1.0965	0.98745	1.0857	0.98715	1.01855	Anion exchanger family protein
440	MTR_4g072310.1	1	1.5517	1.0964	1.0945	0.9436	0.8648	0.7808	Auxin-induced protein-like protein
441	MTR_3g029590.1	1	1.673	1.0961	0.964	1.0115	1.0207	0.9709	Zinc finger CCCH domain-containing protein
442	MTR_1g092910.1	0.855	1.8259	1.0942	1.09385	0.98585	0.99875	0.9258	R3H domain-containing protein
443	MTR_7g076320.1	1	0.7388	1.0937	1	0.9178	0.9104	0.8767	Putative uncharacterized protein
444	MTR_3g048280.1	0.86	0.7978	1.09335	1.07455	0.99455	0.9937	0.92885	Glucan endo-1	3-beta-glucosidase
445	MTR_4g132420.1	0.95	0.8359	1.09285	0.9754	0.9787	1.0518	0.89555	Aspartic proteinase
446	MTR_4g077550.1	1	3.6351	1.0928	0.7472	0.9742	0.9593	1.0564	Putative uncharacterized protein
447	MTR_1g015840.1	1	0.6073	1.0915	0.9117	0.9864	0.8939	0.9466	Putative uncharacterized protein
448	MTR_3g019360.1	0.955	2.0757	1.09135	1.02295	0.99995	0.9424	1.48555	U-box domain-containing protein
449	MTR_2g005290.1	1	2.1818	1.0912	0.8639	1.0725	1.0955	0.8811	Mitogen-activated protein kinase kinase kinase
450	MTR_3g117990.1	0.82	0.4408	1.0911	2.3044	0.9313	0.9804	2.2943	Heparan-alpha-glucosaminide N-acetyltransferase
451	MTR_2g034150.1	0.9	2.2395	1.0905	0.9527	0.9922	1.0363	0.9586	Putative uncharacterized protein
452	MTR_2g101410.1	1	1.0219	1.0886	0.7809	1.1923	0.8764	0.8777	WD repeat-containing protein
453	MTR_2g065360.1	0.825	0.9061	1.08825	1.37275	0.97045	0.99625	0.51425	Cytochrome P450
454	MTR_1g012430.1	1	1.0683	1.0882	0.9973	1.182	1.007	1.4662	Arylacetamide deacetylase
455	MTR_2g013080.1	1	1.224	1.0869	0.8361	0.8521	0.9466	0.715	RING finger protein; Zinc finger	RING-type
456	MTR_7g100590.1	1	0.7077	1.0865	0.9937	1.1729	1.0089	2.1679	Transcription factor
457	MTR_3g071990.1	1	3.7398	1.0858	0.8181	0.8379	1.1234	0.6024	Cation proton exchanger
458	MTR_2g007970.1	0.91	7.4924	1.0848	1.3465	1.3792	1.3427	0.9572	Auxin-induced protein 5NG4
459	MTR_8g088160.1	0.98	0.9308	1.08455	1.3263	1.0789	1.21255	0.85185	Oxidoreductase Tas aldo/keto reductase family
460	MTR_4g078400.1	0.82	0.9782	1.0844	0.8965	1.0235	1.0389	1	O-acyltransferase WSD1
461	MTR_5g066060.1	0.996667	0.956	1.08407	0.9548	0.683167	1.19123	0.365467	Carbonic anhydrase
462	MTR_5g066060.2	0.996667	0.956	1.08407	0.9548	0.683167	1.19123	0.365467	Carbonic anhydrase
463	MTR_5g066060.3	0.996667	0.956	1.08407	0.9548	0.683167	1.19123	0.365467	Carbonic anhydrase
464	MTR_5g066060.4	0.996667	0.956	1.08407	0.9548	0.683167	1.19123	0.365467	Carbonic anhydrase
465	MTR_4g125180.1	0.993333	1.08293	1.08357	1.77097	1.19193	1.16837	0.912167	Subtilisin-like protease
466	MTR_6g078280.1	1	0.7925	1.0833	0.8491	0.8644	1.0854	0.9391	Miraculin
467	MTR_5g010930.1	1	0.9836	1.0817	0.0931	0.9405	0.9805	0.8965	Dehydration-responsive element-binding protein 1F; Uncharacterized protein
468	MTR_3g101290.1	1	0.6732	1.0808	0.6339	0.938	0.4663	1.3037	Myb transcription factor; Uncharacterized protein
469	MTR_1g092880.1	0.985	0.9087	1.0788	0.66065	0.89045	0.8211	0.76525	Hippocampus abundant transcript-like protein
470	MTR_3g056070.1	0.91	0.9458	1.0786	1.1521	0.8931	1.0625	0.9081	ABI3-interacting protein
471	MTR_2g020470.1	1	0.7268	1.0777	0.8108	0.9901	1	0.9183	Serine/threonine protein phosphatase 6 regulatory ankyrin repeat subunit C
472	MTR_4g068100.1	0.99	2.2762	1.0774	1.3419	1.1075	0.9553	0.914	Hydroxyacylglutathione hydrolase
473	MTR_1g102290.1	1	0.7655	1.0774	1.0434	0.9864	1.0675	0.9466	3-ketoacyl-CoA synthase
474	MTR_8g008990.1	1	1.3046	1.0765	1.3351	0.8576	1.0622	6.4789	UDP-glycosyltransferase
475	MTR_7g058440.2	1	2.876	1.075	0.9857	1.0508	0.9531	0.9375	WD-40 repeat-containing protein
476	MTR_3g083450.1	0.72	1.075	1.0746	0.9538	1.1147	1.0172	1	L-ascorbate oxidase-like protein
477	MTR_8g062790.1	0.98	7.8696	1.0742	0.8395	0.8968	0.9675	0.7234	IAA-amino acid hydrolase ILR1-like protein
478	MTR_1g116320.1	0.82	1.7708	1.0733	1.0434	1	1.7549	0.872	Putative uncharacterized protein
479	MTR_2g035810.1	0.81	1.8416	1.0731	0.9579	0.9594	0.9646	0.8403	Choline-phosphate cytidylyltransferase; Uncharacterized protein
480	MTR_7g092020.1	0.8	0.74775	1.0729	2.57855	1.17475	1.017	1.03265	Guanylate kinase; Guanylate kinase/L-type calcium channel region; Galactose oxidase	central
481	MTR_7g092020.2	0.8	0.74775	1.0729	2.57855	1.17475	1.017	1.03265	Guanylate kinase; Guanylate kinase/L-type calcium channel region; Galactose oxidase	central
482	MTR_5g022090.1	0.89	1.3648	1.0724	0.9054	1.0133	0.923	0.9324	F-box family protein
483	MTR_2g101500.1	0.97	0.0691	1.0721	1.0915	1.0134	0.971	1.0348	Auxin-responsive protein IAA
484	MTR_7g076650.1	0.926667	2.1773	1.07113	0.9869	1.06947	1.02657	0.8701	Malic enzyme
485	MTR_3g014510.1	0.88	0.8722	1.0705	1.0251	0.9454	0.9687	1.0331	Disease resistance protein I-2
486	MTR_1g081230.1	1	1.4437	1.0703	0.7328	1.0846	1.2	1.7987	Mitochondrial import inner membrane translocase subunit tim23
487	MTR_4g068230.1	1	0.5774	1.07	1.3857	0.9538	1.1157	0.9241	Arginine decarboxylase
488	MTR_2g013230.1	0.963333	2.55777	1.06837	1.08347	1.00097	0.940467	0.5863	Dihydroflavonol-4-reductase
489	MTR_2g013230.2	0.963333	2.55777	1.06837	1.08347	1.00097	0.940467	0.5863	Dihydroflavonol-4-reductase
490	MTR_5g031830.1	1	1.1836	1.0677	0.9745	1.1612	1.0312	0.9872	UDP-glucuronosyltransferase 1-1
491	MTR_2g082640.1	1	0.6551	1.0663	1.0092	0.9836	0.9701	1.1263	Transcription factor ILR3; Uncharacterized protein
492	MTR_7g024670.1	1	0.8963	1.0662	0.8113	1.0908	1.0829	1.3906	Dof zinc finger protein
493	MTR_8g040550.1	0.9775	1.24802	1.06612	1.19815	0.938	0.9972	0.93635	ERI1 exoribonuclease; Uncharacterized protein
494	MTR_7g109600.2	1	1.6819	1.0655	0.8355	0.9589	1.0603	0.8787	WRKY transcription factor
495	MTR_5g074380.1	1	1.4901	1.0645	0.8888	1.2727	0.9848	0.8857	Cation proton exchanger
496	MTR_5g094440.1	0.99	1.035	1.0642	1.0555	0.9729	0.9718	0.8641	Putative uncharacterized protein
497	MTR_2g084090.1	1	1.4017	1.0642	0.8717	0.9189	1.0281	1.0447	Peroxidase
498	MTR_2g028050.1	0.99	0.1531	1.0627	1.3489	1.08	0.983	0.6935	WD repeat-containing protein
499	MTR_2g011940.1	0.933333	3.274	1.06247	0.841433	0.935933	0.9043	1.12293	B3 domain-containing transcription repressor VAL2
500	MTR_8g073120.1	1	0.5844	1.062	1.1207	0.9807	1.1283	1.8609	Ring finger protein
501	MTR_5g017850.1	0.905	1.34515	1.06095	0.93285	0.83945	1.03505	0.8025	Peroxidase
502	MTR_2g103780.1	1	0.3311	1.0608	0.8229	1	1.1125	0.9736	EPIDERMAL PATTERNING FACTOR-like protein
503	MTR_7g052240.1	1	1.4526	1.0606	1.2763	1.1517	0.8991	0.8566	Putative uncharacterized protein
504	MTR_5g037610.1	0.91	0.837	1.0598	0.975	1.0786	0.8095	7.1354	TMV resistance protein N
505	MTR_3g093000.1	0.985	2.4522	1.0575	0.73	0.7948	1.04445	0.91615	Putative uncharacterized protein
506	MTR_4g075230.1	0.91	1.7848	1.0567	0.7759	1.0152	1.0147	1.1829	Fasciclin-like arabinogalactan protein
507	MTR_2g096340.1	1	0.9732	1.0566	0.973	1.0309	1.0343	0.8142	60S ribosomal protein L23a; Uncharacterized protein
508	MTR_7g028590.1	0.81	0.9923	1.0551	1.0865	1.0117	1.3333	0.909	Putative uncharacterized protein
509	MTR_3g101400.1	0.98	0.8156	1.0547	1.1518	0.9552	1	1.0735	Patatin-like protein
510	MTR_1g026070.1	1	4.7401	1.0546	0.6065	0.8824	0.8329	0.3793	RING finger protein
511	MTR_2g045480.1	0.945	2.1319	1.05385	0.91695	1.02195	0.9779	1.1449	Putative uncharacterized protein
512	MTR_5g022570.1	0.955	1.1988	1.05225	1.1399	1.28605	1.10485	0.903	Putative uncharacterized protein
513	MTR_4g087110.1	0.82	1	1.0519	0.5739	0.8627	0.6173	2.4244	Senescence-associated nodulin 1A
514	MTR_8g014050.1	0.99	0.2618	1.0515	0.7055	1.1109	1.0113	1.0444	Casein kinase-like protein
515	MTR_4g095260.1	1	0.9297	1.0511	1.0058	1.0765	1.0163	1.5598	ABI3-interacting protein
516	MTR_4g036300.1	0.88	1.5887	1.0506	1.0131	1.0136	0.9629	0.9518	Ripening-related protein
517	MTR_7g079300.1	1	1.1153	1.0505	1.0095	1.08	0.9175	1.0229	Subtilisin-like protease
518	MTR_3g085280.2	0.91	0.5221	1.0504	0.8671	0.9583	1.055	0.9909	Uncharacterized protein
519	MTR_4g028130.1	0.86	0.8245	1.05038	1.0599	0.94045	1.01428	0.9491	B3 domain-containing protein
520	MTR_5g092190.1	0.98	1.2422	1.0502	1.0285	1.268	0.9083	2.0693	Cc-nbs-lrr resistance protein
521	MTR_8g063220.1	0.91	1.1681	1.0496	1.6142	1.1684	1.066	0.782	Nucleobase ascorbate transporter
522	MTR_5g034990.2	0.99	0.2605	1.0484	1.1564	1.0127	1.0098	1.1954	Auxin-induced protein 5NG4
523	MTR_2g042430.2	0.955	0.56335	1.04835	1.23955	1.01545	0.9939	0.63785	Adipocyte plasma membrane-associated protein
524	MTR_4g092530.1	1	0.62665	1.04825	1.11485	1.12155	1.01495	1.16655	Receptor-like-kinase
525	MTR_8g020490.1	1	1.0136	1.0479	0.821	0.9764	1.2142	0.9125	Myb transcription factor; Myb-like transcription factor
526	MTR_3g018780.1	0.99	0.2786	1.0478	1.1228	1.2118	0.9852	0.3502	Annexin
527	MTR_4g081980.1	0.91	0.8156	1.0468	1.1818	1.0735	1.1269	1.0322	Transcription factor bHLH95
528	MTR_4g094050.1	1	0.7134	1.0466	1.0119	0.9277	0.9655	0.9615	White-brown-complex ABC transporter family
529	MTR_4g066940.1	0.71	0.7602	1.0461	1.0017	0.9332	0.9542	0.8898	Polyadenylate-binding protein
530	MTR_1g024080.1	0.72	0.7602	1.0461	1.0017	0.9332	0.9542	0.8898	Polyadenylate-binding protein
531	MTR_2g048580.1	1	0.3828	1.0454	0.9316	0.9142	0.8981	0.9462	F-box protein
532	MTR_5g089160.1	0.935	0.38485	1.04535	0.9348	0.89505	0.90125	1.0815	Receptor-like kinase
533	MTR_3g062450.1	0.986667	0.913467	1.0452	0.539467	1.09863	0.978	0.8386	Ubiquitin carrier protein; Uncharacterized protein
534	MTR_3g062450.2	0.986667	0.913467	1.0452	0.539467	1.09863	0.978	0.8386	Ubiquitin carrier protein; Uncharacterized protein
535	MTR_3g082720.1	0.81	1.8479	1.0449	0.7344	1.0568	0.9829	0.8434	Putative uncharacterized protein
536	MTR_3g086340.1	0.99	0.3077	1.0446	0.9268	0.9687	0.9342	0.7774	Oxysterol-binding protein-related protein
537	MTR_7g118320.1	0.936667	1.23333	1.04363	0.992367	0.995233	0.968233	1.05557	Caffeic acid 3-O-methyltransferase; O-methyltransferase	family 2; Dimerisation
538	MTR_7g010360.1	0.95	0.6718	1.04343	1.219	1.0645	1.05007	1.05103	RNA-binding protein
539	MTR_3g032200.1	0.91	0.4049	1.0431	0.7285	0.908	0.9598	1.0034	NBS-LRR type disease resistance protein
540	MTR_8g022980.1	0.903333	1.05687	1.04307	0.9964	0.950667	1.0782	0.9122	Fiber protein Fb21
541	MTR_5g059130.1	1	1.2	1.0426	1.1204	1.1348	0.9534	1	Flavonol synthase/flavanone 3-hydroxylase
542	MTR_8g041740.1	1	2.8843	1.042	0.9276	1.0441	0.9685	0.814	WD repeat-containing protein
543	MTR_5g035080.1	1	1.2903	1.04183	1.2841	0.853933	1.10633	0.638233	Putative uncharacterized protein
544	MTR_4g061340.1	1	10.0105	1.0412	0.8797	0.9846	0.9833	1.0092	F-box/kelch-repeat protein
545	MTR_4g093510.1	0.99	0.8913	1.0408	0.9696	1.0545	0.9061	1.0258	Putative uncharacterized protein
546	MTR_4g115120.1	0.99	5.0459	1.0407	1.2796	1.0229	1.0448	0.8372	Protein kinase 2B
547	MTR_8g039640.1	0.995	1.30695	1.0407	0.98175	1.09015	1.0127	0.96385	Zinc finger protein
548	MTR_5g071240.1	0.81	1.6609	1.0406	1.1267	0.9573	0.9539	0.9815	SelT-like protein; Uncharacterized protein
549	MTR_5g070700.1	0.81	1.1328	1.039	1.0434	0.942	1.0483	0.8311	Cytochrome P450; Uncharacterized protein
550	MTR_4g122760.1	1	0.9585	1.039	0.9375	0.921	0.9577	0.9142	Pectinesterase inhibitor
551	MTR_7g113790.1	0.985	1.41745	1.03845	0.9682	1.01145	0.9338	1.11755	Basic 7S globulin; Peptidase A1	pepsin
552	MTR_2g013260.1	1	0.3015	1.0384	1.1	1.0923	1	0.6842	Dihydroflavonol-4-reductase
553	MTR_2g013260.2	1	0.3015	1.0384	1.1	1.0923	1	0.6842	Dihydroflavonol-4-reductase
554	MTR_2g013260.3	1	0.3015	1.0384	1.1	1.0923	1	0.6842	Dihydroflavonol-4-reductase
555	MTR_2g013260.4	1	0.3015	1.0384	1.1	1.0923	1	0.6842	Dihydroflavonol-4-reductase
556	MTR_5g068570.1	0.995	1.41005	1.03805	1.9469	0.86825	1.05265	0.8435	Putative uncharacterized protein
557	MTR_8g104210.1	1	1.8758	1.0375	1.1247	0.874	0.9896	1.118	Putative uncharacterized protein
558	MTR_8g104210.2	1	1.8758	1.0375	1.1247	0.874	0.9896	1.118	Putative uncharacterized protein
559	MTR_8g104210.3	1	1.8758	1.0375	1.1247	0.874	0.9896	1.118	Putative uncharacterized protein
560	MTR_1g042800.1	1	0.6558	1.037	0.896	1.1068	0.9066	0.8925	Serine/threonine protein kinase Nek9
561	MTR_3g095800.1	0.945	1.0148	1.0365	0.87585	1.07	1.1265	0.99275	Putative uncharacterized protein
562	MTR_4g124000.1	0.91	0.985	1.0361	0.9791	1.1923	1.0777	0.783	ABC transporter B family member
563	MTR_2g018030.1	0.91	0.7079	1.0352	1.0147	0.9459	1.0138	0.9861	Putative uncharacterized protein
564	MTR_1g096000.1	0.98	1.1239	1.035	1.2151	1.101	0.8693	0.887	Parallel spindle
565	MTR_8g106330.1	1	1.7459	1.0338	1.0322	0.909	1.0333	1	MAP kinase-like protein
566	MTR_8g101720.1	0.91	1.9835	1.033	0.8791	0.9221	0.9523	0.8014	Xaa-Pro dipeptidase
567	MTR_4g072250.1	1	1.0833	1.0327	0.909	1.0833	0.8656	1.0701	Auxin-induced protein-like protein
568	MTR_5g017830.1	0.99	0.5467	1.0326	0.979	0.7926	1.0396	1.0823	CDPK-related protein kinase
569	MTR_5g089520.1	0.91	2.9943	1.0325	1.0157	1.0693	1.0475	1.0949	Putative uncharacterized protein
570	MTR_4g083210.1	1	0.8248	1.0325	0.8968	1.1136	0.9813	0.9609	L-ascorbate oxidase-like protein
571	MTR_4g095370.1	0.945	0.65675	1.03235	1.03455	0.95715	0.96405	0.80845	Prolyl 4-hydroxylase subunit alpha-1
572	MTR_5g071800.1	1	1.161	1.032	1.1641	1.0789	1.0789	0.7878	Nbs-lrr resistance protein
573	MTR_4g065670.1	0.81	0.8372	1.0316	0.9891	0.84	1.0493	0.9634	E3 ubiquitin-protein ligase
574	MTR_4g065670.2	0.81	0.8372	1.0316	0.9891	0.84	1.0493	0.9634	E3 ubiquitin-protein ligase
575	MTR_4g065670.3	0.81	0.8372	1.0316	0.9891	0.84	1.0493	0.9634	E3 ubiquitin-protein ligase
576	MTR_8g073210.1	0.955	0.82715	1.0312	1.66285	0.97405	1.0461	1.1801	Glutamate receptor 3.6
577	MTR_4g072810.1	1	1.5885	1.0312	1.0151	1.0158	1.0476	1.0491	Auxin-induced protein-like protein
578	MTR_8g091310.1	0.91	2.0864	1.0307	0.8974	1.0441	0.8815	0.9285	Glucan 1	3-beta-glucosidase
579	MTR_4g094060.1	1	0.151	1.0298	0.8095	1	1.1311	1.0151	White-brown-complex ABC transporter family
580	MTR_2g089450.1	0.99	0.75	1.0294	1	0.9718	1.0769	1	MYB transcription factor
581	MTR_6g069050.1	0.985	12.9421	1.0293	1.00985	0.96265	0.9739	1.04055	Putative uncharacterized protein
582	MTR_7g065230.1	1	0.3065	1.0293	1.0888	1.036	0.9687	0.3923	Putative uncharacterized protein
583	MTR_3g055240.1	0.89	0.7151	1.0291	2.3856	0.9126	1.0856	0.9192	TATA binding protein-associated factor-like protein
584	MTR_2g013450.1	1	2.05605	1.0288	0.9115	1.1273	1.1689	0.8034	Pentatricopeptide repeat-containing protein
585	MTR_4g049640.1	0.955	0.9706	1.02865	0.49235	0.94945	0.77645	0.9683	Inner membrane transport protein
586	MTR_5g015840.1	0.89	0.1974	1.0278	1.1872	1.1605	1.285	0.9204	Putative uncharacterized protein
587	MTR_1g008450.1	0.905	1.42985	1.02765	0.9588	1.0523	0.92745	0.98285	BURP domain-containing protein
588	MTR_2g101400.1	0.955	0.79685	1.02555	0.97025	0.9863	1.001	1.0587	Cell division control protein
589	MTR_4g116530.1	0.82	0.725	1.0232	0.1823	0.7405	0.7102	1.8435	Putative uncharacterized protein
590	MTR_1g016410.1	1	0.5018	1.023	1.6024	0.9793	0.9594	0.7957	Uncharacterized protein
591	MTR_3g086750.1	0.9925	0.9309	1.02277	1.02012	1.0727	0.9567	1.22425	Glucan 1	3-beta-glucosidase
592	MTR_3g096370.1	1	0.3083	1.0208	1.8671	1.2239	1.4208	1.9973	U-box domain-containing protein
593	MTR_4g073240.1	0.96	0.945033	1.01893	0.8632	1.18527	1.0691	0.756367	Ubiquitin carrier protein
594	MTR_4g073240.2	0.96	0.945033	1.01893	0.8632	1.18527	1.0691	0.756367	Ubiquitin carrier protein
595	MTR_8g043970.1	0.99	2.8306	1.01825	1.14815	1.1613	1.01245	1.11025	Calcium and calcium/calmodulin-dependent serine/threonine-protein kinase DMI-3
596	MTR_3g086220.1	0.9	0.1502	1.0174	0.8675	0.9493	1.0248	0.7945	Putative uncharacterized protein
597	MTR_7g087480.1	0.99	0.3539	1.0173	0.6298	0.9059	1.1007	1.0631	FAR1-related protein; Uncharacterized protein
598	MTR_7g090810.1	0.945	1.90025	1.01685	1.10695	1.0436	0.9907	0.9236	F-box family protein
599	MTR_7g090810.2	0.99	1.90025	1.01685	1.10695	1.0436	0.9907	0.9236	F-box family protein
600	MTR_8g091560.1	1	1.0641	1.0166	1.0468	0.9512	0.8777	1.165	RING finger family protein
601	MTR_6g077930.1	0.945	1.76575	1.0165	1.35775	0.9384	0.99335	0.9725	Putative uncharacterized protein
602	MTR_1g099110.1	0.85	0.51905	1.0163	1.24165	1.01375	0.95215	0.857	Serine/threonine protein kinase atg1
603	MTR_3g113840.1	0.91	0.8681	1.0159	1.044	0.974	1.0082	0.739	Putative uncharacterized protein
604	MTR_2g008440.1	1	2.15273	1.01573	1.32863	0.946833	0.977433	0.878267	F-box/kelch-repeat protein
605	MTR_8g062780.1	1	0.6282	1.0156	0.9029	0.9595	1.02	0.9696	Peroxidase
606	MTR_1g082690.1	0.99	1.4747	1.0153	0.9545	1.0793	1.0151	0.9285	BTB/POZ domain-containing protein
607	MTR_1g019510.1	0.91	1.0961	1.015	1.1574	0.9898	1.0652	0.8771	UDP-glycosyltransferase
608	MTR_6g069010.1	0.95	0.77355	1.01495	1.80625	1.0952	0.99485	0.964	Plastid DNA-binding protein
609	MTR_1g015020.1	0.89	1.8249	1.0149	0.9458	1.1101	1.0628	1.0622	Protein kinase 2B
610	MTR_8g061130.1	1	0.8685	1.01455	0.77485	0.9234	1.1132	1.0094	Translation initiation factor
611	MTR_2g081090.1	0.955	0.9278	1.0137	1.0722	1.00345	1.33565	1.0771	Chlorophyll a/b-binding protein
612	MTR_8g012410.1	1	0.7344	1.0133	0.9359	1.0074	1.0839	0.9758	Uncharacterized protein
613	MTR_7g092970.1	1	1.0301	1.0132	1.3811	1.0864	1.0746	0.6758	Metal tolerance protein
614	MTR_3g047590.1	0.9	0.75	1.0129	0.9356	1.116	1.0445	0.7493	Putative uncharacterized protein
615	MTR_3g095100.1	1	2.64903	1.012	1.29197	1.009	1.06257	1.0029	Brassinosteroid receptor
616	MTR_1g098250.1	0.99	0.7735	1.0115	1.2769	0.8281	0.981	0.8032	Putative uncharacterized protein
617	MTR_5g030920.1	0.995	1.0249	1.01135	0.8504	1.09625	0.9963	1.1487	Nodulation receptor kinase
618	MTR_5g030920.2	0.995	1.0249	1.01135	0.8504	1.09625	0.9963	1.1487	Nodulation receptor kinase
619	MTR_3g071980.1	1	0.9292	1.01105	0.8873	1.0455	1.11545	0.65905	Arogenate dehydrogenase
620	MTR_3g071980.2	1	0.9292	1.01105	0.8873	1.0455	1.11545	0.65905	Arogenate dehydrogenase
621	MTR_3g071980.3	1	0.9292	1.01105	0.8873	1.0455	1.11545	0.65905	Arogenate dehydrogenase
622	MTR_3g071980.4	1	0.9292	1.01105	0.8873	1.0455	1.11545	0.65905	Arogenate dehydrogenase
623	MTR_5g055070.1	1	0.8741	1.0105	0.7748	1.0457	0.8509	1.4691	Cysteine-rich receptor-like protein kinase
624	MTR_1g061530.1	0.91	7.7777	1.0104	1.05	1.0551	1.277	0.7382	Putative uncharacterized protein
625	MTR_5g043930.1	1	1.0232	1.0101	1.1888	0.9555	0.9831	1.0102	PEThy ZPT4-2
626	MTR_1g114150.1	0.73	4.642	1.009	0.8853	0.8906	0.9005	0.887	Lysine-specific demethylase 3B
627	MTR_2g076010.1	1	1.6351	1.0078	1.3404	1.1348	0.967	0.9411	Pathogen-related protein
628	MTR_5g022900.1	1	1.9108	1.0076	1	1.0135	1.0757	1.0317	F-box protein
629	MTR_3g085280.1	0.905	1.2284	1.00745	0.96285	0.9796	1.03495	0.94105	Uncharacterized protein
630	MTR_4g015650.1	0.91	3.059	1.0071	0.8347	1.0534	0.968	1.2291	Putative uncharacterized protein
631	MTR_4g005740.1	0.89	0.2552	1.0068	0.9759	1.027	1.0547	1.0428	Putative uncharacterized protein
632	MTR_2g080950.1	0.955	0.82155	1.0062	0.98855	1.0243	0.99165	1.40725	Arf-GAP with coiled-coil	ANK repeat and PH domain-containing protein
633	MTR_2g080950.2	0.955	0.82155	1.0062	0.98855	1.0243	0.99165	1.40725	Arf-GAP with coiled-coil	ANK repeat and PH domain-containing protein
634	MTR_1g116130.1	1	0.3047	1.0057	0.9375	0.8846	1.1162	0.9775	Putative uncharacterized protein
635	MTR_2g025710.1	0.86	2.16445	1.0054	1.44605	1.00465	0.9403	1.24705	Annotation was added to scaffolds in November 2011 Long-chain-alcohol O-fatty-acyltransferase
636	MTR_8g087930.1	1	0.4314	1.0054	0.4827	1.0909	0.9569	1.0222	Alpha	alpha-trehalose-phosphate synthase
637	MTR_2g026040.1	1	1.6681	1.0052	1.383	0.9715	0.9747	1.1156	Cysteine proteinase inhibitor
638	MTR_5g083690.1	0.73	1.0344	1.0051	1.56	0.9018	1.0374	1.4886	Polyadenylate-binding protein-interacting protein; Uncharacterized protein
639	MTR_7g113280.1	1	1.4896	1.0051	0.8351	0.7902	0.9285	0.8533	Putative uncharacterized protein
640	MTR_8g011430.1	1	0.8717	1.0036	0.9205	1.3151	1.2352	1.3203	S-locus-specific glycoprotein S6
641	MTR_4g100600.1	0.82	0.2791	1.0025	1.0029	0.9683	1.1808	0.9834	Gibberellin 2-beta-dioxygenase
642	MTR_4g100600.3	0.82	0.2791	1.0025	1.0029	0.9683	1.1808	0.9834	Gibberellin 2-beta-dioxygenase
643	MTR_4g022860.1	0.955	0.5211	1.0008	1.3322	0.97695	1.016	1.05315	Putative uncharacterized protein
644	MTR_5g032600.1	0.79	0.4644	1	1.0126	0.8904	0.8961	1.1587	Zinc finger-homeodomain protein
645	MTR_1g018810.1	0.91	1.2838	1	0.8686	1.1325	1	1.1562	Basic helix-loop-helix protein	putative
646	MTR_5g005590.1	0.99	1.8474	1	1.0136	1.0405	1.2063	1.0422	COBRA-like protein
647	MTR_2g087230.1	1	2.234	1	0.9399	1.0711	0.9629	1.5532	Protein kinase; Receptor-like protein kinase
648	MTR_3g030310.1	1	0.4936	1	0.8636	1.0277	0.8888	1.0138	F-box/kelch-repeat protein
649	MTR_5g079600.1	1	1.4069	1	0.9223	0.8992	1.0176	1.125	Uncharacterized protein
650	MTR_7g034960.1	1	0.7207	1	0.8888	1	1	1.0149	Isoflavone-7-O-methyltransferase
651	MTR_4g072130.1	0.94	1.81595	0.99985	1.2297	1.08285	1.0593	1.05005	Uncharacterized protein
652	MTR_5g037380.1	0.99	0.4251	0.9996	0.9398	1.0632	1.0962	0.3217	Uncharacterized protein
653	MTR_1g116530.1	0.955	1.0784	0.999	0.8981	0.99755	1.01885	1.09805	Survival of motor neuron protein-interacting protein
654	MTR_8g095370.1	1	0.661533	0.9989	0.965267	1.01713	0.933467	0.972633	Defensin
655	MTR_4g081010.1	0.91	0.5581	0.99855	0.8761	0.98115	0.98785	0.90935	Ubiquitin
656	MTR_4g081010.2	0.91	0.5581	0.99855	0.8761	0.98115	0.98785	0.90935	Ubiquitin
657	MTR_4g081010.3	0.91	0.5581	0.99855	0.8761	0.98115	0.98785	0.90935	Ubiquitin
658	MTR_4g081010.4	0.91	0.5581	0.99855	0.8761	0.98115	0.98785	0.90935	Ubiquitin
659	MTR_4g081010.5	0.91	0.5581	0.99855	0.8761	0.98115	0.98785	0.90935	Ubiquitin
660	MTR_4g081010.6	0.91	0.5581	0.99855	0.8761	0.98115	0.98785	0.90935	Ubiquitin
661	MTR_3g107320.1	0.87	1.5252	0.9983	1.026	0.911233	0.9912	1.01457	Phospholipase D
662	MTR_1g084780.1	1	0.5733	0.9975	0.7817	0.9086	0.9751	0.6979	Putative uncharacterized protein
663	MTR_2g086420.1	0.99	1.1018	0.9965	0.5309	0.9614	0.8982	0.9432	BZIP transcription factor
664	MTR_8g072610.1	1	0.6616	0.9964	0.6765	1.0328	1.0186	1.3254	Putative uncharacterized protein
665	MTR_1g045800.1	0.955	2.96195	0.99605	1.1265	1.037	1.10365	0.955	Ras GTPase-activating protein-binding protein
666	MTR_8g035590.1	1	1.0607	0.9957	1.1321	1.0522	0.9673	1.1658	Extended synaptotagmin-3
667	MTR_5g034910.1	0.993333	1.2553	0.995667	1.3285	1.09633	1.1457	0.996	Auxin-induced protein 5NG4
668	MTR_5g034910.2	0.993333	1.2553	0.995667	1.3285	1.09633	1.1457	0.996	Auxin-induced protein 5NG4
669	MTR_1g110180.1	1	0.9756	0.9956	0.9834	0.9015	1.0887	0.9747	Wall-associated receptor kinase-like protein
670	MTR_6g023080.1	0.81	0.6912	0.9953	0.9806	0.9656	0.9166	1.0171	Tether containing UBX domain for GLUT4
671	MTR_5g082920.1	0.73	0.8589	0.9948	0.9644	0.9679	1.0319	1.0315	Receptor kinase-like protein
672	MTR_7g084350.1	1	0.7917	0.9943	0.9183	1.0222	0.864	0.9072	Jasmonate O-methyltransferase
673	MTR_7g010710.1	0.995	1.48285	0.994	0.95015	0.95155	1.1495	0.9324	(E E)-alpha-farnesene synthase
674	MTR_4g124990.1	0.73	0.6802	0.9939	1	1.0595	1.0731	0.9213	Leucine-rich repeat receptor-like protein kinase
675	MTR_5g021610.1	0.91	0.8294	0.9936	0.9764	1.04	1	1.0259	Lactoylglutathione lyase
676	MTR_8g038250.1	1	1.0403	0.9935	1.0454	0.9886	1.2467	0.9873	Aspartic proteinase nepenthesin-1
677	MTR_7g012020.1	0.81	1.94	0.9934	0.8283	0.7527	1.1562	1.5781	O-methyltransferase
678	MTR_5g088400.1	0.955	1.8948	0.99305	0.79565	0.9266	0.94185	1.1554	Protein kinase 2B
679	MTR_2g044630.1	0.73	0.3681	0.9923	0.9396	1.106	0.8904	0.9848	Subtilisin-like serine protease
680	MTR_2g081440.1	1	0.9819	0.9923	0.971	1	1.1269	1.0156	Calcium-binding EF-hand; Caltractin
681	MTR_3g109860.1	1	0.4803	0.9923	0.9054	0.9846	0.897	0.942	Putative uncharacterized protein
682	MTR_6g008650.1	1	0.6488	0.9922	1.0891	0.8348	0.8505	1.1944	Cytochrome P450
683	MTR_3g020470.1	0.905	0.64835	0.9918	0.6983	1.05025	1.07245	1.22105	Resistance protein
684	MTR_4g127870.1	0.995	1.19935	0.99165	1.2579	1.0538	1.00375	0.56415	Ribulose bisphosphate carboxylase small chain
685	MTR_4g127870.2	0.995	1.19935	0.99165	1.2579	1.0538	1.00375	0.56415	Ribulose bisphosphate carboxylase small chain
686	MTR_5g010090.1	0.995	0.9167	0.9912	0.8273	1.02815	1.8253	0.92635	6-phosphofructo-2-kinase/fructose-2	6-biphosphatase
687	MTR_5g005920.1	1	0.8634	0.9906	0.9921	0.9099	0.9217	0.9639	Neutral cholesterol ester hydrolase
688	MTR_5g070490.1	0.955	1.0683	0.9902	0.84165	1.068	0.9921	1.0322	NBS-LRR resistance protein
689	MTR_4g092900.1	0.99	1.0433	0.989	0.9026	0.9787	1.0275	0.9253	Bromodomain-containing protein
690	MTR_8g038310.1	1	1.97615	0.98865	0.97015	1.05725	1.0632	0.94625	Aspartic proteinase nepenthesin-2
691	MTR_4g031820.3	0.9	2.4186	0.9886	0.9223	0.923	1.0886	0.8224	Cytochrome P450 monooxygenase CYP72A61
692	MTR_4g071030.1	1	1.1413	0.9886	0.886	0.9864	1.0416	0.9361	Putative uncharacterized protein
693	MTR_3g007970.1	1	0.5022	0.9883	0.6141	1.1098	1	1.0361	Eugenol synthase
694	MTR_1g018910.1	1	0.3379	0.9868	1.3058	1.0412	0.9913	0.8553	Leucine-rich repeat	plant specific; Uncharacterized protein
695	MTR_4g127150.1	1	1.2425	0.9864	1.3124	1.0419	1.0058	0.8734	Protein transport protein SEC61 gamma subunit
696	MTR_1g008590.1	0.73	0.6993	0.9861	1.0135	1.1333	0.95	1.0285	BURP domain-containing protein
697	MTR_1g007520.1	0.89	0.6993	0.9861	1.0135	1.1333	0.95	1.0285	Dehydration-responsive protein RD22
698	MTR_4g023120.1	1	0.927	0.9859	0.8796	1.2551	0.9914	1.1505	F-box protein
699	MTR_4g023570.1	1	0.1486	0.9859	1.0147	1	0.9722	0.053	F-box protein PP2-B14
700	MTR_5g073260.1	1	3.5607	0.9857	1.2405	1.0215	1.1481	0.9459	(+)-delta-cadinene synthase isozyme C2
701	MTR_5g066440.1	1	1.6022	0.9856	0.9254	0.9057	1.0268	0.8165	Protein VERNALIZATION INSENSITIVE
702	MTR_7g074290.1	1	3.0405	0.9852	1.0277	0.9565	0.9459	0.9714	Putative uncharacterized protein
703	MTR_5g070920.1	0.9	2.3972	0.985	1.0169	0.9701	1.0322	0.9436	Cytochrome P450
704	MTR_3g036600.1	1	0.9047	0.9848	0.6976	0.9411	1.0353	1.0206	F-box
705	MTR_8g092170.1	0.903333	0.9005	0.984733	1.0099	1.0352	0.9558	0.798033	Alkaline/neutral invertase
706	MTR_8g062700.1	0.97	1.58407	0.984	0.886567	1.08533	1.05037	0.7629	Paired amphipathic helix protein Sin3
707	MTR_5g083530.1	0.995	1.4168	0.9835	0.91625	0.948	0.948	0.8294	Arogenate dehydrogenase
708	MTR_5g083530.2	0.995	1.4168	0.9835	0.91625	0.948	0.948	0.8294	Arogenate dehydrogenase
709	MTR_7g111770.1	1	0.0724	0.9829	1.0024	1.3234	0.8345	2.0647	Putative uncharacterized protein
710	MTR_3g086050.1	1	0.9428	0.9821	0.0321	1.0384	1	1	Chloroplast small heat shock protein
711	MTR_4g094210.1	1	1.41595	0.98165	0.9385	1.075	1.03875	1.1817	Metacaspase-1
712	MTR_3g021060.1	0.9	0.52265	0.9815	1.2536	1.152	0.96575	0.6255	Putative uncharacterized protein
713	MTR_5g034990.1	0.926667	0.885967	0.9815	1.31543	0.9915	1.01433	1.10257	Auxin-induced protein 5NG4
714	MTR_3g019050.1	0.91	1.8476	0.9797	0.8525	1.078	1.04395	0.9675	Auxin-induced protein 5NG4
715	MTR_4g023090.1	1	0.5408	0.9791	0.929	1.011	1.0218	0.923	F-box/kelch-repeat protein
716	MTR_2g034860.1	1	2.3778	0.979	1.33	1.0463	0.9957	0.8003	FAR1-related protein
717	MTR_2g102210.1	0.775	0.9727	0.97885	0.94	1.09065	1.00305	0.9458	Beta-D-galactosidase; Pentatricopeptide repeat-containing protein
718	MTR_2g102330.1	0.91	0.9727	0.97885	0.94	1.09065	1.00305	0.9458	Beta-D-galactosidase; Pentatricopeptide repeat-containing protein
719	MTR_8g077800.1	1	2.5463	0.9785	0.9784	1.2222	1.0441	1.0144	Cytochrome P450 CYP90B14v2
720	MTR_5g068770.1	1	0.62105	0.978	1.19705	1.0347	1.17605	0.516	Lectin-domain containing receptor kinase A4.2
721	MTR_5g086150.1	0.995	0.63535	0.9777	1.0044	0.9764	0.9959	1.09475	Putative uncharacterized protein
722	MTR_3g027650.1	0.995	0.54995	0.97645	1.04705	0.953	1.02085	1.74605	DNA binding protein
723	MTR_8g041100.1	1	0.6042	0.9758	1.0967	1.0517	0.9365	1.0333	LRR receptor-like serine/threonine-protein kinase GSO1
724	MTR_3g072980.1	0.73	1.2275	0.9753	0.9397	1.0253	0.9294	0.835	3-ketoacyl-CoA synthase
725	MTR_1g093720.1	0.91	0.5319	0.9753	0.9746	0.9333	0.9868	0.9642	Leucanthocyanidin reductase; Leucoanthocyanidin reductase
726	MTR_8g011340.1	0.82	0.949	0.9752	1.0181	1.0919	0.8888	1.0327	Lipoxygenase
727	MTR_2g015270.1	0.95	0.534	0.97465	0.90285	0.9789	1.0116	1.0583	Glutamate receptor 2.7
728	MTR_5g074540.1	1	2.1234	0.9745	0.9855	0.9852	0.9117	0.9672	O-methyltransferase
729	MTR_2g013030.1	0.995	0.94885	0.9744	1.32015	0.935	0.9581	1.08195	Polyphenol oxidase A1; Tyrosinase
730	MTR_1g101600.1	0.99	1.0098	0.974	0.1085	0.932	0.5899	0.492	Dehydration-responsive element binding protein
731	MTR_8g006430.1	1	1.2353	0.9739	0.9501	0.9034	1.0132	1.1693	Chaperone protein DnaJ
732	MTR_2g059590.1	0.865	1.93355	0.9736	1.05645	0.9724	1.00465	0.98405	Argonaute protein group
733	MTR_4g124590.1	0.963333	1.03685	0.973133	0.96285	1.06055	0.977133	0.781017	1-phosphatidylinositol-3-phosphate 5-kinase-like protein
734	MTR_5g033100.1	0.95	1.95305	0.97255	0.9731	1.10665	0.94655	2.0035	Protein TRANSPARENT TESTA
735	MTR_3g050500.1	0.72	0.6503	0.9715	0.7272	1.1527	1.054	0.9777	Ankyrin repeat domain-containing protein
736	MTR_6g077680.1	1	0.308	0.9712	2.4392	1.1328	1.2239	0.8411	Mitochondrial protein	putative
737	MTR_4g101020.1	0.99	0.4403	0.9711	1.4857	1.0799	1.0121	1.0893	Uncharacterized protein; Vesicle-associated membrane protein-associated protein
738	MTR_7g114190.1	0.99	0.7835	0.9705	1.0347	0.9444	0.9734	1	Dehydroquinate dehydratase/ shikimate dehydrogenase
739	MTR_2g039480.3	0.903333	1.1541	0.969233	0.979367	1.14743	1.0885	1.12673	Putative uncharacterized protein
740	MTR_4g114770.1	0.865	1.7038	0.9688	1.0094	1.05285	1.034	0.92	Methyl binding domain protein
741	MTR_8g076100.1	1	1.3238	0.9685	1.1133	0.9321	0.9709	0.7822	Heterogeneous nuclear ribonucleoprotein Q
742	MTR_5g025980.1	0.8	1.0855	0.96835	1.10135	1.12055	1.06755	0.9837	Bystin
743	MTR_2g083260.1	0.99	0.7259	0.9679	0.8636	1	0.817	0.9873	Endoplasmic reticulum-Golgi intermediate compartment protein
744	MTR_8g094040.1	1	0.3204	0.9673	0.6989	1	0.9684	1.0994	Putative uncharacterized protein
745	MTR_3g023220.1	1	1.1238	0.9666	1.0882	0.8888	1.0317	1.0135	GDSL esterase/lipase
746	MTR_4g072730.1	1	1.6465	0.9666	0.9875	0.9506	1.0422	0.9375	Auxin-induced protein-like protein
747	MTR_6g069050.2	1	0.904	0.9659	0.9176	0.9213	0.9259	1.1	Putative uncharacterized protein
748	MTR_7g114890.1	0.955	0.95015	0.96555	1.00535	1.03235	0.9515	1.0634	MtN26 protein
749	MTR_7g114890.2	0.955	0.95015	0.96555	1.00535	1.03235	0.9515	1.0634	MtN26 protein
750	MTR_4g119550.1	1	3.4025	0.9653	1.7302	1.0207	0.9228	0.9944	Putative uncharacterized protein
751	MTR_5g078080.1	1	0.45425	0.9652	1.10595	1.0177	0.9662	0.9985	Leucine-rich repeat transmembrane protein
752	MTR_1g100680.1	0.77	2.0289	0.96495	0.8743	0.86355	1.0817	0.8857	Methionine synthase
753	MTR_3g079640.1	0.955	2.0289	0.96495	0.8743	0.86355	1.0817	0.8857	Methionine synthase
754	MTR_7g083120.2	1	0.9076	0.9648	0.9121	1.02	0.9597	1.1678	Putative uncharacterized protein
755	MTR_1g050530.1	0.955	1.4486	0.9639	0.98965	0.9947	1.01695	1.24715	(RAP Annotation release2) Galactose-binding like domain containing protein
756	MTR_1g050530.2	0.955	1.4486	0.9639	0.98965	0.9947	1.01695	1.24715	(RAP Annotation release2) Galactose-binding like domain containing protein
757	MTR_8g083450.1	0.99	0.396	0.9635	0.9232	0.6125	1.058	6.9744	Putative uncharacterized protein
758	MTR_8g103590.1	0.99	0.396	0.9635	0.9232	0.6125	1.058	6.9744	Putative uncharacterized protein
759	MTR_1g073160.1	1	0.7978	0.9632	0.8523	0.9457	1.0071	0.9927	Pentatricopeptide repeat-containing protein
760	MTR_7g100240.1	1	0.401	0.9632	1.256	1.139	1.2142	0.9366	Protein phosphatase 2c-like protein
761	MTR_7g012950.1	1	0.7425	0.9631	1.3946	1.136	1.0086	1.0026	UDP-glucose 6-dehydrogenase
762	MTR_4g096650.1	0.955	0.7904	0.96295	0.99395	0.9784	0.98305	0.91225	Putative uncharacterized protein
763	MTR_4g096650.2	0.955	0.7904	0.96295	0.99395	0.9784	0.98305	0.91225	Putative uncharacterized protein
764	MTR_4g100610.1	0.996667	1.34743	0.9629	1.07297	1.09747	1.09723	0.9925	1-aminocyclopropane-1-carboxylate oxidase
765	MTR_8g023100.1	0.89	0.6761	0.9623	0.8591	0.8716	1.0668	0.9042	Uncharacterized protein
766	MTR_2g014060.1	1	1.6666	0.9621	1.026	1.1037	1.1875	1.0347	Dof zinc finger protein-like protein
767	MTR_3g095340.1	1	1.2272	0.9619	0.6127	0.8134	1.115	1.1645	Citrate binding protein; Uncharacterized protein
768	MTR_5g071220.1	0.996667	1.56033	0.961733	0.8587	1.05033	0.912333	0.970567	NBS-LRR resistance protein
769	MTR_5g071220.2	0.996667	1.56033	0.961733	0.8587	1.05033	0.912333	0.970567	NBS-LRR resistance protein
770	MTR_7g090930.1	1	0.79775	0.9609	1.26545	0.9119	1.12235	0.6013	Uncharacterized protein
771	MTR_2g009040.1	0.97	0.8072	0.960867	0.958333	1.05617	1.02487	0.9333	Methyl binding domain protein
772	MTR_3g093520.1	0.995	1.75585	0.96085	1.2161	0.9642	1.0075	0.8038	Putative uncharacterized protein
773	MTR_7g110130.1	0.963333	1.83113	0.960633	1.0002	1.1848	1.2991	1.20847	Momilactone A synthase
774	MTR_2g100630.1	0.88	1.5276	0.96	0.7656	0.9549	0.9238	0.9328	Protein CHUP1
775	MTR_5g074340.1	1	0.6694	0.96	0.9428	1.0147	0.9104	1.0563	Cation proton exchanger
776	MTR_7g099260.1	1	0.1512	0.96	0.9506	0.839	1.0563	1.1194	TPR domain protein
777	MTR_5g083760.1	0.995	0.9162	0.95905	0.837	0.8995	0.99355	0.75895	Amino acid transporter
778	MTR_8g013930.1	0.82	0.7259	0.959	1.1666	0.9285	0.947	1.2079	Putative uncharacterized protein
779	MTR_5g037450.1	1	1.1467	0.9587	0.9223	0.9494	1.2134	1.1279	Resistance protein
780	MTR_4g071590.1	0.955	0.89505	0.95845	1.26185	0.9359	1.0372	1.61875	GATA transcription factor
781	MTR_8g030800.1	1	1.3571	0.9578	1.2393	0.8531	0.8972	0.9273	Putative uncharacterized protein
782	MTR_1g062200.1	0.99	0.3644	0.9577	0.8023	0.9863	1.0389	0.9861	RRP1
783	MTR_3g101210.1	0.945	1.1428	0.95745	0.9451	0.96545	0.9113	1.35175	Mitogen-activated protein kinase kinase kinase
784	MTR_2g028190.1	0.955	1.52465	0.95665	1.0321	0.983	1.0446	1.09035	Aspartic proteinase nepenthesin-2
785	MTR_7g076970.1	0.99	1.0869	0.9565	0.8589	1.014	1	1.0454	Ripening-related protein
786	MTR_7g005950.1	1	0.579	0.9563	0.7263	1.0446	1.0942	0.7517	Callose synthase
787	MTR_7g109600.1	1	1.49633	0.955433	1.04427	0.970767	1.04727	0.842	WRKY transcription factor
788	MTR_7g076350.1	0.98	0.7714	0.9554	0.8052	1.0443	0.8324	0.948	Pentatricopeptide repeat-containing protein
789	MTR_2g099570.1	1	0.3874	0.9551	1.0219	0.988	0.9615	0.8764	Lipoxygenase
790	MTR_3g034370.1	0.98	0.6745	0.955	0.4705	1.1975	0.9756	1.171	Putative uncharacterized protein
791	MTR_7g058430.1	1	1.71605	0.9547	1.2856	1.04025	1.03335	0.9443	E3 ubiquitin-protein ligase PRT1
792	MTR_3g100600.1	1	3.0275	0.9536	0.8675	1.0297	1.0412	1.0104	Pentatricopeptide repeat-containing protein
793	MTR_3g091770.1	0.73	0.3473	0.9533	1.1034	0.933	0.9506	0.9608	Putative uncharacterized protein
794	MTR_2g098080.1	1	1.1635	0.9532	0.9765	0.8926	1.0957	0.8702	Putative uncharacterized protein
795	MTR_8g017860.1	1	1.024	0.9532	1.1626	0.9651	1.0603	0.719	Putative uncharacterized protein
796	MTR_7g011570.1	0.9	1.6439	0.9531	0.76325	0.9329	0.9958	1.074	Vesicle transport v-SNARE; Vesicle transport v-SNARE; t-snare
797	MTR_5g079840.1	0.955	1.28905	0.9527	0.8392	1.06	0.93485	1.1465	Serine/threonine protein kinase
798	MTR_5g079840.2	0.955	1.28905	0.9527	0.8392	1.06	0.93485	1.1465	Serine/threonine protein kinase
799	MTR_2g097950.1	1	0.75	0.9523	0.955	1.0694	1.0375	1.2727	Aldehyde dehydrogenase
800	MTR_4g023500.2	0.775	2.3853	0.95165	1.0264	0.9633	1.1048	0.92115	tRNA 2'-phosphotransferase
801	MTR_1g009200.1	0.955	1.06825	0.95145	3.29775	0.9736	1.03655	0.7218	LATD/NIP
802	MTR_7g079840.1	0.98	0.4609	0.9511	1.0593	0.9407	0.9875	1.5596	Zinc finger CCCH domain-containing protein
803	MTR_6g074910.1	1	0.97305	0.9511	2.16425	1.129	1.0221	0.9243	Transmembrane 9 superfamily protein member
804	MTR_8g075230.1	1	1.098	0.9508	0.9	1.0181	1	0.9838	GDSL esterase/lipase
805	MTR_3g092640.1	1	1.0754	0.9502	0.3194	0.9549	0.9984	1.3499	StAR-related lipid transfer protein
806	MTR_3g092640.2	1	1.0754	0.9502	0.3194	0.9549	0.9984	1.3499	StAR-related lipid transfer protein
807	MTR_4g106800.1	1	0.9215	0.9496	1.037	1.1047	0.9098	0.8958	LIM domain protein
808	MTR_8g092320.1	0.91	0.4429	0.9487	0.9347	1.0697	1.0769	0.975	Uncharacterized protein
809	MTR_7g117890.1	1	0.57815	0.94835	0.81255	0.914	0.9502	1.1937	U-box domain-containing protein
810	MTR_5g074640.1	1	0.7677	0.9477	1.1442	1.0124	1.069	0.9337	Pseudouridylate synthase
811	MTR_5g080770.1	1	1.0998	0.9476	1.1704	0.947	0.9785	1.5663	Mannose-1-phosphate guanyltransferase
812	MTR_5g030480.1	0.99	0.7198	0.9475	0.9967	0.9724	1.1784	1.019	Uncharacterized protein
813	MTR_6g052140.1	1	0.7258	0.9475	0.8387	1.1741	1.0686	1.1259	40S ribosomal protein S3
814	MTR_2g014460.1	1	1.1503	0.94745	1.2395	1.01795	0.9865	0.84035	Phosphorylase
815	MTR_2g076320.1	1	0.978	0.9467	1.3008	0.8903	1.1551	0.8073	Putative uncharacterized protein
816	MTR_4g100600.2	0.87	0.865267	0.946567	1.2148	1.03933	1.248	0.912867	Gibberellin 2-beta-dioxygenase
817	MTR_8g072560.1	0.99	0.9473	0.9465	1.1369	0.9879	1.0206	0.9778	Transporter	putative
818	MTR_6g015040.1	0.91	1.6963	0.9464	0.7381	0.9404	0.9776	0.9671	Sister chromatid cohesion
819	MTR_7g082920.1	0.99	1.6557	0.9451	0.7764	1.3202	1.0195	2.4592	Putative uncharacterized protein
820	MTR_3g101410.1	0.906667	1.1692	0.944167	0.547533	0.9854	0.934267	1.25897	Patatin-like protein
821	MTR_8g020870.1	1	2.4535	0.9439	1.009	1.0216	0.9415	0.9596	Serine rich protein
822	MTR_3g104950.1	0.91	0.8562	0.9438	0.9347	0.8521	1.17	0.9888	Ultraviolet-B-repressible protein; Uncharacterized protein
823	MTR_5g013030.1	0.99	2.2645	0.9435	0.5192	1.1376	0.6842	3.5033	RING-H2 finger protein ATL1E
824	MTR_4g068560.1	1	2.7086	0.9426	1.5329	0.878	0.9798	3.5755	Putative uncharacterized protein
825	MTR_7g092350.1	1	2.6826	0.9426	0.7074	1.1012	1.052	0.977	Putative uncharacterized protein
826	MTR_2g101560.1	1	5.1321	0.9424	1.9513	1.0519	1.0838	0.671	TGF-beta receptor	type I/II extracellular region
827	MTR_2g080980.1	1	1.0368	0.9422	1.2867	1.1393	1.0175	0.9419	Cotton fiber expressed protein
828	MTR_3g031470.1	0.995	2.1588	0.94175	0.62635	1.0929	1.15185	0.6325	LRR receptor-like serine/threonine-protein kinase FEI
829	MTR_5g040900.1	1	0.4251	0.9415	1.1212	0.9714	1	1.1	NBS-LRR resistance protein
830	MTR_1g070840.1	0.91	1.1567	0.9411	1.2307	1.0233	1.1416	1.0813	Single-stranded DNA-binding protein
831	MTR_5g029620.1	0.91	3.5101	0.9407	0.8435	0.9634	1.0158	1.0467	Putative uncharacterized protein
832	MTR_3g078000.1	0.91	0.4304	0.9406	1.6552	1.1222	1.0821	0.7162	Fibroblast growth factor receptor
833	MTR_5g070330.1	0.945	0.56355	0.9405	0.9125	1.04845	0.875	0.96905	Vacuolar cation/proton exchanger
834	MTR_7g065160.1	1	4.8341	0.9404	1.1041	0.9201	0.9964	0.7089	Protease inhibitor/seed storage/LTP family protein
835	MTR_2g042370.1	1	0.3893	0.9402	0.8947	1.0144	1	1.0307	Adipocyte plasma membrane-associated protein
836	MTR_7g108810.1	0.82	0.996167	0.9397	1.08617	0.9864	1.0284	0.962867	Pre-mRNA-splicing factor SF2
837	MTR_8g041190.1	1	1.7896	0.9393	0.9078	1.0307	1.0819	0.985	Receptor-like kinase
838	MTR_1g106730.1	1	1.5027	0.9388	0.8984	0.7413	1.0055	0.8705	Zinc finger protein
839	MTR_6g078260.1	1	0.512	0.9388	0.9381	1.0268	0.8196	0.858	21 kDa seed protein
840	MTR_4g012540.1	1	0.6619	0.9387	2.6849	1.2524	1.01	1.1666	IST1-like protein
841	MTR_5g035180.1	1	0.7382	0.9387	0.8193	1.2189	1.1117	1.267	Nucleobase ascorbate transporter
842	MTR_8g074640.1	0.95	0.7673	0.9385	1.0023	0.9064	0.97095	1.2169	F-box protein
843	MTR_4g072590.1	1	1.4456	0.9384	0.9411	0.9384	0.9384	1.0156	Auxin-induced protein 15A
844	MTR_3g005330.1	1	1.959	0.938	0.9523	0.9591	0.952	0.9338	Pentatricopeptide repeat-containing protein
845	MTR_7g087450.1	1	0.5917	0.938	0.9225	0.9249	0.9854	1.0225	Regulation of nuclear pre-mRNA domain-containing protein 1B
846	MTR_4g101040.1	1	0.6942	0.9369	1.5505	1.1209	1.0075	0.8171	DEAD-box ATP-dependent RNA helicase
847	MTR_4g017280.1	0.91	0.745	0.9367	0.849	0.987	0.923	0.8777	Verticillium wilt disease resistance protein
848	MTR_5g025020.1	1	2.55495	0.93655	1.1051	0.97335	0.99305	1.56865	Lectin-domain containing receptor kinase A4.2
849	MTR_3g113710.1	0.935	0.93435	0.93615	1.2461	1.00715	0.93915	0.73665	Carboxy-lyase
850	MTR_3g113710.2	0.935	0.93435	0.93615	1.2461	1.00715	0.93915	0.73665	Carboxy-lyase
851	MTR_1g086180.1	0.97	0.9513	0.9358	0.8748	0.919833	0.996433	1.0064	Putative uncharacterized protein
852	MTR_1g008090.1	1	0.6893	0.9357	0.8977	0.9189	1.1285	1.0144	Putative uncharacterized protein
853	MTR_8g041570.1	1	3.2984	0.9355	0.8415	0.9832	0.987	1.1755	Putative uncharacterized protein
854	MTR_6g072450.1	0.94	1.05395	0.9353	0.94015	1.0714	1.05855	1.05045	Resistance-gene protein
855	MTR_2g007340.1	1	0.8055	0.9353	0.8174	1.0021	1.0681	1.0785	Thioredoxin-related protein
856	MTR_5g099370.1	0.71	0.3174	0.935	0.924	1.2477	1.1783	1.0138	Queuine tRNA-ribosyltransferase
857	MTR_4g086840.1	0.85	0.55165	0.9347	1.16045	1.07425	1.0542	0.71925	Two-component response regulator ARR14
858	MTR_7g037440.1	0.99	0.2672	0.9337	1.0135	0.9782	0.9608	1.0464	Glucose-6-phosphate 1-dehydrogenase
859	MTR_5g082700.1	0.995	1.562	0.93365	1.05535	0.99585	0.99245	0.82435	Dual specificity tyrosine-phosphorylation-regulated kinase
860	MTR_1g115950.1	0.79	1.01707	0.9334	1.00307	0.9831	0.965233	0.985633	Putative uncharacterized protein
861	MTR_2g035800.1	1	0.4691	0.9333	0.974	0.9342	0.923	1.0714	RING-H2 finger protein ATL2A
862	MTR_8g093560.1	0.99	0.6163	0.9325	1.0569	1.0614	0.8659	0.8358	Cysteine desulfurase
863	MTR_5g065350.1	0.86	0.8509	0.9321	0.523	0.96655	0.8705	1.1016	Putative uncharacterized protein
864	MTR_4g034860.1	1	0.69	0.9321	2.8412	0.9496	0.9696	0.8329	F-box protein
865	MTR_3g010010.1	1	1.5459	0.9316	0.8776	0.9786	1.0599	0.85405	WD-repeat protein-like protein
866	MTR_3g010010.2	1	1.5459	0.9316	0.8776	0.9786	1.0599	0.85405	WD-repeat protein-like protein
867	MTR_7g036890.1	1	0.6803	0.9307	1.41993	0.930933	1.1368	0.965567	Dynein light chain
868	MTR_5g070850.1	0.91	0.5574	0.9299	0.983	0.9512	1.0943	0.8106	Cytochrome P450
869	MTR_5g089170.1	1	1.2727	0.9296	1.2713	0.9653	1.3509	0.6074	Heat stress transcription factor B-4
870	MTR_2g025780.1	1	0.5672	0.9293	0.9292	0.9651	0.971	0.7355	Putative uncharacterized protein
871	MTR_8g012390.1	1	1.679	0.92925	0.68735	0.9874	1.04365	0.7947	Heavy metal ATPase
872	MTR_5g021880.1	1	0.8349	0.9291	2.3115	0.9186	0.9778	0.8084	F-box family protein
873	MTR_8g023310.1	1	1.5124	0.929	1.29545	1.09145	0.9582	1.398	Pectinesterase
874	MTR_1g091210.1	0.9	1.5436	0.9288	1.4048	0.9521	1	0.7972	Pentatricopeptide repeat-containing protein
875	MTR_4g133800.1	0.91	1.8686	0.9288	3.5357	1.2806	1.4881	1.2093	Peroxidase
876	MTR_2g039450.1	1	0.578	0.9276	0.931	1.0416	0.9577	1.027	Putative uncharacterized protein
877	MTR_5g029690.1	1	3.5025	0.9271	0.9155	1.0754	0.9936	0.9378	Pentatricopeptide repeat-containing protein
878	MTR_2g104010.1	0.995	2.3341	0.92695	1.89775	0.9693	1.0342	0.7331	Putative uncharacterized protein
879	MTR_1g007600.1	1	0.971	0.9268	0.9411	0.9074	0.9826	1	Pentatricopeptide repeat-containing protein
880	MTR_8g076080.1	0.9275	1.3274	0.926725	1.04127	0.974975	1.00095	1.12035	Zinc finger CCCH domain-containing protein
881	MTR_7g065680.1	0.9	0.9812	0.926	1.2446	1.0098	0.9733	1.2068	Putative uncharacterized protein
882	MTR_7g084330.1	1	1.0288	0.9259	1.0555	0.971	0.9189	0.9529	Jasmonate O-methyltransferase
883	MTR_5g029840.1	1	0.3326	0.9258	0.8918	0.9847	0.8152	0.74015	Myb-like transcription factor
884	MTR_8g102250.1	1	2.3126	0.9258	1.0288	0.921	0.9765	0.8177	Protein-tyrosine phosphatase mitochondrial
885	MTR_4g116320.1	0.995	0.41165	0.9252	1.08535	0.9307	0.9841	0.93725	F-box/kelch-repeat protein
886	MTR_4g102220.1	0.77	0.991	0.9247	0.9148	0.927	1.1028	1.7384	Putative uncharacterized protein
887	MTR_7g013240.1	1	1.5175	0.9247	0.9834	0.8932	0.9626	1.097	UDP-glucosyltransferase HRA25
888	MTR_4g107670.1	1	0.97575	0.92425	0.98065	1.004	1.0518	1.12305	Nitrate transporter (NTL1)
889	MTR_4g006270.1	1	0.8474	0.924	0.8214	1.0461	0.9583	1.1126	F-box/LRR-repeat protein
890	MTR_5g027460.1	0.993333	0.817333	0.923933	1.48823	1.03257	1.0522	1.40083	Putative uncharacterized protein
891	MTR_4g014480.1	1	1.1	0.9235	0.8064	0.9634	1.0909	1.1038	Plasma membrane calcium-transporting ATPase
892	MTR_6g042460.1	0.9	1.6363	0.923	0.8314	1	0.974	1.0263	F-box family protein
893	MTR_5g012420.1	0.9	0.2734	0.9226	1.0904	1.1431	1.0253	0.8051	Vesicle-associated membrane protein
894	MTR_5g012420.2	0.9	0.2734	0.9226	1.0904	1.1431	1.0253	0.8051	Vesicle-associated membrane protein
895	MTR_8g046150.1	1	1.7692	0.9225	0.971	0.942	0.9841	1.1093	Receptor kinase-like protein
896	MTR_3g077860.1	0.98	1.5201	0.9218	0.6574	0.9526	1.0625	0.925	Serine-protein kinase ATM
897	MTR_2g037930.1	1	1.57783	0.921533	0.9702	0.783467	0.991667	1.00257	TBC1 domain family member-like protein
898	MTR_3g014040.1	1	0.2514	0.9214	0.9137	0.9366	1.0344	0.9523	NBS resistance protein
899	MTR_5g078030.1	0.995	3.2431	0.9206	1.3536	1.13935	0.99965	0.7658	Cysteine-rich repeat secretory protein
900	MTR_4g073340.1	0.946667	0.458033	0.920467	1.00037	0.9431	0.9586	1.0566	Polyadenylation and cleavage factor-like protein
901	MTR_4g116330.1	0.995	0.7072	0.9204	1.0626	0.98865	0.987	1.04925	F-box protein
902	MTR_5g021450.1	0.91	2.281	0.91965	0.74705	0.98625	1.0348	1.0684	Zinc finger CCCH domain-containing protein
903	MTR_8g013950.1	0.9	0.3501	0.9196	5.2719	1.1744	1.0206	1.2515	GATA transcription factor
904	MTR_2g005880.1	0.79	0.4833	0.9195	0.9805	0.9886	1.0795	1.0609	Metallothiol transferase fosB
905	MTR_1g082480.1	1	2.284	0.919	1.2663	0.9601	0.883	1.4602	Transcription factor bHLH94
906	MTR_2g060720.1	0.905	0.69475	0.9185	0.90175	0.98575	0.9854	1.02975	Putative uncharacterized protein
907	MTR_2g060770.1	0.86	0.69475	0.9185	0.90175	0.98575	0.9854	1.02975	Putative uncharacterized protein
908	MTR_8g105330.1	1	1.8645	0.9185	1.0888	1.0055	0.9442	0.9881	E3 ubiquitin-protein ligase
909	MTR_5g037630.1	0.9	0.6424	0.9166	0.9	0.9144	1.0077	1.0416	TIR-NBS disease resistance-like protein
910	MTR_1g021710.3	0.99	0.3993	0.9166	0.8309	1.1092	0.9206	1.0178	F-box/FBD/LRR-repeat protein
911	MTR_7g086780.1	1	0.3915	0.9156	1.0017	1.1743	1.1389	1.1468	Dof zinc finger protein
912	MTR_5g023240.1	0.99	0.7874	0.9154	2.3322	1.9089	1.2328	0.6666	Lysine/histidine transporter
913	MTR_3g105320.1	0.91	1.5634	0.9151	1.126	0.9411	1.0914	0.4708	Kinase-like protein
914	MTR_5g024350.1	0.966667	0.9684	0.9143	1.11037	0.995967	1.01387	1.32447	Glutamate receptor
915	MTR_7g109860.1	0.905	0.68805	0.91425	0.9467	0.9666	0.9109	1.08625	Pentatricopeptide repeat protein
916	MTR_7g022810.1	0.72	1.0078	0.9142	1.1604	0.9821	0.9166	1.0606	Putative uncharacterized protein
917	MTR_8g075100.1	0.945	1.3668	0.9136	1.2341	1.1231	0.80185	0.57135	Peroxidase
918	MTR_7g111120.1	1	0.347	0.9134	1.1486	1.0762	1.1441	1.1323	Pentatricopeptide repeat; Pentatricopeptide repeat-containing protein
919	MTR_2g076960.1	0.81	0.8665	0.9131	0.9764	0.9778	1.0759	1.2989	14-3-3-like protein GF14
920	MTR_2g076960.2	0.81	0.8665	0.9131	0.9764	0.9778	1.0759	1.2989	14-3-3-like protein GF14
921	MTR_3g092060.1	1	0.7126	0.9131	0.82125	0.962	0.8102	1.82315	Mitochondrial chaperone BCS1
922	MTR_7g116380.1	0.9	0.7452	0.9129	1.0406	0.995	0.9781	0.9421	Serine/threonine-protein phosphatase
923	MTR_1g070970.1	1	1.3605	0.9125	0.4712	1.0432	1.0645	0.4435	Putative uncharacterized protein
924	MTR_2g042420.1	1	0.6163	0.9122	1.3282	1.0405	0.9878	0.498	Adipocyte plasma membrane-associated protein
925	MTR_1g104820.1	0.906	1.73002	0.9118	1.23918	1.0206	1.02436	0.92952	Cyclin T1
926	MTR_1g104820.2	0.906	1.73002	0.9118	1.23918	1.0206	1.02436	0.92952	Cyclin T1
927	MTR_1g104820.3	0.906	1.73002	0.9118	1.23918	1.0206	1.02436	0.92952	Cyclin T1
928	MTR_4g114620.1	0.855	1.0161	0.91175	0.82375	0.92535	1.0304	1.24205	Putative uncharacterized protein
929	MTR_5g084060.1	0.91	1.40395	0.91135	0.9554	1.0278	1.02855	1.0259	Protein transport protein SEC61 gamma subunit
930	MTR_5g084060.2	0.91	1.40395	0.91135	0.9554	1.0278	1.02855	1.0259	Protein transport protein SEC61 gamma subunit
931	MTR_1g041550.1	0.91	1.5417	0.9113	1.0889	0.7706	0.8277	0.9502	Cc-nbs resistance protein
932	MTR_3g095620.1	0.79	1.3098	0.9108	1	0.8911	0.9503	0.9555	Serine/threonine protein kinase GE16371
933	MTR_2g034140.1	0.89	1.0277	0.9105	1.1676	0.8875	1.1497	0.932	Putative uncharacterized protein
934	MTR_2g034140.2	0.89	1.0277	0.9105	1.1676	0.8875	1.1497	0.932	Putative uncharacterized protein
935	MTR_1g099040.1	0.99	1.0198	0.9102	0.9729	0.935	1	1.0833	Embryo defective 1075-like protein
936	MTR_7g065630.1	0.99	0.7219	0.9101	1.1604	1.114	1.0228	1.2508	Glutathione S-transferase
937	MTR_8g102620.1	0.96	1.2173	0.9085	0.9073	0.9972	0.9425	1.016	Malic enzyme
938	MTR_2g096660.1	1	0.7306	0.9081	0.9893	1.1724	1.047	0.9174	UDP-glucuronic acid decarboxylase
939	MTR_2g096660.2	1	0.7306	0.9081	0.9893	1.1724	1.047	0.9174	UDP-glucuronic acid decarboxylase
940	MTR_8g038570.1	1	0.639	0.9076	0.7941	1.2346	1.0161	0.8486	Disease resistance protein; Disease resistance protein RPM1
941	MTR_3g020490.1	1	1.5138	0.9068	0.8679	1.0116	0.9479	1.0408	Tir-nbs-lrr resistance protein
942	MTR_2g037760.1	1	2.3547	0.9067	0.8073	0.9596	0.9027	1.8195	Uncharacterized protein
943	MTR_4g012870.1	1	0.3296	0.9067	0.8618	0.8333	0.9361	0.9833	Peroxidase A2
944	MTR_8g104190.1	1	1.0092	0.9067	0.93775	0.7062	1.5683	1.111	CONSTANS-like zinc finger protein
945	MTR_2g099410.1	0.91	0.517	0.9066	1.0625	0.9782	1.0486	0.7137	Pentatricopeptide repeat-containing protein
946	MTR_8g035750.1	0.945	0.8683	0.90645	0.864	0.91505	0.9588	1.173	Neurobeachin-like protein
947	MTR_5g024730.1	1	0.9343	0.9055	1.5019	0.9078	0.9462	1.274	Ring finger protein; Uncharacterized protein
948	MTR_7g093130.1	0.99	0.9339	0.9053	0.9497	0.9703	1.1318	1.0246	Zinc finger CCCH domain-containing protein
949	MTR_5g093520.1	0.91	1.4821	0.9046	1.1728	1.0214	1.0542	1.3288	Dopamine beta-monooxygenase
950	MTR_5g023730.1	1	0.6786	0.9042	0.8817	1.0828	0.8847	0.7375	2-succinylbenzoate-CoA ligase
951	MTR_5g090770.1	0.955	0.8545	0.9036	1.5051	0.94025	0.88705	1.4387	NPR1-1 protein
952	MTR_7g075660.1	0.983333	1.41355	0.902867	0.936583	0.99705	0.95145	0.94435	Neurobeachin-like protein
953	MTR_4g021690.1	1	0.4415	0.9026	1.1727	0.8098	1.0563	0.8288	NBS resistance protein
954	MTR_2g037830.1	0.79	0.6639	0.9025	0.9024	0.9672	0.8648	1.1846	Cellulose synthase-like protein G1
955	MTR_2g037830.2	0.79	0.6639	0.9025	0.9024	0.9672	0.8648	1.1846	Cellulose synthase-like protein G1
956	MTR_4g124790.1	0.94	3.8799	0.9021	1.47105	1.12695	1.0633	1.33695	Peroxiredoxin Q
957	MTR_5g038430.1	0.955	0.9458	0.9019	0.94495	0.835	0.9612	0.9148	F-box/FBD/LRR-repeat protein
958	MTR_7g060840.1	0.955	1.25825	0.90155	1.0091	1.0487	1.07125	1.1208	Putative uncharacterized protein
959	MTR_5g018570.1	0.95	3.4433	0.90145	1.02695	1.0798	0.9834	1.3438	Kinase-like protein
960	MTR_3g118260.1	1	0.7028	0.9004	0.8605	0.9107	0.9899	0.9312	Chromo domain-containing protein LHP1
961	MTR_5g018850.1	1	2.25655	0.90005	0.86475	1.0122	0.98945	1.02285	Histone-lysine N-methyltransferase SUVR5
962	MTR_7g010120.1	0.995	0.6108	0.8991	1.20745	0.93325	1.01775	1.05155	Transcription factor style2.1
963	MTR_4g112490.1	1	1.7734	0.8988	1.2702	1.0749	0.8765	1.1142	Ethylene-responsive transcription factor
964	MTR_6g081120.1	1	4.3297	0.8988	0.2262	1.0649	0.8709	2.5436	Sucrose synthase
965	MTR_6g081120.2	1	4.3297	0.8988	0.2262	1.0649	0.8709	2.5436	Sucrose synthase
966	MTR_7g079370.1	1	1.6574	0.8974	0.9625	1.0281	0.8918	1.054	F-box protein
967	MTR_7g078180.1	0.94	1.58047	0.897333	0.7843	0.9933	0.986333	1.25697	TIR; TMV resistance protein N
968	MTR_7g079420.1	0.966667	1.26817	0.8968	0.763267	0.9578	1.11967	0.7626	F-box/kelch-repeat protein
969	MTR_4g122030.1	1	0.8671	0.8967	0.6861	0.9569	1	1.0574	Putative uncharacterized protein
970	MTR_5g043560.1	0.983333	1.32043	0.896633	0.999867	1.0167	1.0946	0.971267	Ganglioside-induced differentiation-associated protein
971	MTR_8g100160.1	0.996667	1.29697	0.896433	1.04377	1.0019	0.9065	1.26003	AML1
972	MTR_1g099380.2	0.73	1.4848	0.896	1.3904	1.1368	0.8776	1.0278	WD repeat-containing protein
973	MTR_3g079390.1	1	1.3488	0.8955	0.9177	1.1625	1.2291	1.3504	Putative uncharacterized protein
974	MTR_1g023770.1	1	0.959	0.8941	1.0144	1.0724	0.9452	0.8095	Germin-like protein subfamily 1 member
975	MTR_1g108650.1	0.936667	1.35877	0.893867	1.07083	0.9209	1.0092	0.962967	Tetratricopeptide repeat protein
976	MTR_2g086070.1	0.98	0.8444	0.892	1.8743	0.9678	0.8292	0.7066	DNA-directed RNA polymerase
977	MTR_5g012650.1	0.9	0.5502	0.8917	0.8717	0.9823	0.9727	0.8899	Auxin-induced protein 5NG4
978	MTR_4g022850.1	0.795	0.69865	0.8916	0.7793	1.0083	0.91655	0.49655	Zeaxanthin epoxidase
979	MTR_5g066000.1	0.89	0.7109	0.8916	1.1685	0.9688	1.1378	0.9963	Ubiquitin carboxyl-terminal hydrolase
980	MTR_7g012890.1	1	0.2151	0.891	1.0941	0.935	0.987	0.975	Pentatricopeptide repeat-containing protein
981	MTR_2g030420.1	1	1.1701	0.89085	1.1126	0.9968	0.9134	1.82365	Mitochondrial chaperone BCS1
982	MTR_7g101150.1	1	1.82415	0.8906	0.99675	1.0245	0.8424	1.1019	RING finger protein
983	MTR_7g101150.2	1	1.82415	0.8906	0.99675	1.0245	0.8424	1.1019	RING finger protein
984	MTR_8g035680.1	0.905	1.26405	0.89025	1.7607	0.72025	0.99735	1.42185	Cytochrome P450 monooxygenase CYP704G7
985	MTR_7g090760.1	0.8	1.1555	0.8898	1.5851	0.9558	0.9842	1	F-box/FBD/LRR-repeat protein
986	MTR_6g012860.1	0.8	1.0666	0.889367	1.06827	1.05863	0.984933	1.11177	Uncharacterized protein; Vesicle transport v-SNARE
987	MTR_5g078330.1	0.99	1.1228	0.8889	1.4541	0.9183	1.0758	1.4983	HMG-Y-related protein A; Uncharacterized protein
988	MTR_5g023040.1	0.73	0.2101	0.8885	0.8228	0.9658	0.9271	0.8232	Pentatricopeptide repeat-containing protein
989	MTR_1g008350.1	1	0.8851	0.8884	1.3146	1.0282	1.0799	0.7552	Protein Mpv17; Uncharacterized protein
990	MTR_8g035730.1	0.91	1.2192	0.8882	0.939	1.1428	0.9545	1.1184	BEACH domain-containing protein lvsC
991	MTR_5g068460.1	0.993333	2.57473	0.8878	1.1105	0.9867	0.985	1.1332	E3 ubiquitin-protein ligase synoviolin B
992	MTR_5g017550.1	1	11.1464	0.8873	1.0484	1.0162	1.0665	0.9466	Calcium-binding protein CML24
993	MTR_4g027160.1	0.876667	0.59	0.887267	0.6878	1.02867	0.8728	1.69763	Nudix hydrolase
994	MTR_5g012890.1	0.92	0.738	0.8869	1.0118	1.04123	1.1218	0.996033	40S ribosomal protein S12
995	MTR_5g012890.2	0.92	0.738	0.8869	1.0118	1.04123	1.1218	0.996033	40S ribosomal protein S12
996	MTR_3g055370.1	0.945	1.21705	0.88675	0.88125	0.89095	0.88365	0.8426	Putative uncharacterized protein
997	MTR_2g007990.1	0.99	2.22245	0.88615	1.1452	0.88935	1.0291	0.83975	Auxin-induced protein 5NG4
998	MTR_4g079810.1	1	0.6703	0.8861	0.3285	0.9603	0.9259	0.9351	Putative uncharacterized protein
999	MTR_1g087750.1	0.99	0.2736	0.886	0.8351	0.891	0.9542	1.0411	Heparan-alpha-glucosaminide N-acetyltransferase
1000	MTR_3g092200.1	1	2.341	0.88555	2.19945	0.86815	1.03185	1.07545	Putative uncharacterized protein
1001	MTR_7g016820.1	1	0.8222	0.885	1.147	1.0615	0.9295	1.1917	Chalcone synthase
1002	MTR_7g108330.1	0.912	1.09494	0.88488	1.14192	0.8743	0.9121	1.2448	MORC family CW-type zinc finger protein
1003	MTR_1g116210.1	0.97	2.10317	0.88455	1.1982	0.9848	1.0781	1.08832	Casein kinase-like protein
1004	MTR_2g102060.1	0.88	1.4014	0.8842	1.093	1.1392	0.9545	1.2337	Ras-related protein Rab-5C
1005	MTR_7g087570.1	0.98	7.8321	0.884	1.1847	1.1454	0.9924	4.1873	Dihydrofolate reductase
1006	MTR_8g101360.1	0.955	2.3528	0.88375	0.8077	0.9512	1.0426	1.3673	Auxin response factor
1007	MTR_4g072850.1	0.89	0.9097	0.8822	0.725	0.957	1.0194	0.7758	Auxin-induced protein-like protein
1008	MTR_1g085090.1	1	0.2109	0.8818	1.8209	1.3787	0.8729	1.7326	Peptide transporter PTR1
1009	MTR_2g099720.1	0.855	3.60715	0.88035	1.21615	0.96125	1.0021	0.9521	5'-nucleotidase surE
1010	MTR_2g099720.2	0.855	3.60715	0.88035	1.21615	0.96125	1.0021	0.9521	5'-nucleotidase surE
1011	MTR_1g011650.1	0.97	0.803325	0.879825	0.92285	1.02697	1.04555	0.89895	Pleiotropic drug resistance ABC transporter family protein
1012	MTR_6g012630.1	1	3.15135	0.8796	0.84425	1.0346	1.01805	1.17905	Poly(RC)-binding protein
1013	MTR_6g012630.2	1	3.15135	0.8796	0.84425	1.0346	1.01805	1.17905	Poly(RC)-binding protein
1014	MTR_8g095590.1	0.86	2.2311	0.879	0.92715	0.875	1.0398	1.02645	F-box/FBD/LRR-repeat protein
1015	MTR_1g045750.1	0.93	1.1452	0.8788	0.972067	1.00297	0.961133	0.876667	3-isopropylmalate dehydratase
1016	MTR_5g041780.1	1	0.6694	0.8787	0.9354	0.9655	0.9787	1.1282	Methyltransferase-like protein 7A
1017	MTR_1g083310.1	0.995	0.44855	0.87825	0.8565	0.88545	1.10535	1.07435	Putative uncharacterized protein
1018	MTR_1g102230.1	1	3.3918	0.8781	1.1113	0.9419	0.9863	0.4861	Alpha-L-fucosidase
1019	MTR_7g088500.1	0.9	0.1879	0.8779	1.1606	0.9583	1.0686	1.0425	E3 ubiquitin-protein ligase
1020	MTR_3g101910.1	1	0.2868	0.8771	1.5263	0.8355	1.0055	0.473	N-hydroxycinnamoyl/benzoyltransferase
1021	MTR_7g077700.1	1	1.2764	0.8766	1.0484	0.8934	0.9958	1.132	2-oxo acid dehydrogenase	lipoyl-binding site; Mediator of RNA polymerase II transcription subunit
1022	MTR_5g017050.1	1	1.2921	0.8763	1.0109	1.2093	1	1.0449	Nicotinate phosphoribosyltransferase-like protein
1023	MTR_8g093740.1	0.95	0.78985	0.8757	1.097	0.9956	0.95365	0.87605	Ras-related protein Rab-18-B; Uncharacterized protein
1024	MTR_7g078780.1	0.995	1.9644	0.8753	1.3524	0.933	0.96485	1.04795	TMV resistance protein N
1025	MTR_2g060650.1	0.87	0.84775	0.8739	0.98075	1.01385	1.10055	1.21525	Zinc finger CCCH domain-containing protein
1026	MTR_3g056190.1	0.86	2.687	0.8738	1.0622	0.9742	1.0747	0.8789	NBS-containing resistance-like protein
1027	MTR_3g077720.1	1	2.9312	0.8736	1.104	1.016	0.98	0.9348	Iron sulfur cluster assembly protein; Uncharacterized protein
1028	MTR_1g008360.1	1	0.7299	0.8735	1.0824	0.9313	1.1306	0.8104	Pentatricopeptide repeat-containing protein
1029	MTR_5g066730.2	0.97	1.5978	0.8733	1.0606	0.9666	1.1022	1	Kelch-like protein
1030	MTR_6g090130.1	1	1.3412	0.8733	0.6094	0.9676	0.9858	1.4953	6-phosphofructokinase
1031	MTR_7g071120.1	1	0.77835	0.87275	0.4626	0.92935	0.79175	2.3128	WRKY transcription factor
1032	MTR_7g071120.2	1	0.77835	0.87275	0.4626	0.92935	0.79175	2.3128	WRKY transcription factor
1033	MTR_7g071120.3	1	0.77835	0.87275	0.4626	0.92935	0.79175	2.3128	WRKY transcription factor
1034	MTR_7g071120.4	1	0.77835	0.87275	0.4626	0.92935	0.79175	2.3128	WRKY transcription factor
1035	MTR_1g110120.1	1	0.7407	0.8724	0.6759	0.9816	1.0245	2.6	Wall-associated receptor kinase-like protein
1036	MTR_5g074320.1	1	1.1629	0.8723	1.1153	0.909	1.0253	1.2051	Cation proton exchanger
1037	MTR_7g037430.1	1	3.5428	0.8714	1.1267	1.05	0.9843	1.1475	Pentatricopeptide repeat-containing protein
1038	MTR_8g018420.1	1	0.27155	0.87115	0.99815	0.81385	1.0254	1.85625	Lipoxygenase
1039	MTR_7g104290.1	0.72	1.0979	0.8707	0.8426	0.8854	1.1159	1.0853	Solute carrier family 35 member F1
1040	MTR_2g076070.1	1	0.7189	0.8687	1.1743	0.9205	1.2213	2.2827	Pathogen-related protein; Pathogen-related protein	related; Uncharacterized protein
1041	MTR_1g101280.1	0.91	0.3004	0.8686	0.8154	1.2317	1.1097	0.7331	Homeodomain protein (HB2)
1042	MTR_5g018990.1	1	0.2965	0.8675	0.7194	1.0125	1.0352	1.6777	Cytochrome P450
1043	MTR_7g079310.1	1	2.3615	0.8674	1.282	0.9351	0.901	1.3266	Protease-associated PA; Proteinase inhibitor I9	subtilisin propeptide; Xylem serine proteinase
1044	MTR_4g114250.1	0.8	0.9586	0.8673	0.8666	1.1666	0.9687	1.5638	Receptor like kinase
1045	MTR_4g114490.1	0.89	0.9586	0.8673	0.8666	1.1666	0.9687	1.5638	Receptor like kinase
1046	MTR_1g071540.1	0.99	0.8125	0.8662	0.7252	0.9995	0.9812	1.1122	Centromere protein
1047	MTR_5g030010.1	1	1.13765	0.8661	1.91495	1.27115	1.0474	1.24895	RING-H2 finger protein ATL3A
1048	MTR_4g070140.1	0.9	0.8551	0.8658	2.0516	1.055	1.1567	1.4932	Glycine-rich RNA binding protein
1049	MTR_4g081370.1	0.995	0.36565	0.86575	1.35645	0.956	1.01945	1.4644	Transcription factor ILR3; Uncharacterized protein
1050	MTR_4g081370.2	0.995	0.36565	0.86575	1.35645	0.956	1.01945	1.4644	Transcription factor ILR3; Uncharacterized protein
1051	MTR_7g011990.1	1	0.9595	0.8656	0.8349	0.7729	1.0202	1.594	Isoliquiritigenin 2'-O-methyltransferase
1052	MTR_4g124050.1	0.98	7.24	0.8654	0.7538	0.9728	0.9735	1.2474	ABC transporter ATP-binding protein
1053	MTR_4g124050.2	0.98	7.24	0.8654	0.7538	0.9728	0.9735	1.2474	ABC transporter ATP-binding protein
1054	MTR_4g076850.1	1	1.20445	0.86525	0.81495	1.00245	1.0962	1.088	Isoleucyl-tRNA synthetase
1055	MTR_4g076850.2	1	1.20445	0.86525	0.81495	1.00245	1.0962	1.088	Isoleucyl-tRNA synthetase
1056	MTR_2g007260.1	0.99	1	0.8651	0.8524	1	1.0229	1.171	Auxin-induced protein 5NG4
1057	MTR_3g062600.1	0.91	0.3119	0.8649	0.4576	1.0875	0.6247	1.115	60S ribosomal protein L10
1058	MTR_3g062600.2	0.91	0.3119	0.8649	0.4576	1.0875	0.6247	1.115	60S ribosomal protein L10
1059	MTR_4g130540.1	1	1.832	0.8647	0.0101	0.7106	0.7661	0.0676	Heat-shock protein
1060	MTR_1g011580.1	0.99	1.5175	0.8643	1.6202	0.8703	0.9257	7.9054	Gibberellin 3-beta-dioxygenase
1061	MTR_1g025290.1	1	1.5753	0.8641	1.2682	0.8346	1.0548	0.6408	Putative uncharacterized protein
1062	MTR_8g095060.1	1	1.99785	0.8641	1.7101	0.976	1.00365	1.3078	Magnesium transporter NIPA2
1063	MTR_4g079750.1	0.91	1.0896	0.8633	0.8306	0.8864	1.3606	0.763	Menaquinone biosynthesis methyltransferase ubiE
1064	MTR_1g007030.1	0.91	1.0647	0.8619	1.5156	0.9444	0.9655	1	Serine protease-like protein
1065	MTR_4g113020.1	0.955	0.9692	0.8617	1.47225	1.05755	0.9955	0.9159	Serine/threonine protein phosphatase 2A 57 kDa regulatory subunit B' iota isoform
1066	MTR_4g079460.1	0.82	2.1784	0.8612	0.664	0.9249	0.8588	1.2666	Putative uncharacterized protein
1067	MTR_1g079950.1	0.885	0.899875	0.861125	0.945575	0.9874	0.976975	0.916775	Serine/threonine-protein phosphatase
1068	MTR_1g079950.2	0.885	0.899875	0.861125	0.945575	0.9874	0.976975	0.916775	Serine/threonine-protein phosphatase
1069	MTR_5g014110.1	1	1.6193	0.8609	1.1312	0.9692	0.9928	0.9448	Putative uncharacterized protein
1070	MTR_1g045850.1	1	2.9428	0.8608	0.8777	1.0864	1.225	1.0267	Pentatricopeptide repeat-containing protein
1071	MTR_5g093440.1	1	1.0288	0.8596	2.1441	0.9686	0.9682	5.8117	Putative uncharacterized protein
1072	MTR_7g080280.1	0.99	0.7471	0.8588	1.2584	0.8806	1.0523	1.0619	Uncharacterized protein
1073	MTR_7g110360.1	1	0.5945	0.8586	1.1058	1.0909	0.8977	1.0109	F-box protein
1074	MTR_2g035120.1	1	1.3201	0.8583	1.513	0.9612	1.1774	1.2346	Pathogenesis-related protein PR10; Uncharacterized protein
1075	MTR_7g114370.1	0.95	1.07985	0.85795	0.8783	0.9291	0.97635	0.9504	WD repeat-containing protein-like protein
1076	MTR_7g098680.1	1	0.9469	0.8579	1.0506	1.1089	1.1313	0.6958	Putative uncharacterized protein
1077	MTR_1g106890.1	1	0.9052	0.8568	1.2993	0.965	1.0467	0.9061	Putative uncharacterized protein
1078	MTR_1g106890.2	1	0.9052	0.8568	1.2993	0.965	1.0467	0.9061	Putative uncharacterized protein
1079	MTR_7g006280.1	0.955	1.89325	0.85665	1.1213	1.0274	0.9879	1.3756	Epsin	N-terminal; ENTH/VHS; Epsin-like protein
1080	MTR_5g087500.1	0.99	1.9199	0.8558	0.6479	1.0126	1.00085	1.0431	Speckle-type POZ protein
1081	MTR_5g087500.2	0.99	1.9199	0.8558	0.6479	1.0126	1.00085	1.0431	Speckle-type POZ protein
1082	MTR_8g063550.1	1	1.7021	0.8557	1.1814	1.0085	1.0338	0.9433	NAC domain-containing protein
1083	MTR_3g021090.1	0.9	0.9412	0.8547	0.7371	1.009	0.9298	1.0966	GRAS family transcription factor
1084	MTR_7g088370.1	1	1.6013	0.8546	1.2304	0.9408	1.0114	1.0242	Histone-lysine N-methyltransferase	H3 lysine-9 specific SUVH1
1085	MTR_3g100040.1	1	0.6446	0.8521	1.0074	0.8844	0.994	1.5063	Two-component response regulator-like PRR37
1086	MTR_1g101340.1	0.98	0.4679	0.8518	0.8458	0.904	0.9957	1.0748	FAR1-related protein
1087	MTR_7g079400.1	1	0.3944	0.8514	0.8679	0.8679	0.968	1.1882	F-box protein interaction domain; Galactose oxidase	central; F-box/kelch-repeat protein
1088	MTR_5g070680.1	0.72	0.8958	0.8512	0.9443	1.2513	0.8201	2.2708	Alternative oxidase
1089	MTR_2g014380.1	0.91	0.4618	0.8508	1.5218	0.8393	1.1324	1.1666	Putative uncharacterized protein
1090	MTR_8g093290.1	0.91	1.1372	0.8508	0.8113	1.1339	0.8688	1.0333	WD repeat-containing protein
1091	MTR_8g066790.1	0.9	0.99495	0.84925	1.15055	1.0517	0.92115	0.9113	Putative uncharacterized protein
1092	MTR_3g104810.1	0.99	1.1766	0.848633	1.67047	1.00443	1.11133	1.10193	CCP-like protein
1093	MTR_7g089800.1	0.99	0.6452	0.8486	1.0138	0.929	1.0046	1.0762	TGA transcription factor
1094	MTR_7g089800.2	0.99	0.6452	0.8486	1.0138	0.929	1.0046	1.0762	TGA transcription factor
1095	MTR_4g106730.1	0.985	4.32755	0.8484	1.1563	1.11225	1.12605	0.863	Putative uncharacterized protein
1096	MTR_8g094600.1	0.865	2.8201	0.84835	1.4765	0.91265	1.1099	1.6073	Aldehyde dehydrogenase
1097	MTR_8g093550.1	0.89	1.544	0.8483	0.9032	1.1158	0.98	1.3118	Putative uncharacterized protein
1098	MTR_7g065290.1	0.99	1.4103	0.8481	0.6303	0.9746	0.8827	0.8283	Uncharacterized protein
1099	MTR_4g031820.1	0.905	1.8033	0.84745	0.96635	0.9321	1.0615	0.95355	Cytochrome P450 monooxygenase CYP72A61
1100	MTR_4g031820.2	0.905	1.8033	0.84745	0.96635	0.9321	1.0615	0.95355	Cytochrome P450 monooxygenase CYP72A61
1101	MTR_4g086540.1	1	3.8117	0.8472	0.856	1.3181	0.9711	1.0188	CXE carboxylesterase
1102	MTR_4g071120.1	1	0.6038	0.8469	0.745	0.9473	1.0009	0.6816	Uncharacterized protein
1103	MTR_2g006850.1	0.99	0.8623	0.8465	2.5389	1.4138	1.0502	0.729	Putative uncharacterized protein
1104	MTR_7g102610.1	0.95	1.6873	0.84545	1.0482	0.9528	0.9252	0.9341	Chromodomain-helicase-DNA-binding protein
1105	MTR_3g089170.1	0.99	5.752	0.8452	1.1504	0.8011	1.0325	0.8892	FAR1-related protein
1106	MTR_8g103380.1	0.81	0.932	0.845	0.8046	0.8093	1.0325	0.8685	Pentatricopeptide repeat-containing protein
1107	MTR_8g011650.1	0.82	1.831	0.845	1.4001	1.1203	1.0835	1.2152	Auxin-induced in root cultures protein
1108	MTR_8g103070.1	1	0.932	0.845	0.8046	0.8093	1.0325	0.8685	Pentatricopeptide repeat-containing protein
1109	MTR_3g082260.1	1	0.2242	0.8445	0.8026	0.9078	1.1176	1.0422	ATFP4
1110	MTR_4g107650.1	1	1.5848	0.8445	1.2766	1.011	0.9582	0.9302	Homeobox-leucine zipper protein ATHB-6; Uncharacterized protein
1111	MTR_5g009530.1	0.955	0.9333	0.8444	1.0189	0.93525	0.9907	1.0248	Histone acetyltransferase type B subunit
1112	MTR_7g011820.1	0.86	1.02815	0.8437	0.8952	0.961	0.9873	1.13365	WRKY transcription factor
1113	MTR_4g070420.1	1	1.8125	0.8437	1.2124	1.0811	0.9972	1.1545	Putative uncharacterized protein
1114	MTR_3g088930.1	1	1.0472	0.8429	1.0079	1.1818	0.943	1.11	Receptor protein kinase-like protein
1115	MTR_4g023440.1	0.91	1.1	0.8428	1.1888	0.9606	1.0912	1.1004	F-box protein
1116	MTR_8g075310.1	0.99	1.35505	0.84235	0.94335	0.82575	0.9861	0.8477	IAA-amino acid hydrolase ILR1-like protein
1117	MTR_2g088000.1	1	2.0384	0.8423	0.6807	0.92875	0.9842	1.1747	WRKY transcription factor
1118	MTR_4g133170.1	0.985	0.8779	0.8422	1.01175	1.04205	1.1197	0.68945	F-box family protein
1119	MTR_8g083500.1	0.725	1.23535	0.8404	0.97935	0.98665	1.09515	0.9508	Protein FRIGIDA
1120	MTR_8g103640.1	0.765	1.23535	0.8404	0.97935	0.98665	1.09515	0.9508	Protein FRIGIDA
1121	MTR_8g008820.1	1	3.84665	0.83875	0.85075	0.8908	0.9854	1.26175	Protein kinase 2B
1122	MTR_5g021860.1	0.81	3.0792	0.8374	1.4513	0.9699	0.968	0.9464	F-box
1123	MTR_2g015380.1	0.91	0.7083	0.8371	1.1039	1.0796	1.0967	0.9217	Nudix hydrolase
1124	MTR_3g088460.1	0.895	2.32785	0.8359	0.85475	0.8073	0.8631	1.3307	Metal transporter
1125	MTR_8g095750.1	0.895	2.32785	0.8359	0.85475	0.8073	0.8631	1.3307	Metal transporter
1126	MTR_4g090970.1	0.9	1.0661	0.83535	0.58585	1.1464	0.89455	1.26485	Calmodulin-binding protein
1127	MTR_4g090970.2	0.9	1.0661	0.83535	0.58585	1.1464	0.89455	1.26485	Calmodulin-binding protein
1128	MTR_4g123850.1	0.98	1.2645	0.83515	1.0011	0.99515	0.90705	1.37375	ABC transporter G family member
1129	MTR_8g032320.1	1	1.0151	0.8338	1.0737	1.1455	1.0028	0.8531	Elicitor-responsive protein; Uncharacterized protein
1130	MTR_5g027370.1	0.73	2.6758	0.8333	1.0777	1.0114	0.7811	0.9685	F-box family protein
1131	MTR_4g127420.1	1	0.7058	0.8333	1	1.0162	0.9441	0.7941	Zinc finger protein CONSTANS-like protein
1132	MTR_5g027330.1	1	2.6758	0.8333	1.0777	1.0114	0.7811	0.9685	F-box family protein
1133	MTR_5g074680.1	0.95	2.7611	0.83325	2.2561	2.8695	0.5662	0.85165	O-methyltransferase
1134	MTR_2g012360.1	0.82	1.5754	0.83275	1.1337	1.06925	1.0146	0.9312	Transmembrane protein 184C
1135	MTR_7g034970.1	0.95	0.65145	0.8325	0.8367	0.96175	0.8174	24.9597	Isoflavone-7-O-methyltransferase
1136	MTR_5g079680.1	0.955	1.9124	0.83145	0.7231	1.0587	0.99635	0.98315	Putative uncharacterized protein
1137	MTR_5g084770.1	1	0.5488	0.8312	0.8717	1.0757	1.0781	0.9411	GDSL esterase/lipase
1138	MTR_4g130410.1	0.82	0.4977	0.8311	1.0644	1.0452	0.9923	1.0601	Calcineurin subunit B; Uncharacterized protein
1139	MTR_1g023050.1	0.996667	1.03227	0.831033	1.2732	0.8199	0.976967	1.10867	BEL1-like homeodomain protein
1140	MTR_3g117150.1	1	1.5729	0.8299	1.0445	1.2113	1.0526	1.1875	Pentatricopeptide repeat-containing protein
1141	MTR_4g113720.1	0.9625	0.914325	0.8286	1.07535	1.01592	1.03012	1.0333	Putative uncharacterized protein
1142	MTR_7g022190.1	0.97	2.6035	0.8269	1.1666	0.9493	0.9747	0.8672	Uncharacterized protein; WD repeat-containing protein	putative
1143	MTR_8g039990.1	1	3.8552	0.8265	0.9353	1.0343	0.9705	0.5199	Mitochondrial inner membrane protease subunit
1144	MTR_3g034160.1	1	0.581	0.826	1.6033	0.9097	0.96025	1.0212	F-box/kelch-repeat protein
1145	MTR_1g089400.1	1	4.8263	0.8258	2.0237	0.9609	0.9572	1.8166	Serine/threonine protein phosphatase 6 regulatory ankyrin repeat subunit A
1146	MTR_8g023310.2	0.91	2.5376	0.8256	1.1333	1.0693	0.9196	1.3693	Pectinesterase
1147	MTR_1g021710.1	0.993333	1.44467	0.8256	1.07907	1.01773	1.00223	0.991567	F-box/FBD/LRR-repeat protein
1148	MTR_2g097910.1	1	2.96	0.8248	0.7729	1	1.1064	0.804	MYB transcription factor
1149	MTR_2g101640.1	0.963333	1.35237	0.8243	1.20573	0.993633	1.0187	0.968967	TGF-beta receptor	type I/II extracellular region
1150	MTR_6g005840.1	1	0.2894	0.8232	0.8051	0.9634	1.0028	0.8365	DNA mismatch repair protein Msh6
1151	MTR_2g083860.1	0.99	2.7173	0.8226	1.2617	0.9936	0.9351	1.1153	Ras-related protein Rab-11A
1152	MTR_2g039480.1	0.94	1.14196	0.82088	1.1307	1.05072	1.02762	1.56828	Putative uncharacterized protein
1153	MTR_2g039480.2	0.94	1.14196	0.82088	1.1307	1.05072	1.02762	1.56828	Putative uncharacterized protein
1154	MTR_8g040860.1	1	0.9152	0.8204	1.0531	1.0382	0.783	1.1093	Hormone-sensitive lipase
1155	MTR_3g080960.1	1	0.8586	0.819	0.9807	0.92	1.0104	0.9627	Serine/threonine protein kinase WNK8
1156	MTR_4g053880.1	1	0.6371	0.8187	1.8203	1.4419	1.142	0.4339	Fatty acyl-CoA reductase
1157	MTR_5g088340.1	0.91	0.6305	0.8186	1.3575	1.1017	1.0334	1.5714	ABC-type transport system involved in resistance to organic solvents periplasmic component
1158	MTR_4g111840.1	1	0.141	0.8159	0.8055	1.0421	1.0154	0.6396	Putative uncharacterized protein
1159	MTR_4g112270.1	1	0.141	0.8159	0.8055	1.0421	1.0154	0.6396	Putative uncharacterized protein
1160	MTR_4g064570.1	0.9	2.4657	0.8154	0.5684	0.922	0.97455	1.34155	RING finger protein
1161	MTR_2g100420.1	1	1.9867	0.8152	1.0661	0.9896	0.9499	0.979	Charged multivesicular body protein 1b; Uncharacterized protein
1162	MTR_7g083790.1	1	0.138	0.8139	1.6186	1.1174	1.1163	1.2093	Mitochondrial substrate carrier; Phosphate carrier protein
1163	MTR_3g105080.1	1	0.609	0.8136	1.8603	1.1651	0.9493	1.33	Putative uncharacterized protein
1164	MTR_5g013980.1	0.99	1.7365	0.8134	0.9755	0.9968	1.0017	0.9764	Vacuolar protein sorting-associated protein-like protein
1165	MTR_7g009940.1	1	0.6964	0.8126	1.3868	0.8309	1.2634	0.8726	Receptor kinase
1166	MTR_7g010100.1	0.945	0.93365	0.81205	1.28	0.9741	1.0817	0.8119	Protein vip1; Uncharacterized protein
1167	MTR_8g093580.1	1	1.25	0.812	1.1793	1.0111	1.0664	0.7502	NAC domain-containing protein
1168	MTR_4g106630.1	0.8	2.4175	0.8118	0.9974	0.9285	1.0821	0.6958	Putative uncharacterized protein
1169	MTR_2g012670.1	0.955	1.5546	0.8117	1.4447	0.9665	0.9551	1.11085	Leucine-rich repeat receptor-like protein kinase
1170	TC106115	-	0.8565	0.8102	1.2284	1.173	0.9846	0.71	CASTOR OS=Medicago truncatula GN=DMI1 PE=2 SV=1
1171	MTR_8g102550.1	0.91	0.9846	0.8097	0.8675	0.8791	1.1148	0.2488	Protein phosphatase 2C
1172	MTR_8g088880.1	1	0.3103	0.8095	0.9351	0.9671	0.8304	1.0677	Glutelin type-A; Uncharacterized protein
1173	MTR_5g083480.1	0.91	1.3576	0.8094	1.3458	1.1553	1.297	0.9894	Receptor-like kinase
1174	MTR_3g084200.1	0.73	6.1411	0.8079	0.5387	0.8275	1.2478	1.1879	Auxin-induced protein-like protein
1175	MTR_4g086330.1	0.99	0.47	0.8077	0.8245	0.911	0.8318	1.461	Placenta-specific gene 8 protein
1176	MTR_5g034970.1	0.93	0.4904	0.8058	1.35515	1.0386	1.09825	1.45215	Auxin-induced protein 5NG4
1177	MTR_4g022460.1	0.82	3.2331	0.8048	1.0459	1.0087	1.1221	0.908	NBS-containing resistance-like protein
1178	MTR_1g021110.1	1	7.1513	0.8045	0.8647	0.884	0.9575	1.8041	Nbs-lrr resistance protein
1179	MTR_5g095710.1	1	0.4709	0.8044	1.6263	1.1885	1.4621	0.7662	Putative uncharacterized protein
1180	MTR_8g039980.1	0.906667	1.45707	0.803167	1.33833	0.872067	0.8688	1.23277	Mitochondrial inner membrane protease subunit; Uncharacterized protein
1181	MTR_8g039980.2	0.906667	1.45707	0.803167	1.33833	0.872067	0.8688	1.23277	Mitochondrial inner membrane protease subunit; Uncharacterized protein
1182	MTR_4g038310.1	0.82	0.2675	0.8031	0.9237	1.045	1.0593	1.3559	IST1-like protein
1183	MTR_1g099380.1	0.855	1.71555	0.80235	1.217	1.107	0.8917	1.01175	WD repeat-containing protein
1184	MTR_2g005600.1	1	1.05495	0.80225	1.31055	1.0927	0.99655	0.95005	Regulator of nonsense transcripts 3A
1185	MTR_2g005600.2	1	1.05495	0.80225	1.31055	1.0927	0.99655	0.95005	Regulator of nonsense transcripts 3A
1186	MTR_2g005600.3	1	1.05495	0.80225	1.31055	1.0927	0.99655	0.95005	Regulator of nonsense transcripts 3A
1187	MTR_1g085190.1	1	0.0525	0.802	1.2589	1.1834	0.8963	0.636	Uncharacterized protein
1188	MTR_5g056550.1	0.955	0.8118	0.80195	0.72815	1.04735	1.0256	1.0377	Monoglyceride lipase
1189	MTR_3g110650.1	0.99	1.3689	0.8018	0.9436	1.0046	1.0267	0.8027	Poly(RC)-binding protein
1190	MTR_2g096160.1	1	0.848	0.8015	1.1626	1.0457	0.9989	1.142	Kinase-like protein
1191	MTR_3g117380.1	1	1.703	0.8002	1.0772	0.9666	0.9561	1.6497	GATA transcription factor
1192	MTR_7g087280.1	0.865	0.72425	0.8	1.5319	0.92885	0.9494	0.91285	Presenilin
1193	MTR_7g087200.1	0.955	0.72425	0.8	1.5319	0.92885	0.9494	0.91285	Presenilin
1194	MTR_5g059200.1	1	0.5367	0.7997	1.185	1.0448	0.9739	1.0985	Pathogenesis-related protein
1195	MTR_8g008970.1	0.91	0.7542	0.7992	1.5	1.0078	0.96	0.9921	UDP-glucose glucosyltransferase
1196	MTR_3g092020.1	1	1.2042	0.7986	1.1958	0.9772	0.9745	1.0876	F-box/WD repeat-containing protein
1197	MTR_3g092020.2	1	1.2042	0.7986	1.1958	0.9772	0.9745	1.0876	F-box/WD repeat-containing protein
1198	MTR_2g101710.1	1	1.5932	0.7983	1.1343	1.1344	1.0854	1.3005	Pentatricopeptide repeat-containing protein; Tetratricopeptide-like helical
1199	MTR_1g090520.1	0.82	2.5319	0.7978	1.0675	1.0309	1	1.2368	Receptor-like protein kinase
1200	MTR_3g114010.1	0.845	1.1	0.7966	0.73505	1.027	0.91325	1.6339	Putative uncharacterized protein
1201	MTR_7g011080.1	0.9225	1.43433	0.7965	1.3815	1.04855	0.990075	1.0279	KH domain-containing protein
1202	MTR_4g022540.1	0.995	0.83365	0.7964	1.02935	0.9812	0.9907	0.94765	NBS-containing resistance-like protein
1203	MTR_7g080980.1	1	2.3168	0.7943	0.9456	1.0509	0.9405	1.3604	AT-hook DNA-binding protein
1204	MTR_3g116810.1	0.99	0.874	0.7934	1.2892	0.9411	1.0731	0.9573	Putative uncharacterized protein
1205	MTR_1g043400.1	0.91	0.5563	0.7928	0.7798	0.9157	1.0222	0.8371	Cation proton exchanger
1206	MTR_1g045870.1	1	0.5563	0.7928	0.7798	0.9157	1.0222	0.8371	Cation proton exchanger
1207	MTR_4g055630.1	0.995	1.2467	0.79215	0.7318	1.0734	0.9834	1.33475	NBS resistance protein
1208	MTR_3g034990.1	0.99	1.829	0.7911	1.3282	0.8554	1.0209	1.0059	Pentatricopeptide repeat-containing protein
1209	MTR_4g086440.1	1	0.6614	0.7903	0.9411	1.0925	0.8376	1.0508	Putative uncharacterized protein
1210	MTR_6g088450.1	1	1.0175	0.78905	0.95235	0.9833	1.20945	1.4222	Myo-inositol transporter
1211	MTR_7g076250.1	1	0.2305	0.7889	1.208	0.9033	0.9725	0.8003	RING finger protein; Uncharacterized protein; Zinc finger	RING-type
1212	MTR_4g114170.1	0.91	1.4771	0.788	0.9553	1.0474	0.9843	1.009	Putative uncharacterized protein
1213	MTR_4g114410.1	0.91	1.4771	0.788	0.9553	1.0474	0.9843	1.009	Putative uncharacterized protein
1214	MTR_4g114410.2	0.91	1.4771	0.788	0.9553	1.0474	0.9843	1.009	Putative uncharacterized protein
1215	MTR_4g114410.3	0.91	1.4771	0.788	0.9553	1.0474	0.9843	1.009	Putative uncharacterized protein
1216	MTR_3g079480.1	0.905	1.73425	0.787	1.99375	0.8636	1.16885	1.24985	Cytokinin-O-glucosyltransferase
1217	MTR_1g100520.1	0.86	1.73425	0.787	1.99375	0.8636	1.16885	1.24985	Cytokinin-O-glucosyltransferase
1218	MTR_7g089360.1	0.89	0.4168	0.7864	1.3196	0.9662	1.1223	1.4355	Auxin efflux carrier component; Putative auxin efflux carrier protein 10
1219	MTR_4g103840.1	0.98	0.61245	0.78635	0.79055	0.8802	1.0476	0.12485	Putative uncharacterized protein
1220	MTR_7g089640.1	0.91	2.9444	0.7859	1.7655	1.2421	0.878	0.6046	F-box protein
1221	MTR_4g098530.1	0.99	0.85835	0.785	1.4298	0.7961	0.91145	1.9023	Leucine-rich repeat-containing protein
1222	MTR_3g098620.1	0.903333	1.08043	0.784833	1.4352	1.0204	0.953367	1.0391	Mei2-like protein
1223	MTR_3g085410.1	0.89	1.4008	0.7847	0.8112	1.0882	1.1603	0.9459	Mitochondrial import receptor subunit TOM20; Uncharacterized protein
1224	MTR_3g095260.1	0.81	1.4407	0.7843	1	1.0536	1.1032	0.9015	Ribonuclease P protein subunit p25
1225	MTR_5g043780.1	1	0.824	0.7837	0.9805	0.9746	1.0166	1.1197	Pentatricopeptide repeat protein
1226	MTR_1g013440.1	1	1.9652	0.7831	0.8733	0.9835	0.999	1.0139	Uncharacterized protein
1227	MTR_4g072910.1	1	2.0775	0.7824	0.8175	1.2603	0.9707	1.6041	Auxin-induced protein 6B; Uncharacterized protein
1228	MTR_7g075770.1	1	0.1839	0.7821	1.1389	0.9859	0.9591	1.0588	Putative uncharacterized protein
1229	MTR_3g028210.1	1	1.7109	0.7809	1.7572	1.3483	0.9796	1.876	Anthocyanin 5-aromatic acyltransferase; Malonyl CoA:flavonoid malonyltransferase 5
1230	MTR_3g027150.1	1	3.4347	0.7802	1.5282	0.9354	1.0273	0.801	Glutathione peroxidase
1231	MTR_1g021710.2	0.995	1.96735	0.7801	1.20315	0.972	1.04305	0.97845	F-box/FBD/LRR-repeat protein
1232	MTR_4g116190.1	1	0.4685	0.78	0.9223	1.2043	1.2	1.1111	Calcium binding atopy-related autoantigen
1233	MTR_3g086190.1	0.99	1.34775	0.7799	1.16235	1.1262	1.01305	1.09145	Short-chain dehydrogenase/reductase
1234	MTR_3g086190.2	0.99	1.34775	0.7799	1.16235	1.1262	1.01305	1.09145	Short-chain dehydrogenase/reductase
1235	MTR_3g061170.1	1	4.5127	0.7787	1.1586	0.9597	1.0824	1.3194	Chaperone protein dnaJ; Uncharacterized protein
1236	MTR_4g073090.1	1	1.6864	0.7786	1.3066	1.016	1.0027	2.6603	Putative uncharacterized protein
1237	MTR_6g077700.1	0.73	0.7195	0.7768	1.7111	0.991	0.9368	0.9321	RING finger protein
1238	MTR_6g079660.1	1	0.7195	0.7768	1.7111	0.991	0.9368	0.9321	RING finger protein
1239	MTR_8g106580.1	1	0.7805	0.7766	1.4711	1.1336	0.9507	1.355	Putative uncharacterized protein
1240	MTR_5g020740.1	0.91	0.6956	0.776	0.9421	1.1167	1.0324	1.2389	Isoflavone reductase-like protein; Uncharacterized protein
1241	MTR_1g089180.1	0.955	2.92995	0.775	1.58325	0.94525	0.9588	1.77435	Ankyrin repeat domain-containing protein; Vapyrin-like protein
1242	MTR_3g109090.1	1	0.3917	0.7725	0.9314	0.9936	0.995	0.973	RNA-binding protein
1243	MTR_3g109090.2	1	0.3917	0.7725	0.9314	0.9936	0.995	0.973	RNA-binding protein
1244	MTR_7g082750.1	1	0.3468	0.7724	0.5348	1.2073	1	1.1693	Putative uncharacterized protein
1245	MTR_4g090580.1	1	1.2182	0.77215	0.41155	1.0583	1.2359	1.69425	External NADH-ubiquinone oxidoreductase
1246	MTR_5g061690.1	0.99	1.3409	0.7721	1.4329	1.1187	1.1322	0.3531	Aspartic proteinase-like protein
1247	MTR_4g097010.1	0.99	0.808325	0.7713	1.03725	0.970425	1.02828	1.00695	Adenylyl-sulfate kinase
1248	MTR_3g099200.1	1	0.0954	0.7712	0.7961	0.9743	1.0498	1.7898	Molybdenum cofactor sulfurase
1249	MTR_7g032360.1	1	1.2402	0.7712	1.0054	1.0902	1.0826	1.1953	Pentatricopeptide repeat protein
1250	MTR_4g083540.1	0.91	0.4047	0.7697	0.9034	0.8364	1.0174	1.412	Baculoviral IAP repeat-containing protein 7-A
1251	MTR_7g112760.1	0.805	1.6992	0.7672	0.37665	0.9205	0.9882	0.2781	Arginine/serine-rich splicing factor
1252	MTR_7g112760.2	0.805	1.6992	0.7672	0.37665	0.9205	0.9882	0.2781	Arginine/serine-rich splicing factor
1253	MTR_7g112760.3	0.805	1.6992	0.7672	0.37665	0.9205	0.9882	0.2781	Arginine/serine-rich splicing factor
1254	MTR_3g032960.1	0.955	1.7526	0.7663	1.3769	0.9197	0.8633	1.22385	NBS-LRR type disease resistance protein
1255	MTR_8g020940.1	1	0.2915	0.7661	0.8465	1.1804	0.9243	1.1831	Cytochrome P450 monooxygenase CYP92A29; Flavonoid 3'	5'-hydroxylase
1256	MTR_1g087060.1	0.863333	1.06017	0.765567	1.03753	0.956433	1.0218	1.1692	Mediator of RNA polymerase II transcription subunit
1257	MTR_5g014330.1	0.99	0.8766	0.7646	0.9207	0.9962	0.9674	1.169	AP-2 complex subunit mu
1258	MTR_8g072150.1	1	0.9793	0.76385	0.90915	1.01775	1.0496	0.99215	Pentatricopeptide repeat-containing protein
1259	MTR_3g091860.1	0.905	1.0992	0.76275	1.2608	1.2102	0.9998	1.0907	RNA-binding protein with multiple splicing
1260	MTR_3g091860.2	0.905	1.0992	0.76275	1.2608	1.2102	0.9998	1.0907	RNA-binding protein with multiple splicing
1261	MTR_7g084590.1	1	2.7142	0.7626	1.0975	0.9828	1.0241	0.6604	Syntaxin	N-terminal; Syntaxin-22
1262	MTR_3g086760.1	1	1.372	0.7611	1.0366	1.1182	1.1288	2.9426	Putative uncharacterized protein
1263	MTR_2g082090.1	1	0.9902	0.761	0.3415	0.8309	0.9834	2.1347	GRAS family transcription factor
1264	MTR_5g024770.1	0.81	1.6204	0.7589	1.6298	0.8864	1.2583	0.8249	Mitochondrial phosphate carrier protein
1265	MTR_7g035020.2	1	5.3959	0.7573	0.915	0.87365	0.9429	1.1297	PHD finger protein
1266	MTR_1g099390.1	0.81	0.6785	0.7549	1.4787	0.9229	1	1.0834	WD repeat-containing protein
1267	MTR_8g058530.1	0.906667	0.760367	0.754267	1.0481	0.973267	1.03127	1.07747	Pre-mRNA-splicing factor SF2
1268	MTR_8g058530.2	0.906667	0.760367	0.754267	1.0481	0.973267	1.03127	1.07747	Pre-mRNA-splicing factor SF2
1269	MTR_8g058530.3	0.906667	0.760367	0.754267	1.0481	0.973267	1.03127	1.07747	Pre-mRNA-splicing factor SF2
1270	MTR_8g058530.4	0.906667	0.760367	0.754267	1.0481	0.973267	1.03127	1.07747	Pre-mRNA-splicing factor SF2
1271	MTR_3g116060.1	1	1.0543	0.7534	1.1146	0.9222	1.0895	1.5745	Monosaccharide-sensing protein
1272	MTR_3g116060.2	1	1.0543	0.7534	1.1146	0.9222	1.0895	1.5745	Monosaccharide-sensing protein
1273	MTR_8g005070.1	1	0.8979	0.753	1.2125	1.0154	0.9604	1.6972	Putative uncharacterized protein
1274	MTR_7g035020.1	0.966667	3.6889	0.751933	0.894967	0.868233	0.983633	1.20997	PHD finger protein
1275	MTR_2g087680.1	0.89	0.1842	0.7485	1.336	1.0638	0.8867	1.1763	Wall-associated receptor kinase-like protein
1276	MTR_2g009520.1	1	0.2583	0.7478	0.8166	0.9523	0.9916	1.3106	DnaJ homolog subfamily B member
1277	MTR_5g029990.1	0.99	1.1755	0.7475	1.1926	1.0281	1.0261	1.1137	Dihydroflavonol-4-reductase
1278	MTR_2g015560.1	0.96	1.7934	0.7474	0.9739	1.0926	0.9503	1.2074	Pyruvate decarboxylase
1279	MTR_3g070000.1	1	1.0259	0.7473	1.35225	1.11975	0.9924	1.2114	Solute carrier family 35 member E4
1280	MTR_2g086290.1	1	1.4242	0.7436	1.5785	0.9832	1.0205	5.1225	Putative uncharacterized protein
1281	MTR_6g087910.1	1	0.7532	0.7411	0.8094	1.0437	1.0429	0.3763	Sugar transporter
1282	MTR_3g052330.1	1	1.5958	0.738	0.6788	0.9864	1.0311	1.0774	Uncharacterized protein
1283	MTR_3g052330.2	1	1.5958	0.738	0.6788	0.9864	1.0311	1.0774	Uncharacterized protein
1284	MTR_4g078170.1	1	0.9536	0.73765	1.09085	0.9227	0.9763	0.9042	Uncharacterized protein
1285	MTR_4g023730.1	0.98	3.3016	0.7375	1.43	1.0409	1.0324	1.9965	Dihydroflavonol 4-reductase
1286	MTR_4g116210.1	1	1.9179	0.7375	1.7222	1.035	0.9942	0.9128	Putative uncharacterized protein
1287	MTR_7g013220.1	1	0.8986	0.7368	1.119	0.8724	0.9354	1.0861	UDP-glucosyltransferase HRA25
1288	MTR_5g027000.1	0.99	4.4842	0.7358	1.1134	0.8673	0.967	0.9946	Calmodulin-like protein
1289	MTR_1g079810.1	1	0.6153	0.7323	1.2093	1.0049	1.0836	1.143	DNA-binding protein
1290	MTR_7g067530.1	1	1.2924	0.7314	0.8833	1.0253	0.8585	1.1368	Receptor kinase-like protein
1291	MTR_2g007960.1	1	1.2292	0.7295	1.4284	1.455	0.9124	1.3099	Auxin-induced protein 5NG4
1292	MTR_3g005560.1	0.99	0.3298	0.7294	1.9139	0.8338	1.0623	0.744	Cellulose synthase
1293	MTR_3g005560.2	0.99	0.3298	0.7294	1.9139	0.8338	1.0623	0.744	Cellulose synthase
1294	MTR_3g005560.3	0.99	0.3298	0.7294	1.9139	0.8338	1.0623	0.744	Cellulose synthase
1295	MTR_3g005560.4	0.99	0.3298	0.7294	1.9139	0.8338	1.0623	0.744	Cellulose synthase
1296	MTR_7g013200.1	1	1.3975	0.7278	1.0417	1.0677	0.9671	0.9393	UDP-glucosyltransferase HRA25
1297	MTR_2g020830.1	1	0.5506	0.7276	0.8261	0.9794	0.9156	1.2292	Uncharacterized protein
1298	MTR_7g065600.1	1	0.4476	0.7262	1.1181	1.2238	0.9245	2.138	Glutathione S-transferase
1299	MTR_8g027140.1	1	0.6033	0.7247	0.8995	0.9219	0.9139	1.3707	U-box domain-containing protein
1300	MTR_1g018470.1	1	3.7236	0.7243	0.9825	0.9767	1.1022	3.9581	Putative uncharacterized protein
1301	MTR_4g038440.1	0.986667	0.698167	0.7242	1.0933	1.0881	0.885567	0.501033	Caffeic acid 3-O-methyltransferase; Uncharacterized protein
1302	MTR_4g038440.2	0.986667	0.698167	0.7242	1.0933	1.0881	0.885567	0.501033	Caffeic acid 3-O-methyltransferase; Uncharacterized protein
1303	MTR_4g038440.3	0.986667	0.698167	0.7242	1.0933	1.0881	0.885567	0.501033	Caffeic acid 3-O-methyltransferase; Uncharacterized protein
1304	MTR_3g099670.1	0.94	2.53025	0.72395	0.56985	0.9808	0.99735	1.2671	Uncharacterized protein
1305	MTR_8g093580.1	1	2.5646	0.7203	0.9677	0.9253	1.0219	0.8025	NAC domain-containing protein
1306	MTR_5g005530.1	0.955	0.66245	0.72025	0.74875	1.1476	0.83245	3.66415	Cysteine-rich receptor-like protein kinase
1307	MTR_5g085970.1	1	0.8357	0.7202	1.0312	0.9272	0.8939	1.8571	Receptor kinase
1308	MTR_4g068550.1	0.91	1.5357	0.7193	0.9	0.8196	0.9652	0.7962	9/13 hydroperoxide lyase; Allene oxide synthase
1309	MTR_3g064080.1	0.955	1.8214	0.71875	1.4063	0.8526	0.95445	2.0871	Cysteine-rich receptor-like protein kinase
1310	MTR_2g035130.1	1	0.7386	0.718	0.9035	1.1399	0.7497	1.5472	Pathogenesis-related protein PR10
1311	MTR_7g038520.1	0.99	0.72455	0.71735	0.85525	1.2257	1.0205	1.66205	TMV resistance protein N
1312	MTR_6g083760.1	0.815	1.08485	0.71685	0.74045	1.13245	1.1505	2.7378	Kinase R-like protein
1313	MTR_5g034980.1	1	1.5259	0.7168	1	1.0738	1.0534	0.5809	Auxin-induced protein 5NG4
1314	MTR_5g034980.2	1	1.5259	0.7168	1	1.0738	1.0534	0.5809	Auxin-induced protein 5NG4
1315	MTR_5g034980.3	1	1.5259	0.7168	1	1.0738	1.0534	0.5809	Auxin-induced protein 5NG4
1316	MTR_8g095090.1	1	5.69715	0.7161	0.8786	0.96815	1.0095	1.28285	Putative uncharacterized protein
1317	MTR_7g113270.1	0.86	0.9521	0.7137	0.9344	0.83405	1.03455	1.35215	Putative uncharacterized protein
1318	MTR_5g070800.1	0.91	0.6	0.7132	1.3913	0.9507	1.022	0.7381	Cytochrome P450
1319	MTR_4g113740.1	0.995	1.22175	0.7126	0.81495	0.95455	0.9583	0.70085	Putative uncharacterized protein
1320	MTR_7g104300.1	0.97	0.8521	0.7103	0.7248	0.8571	0.9491	1.2253	Solute carrier family 35 member F2
1321	MTR_7g104300.2	0.97	0.8521	0.7103	0.7248	0.8571	0.9491	1.2253	Solute carrier family 35 member F2
1322	MTR_7g020870.1	0.89	3.5209	0.7102	0.9532	0.9829	1.0206	1.2224	Putative uncharacterized protein
1323	MTR_7g020870.2	0.89	3.5209	0.7102	0.9532	0.9829	1.0206	1.2224	Putative uncharacterized protein
1324	MTR_2g088700.1	0.91	0.3864	0.7097	1.1247	0.9948	0.9656	1.0619	Syntaxin-132
1325	MTR_5g014520.1	1	1.0241	0.7088	0.5307	0.9397	1.0308	0.747	BHLH transcription factor
1326	MTR_4g115930.1	1	0.2692	0.7085	1.0893	0.8381	1.0452	0.7417	Putative uncharacterized protein
1327	MTR_1g025950.1	0.91	0.4543	0.7081	0.7666	1.0136	1.0149	3.3629	Cinnamyl alcohol dehydrogenase-related protein
1328	MTR_1g025950.2	0.91	0.4543	0.7081	0.7666	1.0136	1.0149	3.3629	Cinnamyl alcohol dehydrogenase-related protein
1329	MTR_8g038590.1	1	1.1303	0.7059	0.7789	1.0113	0.9378	1.5599	Disease resistance protein
1330	MTR_7g112440.1	1	4.6214	0.7057	0.9341	1.2826	0.8576	0.1058	Wall-associated receptor kinase-like protein
1331	MTR_3g087120.1	1	4.56795	0.7031	0.945	0.9398	1.00445	1.29015	Protein SENSITIVE TO PROTON RHIZOTOXICITY
1332	MTR_8g085630.1	1	0.3933	0.7015	1.1549	0.9224	0.9327	0.5206	Neutral amino acid transport protein
1333	MTR_3g069050.1	0.995	0.6847	0.6998	1.88055	0.9087	1.03045	2.097	Wall-associated receptor kinase-like protein
1334	MTR_1g042820.1	0.99	0.9078	0.6996	0.985	0.9807	1.0991	3.586	Putative uncharacterized protein
1335	MTR_7g118300.1	1	0.6186	0.6982	1.14345	1.1325	0.9438	0.74925	Caffeic acid 3-O-methyltransferase
1336	MTR_7g118300.2	1	0.6186	0.6982	1.14345	1.1325	0.9438	0.74925	Caffeic acid 3-O-methyltransferase
1337	MTR_2g035320.1	1	6.1975	0.698	1.0249	0.9911	0.9958	0.9015	ABA-responsive protein ABR17; Uncharacterized protein
1338	MTR_7g085310.1	1	7.8469	0.6976	1.3844	0.9451	1.0121	1.3205	Thioredoxin domain 2; Thioredoxin fold; Thioredoxin-like protein; Uncharacterized protein
1339	MTR_7g085310.2	1	7.8469	0.6976	1.3844	0.9451	1.0121	1.3205	Thioredoxin domain 2; Thioredoxin fold; Thioredoxin-like protein; Uncharacterized protein
1340	MTR_4g084080.1	0.99	1.7246	0.697	0.87765	1.07765	1.02005	0.92165	Putative uncharacterized protein
1341	MTR_2g009840.1	1	0.3865	0.6965	1.0956	0.8559	0.9626	0.7548	MADS-box family transcription factor
1342	MTR_3g007650.1	0.77	0.4313	0.6963	0.7593	1.03215	0.94815	2.13825	Serine/threonine protein kinase
1343	MTR_3g096760.1	0.91	1.6963	0.6951	0.7653	1.1273	0.8854	2.4826	Amino-acid permease	putative
1344	MTR_5g067350.1	0.91	2.0537	0.6947	1.2274	0.9729	1.0858	0.8567	Auxin-responsive protein IAA5
1345	MTR_2g084080.1	0.73	0.77775	0.6944	1.3603	1.89775	1.05615	1.77545	Peroxidase
1346	MTR_7g081190.1	1	1.71597	0.6909	1.63353	0.969233	1.02753	0.934133	MADF; Homeodomain-like
1347	MTR_8g040170.1	1	2.1086	0.6905	0.6928	0.808	0.8904	1.5993	Multidrug resistance protein ABC transporter family
1348	MTR_5g090020.1	0.905	0.64705	0.68975	1.57125	0.9757	0.97815	0.93995	Magnesium transporter NIPA2
1349	MTR_3g107510.1	1	0.655267	0.6886	1.78353	1.02557	1.0239	0.8235	Protein brittle-1
1350	MTR_7g098450.1	0.91	2.865	0.6875	0.9065	0.9792	1.0551	1.6974	TPR domain protein
1351	MTR_4g097360.1	0.72	0.5245	0.6854	0.9662	0.9924	0.9415	1.5895	Putative uncharacterized protein
1352	MTR_4g097280.1	1	0.5245	0.6854	0.9662	0.9924	0.9415	1.5895	Putative uncharacterized protein
1353	MTR_8g013860.1	0.995	0.25715	0.68475	1.16435	1.1524	1.07845	1.5102	Ethylene-responsive transcription factor TINY
1354	MTR_3g107590.1	1	0.212	0.6834	1.0442	0.8859	1.0523	1.0194	Putative uncharacterized protein
1355	MTR_5g085350.1	1	1.5095	0.6806	0.9834	1.0161	0.9788	1.9419	Putative uncharacterized protein
1356	MTR_3g065570.1	0.97	1.9773	0.6798	1.1773	0.9079	1.0974	3.2347	HMG-Y-related protein A
1357	MTR_3g034180.1	0.91	6.229	0.6797	0.8792	0.886	0.9665	1.0866	F-box protein
1358	MTR_3g064460.1	1	3.8003	0.679	0.5873	1.0257	0.8244	2.1008	Putative uncharacterized protein
1359	MTR_5g009320.1	1	1.6272	0.6777	0.8203	0.8623	0.96	1.2046	Putative uncharacterized protein
1360	MTR_7g073260.1	0.8	0.1259	0.6727	1.2522	0.9294	1.1275	0.8189	Pentatricopeptide repeat-containing protein
1361	MTR_7g092700.1	1	1.8414	0.6715	0.4092	0.8931	0.6906	4.1188	Uncharacterized protein
1362	MTR_1g021070.1	0.99	0.985	0.6703	0.6459	0.8858	0.8987	1.5776	Pheromone receptor-like protein
1363	MTR_4g118790.1	0.99	0.4016	0.6687	0.898	0.8767	0.9473	0.8056	Putative uncharacterized protein
1364	MTR_8g076100.1	1	1.73015	0.6662	1.1166	0.7835	1.04485	1.25805	Heterogeneous nuclear ribonucleoprotein Q
1365	MTR_4g076810.1	1	1.1472	0.6661	1.474	0.9164	1.012	0.7022	Putative uncharacterized protein
1366	MTR_4g079760.1	1	0.2757	0.6651	1.288	1.1835	1.0329	0.8516	Transcription factor bHLH30
1367	MTR_5g034500.1	0.9925	1.54258	0.6632	0.826075	0.98355	0.893875	1.51093	Potassium transporter
1368	MTR_2g026010.2	1	1.553	0.6622	1.9429	0.8641	1.0205	1.2977	F-box protein
1369	MTR_7g028050.1	1	0.6074	0.6619	1.1959	0.8314	1.0514	1.0049	Amino acid binding protein	putative
1370	MTR_7g028050.2	1	0.6074	0.6619	1.1959	0.8314	1.0514	1.0049	Amino acid binding protein	putative
1371	MTR_4g114240.1	0.73	1.2827	0.6601	0.5235	1.0421	0.7966	1.807	Kinase-like protein
1372	MTR_4g114480.1	0.82	1.2827	0.6601	0.5235	1.0421	0.7966	1.807	Kinase-like protein
1373	MTR_5g024300.1	1	0.9951	0.65865	1.2835	0.92315	0.93545	1.4149	Proton-coupled amino acid transporter
1374	MTR_7g070660.1	1	2.7068	0.6561	1.0394	0.9693	1.0108	0.7572	Anthocyanin 3'-O-beta-glucosyltransferase
1375	MTR_2g026010.1	0.99	1.2658	0.65605	1.477	0.90625	0.99325	1.17725	F-box protein
1376	MTR_2g026010.3	0.99	1.2658	0.65605	1.477	0.90625	0.99325	1.17725	F-box protein
1377	MTR_2g039910.1	0.955	0.6775	0.65485	0.3652	0.9793	0.89175	1.7681	Calmodulin-binding protein
1378	MTR_2g039910.2	0.955	0.6775	0.65485	0.3652	0.9793	0.89175	1.7681	Calmodulin-binding protein
1379	MTR_2g039910.3	0.955	0.6775	0.65485	0.3652	0.9793	0.89175	1.7681	Calmodulin-binding protein
1380	MTR_5g034500.2	1	0.6703	0.6548	0.7706	1.0574	0.8484	1.3963	Potassium transporter
1381	MTR_4g068510.1	1	1.8047	0.6546	1.1637	1.039	1.0351	0.8311	Cold acclimation protein COR413-PM1
1382	MTR_3g043900.1	0.99	0.3254	0.6536	0.6423	1.0403	0.9198	1.7946	Flavonol synthase/flavanone 3-hydroxylase
1383	MTR_3g098980.1	1	1.04305	0.6522	2.5111	1.09595	0.971	0.57135	Hydroxycinnamoyl CoA shikimate/quinate hydroxycinnamoyltransferase-like protein
1384	MTR_5g027030.1	1	1.1196	0.6518	1.4835	0.8336	1.0548	0.7541	Putative uncharacterized protein
1385	MTR_3g090550.1	0.95	1.0698	0.6515	1.5831	1.0506	1.0105	1.0898	Auxin-induced protein 5NG4
1386	MTR_7g070780.1	1	2.7942	0.651	0.8853	0.9598	0.8531	0.29	UDP-glucuronosyltransferase 2A1
1387	MTR_7g065130.1	0.91	0.91	0.6506	1.0344	0.9037	0.9521	1.558	Uncharacterized protein
1388	MTR_5g017450.1	1	1.0511	0.6505	1.0801	0.8677	0.9318	2.1759	Putative uncharacterized protein
1389	MTR_8g073770.1	0.85	2.69425	0.6464	1.26315	0.95635	0.89125	0.8885	Disease resistance response protein
1390	MTR_8g073850.1	0.91	2.69425	0.6464	1.26315	0.95635	0.89125	0.8885	Disease resistance response protein
1391	MTR_3g098620.2	0.99	1.7187	0.6464	1.3149	0.9813	0.9588	1.1892	Mei2-like protein
1392	MTR_4g023950.1	0.815	16.3172	0.64585	1.26055	3.3044	2.84555	2.2739	Putative uncharacterized protein
1393	MTR_3g044600.1	0.955	16.3172	0.64585	1.26055	3.3044	2.84555	2.2739	Putative uncharacterized protein
1394	MTR_7g022470.1	1	1.1989	0.6458	1.1725	0.8895	0.9653	1.3697	Putative uncharacterized protein
1395	MTR_3g030240.1	1	0.4449	0.6453	1.3389	0.9116	1.0657	1.2757	F-box/kelch-repeat protein
1396	MTR_7g074250.1	1	1.3785	0.6412	0.8091	1.0631	1.0801	0.7935	Putative uncharacterized protein
1397	MTR_7g009960.1	0.81	0.4754	0.6391	1.8529	0.8042	1.0048	0.9749	O-acyltransferase WSD1
1398	MTR_6g065650.1	1	2.77715	0.63885	1.20665	1.08395	1.0443	0.71095	Chloride channel protein CLC-c
1399	MTR_5g009310.1	0.91	2.1073	0.6374	1.141	0.9613	0.9443	1.0764	Putative uncharacterized protein
1400	MTR_4g100550.1	0.91	0.4233	0.6355	1.6324	0.9401	0.8463	1.2441	Homeobox-leucine zipper protein
1401	MTR_8g073560.1	0.98	1.3867	0.634	0.8104	1.0812	1.0082	1.8793	Serine/threonine protein kinase BIK1
1402	MTR_6g060570.1	0.895	3.5524	0.63275	1.0017	1.0415	1.0065	1.99015	Enolase
1403	MTR_5g070870.1	0.995	0.61955	0.63015	0.96445	0.9519	0.95665	1.1048	Alternative oxidase
1404	MTR_5g070870.2	0.995	0.61955	0.63015	0.96445	0.9519	0.95665	1.1048	Alternative oxidase
1405	MTR_3g098390.1	1	0.9235	0.6279	0.6405	0.9185	1.0081	1.3611	Uncharacterized protein
1406	MTR_5g029310.1	0.91	0.5694	0.6265	1.0389	1.0344	1.2639	1.0573	Putative uncharacterized protein
1407	MTR_5g086340.1	1	1.165	0.6264	1.0755	1.1151	0.9521	1.0402	Putative uncharacterized protein
1408	MTR_1g098690.1	0.99	1.4173	0.6253	1.2676	1.1255	1.0995	1.0616	17.6 kDa class I heat shock protein
1409	MTR_4g081640.1	0.91	0.7816	0.6236	0.7858	1.1636	1.00615	3.803	Receptor protein kinase
1410	MTR_4g123990.1	1	0.69	0.6222	0.5076	0.723	0.7568	1.407	ABC transporter B family member
1411	MTR_2g097410.1	1	0.7456	0.6213	0.8838	0.8441	0.9929	1.6895	SCARECROW-like protein
1412	MTR_8g069280.1	1	1.6448	0.6213	1.1134	0.8743	0.8	1.9322	Putative uncharacterized protein
1413	MTR_8g102660.1	0.955	1.1617	0.62015	1.08395	1.01225	0.7846	2.2332	Putative uncharacterized protein
1414	MTR_5g025010.1	0.98	0.5729	0.6195	1.4902	0.8579	0.9105	0.3249	Subtilisin-like protease
1415	MTR_6g091790.1	0.9	4.5224	0.6153	1.0545	1.1404	1.2215	0.7777	Putative uncharacterized protein
1416	MTR_5g017470.1	1	1.0692	0.6139	0.3208	1.0809	1.0617	1.0649	Heat shock transcription factor
1417	MTR_8g085190.1	1	1.3952	0.6133	0.7381	1.0106	0.9707	0.913	Putative uncharacterized protein
1418	MTR_8g074610.1	1	0.9004	0.6129	0.7452	0.9126	0.8362	2.1029	F-box family protein
1419	MTR_7g113220.1	1	0.7945	0.6114	0.7694	0.6804	1.0083	1.7183	Homeodomain-like
1420	MTR_1g018140.1	1	0.1557	0.6111	1.1058	1.0012	1.0903	1.3687	F-box/kelch-repeat protein
1421	MTR_7g084680.1	0.99	0.7233	0.6106	0.6675	0.9705	0.8411	1.1826	Putative uncharacterized protein
1422	MTR_2g013370.1	1	0.2987	0.60845	0.83725	0.9464	0.79445	0.7843	Dof zinc finger protein
1423	MTR_2g088080.1	1	1.3212	0.6068	1.3884	1.2791	1.0729	1.1252	L-ascorbate oxidase-like protein; Multicopper oxidase	type 1
1424	MTR_2g088080.2	1	1.3212	0.6068	1.3884	1.2791	1.0729	1.1252	L-ascorbate oxidase-like protein; Multicopper oxidase	type 1
1425	MTR_8g102380.1	0.995	0.37565	0.6066	1.191	1.075	0.7909	0.62565	Pectinesterase
1426	MTR_2g015540.1	0.99	4.7859	0.6035	1.8075	0.9809	0.8791	0.512	Uncharacterized protein
1427	MTR_7g012330.1	0.89	4.1077	0.6019	1.063	1.064	0.9044	1.3152	Cytochrome P450 71B37; Cytochrome P450 monooxygenase CYP83E9
1428	MTR_1g105020.1	1	0.7972	0.6014	0.7168	1.0874	0.9439	1.8464	Hormone-sensitive lipase
1429	MTR_3g101900.1	1	0.5429	0.5974	0.6342	0.9181	0.8506	1.9344	N-hydroxycinnamoyl/benzoyltransferase
1430	MTR_7g103900.1	0.955	1.23565	0.595	0.96795	0.93185	0.90065	0.8809	Putative uncharacterized protein
1431	MTR_5g092910.1	1	0.7503	0.5948	0.6826	0.9551	1.0754	1.5164	Geranylgeranyl pyrophosphate synthase
1432	MTR_5g021270.1	0.99	2.2843	0.5938	0.9273	0.9642	0.9819	0.2987	MADS box transcription factor TM6; MADS-box transcription factor TM6
1433	MTR_1g092870.1	0.8	0.7446	0.5911	0.8093	0.886	0.9047	1.2229	Hippocampus abundant transcript-like protein
1434	MTR_2g035190.1	1	0.3994	0.5897	0.8082	1.3163	1.6545	0.7085	ABA-responsive protein ABR17
1435	MTR_1g016070.1	1	0.1021	0.5883	1.2712	0.9661	1.3754	1.4171	Delta-6-desaturase
1436	MTR_1g098550.1	1	0.7738	0.5882	1.1187	0.9913	0.9154	0.7699	Cellulose synthase
1437	MTR_8g107640.1	0.91	1.2908	0.588	0.9782	0.8845	0.9868	0.5703	Annexin
1438	MTR_4g064180.1	1	2.6982	0.5877	1.05515	0.95715	1.0535	1.2739	GRAS family transcription factor
1439	MTR_1g082290.1	0.99	3.3409	0.5876	3.2492	1.176	1.2444	0.3941	Histidine phosphotransfer protein
1440	MTR_1g110270.1	0.975	0.277675	0.582975	0.2623	0.9122	0.920525	1.9711	Protein kinase-coding resistance protein
1441	MTR_2g035210.1	1	0.1498	0.5827	1.2182	1.0715	1.1341	1.8906	ABA-responsive protein ABR17
1442	MTR_8g066780.1	1	0.6576	0.5809	1.5286	0.9617	1.0228	0.5684	Putative uncharacterized protein
1443	MTR_2g035100.1	0.99	1.0135	0.5794	0.9554	1.0813	1.0588	2.2664	Pathogenesis-related protein PR10
1444	MTR_5g006160.1	1	1.6722	0.57795	0.99055	0.93205	0.9833	1.0405	Cysteine-rich receptor-like protein kinase
1445	MTR_8g101520.1	1	0.5752	0.5756	1.0062	0.9005	1.1368	0.9836	Auxin-induced protein 6B
1446	MTR_5g033490.1	0.73	3.1619	0.5731	1.0285	2.7803	1.8333	2.5323	Wall-associated receptor kinase-like protein
1447	MTR_8g104520.1	1	0.7257	0.5724	0.7718	1.0978	1.0234	1.999	Kinase R-like protein
1448	MTR_1g031650.1	0.94	1.51343	0.569933	0.993767	1.03443	0.9625	1.80697	ADP-ribosylation factor GTPase-activating protein AGD12
1449	MTR_2g011350.1	0.91	0.6933	0.5693	3.1988	0.9274	1.0648	1.0775	Uncharacterized protein
1450	MTR_4g064150.1	0.99	1.5287	0.56745	0.67115	0.9873	0.97625	2.1093	SCARECROW-like protein
1451	MTR_6g012450.1	1	1.69675	0.5668	1.07995	1.08255	0.8553	1.0985	Dof zinc finger protein
1452	MTR_6g068970.1	1	0.4691	0.5657	1.3075	1.0369	0.9504	1.5689	Receptor-like protein kinase
1453	MTR_7g082760.1	1	1.1745	0.5625	0.5527	0.9844	0.9358	0.8802	Uncharacterized protein
1454	MTR_5g015530.1	0.995	1.1712	0.56165	1.09815	0.9431	0.9106	0.58705	Adenylyl-sulfate kinase
1455	MTR_1g019410.1	1	0.878	0.5601	0.9139	1.074	0.9545	0.2038	Abscisic acid 8'-hydroxylase
1456	MTR_5g019010.1	1	0.9951	0.5536	0.7235	0.9753	0.626	5.8609	Cytochrome P450
1457	MTR_7g070050.1	1	2.0177	0.5526	1.1498	0.9514	0.9464	5.308	Abscisic acid receptor PYL4
1458	MTR_5g008720.1	1	1.4293	0.5508	1.6402	0.8966	1.0114	6.7269	Putative uncharacterized protein
1459	MTR_3g109430.1	1	0.9952	0.5502	0.527	0.8349	0.8871	0.9047	Putative uncharacterized protein
1460	MTR_4g114600.1	0.99	0.3809	0.5443	0.7856	0.8228	0.9882	2.1436	Putative uncharacterized protein
1461	MTR_4g124040.1	0.905	1.3398	0.53775	1.0734	1.14275	0.9448	2.2688	ABC transporter B family member
1462	MTR_7g024890.1	0.72	4.6532	0.5367	0.5263	1.2766	1.4718	7.0044	Uncharacterized protein
1463	MTR_4g068520.1	0.89	1.2333	0.5365	1.1919	1.0954	1.0701	0.6356	Cold-regulated protein
1464	MTR_4g082060.1	0.82	0.5586	0.5329	0.999	0.9983	1.0538	1.4952	Dof zinc finger protein DOF1.10
1465	MTR_5g088770.1	0.955	0.7252	0.53135	1.28465	0.79705	1.12755	3.517	Cysteine proteinase inhibitor
1466	MTR_5g023260.1	0.955	1.0719	0.52865	0.8933	1.07175	0.8568	6.8611	Lysine histidine transporter-like protein
1467	MTR_7g075290.1	0.82	0.756	0.5255	0.7603	0.9382	0.8294	0.9494	Cytochrome P450 76C4
1468	MTR_3g083910.1	1	0.8776	0.5219	0.5894	1.2154	1.0236	2.6912	Chalcone synthase
1469	MTR_7g065260.1	0.91	2.69593	0.516267	0.8581	0.990233	0.9504	1.12033	Glutathione S-transferase GST
1470	MTR_7g065260.2	0.91	2.69593	0.516267	0.8581	0.990233	0.9504	1.12033	Glutathione S-transferase GST
1471	MTR_2g035850.1	1	0.0973	0.5161	0.3689	0.7642	0.8297	5.0448	Putative uncharacterized protein
1472	MTR_8g088750.1	1	0.4907	0.516	1.3617	1.0585	0.7715	0.8147	Putative uncharacterized protein
1473	MTR_3g114530.1	0.91	1.9461	0.5145	1.12	0.9605	1.066	0.1957	Nucleoredoxin
1474	MTR_4g103760.1	1	1.6094	0.5128	1.1274	0.8596	0.8854	55.9034	WD repeat-containing protein
1475	MTR_7g086610.1	0.95	5.9091	0.51215	1.09925	1.01205	0.98005	1.38285	CCP
1476	MTR_2g034760.1	1	0.3185	0.5113	1.4517	1.7236	0.9722	0.7943	Putative uncharacterized protein
1477	MTR_2g026420.1	1	1.0572	0.5098	0.8283	0.7805	1.3836	0.1102	Putative uncharacterized protein
1478	MTR_2g025580.1	1	1.5296	0.5079	1.2912	1.1365	1.0167	4.3511	Blue (Type 1) copper domain; Cucumber peeling cupredoxin
1479	MTR_5g014100.1	0.91	0.8969	0.5071	1.6179	1.3333	1.1123	0.9842	Peroxidase
1480	MTR_1g094780.1	0.995	1.8562	0.50685	1.353	1.2399	1.199	1.09175	Phenylalanine ammonia-lyase
1481	MTR_7g085840.1	1	1.5466	0.5058	1.0032	0.8419	1.0852	3.3287	Exostosin-like; Exostosin-like protein
1482	MTR_4g021210.1	1	14.7376	0.5055	1.0591	1.1065	1.1731	3.829	Ribulose bisphosphate carboxylase/oxygenase activase
1483	MTR_2g101590.1	0.73	1.8274	0.5029	1.1292	1.1981	0.8821	1.9776	TGF-beta receptor	type I/II extracellular region
1484	MTR_4g081880.1	0.99	0.1075	0.5003	1.044	0.9059	0.909	2.6382	CASP-like protein MTR_4g081880
1485	MTR_5g011800.1	1	1.0356	0.4937	0.7363	0.839	1.009	1.2821	Uncharacterized protein
1486	MTR_4g094010.1	1	1.4634	0.4936	1.2121	1.1243	0.8642	3.5642	White-brown-complex ABC transporter family
1487	MTR_8g069320.1	1	1.9838	0.4922	1.4068	1.1036	0.9613	1.8116	Uncharacterized protein
1488	MTR_8g040640.3	1	1.0548	0.4844	0.5333	0.8615	0.6587	0.928	Putative uncharacterized protein
1489	MTR_1g030220.1	1	1.7812	0.4841	1.192	1.0594	0.8008	1.2919	Early nodulin
1490	MTR_4g084280.1	0.99	1.4111	0.4802	1.4247	0.8234	1.168	0.4296	ADP-ribosylation factor GTPase-activating protein AGD12
1491	MTR_4g068220.1	0.99	0.2061	0.4799	0.2783	0.6453	0.6478	1.8295	Putative uncharacterized protein
1492	MTR_1g019740.1	0.905	1.7804	0.47935	2.1291	1.0319	0.95495	6.33425	Phosphatidate phosphatase LPIN3
1493	MTR_6g008530.1	1	2.8362	0.4754	0.813	0.9368	0.9285	1.781	Cytochrome P450
1494	MTR_7g104940.1	0.82	0.1235	0.4679	1.3606	0.8804	1.0526	6.1481	Auxin responsive SAUR protein; Auxin-induced protein 6B
1495	MTR_5g084750.1	0.9	0.9258	0.4643	1.2293	0.9239	1.208	1.1555	GDSL esterase/lipase
1496	MTR_3g108220.1	1	0.2269	0.4611	0.6829	0.8438	0.9369	1.1225	Putative uncharacterized protein
1497	MTR_2g102670.1	0.73	0.9282	0.4581	0.8706	1.084	1.0012	2.5214	Pleiotropic drug resistance protein
1498	MTR_2g102670.2	0.73	0.9282	0.4581	0.8706	1.084	1.0012	2.5214	Pleiotropic drug resistance protein
1499	MTR_8g078200.1	1	1.2204	0.4547	0.6262	0.9422	0.9174	1.5704	Putative uncharacterized protein
1500	MTR_3g065330.1	0.91	0.6284	0.4544	1.0835	1.1105	0.8579	1.5014	Nudix hydrolase; Uncharacterized protein
1501	MTR_7g083570.1	1	7.0385	0.4539	0.648	0.9644	0.981	0.9607	GEM-like protein
1502	MTR_1g025340.1	0.903333	1.30323	0.4457	0.681433	1.20163	0.8528	7.9991	Putative uncharacterized protein
1503	MTR_7g076520.1	1	0.4984	0.4424	1.1967	0.9	0.5763	2.1197	Membrane protein	putative
1504	MTR_8g040640.1	0.87	1.12843	0.437833	0.6528	0.980033	0.673133	1.18403	Putative uncharacterized protein
1505	MTR_8g040640.2	0.87	1.12843	0.437833	0.6528	0.980033	0.673133	1.18403	Putative uncharacterized protein
1506	MTR_8g040640.4	0.87	1.12843	0.437833	0.6528	0.980033	0.673133	1.18403	Putative uncharacterized protein
1507	MTR_2g100350.1	0.91	7.7798	0.4267	2.3257	1.3881	0.9723	74.1507	Pyridoxal phosphate phosphatase PHOSPHO2
1508	MTR_3g106060.1	0.95	0.64985	0.42545	0.50535	0.87375	0.6279	5.9	WRKY transcription factor
1509	MTR_1g094000.1	0.815	1.89175	0.42495	1.5111	1.0723	0.9599	4.94305	Phosphoenolpyruvate carboxylase
1510	MTR_5g024970.1	0.98	0.679	0.4187	1.3543	1.0008	1.0205	0.5596	Auxin efflux carrier protein
1511	MTR_5g024970.2	0.98	0.679	0.4187	1.3543	1.0008	1.0205	0.5596	Auxin efflux carrier protein
1512	MTR_5g024970.3	0.98	0.679	0.4187	1.3543	1.0008	1.0205	0.5596	Auxin efflux carrier protein
1513	MTR_8g040640.5	0.805	1.16525	0.41455	0.71255	1.0393	0.68035	1.31205	Putative uncharacterized protein
1514	MTR_3g077280.1	1	0.6891	0.4042	0.1721	1.0931	0.7483	4.1046	Galactinol-sucrose galactosyltransferase
1515	MTR_7g065590.1	0.81	1.2472	0.4002	0.9373	0.8217	0.8966	1.5638	Glutathione S-transferase GST; Uncharacterized protein
1516	MTR_7g065270.1	0.99	0.698	0.3776	1.0684	1.0403	0.5722	1.529	Putative uncharacterized protein
1517	MTR_1g099310.1	0.99	0.7521	0.353	0.4495	1.2771	0.617	1.8678	Chitinase
1518	MTR_4g114570.1	0.99	0.5029	0.3004	1.0534	0.8692	1.0145	5.2457	Ethylene-responsive transcription factor WIN1
1519	MTR_7g082730.1	1	0.4926	0.2813	0.1171	0.9548	0.9281	5.8186	Putative uncharacterized protein
1520	MTR_3g021430.1	1	0.4833	0.2654	0.6565	0.9864	1.0724	0.2417	Isoliquiritigenin 2'-O-methyltransferase
1521	MTR_8g040080.1	0.91	0.5946	0.2598	0.5749	1.1969	0.8	1.4872	Putative uncharacterized protein
1522	MTR_1g044470.1	0.99	0.1465	0.243	0.4486	0.8826	0.7504	10.3087	Putative uncharacterized protein
1523	MTR_7g012040.1	0.9	0.217	0.2099	0.6752	1.0327	1.0869	3.4534	Isoliquiritigenin 2'-O-methyltransferase
1524	MTR_2g035150.1	1	0.4505	0.1973	0.4423	1.0399	0.6082	4.5779	Pathogenesis-related protein PR10; Uncharacterized protein
1525	MTR_3g085020.1	1	2.3267	0.1932	0.9601	0.5249	0.9296	0.3316	Putative uncharacterized protein
1526	MTR_3g013980.1	1	1.7156	0.1666	0.4396	0.7194	0.7516	7.2424	Sigma factor binding protein
