# Supplementary material for: A novel bioinformatics pipeline to discover genes related to arbuscular mycorrhizal symbiosis based on their evolutionary conservation pattern among higher plants
Source: BMC Plant Biol. 2014 Dec 3;14:333. doi: 10.1186/s12870-014-0333-0 (PMC4274732; doi:10.1186/s12870-014-0333-0)
Supplement: Additional file 8: Table S3. — Gene lists resulting from combinatorial analysis of gene expression according to criteria 1-6 (compare with Additional file 8: Table S3 and Figure 3). List a: Genes induced only in mycorrhizal roots. List b: Genes induced in mycorrhizal roots and in microdissected roots with arbuscules. List c: Genes induced exclusively in microdissected roots with arbuscules. [file 12870_2014_333_MOESM8_ESM.xls]

## Sheet: Table S3 up-regulated genes
Supplementary Table S3. Gene lists from combinatorial gene expression analysis according to criteria 1-6 (compare with Figure 3).
List a					List b					List c
Hieranoid-cluster	Protein-name	Description	Transcript		Hieranoid-cluster	Protein-name	Description	Transcript		Hieranoid-cluster	Protein-name	Description	Transcript
eudicotyledons12140	AES59419	Transcription factor SPATULA	MTR_1g019240.1		eudicotyledons2182	AES59305	Exocyst complex component	MTR_1g017910.1		eudicotyledons15671	AES59351	Putative uncharacterized protein	MTR_1g018470.1
eudicotyledons6792	AES60638	Putative uncharacterized protein	MTR_1g061540.1		eudicotyledons2198	AES60108	ER glycerol-phosphate acyltransferase	MTR_1g040500.1		eudicotyledons1806	AES59503	Nbs-lrr resistance protein	MTR_1g021110.1
eudicotyledons14759	AES61652	Calvin cycle protein CP12; Uncharacterized protein	MTR_1g087030.1		eudicotyledons2637	AES61117	Subtilisin-like protease	MTR_1g079120.1		eudicotyledons13897	AES59809	RING finger protein	MTR_1g026070.1
eudicotyledons11068	AES62228	LOB domain-containing protein	MTR_1g095850.1		eudicotyledons6450	AES61646	GRAS family transcription factor	MTR_1g086970.1		eudicotyledons9457	AES60637	Putative uncharacterized protein	MTR_1g061530.1
eudicotyledons1439	AES62554	Putative uncharacterized protein	MTR_1g101370.1		eudicotyledons5003	AES62313	Cell division protein kinase	MTR_1g098300.1		eudicotyledons12174	AES61301	Histidine phosphotransfer protein	MTR_1g082290.1
eudicotyledons5059	AES67303	GRAS family transcription factor	MTR_2g089100.1		rosids14053	AES62704	Blue copper protein	MTR_1g105120.1		eudicotyledons12590	AES61462	Universal stress protein A-like protein	MTR_1g083950.1
eudicotyledons7629	AES67527	Xyloglucan endotransglycosylase	MTR_2g095800.1		eudicotyledons7816	AES63745	Kelch-like protein	MTR_2g012790.1		eudicotyledons7289	AES61847	Serine/threonine protein phosphatase 6 regulatory ankyrin repeat subunit A	MTR_1g089400.1
eudicotyledons8694	AES71564	Short-chain dehydrogenase/reductase	MTR_3g079320.1		eudicotyledons3364	AES64052	Peptide transporter PTR1	MTR_2g017750.1		eudicotyledons1966	AES62535	Tubulin beta chain	MTR_1g101130.1
eudicotyledons8601	AES73438	Putative uncharacterized protein	MTR_3g104820.1		eudicotyledons13544	AES64417	RPM1-interacting protein	MTR_2g025170.1		eudicotyledons10219	AES62621	CXE carboxylesterase	MTR_1g102160.1
eudicotyledons14892	AES74155	Organ-specific protein S2	MTR_3g116430.1		eudicotyledons13422	AES64843	Germin-like protein subfamily 1 member	MTR_2g031270.1		rosids3490	AES62628	Alpha-L-fucosidase	MTR_1g102230.1
eudicotyledons14892	AES89080	Organ-specific protein S2	MTR_4g069810.1		eudicotyledons14181	AES66785	Nuclear transcription factor Y subunit C-1; Nuclear transcription factor Y subunit C6	MTR_2g081600.1		eudicotyledons14941	AES62651	Putative uncharacterized protein	MTR_1g104520.1
rosids230	AES89882	ABC transporter B family member	MTR_4g081190.1		eudicotyledons14181	AES66788	Nuclear transcription factor Y subunit C-1; Nuclear transcription factor Y subunit C11	MTR_2g081630.1		eudicotyledons2087	AES62955	Lysine-specific demethylase 3B	MTR_1g114150.1
eudicotyledons14505	AES91462	Early nodulin 93 protein; Uncharacterized protein	MTR_4g113820.1		eudicotyledons24	AES67729	Bifunctional protein aas	MTR_2g098490.1		eudicotyledons9790	AES63366	Auxin-induced protein 5NG4	MTR_2g007970.1
eudicotyledons7314	AES92458	AP2 domain-containing transcription factor	MTR_4g130270.1		eudicotyledons15507	AES69040	Subtilisin inhibitor	MTR_3g020970.1		rosids5612	AES63685	B3 domain-containing transcription repressor VAL2	MTR_2g011940.1
eudicotyledons12678	AES76823	Protein ABIL1; Uncharacterized protein	MTR_6g087680.1		eudicotyledons1162	AES71552	Neutral ceramidase	MTR_3g079190.1		eudicotyledons14256	AES63983	Uncharacterized protein	MTR_2g015540.1
rosids7996	AES77558	Caffeate O-methyltransferase-1	MTR_7g012070.1		eudicotyledons9826	AES73683	Putative uncharacterized protein	MTR_3g107650.1		eudicotyledons14596	AES65100	ABA-responsive protein ABR17; Uncharacterized protein	MTR_2g035320.1
eudicotyledons6905	AES79659	UDP-glucuronosyltransferase 2A1	MTR_7g070810.1		eudicotyledons14892	AES73699	Organ-specific protein S2	MTR_3g107810.1		eudicotyledons3128	AES66129	Isocitrate dehydrogenase	MTR_2g062840.1
eudicotyledons12858	AES79856	WRKY transcription factor	MTR_7g073430.1		eudicotyledons14892	AES73699	Organ-specific protein S2	MTR_3g107810.2		eudicotyledons7090	AES66968	Peroxidase	MTR_2g084020.1
eudicotyledons3527	AES80405	Serine carboxypeptidase-like protein	MTR_7g080180.1		rosids3132	AES74105	MLO-like protein	MTR_3g115940.1		eudicotyledons1244	AES67560	CCR4-NOT transcription complex subunit	MTR_2g096180.1
eudicotyledons2252	AES81563	Peptide transporter PTR3-A	MTR_7g098160.1		rosids5854	AES88087	Cysteine proteinase	MTR_4g047610.1		eudicotyledons6732	AES67822	5'-nucleotidase surE	MTR_2g099720.1
eudicotyledons12865	AES82638	IQ domain-containing protein	MTR_7g114870.1		eudicotyledons15530	AES90425	LysM domain containing protein	MTR_4g091000.1		eudicotyledons6732	AES67822	5'-nucleotidase surE	MTR_2g099720.2
rosids3276	AET03809	Endoglucanase	MTR_8g075990.1		eudicotyledons15530	AES90426	AM3	MTR_4g091010.1		eudicotyledons8605	AES67880	Pyridoxal phosphate phosphatase PHOSPHO2	MTR_2g100350.1
eudicotyledons5017	AET03984	LysM-domain containing receptor-like kinase	MTR_8g078300.1		eudicotyledons15530	AES90427	AM3	MTR_4g091020.1		eudicotyledons4220	AES67973	TGF-beta receptor, type I/II extracellular region	MTR_2g101560.1
eudicotyledons4157	D3J162	Vapyrin (Hermes) OS=Medicago truncatula GN=Vpy PE=4 SV=1	TC104091		eudicotyledons8332	AES90760	Dehydrogenase/reductase SDR family member	MTR_4g097510.1		eudicotyledons456	AES69304	Glutathione peroxidase	MTR_3g027150.1
					eudicotyledons3751	AES91080	GRAS family transcription factor	MTR_4g104020.1		eudicotyledons14502	AES69750	F-box protein	MTR_3g034180.1
					eudicotyledons4386	AES92791	Putative uncharacterized protein	MTR_4g133890.1		eudicotyledons14976	AES70691	Chaperone protein dnaJ; Uncharacterized protein	MTR_3g061170.1
Red transcripts match Criterion 6 (>3 fold induced by low phosphate levels)					eudicotyledons13728	AES93646	Putative uncharacterized protein	MTR_5g005950.1		rosids10570	AES70879	Putative uncharacterized protein	MTR_3g064460.1
					eudicotyledons1422	AES94611	Indole-3-acetic acid-amido synthetase GH3.3	MTR_5g016320.1		eudicotyledons4615	AES71258	Cation proton exchanger	MTR_3g071990.1
					eudicotyledons10768	AES94788	Esterase PIR7B	MTR_5g018320.1		eudicotyledons15187	AES71277	Putative uncharacterized protein	MTR_3g072170.1
					eudicotyledons15487	AES94813	Putative uncharacterized protein	MTR_5g018610.1		eudicotyledons15452	AES71742	ATFP4-like protein	MTR_3g082250.1
					rosids9374	AES95012	Replication factor C subunit	MTR_5g020810.1		eudicotyledons3027	AES71831	Thymidine kinase	MTR_3g083230.1
					rosids5854	AES95168	Cysteine proteinase	MTR_5g022560.1		eudicotyledons14924	AES71923	Auxin-induced protein-like protein	MTR_3g084200.1
					eudicotyledons6989	AES96955	Class III acidic chitinase	MTR_5g043550.1		eudicotyledons9159	AES72195	Protein SENSITIVE TO PROTON RHIZOTOXICITY	MTR_3g087120.1
					rosids9596	AES98991	Putative uncharacterized protein	MTR_5g075400.1		rosids10708	AES72352	FAR1-related protein	MTR_3g089170.1
					eudicotyledons7028	AET00649	Leucine-rich repeat receptor-like protein kinase	MTR_5g094380.1		eudicotyledons4756	AES73190	Pentatricopeptide repeat-containing protein	MTR_3g100600.1
					eudicotyledons5351	AES74632	Synaptojanin-1	MTR_6g009260.1		eudicotyledons2667	AES73221	Peptide transporter PTR3-A	MTR_3g100980.1
					eudicotyledons12926	AES75163	ERN2; Ethylene-responsive transcription factor RAP2-11	MTR_6g029180.1		eudicotyledons14041	AES86857	Putative uncharacterized protein	MTR_4g015650.1
					eudicotyledons14246	AES76210	Putative uncharacterized protein	MTR_6g073040.1		eudicotyledons3458	AES87098	Ribulose bisphosphate carboxylase/oxygenase activase	MTR_4g021210.1
					eudicotyledons7382	AES76468	Chitinase	MTR_6g079630.1		eudicotyledons3549	AES87176	NBS-containing resistance-like protein	MTR_4g022460.1
					eudicotyledons8128	AES77335	AP2-like ethylene-responsive transcription factor	MTR_7g009410.1		eudicotyledons14471	AES87228	F-box/kelch-repeat protein	MTR_4g023070.1
					eudicotyledons10803	AES77576	Ripening-related protein	MTR_7g012340.1		eudicotyledons8898	AES87284	Dihydroflavonol 4-reductase	MTR_4g023730.1
					eudicotyledons4218	AES78561	Reticuline oxidase	MTR_7g034740.1		eudicotyledons13366	AES88723	F-box/kelch-repeat protein	MTR_4g061340.1
					eudicotyledons10803	AES80128	Barwin-related endoglucanase; Ripening-related protein	MTR_7g076920.1		eudicotyledons471	AES89199	DNA replication licensing factor mcm4-B	MTR_4g071090.1
					eudicotyledons10803	AES80135	Ripening-related protein	MTR_7g076990.1		rosids4903	AES89591	Putative uncharacterized protein	MTR_4g077550.1
					eudicotyledons10803	AES80137	Ripening-related protein	MTR_7g077010.1		eudicotyledons252	AES89626	ABC transporter B family member	MTR_4g077930.1
					eudicotyledons5840	AES80481	Lipase	MTR_7g081050.1		eudicotyledons252	AES89635	ABC transporter B family member	MTR_4g078030.1
					rosids14053	AES80888	Blue copper protein	MTR_7g086220.1		eudicotyledons14412	AES90191	Putative uncharacterized protein	MTR_4g086340.1
					eudicotyledons2252	AES81553	Peptide transporter PTR3-A	MTR_7g098040.1		eudicotyledons9279	AES90210	CXE carboxylesterase	MTR_4g086540.1
					rosids8610	AES81824	NAC domain transcription factor	MTR_7g100990.1		eudicotyledons2184	AES91147	Putative uncharacterized protein	MTR_4g106730.1
					eudicotyledons6144	AES82109	Zinc finger protein	MTR_7g108430.1		eudicotyledons3746	AES91586	Protein kinase 2B	MTR_4g115120.1
					rosids2650	AES82665	Ammonium transporter 3 member	MTR_7g115050.1		eudicotyledons2571	AES91776	Sodium/hydrogen exchanger	MTR_4g118770.1
					eudicotyledons10080	AES82726	Wall-associated receptor kinase-like protein	MTR_7g116650.1		rosids9623	AES91847	Putative uncharacterized protein	MTR_4g119550.1
					eudicotyledons8356	AET02255	Annexin	MTR_8g038220.1		eudicotyledons14765	AES92009	Pectinesterase inhibitor	MTR_4g122750.1
					eudicotyledons8356	AET02255	Annexin	MTR_8g038220.2		eudicotyledons524	AES92083	ABC transporter ATP-binding protein	MTR_4g124050.1
					rosids1951	AET03348	Lectin receptor-like kinase Tg-20	MTR_8g068050.1		eudicotyledons524	AES92083	ABC transporter ATP-binding protein	MTR_4g124050.2
					eudicotyledons784	AET03367	1-Deoxy-D-xylulose 5-phosphate synthase	MTR_8g068300.1		eudicotyledons10250	AES92158	Peroxiredoxin Q	MTR_4g124790.1
					eudicotyledons3364	AET04345	Nitrate/chlorate transporter	MTR_8g087780.1		eudicotyledons13357	AES94717	Calcium-binding protein CML24	MTR_5g017550.1
					eudicotyledons3364	AET04348	Nitrate/chlorate transporter	MTR_8g087810.1		eudicotyledons2391	AES94808	Kinase-like protein	MTR_5g018570.1
					eudicotyledons4796	AET04574	Cytochrome P450	MTR_8g091690.1		eudicotyledons14524	AES95109	F-box	MTR_5g021860.1
					eudicotyledons2375	AAM76743.1	phosphate transporter PT4	TC94453		rosids13008	AES95577	Calmodulin-like protein	MTR_5g027000.1
										eudicotyledons14987	AES95795	Putative uncharacterized protein	MTR_5g029620.1
										eudicotyledons7126	AES95804	Pentatricopeptide repeat-containing protein	MTR_5g029690.1
										eudicotyledons3767	AES96123	Wall-associated receptor kinase-like protein	MTR_5g033490.1
										eudicotyledons6171	AES98824	(+)-delta-cadinene synthase isozyme C2	MTR_5g073260.1
										eudicotyledons9217	AES99226	Cysteine-rich repeat secretory protein	MTR_5g078030.1
										eudicotyledons15907	AET00973	MtN14 protein	MTR_5g098020.1
										eudicotyledons3087	AES74741	Poly(RC)-binding protein	MTR_6g012630.1
										eudicotyledons3087	AES74741	Poly(RC)-binding protein	MTR_6g012630.2
										rosids2464	AES75861	Enolase	MTR_6g060570.1
										eudicotyledons6507	AES76014	Putative uncharacterized protein	MTR_6g069050.1
										eudicotyledons4831	AES76552	Sucrose synthase	MTR_6g081120.1
										eudicotyledons4831	AES76552	Sucrose synthase	MTR_6g081120.2
										eudicotyledons8531	AES77100	Putative uncharacterized protein	MTR_6g091790.1
										eudicotyledons9609	AES77440	Aquaporin NIP2-1	MTR_7g010650.1
										eudicotyledons5535	AES77575	Cytochrome P450 71B37; Cytochrome P450 monooxygenase CYP83E9	MTR_7g012330.1
										eudicotyledons10099	AES77841	Putative uncharacterized protein	MTR_7g020870.1
										eudicotyledons10099	AES77841	Putative uncharacterized protein	MTR_7g020870.2
										eudicotyledons12724	AES78124	Uncharacterized protein	MTR_7g024890.1
										eudicotyledons1833	AES78579	PHD finger protein	MTR_7g035020.1
										eudicotyledons1833	AES78579	PHD finger protein	MTR_7g035020.2
										eudicotyledons2559	AES78640	Pentatricopeptide repeat-containing protein	MTR_7g037430.1
										eudicotyledons13870	AES79379	Protease inhibitor/seed storage/LTP family protein	MTR_7g065160.1
										rosids288	AES79888	Putative uncharacterized protein	MTR_7g074290.1
										rosids4202	AES80597	Putative uncharacterized protein	MTR_7g082570.1
										rosids8815	AES80678	GEM-like protein	MTR_7g083570.1
										eudicotyledons10749	AES80819	Thioredoxin domain 2; Thioredoxin fold; Thioredoxin-like protein; Uncharacterized protein	MTR_7g085310.1
										eudicotyledons10749	AES80819	Thioredoxin domain 2; Thioredoxin fold; Thioredoxin-like protein; Uncharacterized protein	MTR_7g085310.2
										eudicotyledons2347	AES80927	CCP	MTR_7g086610.1
										eudicotyledons9169	AES81016	Dihydrofolate reductase	MTR_7g087570.1
										eudicotyledons2543	AES81114	Peptide transporter PTR5	MTR_7g088790.1
										eudicotyledons6450	AES82193	DELLA protein GAIP	MTR_7g109580.1
										eudicotyledons11111	AES82402	Wall-associated receptor kinase-like protein	MTR_7g112440.1
										eudicotyledons5551	AET01240	Protein kinase 2B	MTR_8g008820.1
										eudicotyledons8356	AET02254	Annexin	MTR_8g038210.1
										eudicotyledons13271	AET02392	Mitochondrial inner membrane protease subunit	MTR_8g039990.1
										rosids6116	AET02502	Putative uncharacterized protein	MTR_8g041570.1
										eudicotyledons5365	AET03105	IAA-amino acid hydrolase ILR1-like protein	MTR_8g062790.1
										eudicotyledons4705	AET03699	Ammonium transporter 3 member	MTR_8g074750.1
										eudicotyledons8575	AET04339	Aquaporin NIP1-2; Uncharacterized protein	MTR_8g087720.1
										eudicotyledons10599	AET04831	Transcription factor HBP-1b(C1)	MTR_8g094690.1
										rosids1810	AET04836	Glutamyl-tRNA(Gln) amidotransferase subunit A	MTR_8g094740.1
										rosids2701	AET04862	Ammonium transporter 3 member	MTR_8g095040.1
										rosids2432	AET04867	Putative uncharacterized protein	MTR_8g095090.1
										eudicotyledons4108	AET05221	CRS2-associated factor	MTR_8g102850.1
										eudicotyledons8561	AET05479	Putative uncharacterized protein	MTR_8g106040.1
