# Supplementary material for: A novel bioinformatics pipeline to discover genes related to arbuscular mycorrhizal symbiosis based on their evolutionary conservation pattern among higher plants
Source: BMC Plant Biol. 2014 Dec 3;14:333. doi: 10.1186/s12870-014-0333-0 (PMC4274732; doi:10.1186/s12870-014-0333-0)
Supplement: Additional file 12: Table S4. — List of AM-related genes resulting from Task3. MSA consensus sequences were computed from Task3 protein clusters and used as queries for psiblast against the proteomes of the indicated species. P-values of <0.05 (Wilcoxon-test) indicate significantly different E-values between the groups as indicated. [file 12870_2014_333_MOESM12_ESM.xlsx]

## Sheet: Sheet1
Supplementary Table S4. Gene list obtained by psiblast against a wide range of plant species using the MSA consensus sequences from the results of Task3 as queries.																																								p-values
	Group C		Group C		Group C		Group A		Group A		Group A		Group A		Group A		Group A		Group B		Group B		Group B		Group B		Group B		Group B		Group B									C vs. A	C vs. B
rank	Arabidopsis_lyrata	ev_Aly	Arabidopsis_thaliana	ev_Ath	Brassica_rapa	ev_Bra	Glycine max	ev_Gma	Medicago truncaluta	ev_Mtr	POPTR_pulus_trichocarpa	ev_Ptr	Solanum_lycopersicum	ev_Sly	Solanum tuberosum	ev_Stu	Vitis_vinifera	ev_Vvi	Aegilops_tauschii	ev_Ata	Brachypodium_distachyon	ev_Bdi	Sorghum_bicolor	ev_Sbi	Hordeum_vulgare	ev_Hvu	Oryza_sativa	ev_Osa	Triticum_urartu	ev_Tur	Zea_mays	ev_Zma	Selaginella_moellendorffii	ev_Smo	Physcomitrella_patens	ev_Ppa	Chlamydomonas_reinhardtii	ev_Cre		pv_Bra_Dicot	pv_BraMonoc		Description
196	fgenesh2_kg.5__964__AT3G45940.1	2e-24	AT3G45940.1	2e-24	Bra006111.1-P	2e-22	GLYMA03G28281.1	0	AES81209	0	POPTR_0006s03780.1	0	Solyc03g094020.2.1	0	PGSC0003DMT400021511	0	VIT_08s0007g05100.t01	0	EMT29751	1e-141	BRADI2G10060.1	0	Sb03g010640.1	0	MLOC_13107.2	0	OS01T0268600-01	0	TRIUR3_33100-P1	0	GRMZM2G029243_P01	0	EFJ31305	0	PP1S41_238V6.1	0	EDP03143	7e-14		0.00871191	0.00994614		Mtr:"Alpha-glucosidase yihQ "
482	fgenesh2_kg.7__2216__AT4G21065.1	2e-146	AT4G21065.1	2e-146	Bra013499.1-P	1e-144	GLYMA17G31711.2	0	AES59004	0	POPTR_0006s26860.1	0	Solyc06g066080.1.1	0	PGSC0003DMT400052713	0	VIT_04s0008g05280.t01	0	EMT32214	2e-157	BRADI1G03670.1	0	Sb01g003150.1	0	MLOC_4490.5	0	OS03T0821700-01	0	TRIUR3_07274-P1	0	GRMZM2G144071_P01	0	EFJ35715	4e-123	PP1S13_264V6.1	7e-141	EDP05653	6e-19		0.00871191	0.00994614		Mtr:"Pentatricopeptide repeat-containing protein "
1186	fgenesh1_pg.C_scaffold_5000010	4e-114	AT2G01190.1	4e-114	Bra024899.1-P	3e-114	GLYMA09G31140.1	0	AES76617	0	POPTR_0012s04970.1	0	Solyc03g118870.2.1	0	PGSC0003DMT400014442	0	VIT_17s0000g03180.t01	0	EMT16018	7e-32	BRADI2G02600.1	1e-69	Sb03g006650.1	5e-77	MLOC_38229.4	2e-32	OS01T0139200-02	5e-77	TRIUR3_12380-P1	8e-31	GRMZM2G169182_P02	4e-79	EFJ05000	2e-35	PP1S131_116V6.1	5e-32	NA	NA		0.00871191	0.0218393		Ata:"Serine/threonine-protein kinase CTR1 "
1400	scaffold_103081.1	2e-127	AT1G27600.2	1e-125	Bra030055.1-P	1e-125	GLYMA04G08720.2	0	AES83585	0	POPTR_0006s25690.1	0	Solyc11g071230.1.1	0	PGSC0003DMT400047812	0	VIT_04s0008g03610.t01	0	EMT03092	5e-101	BRADI2G46410.1	2e-112	Sb03g030990.1	2e-118	MLOC_56928.1	5e-112	OS01T0675500-01	5e-112	TRIUR3_34098-P1	6e-109	GRMZM2G037469_P01	7e-117	EFJ18477	4e-127	PP1S1_540V6.1	8e-117	NA	NA		0.00871191	0.0218393		Mtr:"Galactosylgalactosylxylosylprotein 3-beta-glucuronosyltransferase "
1235	fgenesh2_kg.1__1562__AT1G14370.1	4e-141	AT1G14370.1	2e-141	Bra019654.1-P	2e-141	GLYMA14G04420.1	0	AET00109	0	POPTR_0009s02580.2	0	Solyc11g062400.1.1	0	PGSC0003DMT400082362	0	VIT_06s0009g01810.t01	0	EMT28025	2e-143	BRADI1G73210.1	5e-143	Sb01g045780.1	7e-145	MLOC_64821.1	5e-144	OS10T0405100-02	7e-140	TRIUR3_16124-P1	2e-143	GRMZM2G178787_P01	1e-143	EFJ35779	4e-130	PP1S31_254V6.1	7e-130	EDP03484	2e-48		0.00871191	0.108448		Mtr:"Protein kinase 2B "
572	scaffold_402535.1	2e-137	AT2G38290.1	2e-137	Bra017130.1-P	2e-135	GLYMA19G43380.1	0	AES82665	0	POPTR_0013s03780.1	0	Solyc01g097370.1.1	0	PGSC0003DMT400096449	0	VIT_14s0030g02160.t01	0	EMT29028	1e-148	BRADI1G08587.1	5e-157	Sb01g008060.1	2e-161	MLOC_68498.1	9e-140	OS01T0870300-02	3e-148	TRIUR3_19071-P1	5e-123	GRMZM2G473697_P01	8e-166	EFJ14602	2e-148	PP1S15_321V6.1	1e-140	EDP08718	5e-25		0.00871191	0.109531		Mtr:"Ammonium transporter 3 member "
1490	fgenesh2_kg.6__1162__AT5G11880.1	2e-21	AT5G11880.1	2e-21	Bra008931.1-P	9e-20	GLYMA04G02230.1	0	AES74096	0	POPTR_0005s26760.1	0	Solyc04g082030.1.1	0	PGSC0003DMT400025792	0	VIT_11s0016g04470.t01	0	EMT07700	1e-19	BRADI4G36810.1	8e-150	Sb02g031570.1	8e-142	MLOC_60174.1	2e-146	OS09T0543400-00	2e-142	TRIUR3_06742-P1	6e-35	GRMZM2G052288_P01	3e-146	EFJ21729	8e-122	PP1S405_31V6.1	1e-21	EDP00164	1e-98		0.00871191	0.109531		Mtr:"Ornithine decarboxylase "
1533	fgenesh2_kg.1__2436__AT1G22430.1	6e-111	AT1G22430.2	2e-111	Bra031390.1-P	2e-111	GLYMA12G01790.1	0	AES97127	0	POPTR_0018s13950.1	0	Solyc03g044200.2.1	0	PGSC0003DMT400038525	0	VIT_06s0004g04330.t01	0	EMT32052	2e-99	BRADI1G71890.1	2e-105	Sb01g044580.1	8e-114	MLOC_43049.1	5e-103	OS03T0189400-01	6e-112	TRIUR3_18249-P1	2e-103	GRMZM2G154007_P01	1e-110	EFJ20010	9e-106	PP1S142_105V6.1	9e-97	EDP02870	5e-82		0.00871191	0.360475		Mtr:"Alcohol dehydrogenase class-3 "
4437	Al_scaffold_0002_491	4e-176	AT1G60560.1	4e-176	Bra031499.1-P	1e-175	GLYMA04G07700.1	0	AES73739	0	POPTR_0006s26200.1	0	Solyc08g078230.2.1	0	PGSC0003DMT400067478	0	VIT_04s0008g04470.t01	0	EMT08273	3e-165	BRADI2G36937.1	0	Sb02g005340.1	0	MLOC_26274.7	2e-175	OS07T0227700-01	0	TRIUR3_12822-P1	4e-176	GRMZM2G112003_P01	9e-177	NA	NA	NA	NA	NA	NA		0.00871191	0.483323		Stu:"Zinc ion binding protein"
1099	fgenesh2_kg.6__1481__AT5G15050.1	9e-167	AT5G15050.1	6e-166	Bra023502.1-P	6e-166	GLYMA06G29710.1	0	AES91493	0	POPTR_0009s00850.1	0	Solyc12g006490.1.1	0	PGSC0003DMT400062358	0	VIT_11s0016g05210.t01	0	EMT31718	2e-133	BRADI1G36660.1	2e-167	Sb10g023480.1	4e-169	MLOC_75143.1	2e-141	OS12T0639700-01	1e-150	TRIUR3_23761-P1	9e-137	GRMZM2G150323_P01	5e-173	EFJ33067	5e-151	PP1S245_39V6.1	2e-154	NA	NA		0.00871191	0.819168		Mtr:"Xylosyltransferase "
238	fgenesh2_kg.3__3521__AT2G19130.1	4e-124	AT2G19130.1	2e-122	Bra038566.1-P	4e-125	GLYMA04G04500.2	0	AES79155	0	POPTR_0016s10310.1	0	Solyc09g011330.1.1	0	PGSC0003DMT400062335	0	VIT_08s0007g01160.t01	0	EMT08973	0	BRADI2G46097.1	0	Sb03g004860.1	0	MLOC_1317.1	0	OS01T0668901-00	0	TRIUR3_22667-P1	0	GRMZM2G142207_P01	0	NA	NA	PP1S4_109V6.1	6e-125	EDP03484	7e-35		0.00911579	0.00504372		Gma:"Receptor-like protein kinase "
296	fgenesh2_kg.5__322__AT3G25690.1	2e-92	AT3G25690.3	2e-91	Bra025156.1-P	1e-91	GLYMA17G34720.3	0	AES59257	0	POPTR_0011s16000.1	0	Solyc02g069560.2.1	0	PGSC0003DMT400054465	0	VIT_10s0003g05680.t01	0	EMT13667	0	BRADI3G14250.1	0	Sb07g002450.1	0	MLOC_12786.1	0	OS08T0129600-01	0	TRIUR3_32630-P1	0	GRMZM2G019225_P01	0	NA	NA	PP1S53_66V6.1	2e-90	NA	NA		0.00911579	0.00504372		Mtr:"Chloroplast unusual positioning 1A "
519	fgenesh2_kg.6__766__AT5G07990.1	3e-130	AT5G07990.1	3e-131	Bra009312.1-P	3e-134	GLYMA16G01060.1	0	AET01781	0	POPTR_0003s06460.1	0	Solyc03g122360.2.1	0	PGSC0003DMT400058930	0	VIT_09s0002g01090.t01	0	EMT12959	0	BRADI4G31380.1	0	Sb02g025840.1	0	MLOC_68303.2	0	OS09T0441400-01	0	TRIUR3_14564-P1	0	GRMZM2G431288_P01	0	EFJ35342	4e-137	PP1S1_111V6.1	2e-131	EDO98047	1e-24		0.00911579	0.00504372		Mtr:"Cytochrome P450 monooxygenase CYP92A29; Flavonoid 3',5'-hydroxylase "
552	scaffold_801100.1	1e-162	AT5G48150.2	2e-161	Bra036185.1-P	1e-160	GLYMA06G41500.3	0	AES66819	0	POPTR_0001s44090.1	0	Solyc07g063940.1.1	0	PGSC0003DMT400049493	0	VIT_19s0014g04940.t01	0	EMT27957	0	BRADI1G25370.1	0	Sb02g035680.1	0	MLOC_37712.1	0	OS07T0545800-01	0	TRIUR3_35245-P1	0	GRMZM5G821439_P01	0	EFJ27690	4e-151	PP1S456_3V6.2	3e-155	NA	NA		0.00911579	0.00504372		Mtr:"GRAS family transcription factor "
173	fgenesh1_pm.C_scaffold_8002229	1e-35	AT5G66820.1	4e-49	Bra012108.1-P	3e-24	GLYMA11G06121.1	0	AES84126	0	POPTR_0005s18010.1	0	Solyc03g044620.2.1	0	PGSC0003DMT400050853	0	VIT_00s0804g00010.t01	0	EMT31484	0	BRADI1G72160.1	0	Sb01g044820.1	3e-132	MLOC_65664.1	0	OS03T0186500-01	0	NA	NA	GRMZM2G358311_P01	0	EFJ12215	6e-86	PP1S110_41V6.1	1e-29	NA	NA		0.00911579	0.00911579		Mtr:"Transmembrane protein 131-like protein "
495	scaffold_202974.1	1e-166	AT1G15960.1	6e-168	Bra008437.1-P	1e-163	GLYMA06G12190.1	0	AES72306	0	POPTR_0005s20320.1	0	Solyc11g018530.1.1	0	PGSC0003DMT400023921	0	VIT_18s0001g02120.t01	0	EMT15840	0	BRADI1G53160.1	0	Sb02g007870.1	0	MLOC_5701.1	0	OS07T0257200-01	0	TRIUR3_20982-P1	0	GRMZM2G366919_P01	3e-168	EFJ12257	8e-168	PP1S2_319V6.1	3e-89	EDP04810	7e-76		0.00911579	0.0102357		Mtr:"Metal transporter "
527	fgenesh2_kg.3__1572__AT3G14470.1	1e-159	AT3G14470.1	4e-160	Bra027332.1-P	3e-159	GLYMA09G02420.1	0	AES69165	0	POPTR_0005s14930.1	0	Solyc08g076000.2.1	0	PGSC0003DMT400012963	0	VIT_13s0158g00170.t01	0	EMT32866	0	BRADI2G52840.1	0	Sb03g037540.1	0	MLOC_43545.4	0	OS05T0380300-01	0	TRIUR3_09544-P1	0	GRMZM2G322748_P01	5e-168	EFJ07928	6e-35	PP1S17_234V6.1	2e-67	EDP06958	1e-11		0.00911579	0.0102357		Mtr:"Resistance protein "
568	fgenesh2_kg.8__2057__AT5G60900.1	1e-155	AT5G60900.1	1e-156	Bra035953.1-P	6e-164	GLYMA13G23610.1	0	AES91528	0	POPTR_0007s03670.1	0	Solyc03g078370.1.1	0	PGSC0003DMT400047489	0	VIT_04s0044g00720.t01	0	EMT09901	4e-177	BRADI3G47390.1	0	Sb03g046880.1	0	MLOC_64728.1	0	OS03T0828800-01	0	TRIUR3_14868-P1	0	GRMZM2G309512_P01	0	EFJ33461	8e-123	PP1S4_109V6.1	7e-137	EDP03484	2e-38		0.00911579	0.0102357		Mtr:"Kinase-like protein "
1111	fgenesh2_kg.4__1518__AT2G34930.1	2e-171	AT2G34930.1	9e-167	Bra005378.1-P	2e-173	GLYMA16G24001.1	0	AES99895	0	POPTR_0001s27000.1	0	Solyc07g008630.1.1	0	PGSC0003DMT400059180	0	VIT_09s0018g00780.t01	0	EMT13998	0	BRADI3G41810.1	0	Sb03g027070.1	0	MLOC_56150.1	0	OS08T0541300-01	0	TRIUR3_27953-P1	0	GRMZM2G439784_P01	2e-173	EFJ25431	7e-97	PP1S63_130V6.1	7e-107	EDO99369	1e-64		0.00911579	0.0143328		Mtr:"Receptor-like kinase "
50	fgenesh2_kg.5__1066__AT3G46970.1	7e-162	AT3G46970.1	3e-162	Bra018180.1-P	2e-159	GLYMA13G30920.2	0	AES63892	0	POPTR_0004s04830.1	0	Solyc02g077680.2.1	0	PGSC0003DMT400081273	0	VIT_10s0003g00250.t01	0	EMT17082	1e-154	BRADI2G55120.1	1e-157	Sb03g040060.1	4e-156	MLOC_71287.2	4e-109	OS01T0851700-01	4e-155	TRIUR3_22694-P1	6e-156	GRMZM2G085577_P01	5e-156	EFJ27008	0	PP1S30_182V6.1	0	EDP02951	0		0.00911579	0.0166667		Gma:"Phosphorylase "
200	fgenesh2_kg.2__1924__AT1G76390.2	1e-77	AT1G76390.2	6e-78	Bra012249.1-P	3e-79	GLYMA07G05870.1	0	AET02002	0	POPTR_0002s17630.1	0	Solyc01g096200.2.1	0	PGSC0003DMT400000679	0	VIT_15s0046g00020.t01	0	EMT07139	1e-105	BRADI2G60700.1	1e-103	Sb03g045700.1	2e-107	MLOC_69574.1	1e-102	OS01T0948500-01	4e-105	TRIUR3_28415-P1	5e-83	GRMZM2G037422_P01	6e-111	EFJ37056	0	PP1S158_52V6.1	0	EDP05939	9e-17		0.00911579	0.0166667		Mtr:"U-box domain-containing protein "
241	fgenesh2_kg.3__558__AT3G05660.1	7e-127	AT3G05660.1	8e-127	Bra001992.1-P	8e-131	GLYMA07G18640.2	0	AES86948	0	POPTR_0016s12810.1	0	Solyc09g005080.1.1	0	PGSC0003DMT400016034	0	VIT_08s0058g00090.t01	0	EMT12501	4e-160	BRADI5G14330.1	5e-158	Sb03g005070.1	8e-158	MLOC_70235.2	8e-154	OS04T0480500-01	8e-171	TRIUR3_04663-P1	1e-148	GRMZM2G174128_P01	4e-174	NA	NA	PP1S172_87V6.1	2e-95	EDO99369	7e-61		0.00911579	0.0166667		Mtr:"Receptor-like protein kinase "
435	fgenesh2_kg.3__724__AT3G07040.1	7e-156	AT3G07040.1	3e-154	Bra014241.1-P	2e-124	GLYMA01G01400.1	0	AES95653	0	POPTR_0003s09790.1	0	Solyc01g086810.2.1	0	PGSC0003DMT400065023	0	VIT_02s0012g02720.t01	0	EMT19981	6e-161	BRADI1G22500.2	4e-174	Sb10g004020.1	8e-170	MLOC_30912.3	2e-157	OS08T0424700-00	3e-177	TRIUR3_06657-P1	3e-161	GRMZM2G105428_P01	4e-159	EFJ19596	6e-28	PP1S1_321V6.1	8e-50	EDP06958	1e-12		0.00911579	0.0166667		Mtr:"Disease resistance protein RPP8 "
479	fgenesh2_kg.7__1314__AT4G28760.2	4e-175	AT4G28760.2	3e-173	Bra011058.1-P	1e-148	GLYMA10G04810.1	0	AES81682	0	POPTR_0002s25490.1	0	Solyc09g063080.1.1	0	PGSC0003DMT400051727	0	VIT_07s0005g04940.t01	0	EMT13565	2e-121	BRADI5G15104.1	9e-111	Sb06g021940.1	5e-131	MLOC_59401.10	9e-116	OS04T0506900-01	1e-127	TRIUR3_23853-P1	8e-123	GRMZM2G107532_P03	4e-107	EFJ18352	2e-29	PP1S199_98V6.1	2e-09	NA	NA		0.00911579	0.0166667		Osa:"Note=Similar to OSIGBa0157A06.2 protein., Transcript_evidence=AK102222 (DDBJ, Best hit), ORF_evidence=Q01IV7 (UniProt), NIAS_FLcDNA=J033087M03,"
522	fgenesh2_kg.3__1532__AT3G14172.1	3e-23	AT1G72410.1	2e-24	Bra027367.1-P	5e-22	GLYMA04G40300.2	0	AES72700	0	POPTR_0019s09240.1	0	Solyc03g095250.2.1	0	PGSC0003DMT400070954	0	VIT_13s0067g00080.t01	0	EMT20822	1e-159	BRADI1G63500.1	8e-159	Sb01g036410.1	6e-141	MLOC_10915.2	2e-133	OS03T0330300-03	9e-142	TRIUR3_23004-P1	2e-140	GRMZM2G108655_P01	2e-135	EFJ34675	1e-18	PP1S191_85V6.1	4e-21	NA	NA		0.00911579	0.0166667		Osa:"Note=Viral attachment protein, fibre shaft repeat containing protein., Transcript_evidence=AK060756 (DDBJ, Best hit), ORF_evidence=B8ANY0 (UniProt), NIAS_FLcDNA=001-032-H02,"
1030	fgenesh2_kg.6__3654__AT4G00460.2	9e-176	AT4G00460.2	7e-171	Bra000971.1-P	6e-169	GLYMA18G46690.4	0	AES80180	0	POPTR_0014s07990.1	0	Solyc01g094610.2.1	0	PGSC0003DMT400000136	0	VIT_15s0046g02530.t01	0	EMT25268	4e-128	BRADI3G32850.1	5e-139	Sb01g029730.1	2e-145	MLOC_59655.1	1e-133	OS10T0550300-00	2e-147	TRIUR3_22404-P1	8e-132	GRMZM2G071157_P01	8e-145	EFJ29665	9e-117	PP1S28_109V6.1	5e-110	NA	NA		0.00911579	0.0166667		Mtr:"Rop guanine nucleotide exchange factor "
1042	fgenesh2_kg.5__2819__AT3G63240.1	1e-94	AT2G37440.1	7e-95	Bra017187.1-P	2e-94	GLYMA13G04850.2	0	AES74632	0	POPTR_0017s11060.1	0	Solyc02g087430.2.1	0	PGSC0003DMT400003548	0	VIT_14s0066g02270.t01	0	EMT24230	1e-77	BRADI1G55760.3	2e-92	Sb02g004230.1	8e-91	MLOC_62377.1	5e-90	OS07T0175900-01	7e-93	TRIUR3_05090-P1	3e-77	GRMZM2G004301_P02	1e-89	EFJ34077	2e-100	PP1S355_37V6.1	4e-85	EDP03975	5e-43		0.00911579	0.0166667		Mtr:"Synaptojanin-1 "
1045	scaffold_104951.1	2e-140	AT1G51760.1	6e-139	Bra018932.1-P	2e-139	GLYMA08G40270.1	0	AET03105	0	POPTR_0010s04530.1	0	Solyc05g006220.2.1	0	PGSC0003DMT400040310	0	VIT_01s0026g00820.t01	0	EMT10443	1e-137	BRADI2G41300.1	1e-136	Sb03g025480.1	8e-137	MLOC_70768.2	4e-127	OS01T0560000-01	2e-138	TRIUR3_34674-P1	6e-120	GRMZM2G090779_P01	3e-135	EFJ17429	2e-134	PP1S9535_1V6.1	3e-59	EDP00525	3e-95		0.00911579	0.0166667		Mtr:"IAA-amino acid hydrolase ILR1-like protein "
1065	fgenesh2_kg.2__477__AT1G59650.1	4e-179	AT1G59650.1	6e-177	Bra027846.1-P	5e-180	GLYMA08G40551.2	0	AES96448	0	POPTR_0010s04930.1	0	Solyc05g006660.2.1	0	PGSC0003DMT400058282	0	VIT_01s0026g01190.t01	0	EMT18716	5e-158	BRADI1G11980.1	9e-163	Sb01g011420.1	5e-165	MLOC_4231.1	2e-159	OS03T0693000-01	9e-165	TRIUR3_29551-P1	7e-158	GRMZM5G813092_P03	1e-162	EFJ24495	2e-88	NA	NA	NA	NA		0.00911579	0.0166667		Stu:"CW14 protein"
1085	scaffold_701063.1	5e-159	AT4G31500.1	7e-160	Bra034941.1-P	7e-159	GLYMA18G11820.1	0	AES77575	0	POPTR_0002s02690.1	0	Solyc09g092670.2.1	0	PGSC0003DMT400080928	0	VIT_18s0001g13820.t01	0	EMT08529	1e-129	BRADI1G22340.1	2e-137	Sb01g001180.1	5e-138	MLOC_44861.2	4e-130	OS03T0593600-00	1e-123	TRIUR3_31761-P1	7e-123	GRMZM2G159353_P01	7e-125	EFJ35829	6e-110	PP1S1_111V6.1	1e-101	EDO98047	1e-32		0.00911579	0.0166667		Mtr:"Cytochrome P450 71B37; Cytochrome P450 monooxygenase CYP83E9 "
1088	fgenesh2_kg.4__1355__AT2G33490.1	1e-150	AT2G33490.1	3e-152	Bra021858.1-P	8e-156	GLYMA10G44680.1	0	AES77182	0	POPTR_0003s16470.1	0	Solyc01g009820.2.1	0	PGSC0003DMT400077141	0	VIT_01s0146g00330.t01	0	EMT02215	8e-123	BRADI5G08690.1	2e-126	Sb02g029480.1	6e-132	MLOC_3087.2	2e-124	OS09T0509300-01	2e-133	TRIUR3_17398-P1	9e-125	GRMZM2G099780_P01	3e-133	EFJ21125	1e-42	PP1S138_185V6.1	9e-50	NA	NA		0.00911579	0.0166667		Osa:"Note=Similar to HRGP., Transcript_evidence=AK067488 (DDBJ, Best hit), ORF_evidence=E1U817 (UniProt), NIAS_FLcDNA=J013110D20,"
1090	fgenesh2_kg.8__89__AT5G47070.1	2e-135	AT5G47070.1	1e-133	Bra017508.1-P	2e-136	GLYMA07G13440.4	0	AET01240	0	POPTR_0014s05160.1	0	Solyc01g088690.2.1	0	PGSC0003DMT400004338	0	VIT_15s0021g00970.t01	0	EMT32976	8e-154	BRADI4G36137.1	1e-149	Sb04g033310.1	8e-153	MLOC_59489.1	5e-137	OS02T0650500-01	6e-152	TRIUR3_11479-P1	2e-145	GRMZM2G101687_P01	1e-152	EFJ30198	3e-127	PP1S209_106V6.1	2e-115	EDP03484	4e-49		0.00911579	0.0166667		Mtr:"Protein kinase 2B "
1098	fgenesh1_pm.C_scaffold_3001305	1e-20	AT3G15140.1	1e-19	Bra027276.1-P	4e-20	GLYMA13G26150.3	0	AET02436	0	POPTR_0001s06840.1	0	Solyc01g096570.2.1	0	PGSC0003DMT400008492	0	VIT_13s0084g00580.t01	0	EMT10995	5e-137	BRADI2G10840.1	3e-136	Sb03g011390.1	2e-141	MLOC_59302.1	3e-78	OS01T0280000-01	6e-135	TRIUR3_13630-P1	6e-59	GRMZM2G096548_P02	4e-136	EFJ38488	9e-85	PP1S276_83V6.1	3e-17	EDP09817	3e-14		0.00911579	0.0166667		Stu:"Histone mRNA exonuclease 1"
1120	fgenesh1_pg.C_scaffold_5000381	2e-143	AT3G26300.1	1e-143	Bra040819.1-P	5e-139	GLYMA08G43920.1	0	AES59942	0	POPTR_0001s37380.1	0	Solyc04g083140.1.1	0	PGSC0003DMT400027291	0	VIT_10s0092g00370.t01	0	EMT21977	5e-162	BRADI1G09160.1	7e-166	Sb08g003400.1	5e-165	MLOC_56398.2	8e-166	OS09T0275400-01	3e-165	TRIUR3_04633-P1	3e-162	GRMZM2G401463_P01	9e-165	EFJ14295	3e-126	PP1S1_111V6.1	7e-113	EDO98047	8e-36		0.00911579	0.0166667		Mtr:"Cytochrome P450 "
1195	fgenesh2_kg.5__1362__AT3G50120.1	1e-103	AT3G50120.1	5e-102	Bra012907.1-P	3e-103	GLYMA02G43880.1	0	AES99933	0	POPTR_0797s00210.1	0	Solyc05g006690.2.1	0	PGSC0003DMT400058277	0	VIT_01s0150g00530.t01	0	EMT22830	2e-148	BRADI4G16930.1	8e-145	Sb05g020790.1	7e-149	MLOC_22177.2	3e-150	OS12T0481000-00	2e-141	TRIUR3_09783-P1	7e-148	GRMZM2G067943_P01	9e-152	NA	NA	NA	NA	NA	NA		0.00911579	0.0166667		Zma:"abinitio|cdna|est|omrna"
1196	scaffold_602047.1	1e-138	AT5G19530.1	2e-138	Bra020045.1-P	1e-137	GLYMA10G39440.1	0	AES93665	0	POPTR_0010s09940.1	0	Solyc09g075900.2.1	0	PGSC0003DMT400081433	0	VIT_05s0020g03200.t01	0	EMT26143	7e-87	BRADI3G09110.1	3e-135	Sb02g025980.1	8e-134	MLOC_66732.2	3e-34	OS02T0237100-01	9e-134	TRIUR3_26744-P1	2e-34	GRMZM2G120578_P02	2e-35	EFJ38831	2e-136	PP1S279_58V6.2	6e-137	EDP08628	1e-100		0.00911579	0.0166667		Mtr:"Spermidine synthase "
1207	fgenesh2_kg.7__1509__AT4G27190.1	4e-97	AT4G27220.1	1e-107	Bra034631.1-P	3e-100	GLYMA06G39990.1	0	AES60349	0	POPTR_0005s04380.1	0	Solyc04g005550.1.1	0	PGSC0003DMT400043611	0	VIT_14s0036g00310.t01	0	EMT02548	4e-82	BRADI2G52150.1	2e-86	Sb03g036800.1	5e-88	MLOC_66163.1	5e-80	OS01T0788500-01	6e-92	TRIUR3_31185-P1	8e-83	GRMZM2G173647_P01	2e-93	EFJ19636	2e-20	PP1S783_2V6.1	1e-46	EDP04916	2e-09		0.00911579	0.0166667		Mtr:"Cc-nbs resistance protein "
1213	scaffold_701006.1	1e-172	AT4G31940.1	4e-172	Bra010214.1-P	1e-173	GLYMA19G01780.2	0	AES74563	0	POPTR_0014s03740.1	0	Solyc04g079680.2.1	0	PGSC0003DMT400008624	0	VIT_18s0001g11560.t01	0	EMT12959	2e-104	BRADI4G31367.1	4e-106	Sb02g025850.1	8e-106	MLOC_12768.1	6e-107	OS09T0441100-01	1e-109	TRIUR3_16856-P1	2e-107	GRMZM2G431288_P01	6e-106	EFJ14295	2e-108	PP1S1_111V6.1	1e-115	EDO98047	3e-31		0.00911579	0.0166667		Mtr:"Cytochrome P450 "
1238	fgenesh1_pg.C_scaffold_5001392	7e-155	AT5G23960.2	9e-162	Bra040582.1-P	5e-159	GLYMA12G16830.2	0	AES98824	0	POPTR_0015s09710.1	0	Solyc01g101190.2.1	0	PGSC0003DMT400046973	0	VIT_19s0014g04930.t01	0	EMT10767	1e-132	BRADI3G15956.1	5e-131	Sb07g004485.1	3e-135	MLOC_59480.2	3e-126	OS08T0139700-01	7e-131	TRIUR3_28553-P1	4e-125	GRMZM2G177098_P01	2e-138	EFJ14208	2e-73	PP1S130_5V6.1	4e-72	NA	NA		0.00911579	0.0166667		Mtr:"(+)-delta-cadinene synthase isozyme C2 "
1241	scaffold_200581.1	2e-100	AT1G60420.1	9e-100	Bra031513.1-P	7e-100	GLYMA04G02330.1	0	AES74069	0	POPTR_0005s26610.1	0	Solyc04g081900.2.1	0	PGSC0003DMT400025576	0	VIT_18s0001g01030.t01	0	EMT04086	2e-101	BRADI2G52317.1	7e-121	Sb03g036980.1	1e-120	MLOC_71950.4	3e-117	OS01T0794400-01	4e-125	TRIUR3_28315-P1	6e-119	GRMZM2G106344_P01	1e-124	EFJ30324	4e-119	NA	NA	EDP06970	4e-48		0.00911579	0.0166667		Mtr:"Nucleoredoxin "
1250	scaffold_303359.1	2e-169	AT2G05940.1	5e-171	Bra035394.1-P	7e-168	GLYMA17G33470.1	0	AES59154	0	POPTR_0006s23590.1	0	Solyc08g061250.2.1	0	PGSC0003DMT400033828	0	VIT_04s0008g02070.t01	0	EMT16881	2e-146	BRADI1G72740.1	4e-151	Sb01g045260.1	1e-149	MLOC_7148.1	5e-148	OS03T0179400-01	9e-152	TRIUR3_27455-P1	5e-146	GRMZM2G175164_P01	2e-149	EFJ35779	6e-133	PP1S31_254V6.1	2e-137	EDP03484	2e-52		0.00911579	0.0166667		Mtr:"Protein kinase 2B "
1264	fgenesh2_kg.6__1767__AT5G17680.1	6e-174	AT5G36930.2	3e-178	Bra023631.1-P	1e-165	GLYMA19G07650.2	0	AES76344	0	POPTR_0019s01640.1	0	Solyc09g092410.2.1	0	PGSC0003DMT400053954	0	VIT_00s0238g00130.t01	0	EMT29395	2e-42	BRADI4G03230.1	7e-41	Sb08g019690.1	2e-40	MLOC_5468.2	1e-43	OS01T0937300-01	1e-35	TRIUR3_20832-P1	4e-43	AC230011.2_FGP002	3e-40	EFJ08305	3e-29	PP1S231_60V6.1	6e-106	EDP09670	1e-06		0.00911579	0.0166667		Mtr:"Disease resistance-like protein "
1265	fgenesh2_kg.6__1111__AT5G11420.1	2e-166	AT5G11420.1	9e-166	Bra008963.1-P	1e-162	GLYMA08G22380.1	0	AES68094	0	POPTR_0003s05850.1	0	Solyc12g042930.1.1	0	PGSC0003DMT400073388	0	VIT_09s0002g05930.t01	0	EMT06486	2e-146	BRADI2G43230.1	4e-149	Sb04g007160.1	9e-152	MLOC_18321.1	9e-150	OS01T0611000-01	2e-148	TRIUR3_01733-P1	2e-137	GRMZM2G012904_P01	2e-141	NA	NA	NA	NA	NA	NA		0.00911579	0.0166667		Zma:"cdna|est|omrna|protein"
1348	fgenesh2_kg.6__1767__AT5G17680.1	8e-160	AT5G36930.2	1e-179	Bra023631.1-P	3e-155	GLYMA16G10287.1	0	AET01406	0	POPTR_0019s01160.1	0	Solyc09g092410.2.1	0	PGSC0003DMT400067962	0	VIT_00s0184g00120.t01	0	EMT07548	3e-37	BRADI5G03110.1	4e-36	Sb05g008350.1	1e-36	MLOC_31061.1	1e-35	OS11T0229500-01	7e-47	TRIUR3_07120-P1	6e-38	GRMZM2G005452_P02	6e-35	EFJ08305	2e-30	PP1S162_170V6.1	6e-109	EDP09670	6e-07		0.00911579	0.0166667		Mtr:"TMV resistance protein N "
1382	Al_scaffold_0007_652	2e-164	AT4G34131.1	3e-161	Bra034608.1-P	1e-163	GLYMA18G44010.1	0	AES79640	0	POPTR_0002s12520.1	0	Solyc01g107780.2.1	0	PGSC0003DMT400066570	0	VIT_18s0001g10110.t01	0	EMT13401	7e-127	BRADI2G04760.1	7e-134	Sb03g029070.1	1e-135	MLOC_55516.1	1e-127	OS01T0597800-01	3e-134	TRIUR3_15301-P1	9e-140	GRMZM2G178209_P01	2e-132	EFJ33492	4e-68	PP1S45_276V6.1	1e-68	EDP07311	3e-10		0.00911579	0.0166667		Mtr:"Anthocyanin 3'-O-beta-glucosyltransferase "
1392	fgenesh2_kg.6__766__AT5G07990.1	8e-132	AT5G07990.1	1e-132	Bra009312.1-P	1e-133	GLYMA07G09960.1	0	AES98636	0	POPTR_0007s06310.1	0	Solyc04g011680.1.1	0	PGSC0003DMT400016263	0	VIT_17s0000g03940.t01	0	EMT12959	4e-139	BRADI4G31380.1	6e-140	Sb02g025850.1	9e-142	MLOC_27605.1	2e-136	OS09T0441400-01	1e-142	TRIUR3_16856-P1	5e-139	GRMZM2G431288_P01	3e-141	EFJ14295	2e-129	PP1S1_111V6.1	2e-131	EDO98047	4e-33		0.00911579	0.0166667		Mtr:"Cytochrome P450 "
1499	fgenesh2_kg.7__3295__AT5G41130.1	3e-157	AT5G41130.2	4e-156	Bra028488.1-P	4e-158	GLYMA19G27200.2	0	AES80654	0	POPTR_0001s33110.1	0	Solyc02g094430.2.1	0	PGSC0003DMT400052040	0	VIT_14s0068g01440.t01	0	EMT06548	1e-153	BRADI4G34846.1	2e-151	Sb02g029500.1	3e-148	MLOC_55886.1	3e-154	OS01T0362100-01	2e-138	TRIUR3_09701-P1	2e-153	GRMZM5G817559_P01	3e-142	EFJ30477	2e-115	PP1S9_366V6.1	7e-112	EDP09217	4e-24		0.00911579	0.0166667		Mtr:"Acyltransferase-like protein "
1508	fgenesh2_kg.6__1767__AT5G17680.1	8e-177	AT5G17680.1	9e-169	Bra013959.1-P	3e-166	GLYMA20G10833.14	0	AES71603	0	POPTR_0019s09760.1	0	Solyc01g008800.1.1	0	PGSC0003DMT400043733	0	VIT_00s0238g00130.t01	0	EMT03313	7e-33	BRADI4G09247.1	3e-28	Sb02g027790.1	2e-29	MLOC_1192.1	6e-30	OS07T0186500-01	6e-33	TRIUR3_07079-P1	1e-31	GRMZM2G443525_P01	5e-29	EFJ08305	2e-25	PP1S145_93V6.1	3e-84	NA	NA		0.00911579	0.0166667		Mtr:"Tir-nbs-lrr resistance protein "
1593	scaffold_101690.1	9e-28	AT1G15030.1	2e-27	Bra014331.1-P	2e-26	GLYMA09G29401.2	0	AES76378	0	POPTR_0017s03370.1	0	Solyc03g098630.2.1	0	PGSC0003DMT400026296	0	VIT_16s0039g00490.t01	0	EMT16027	4e-107	BRADI1G29510.1	4e-99	Sb10g031110.1	9e-100	MLOC_52408.6	6e-94	OS06T0729500-01	1e-92	TRIUR3_04577-P1	5e-74	GRMZM2G020912_P02	1e-105	EFJ35315	7e-41	PP1S21_27V6.1	3e-28	NA	NA		0.00911579	0.0166667		Zma:"cdna|est|omrna|protein"
1601	fgenesh2_kg.8__2555__AT5G65160.1	1e-155	AT5G65160.1	5e-155	Bra024360.1-P	1e-154	GLYMA13G01900.1	0	AES98020	0	POPTR_0005s16950.1	0	Solyc04g073940.2.1	0	PGSC0003DMT400045666	0	VIT_18s0001g05380.t01	0	EMT07166	8e-137	BRADI3G58900.1	6e-131	Sb03g001720.1	5e-138	MLOC_59831.1	2e-137	OS01T0218200-00	2e-138	TRIUR3_19546-P1	1e-137	GRMZM2G112659_P01	6e-134	EFJ20762	2e-133	PP1S25_284V6.1	8e-138	EDP04359	3e-20		0.00911579	0.0166667		Mtr:"Small glutamine-rich tetratricopeptide repeat-containing protein "
1668	fgenesh2_kg.1__1374__AT1G12700.1	3e-158	AT1G62930.1	2e-159	Bra026958.1-P	7e-158	GLYMA09G30635.1	0	AES69798	0	POPTR_0006s28610.1	0	Solyc06g007740.1.1	0	PGSC0003DMT400053185	0	VIT_14s0081g00280.t01	0	EMT32081	3e-109	BRADI2G38120.1	2e-108	Sb09g030360.1	1e-113	MLOC_43104.1	2e-110	OS10T0495200-02	2e-109	TRIUR3_17849-P1	2e-111	GRMZM2G416498_P01	2e-113	EFJ26892	2e-120	PP1S219_51V6.1	6e-109	EDP05510	7e-55		0.00911579	0.0166667		Mtr:"Pentatricopeptide repeat-containing protein "
595	fgenesh2_kg.7__1487__AT4G27430.1	8e-154	AT1G61100.2	5e-180	Bra031456.1-P	7e-157	GLYMA15G07671.1	0	AES63764	0	POPTR_0004s03850.1	0	Solyc02g078670.2.1	0	PGSC0003DMT400057620	0	VIT_00s1306g00010.t01	0	EMT12062	1e-84	BRADI1G00560.1	2e-85	Sb01g000280.1	6e-89	MLOC_19700.3	5e-72	OS03T0861100-01	1e-84	TRIUR3_31968-P1	6e-86	GRMZM2G077596_P01	2e-85	EFJ15889	7e-69	PP1S286_40V6.1	1e-50	NA	NA		0.00911579	0.0218393		Mtr:"CIP7 , related "
1285	fgenesh2_kg.3__292__AT3G03450.1	1e-63	AT3G03450.1	1e-61	Bra039762.1-P	5e-61	GLYMA19G40440.2	0	AES82193	0	POPTR_0014s11510.1	0	Solyc06g009610.1.1	0	PGSC0003DMT400018792	0	VIT_07s0005g01500.t01	0	EMT04469	1e-51	BRADI4G18390.1	6e-54	Sb05g018070.1	2e-55	MLOC_73193.4	1e-51	OS03T0707600-01	3e-52	TRIUR3_00728-P1	8e-49	GRMZM2G342217_P01	2e-55	EFJ32981	7e-65	PP1S17_52V6.1	4e-69	NA	NA		0.00911579	0.0218393		Mtr:"DELLA protein GAIP "
1007	fgenesh2_kg.6__750__AT5G07850.1	3e-157	AT5G42830.1	3e-161	Bra035334.1-P	8e-161	GLYMA04G04240.1	0	AES73313	0	POPTR_0014s02560.1	0	Solyc04g078660.1.1	0	PGSC0003DMT400084781	0	VIT_18s0001g10180.t01	0	EMT19626	2e-91	BRADI3G13237.1	2e-98	Sb10g000340.1	5e-104	MLOC_76927.1	2e-98	OS06T0103200-01	2e-107	TRIUR3_25893-P1	2e-88	GRMZM2G124815_P01	1e-98	EFJ08080	2e-55	PP1S15_356V6.2	2e-39	NA	NA		0.00911579	0.0222455		Mtr:"N-hydroxycinnamoyl/benzoyltransferase "
1027	fgenesh1_pm.C_scaffold_1001571	1e-177	AT1G18390.2	3e-178	Bra025911.1-P	1e-179	GLYMA09G19730.1	0	AES62862	0	POPTR_0015s03880.1	0	Solyc05g008930.2.1	0	PGSC0003DMT400078426	0	VIT_01s0011g03980.t01	0	EMT29245	3e-156	BRADI2G02430.1	2e-158	Sb03g031640.1	3e-152	MLOC_69326.1	6e-144	OS01T0689900-02	1e-159	TRIUR3_03550-P1	4e-158	GRMZM2G171807_P01	1e-159	EFJ32075	1e-99	PP1S173_15V6.1	7e-105	EDP03484	9e-40		0.00911579	0.0222455		Mtr:"Wall-associated receptor kinase-like protein "
1052	fgenesh2_kg.4__1518__AT2G34930.1	2e-134	AT2G34930.1	2e-130	Bra005378.1-P	3e-133	GLYMA16G30815.1	0	AES75598	0	POPTR_0015s05920.1	0	Solyc07g008590.1.1	0	PGSC0003DMT400059187	0	VIT_16s0022g00310.t01	0	EMT29396	1e-171	BRADI3G18390.1	1e-169	Sb03g027070.1	7e-154	MLOC_50726.1	1e-171	OS01T0601625-00	5e-177	TRIUR3_11148-P1	8e-160	GRMZM2G372058_P01	2e-144	EFJ23449	6e-116	PP1S244_6V6.1	3e-118	EDO99369	2e-72		0.00911579	0.0222455		Mtr:"Receptor-like protein kinase "
1165	fgenesh2_kg.7__2137__AT4G21705.1	1e-168	AT4G21705.1	3e-166	Bra038762.1-P	2e-166	GLYMA06G38110.2	0	AES63815	0	POPTR_0011s12150.1	0	Solyc07g063220.2.1	0	PGSC0003DMT400032340	0	VIT_19s0014g02920.t01	0	EMT15886	4e-158	BRADI3G30090.1	2e-163	Sb10g029040.1	4e-154	MLOC_19955.1	3e-159	OS07T0598500-01	3e-163	TRIUR3_23322-P1	3e-156	GRMZM2G135940_P01	4e-154	EFJ14574	8e-46	PP1S19_69V6.1	1e-62	EDP05510	1e-15		0.00911579	0.0222455		Mtr:"Pentatricopeptide repeat-containing protein "
1198	scaffold_800634.1	2e-120	AT5G43960.1	1e-108	Bra027517.1-P	6e-117	GLYMA20G20920.2	0	AES60446	0	POPTR_0010s07600.1	0	Solyc09g090940.2.1	0	PGSC0003DMT400003781	0	VIT_05s0049g01940.t01	0	EMT08159	5e-88	BRADI3G12770.2	1e-93	Sb02g038050.2	1e-93	MLOC_64063.2	2e-42	OS02T0131700-00	3e-95	TRIUR3_32017-P1	4e-95	GRMZM2G167932_P02	3e-96	EFJ30980	2e-22	PP1S6_129V6.1	8e-58	EDP06764	2e-18		0.00911579	0.0222455		Mtr:"Ras GTPase-activating protein-binding protein "
1237	fgenesh2_kg.2__477__AT1G59650.1	2e-170	AT1G59650.1	2e-168	Bra027846.1-P	3e-174	GLYMA13G04910.2	0	AES74645	0	POPTR_0017s11120.1	0	Solyc02g087480.2.1	0	PGSC0003DMT400003279	0	VIT_14s0066g02190.t01	0	EMT18716	5e-151	BRADI1G11980.1	3e-155	Sb01g011420.1	2e-158	MLOC_4231.1	1e-152	OS03T0693000-01	4e-156	TRIUR3_29551-P1	5e-151	GRMZM5G813092_P03	2e-157	EFJ24495	2e-88	NA	NA	NA	NA		0.00911579	0.0222455		Stu:"CW14 protein"
1334	Al_scaffold_0005_456	8e-142	AT3G26300.1	3e-141	Bra026937.1-P	1e-138	GLYMA14G14520.1	0	AET00731	0	POPTR_0011s13430.1	0	Solyc04g083140.1.1	0	PGSC0003DMT400034407	0	VIT_19s0015g00100.t01	0	EMT15592	8e-159	BRADI5G07140.1	5e-164	Sb08g003380.1	1e-163	MLOC_59902.1	3e-166	OS09T0275400-01	1e-163	TRIUR3_13975-P1	5e-162	GRMZM2G401463_P01	4e-162	EFJ17994	3e-120	PP1S1_111V6.1	5e-112	EDO98047	5e-37		0.00911579	0.0222455		Mtr:"Cytochrome P450 "
221	fgenesh2_kg.3__709__AT3G06880.1	4e-23	AT3G06880.2	6e-24	Bra001223.1-P	2e-25	GLYMA09G02371.1	0	AES64713	0	POPTR_0015s15790.1	0	Solyc02g069290.2.1	0	PGSC0003DMT400054499	0	VIT_10s0042g01240.t01	0	EMT06890	2e-180	BRADI3G05110.1	0	Sb04g004580.1	0	MLOC_56637.2	0	OS02T0168400-01	2e-151	TRIUR3_10633-P1	2e-39	NA	NA	EFJ20105	8e-79	NA	NA	NA	NA		0.00911579	0.0256011		Stu:"Transducin"
463	fgenesh1_pg.C_scaffold_6001102	4e-71	AT4G31820.1	3e-143	Bra011301.1-P	3e-136	GLYMA06G06470.2	0	AES59110	0	POPTR_0018s02590.1	0	Solyc08g006870.2.1	0	PGSC0003DMT400022573	0	VIT_04s0008g06630.t01	0	EMT16012	7e-142	BRADI4G30480.1	3e-165	Sb02g024890.1	1e-160	MLOC_61957.1	4e-164	OS09T0420900-01	5e-164	TRIUR3_04553-P1	1e-164	GRMZM2G416184_P01	2e-157	EFJ28581	6e-89	PP1S96_180V6.1	4e-116	NA	NA		0.00911579	0.0333333		Mtr:"BTB/POZ domain-containing protein "
1044	scaffold_601293.1	4e-132	AT5G12890.1	6e-133	Bra008873.1-P	3e-127	GLYMA02G44100.1	0	AET00031	0	POPTR_0017s11380.1	0	Solyc05g053890.1.1	0	PGSC0003DMT400034022	0	VIT_05s0062g01280.t01	0	EMT05957	8e-129	BRADI5G15060.1	6e-106	Sb06g021900.1	3e-126	MLOC_34770.1	8e-106	OS04T0506000-01	3e-123	TRIUR3_02909-P1	2e-109	GRMZM2G082249_P01	5e-124	EFJ33492	2e-69	PP1S45_276V6.1	4e-69	EDP07311	2e-09		0.00911579	0.0333333		Mtr:"UDP-glucuronosyltransferase 1-7C "
1471	fgenesh1_pg.C_scaffold_4002708	2e-153	AT2G45550.1	1e-157	Bra007571.1-P	9e-156	GLYMA1057S00200.1	0	AES59911	0	POPTR_0001s08320.1	0	Solyc02g090300.2.1	0	PGSC0003DMT400026129	0	VIT_02s0012g02340.t01	0	EMT03552	2e-138	BRADI1G68090.1	9e-143	Sb01g016900.1	2e-139	MLOC_66760.1	9e-131	OS03T0248200-01	1e-153	TRIUR3_33452-P1	1e-139	GRMZM5G851862_P01	8e-139	EFJ18160	5e-105	PP1S1_111V6.1	2e-107	EDO98047	6e-33		0.00911579	0.0333333		Mtr:"Cytochrome P450 monooxygenase "
1353	Al_scaffold_0006_2327	3e-125	AT5G24320.1	6e-128	Bra003052.1-P	2e-124	GLYMA05G32331.1	0	AET04713	0	POPTR_0005s05890.1	0	Solyc11g005710.1.1	0	PGSC0003DMT400065697	0	VIT_04s0044g00880.t01	0	EMT22442	1e-130	BRADI5G09737.1	3e-131	Sb06g016295.1	7e-133	MLOC_61069.5	2e-133	OS04T0417800-01	2e-133	TRIUR3_34015-P1	9e-127	GRMZM2G079323_P01	7e-130	EFJ12543	4e-91	PP1S46_235V6.1	5e-77	EDP08419	2e-19		0.00911579	0.0396348		Mtr:"WD repeat-containing protein "
549	fgenesh1_pm.C_scaffold_7001487	8e-162	AT4G24000.1	2e-158	Bra013750.1-P	8e-164	GLYMA13G24270.1	0	AES65302	0	POPTR_0010s08550.1	0	Solyc03g005450.2.1	0	PGSC0003DMT400034853	0	VIT_05s0049g00010.t01	0	EMT33243	7e-148	BRADI4G33090.1	2e-149	Sb03g047220.1	8e-163	MLOC_68431.4	5e-131	OS09T0478100-01	2e-144	TRIUR3_12445-P1	5e-135	GRMZM2G122431_P01	2e-153	EFJ38258	1e-133	PP1S57_129V6.1	4e-106	NA	NA		0.00911579	0.0666667		Mtr:"Cellulose synthase-like protein G1 "
17	Al_scaffold_0002_1121	5e-117	AT1G65810.1	8e-118	Bra034062.1-P	4e-109	GLYMA05G26545.1	0	AES85903	0	POPTR_0008s14260.1	0	Solyc03g006480.1.1	0	PGSC0003DMT400096461	0	VIT_01s0010g01850.t01	0	EMT00889	0	BRADI5G20420.1	0	Sb06g027382.1	0	MLOC_60587.2	0	OS04T0599650-00	0	TRIUR3_15389-P1	1e-98	GRMZM2G313020_P01	0	EFJ31304	0	PP1S162_102V6.1	5e-43	EDO99982	2e-84		0.00911579	0.0722667		Mtr:"Regulator of nonsense transcripts-like protein "
317	Al_scaffold_0003_2863	2e-175	AT3G25500.1	5e-176	Bra013217.1-P	8e-168	GLYMA07G32720.1	0	AES90323	0	POPTR_0007s00900.1	0	Solyc12g019480.1.1	0	PGSC0003DMT400013717	0	VIT_05s0094g00920.t01	0	EMT33349	0	BRADI2G57650.1	0	Sb03g042700.1	0	MLOC_56019.1	0	OS09T0517600-01	3e-149	TRIUR3_09533-P1	0	GRMZM2G044055_P01	0	NA	NA	PP1S17_57V6.1	3e-86	EDP06208	2e-13		0.00911579	0.0722667		Mtr:"Formin-like protein "
506	scaffold_603984.1	2e-176	AT4G02750.1	2e-174	Bra018742.1-P	6e-176	GLYMA11G08630.2	0	AES95216	0	POPTR_0016s02110.1	0	Solyc02g076700.1.1	0	PGSC0003DMT400026508	0	VIT_09s0096g00100.t01	0	EMT26142	0	BRADI4G02117.1	0	Sb08g020970.1	0	MLOC_52525.1	0	OS12T0289800-00	0	TRIUR3_16567-P1	2e-158	GRMZM2G162988_P01	0	EFJ33335	9e-132	PP1S276_42V6.1	2e-139	EDP05510	3e-23		0.00911579	0.0722667		Mtr:"Pentatricopeptide repeat-containing protein "
1009	fgenesh2_kg.1__1050__AT1G09850.1	1e-128	AT1G09850.1	1e-129	Bra040749.1-P	1e-130	GLYMA13G30182.1	0	AES83934	0	POPTR_0004s05640.1	0	Solyc02g076710.2.1	0	PGSC0003DMT400026505	0	VIT_10s0003g01360.t01	0	EMT10408	3e-126	BRADI2G20460.1	1e-128	Sb06g030800.1	4e-129	MLOC_81876.1	2e-126	OS05T0508300-01	1e-122	TRIUR3_28610-P1	5e-124	GRMZM2G006377_P01	4e-129	EFJ36576	2e-127	PP1S285_10V6.1	3e-128	EDP00016	6e-112		0.00911579	0.0854572		Mtr:"Cysteine proteinase "
1084	fgenesh2_kg.6__207__AT5G02970.1	1e-177	AT3G09690.2	4e-178	Bra009556.1-P	1e-176	GLYMA11G15830.1	0	AES88685	0	POPTR_0006s13350.1	0	Solyc11g072440.1.1	0	PGSC0003DMT400070409	0	VIT_06s0004g03310.t01	0	EMT32343	1e-155	BRADI1G65700.1	2e-170	Sb01g038620.1	1e-176	MLOC_78802.1	2e-162	OS03T0288300-01	2e-172	TRIUR3_11599-P1	2e-157	GRMZM2G158197_P01	7e-178	EFJ18039	4e-39	PP1S139_29V6.1	2e-93	NA	NA		0.00911579	0.0864163		Stu:"Hydrolase, alpha/beta fold family protein"
489	Al_scaffold_0006_597	4e-153	AT5G06740.1	1e-153	Bra009223.1-P	3e-155	GLYMA01G35980.2	0	AES95397	0	POPTR_0001s45970.1	0	Solyc02g068300.2.1	0	PGSC0003DMT400024347	0	VIT_04s0044g01990.t01	0	EMT17164	6e-170	BRADI3G40257.1	0	Sb07g027400.1	0	MLOC_2862.2	0	OS02T0712700-01	0	TRIUR3_31833-P1	1e-136	GRMZM2G154766_P01	0	EFJ15842	6e-133	PP1S116_173V6.1	3e-116	EDP03484	5e-45		0.00911579	0.0887693		Mtr:"Lectin-domain containing receptor kinase A4.2 "
531	fgenesh2_kg.8__2057__AT5G60900.1	6e-117	AT5G60900.1	4e-116	Bra035953.1-P	4e-134	GLYMA08G42020.2	0	AES93667	0	POPTR_0013s05650.1	0	Solyc09g075910.1.1	0	PGSC0003DMT400081461	0	VIT_05s0020g03210.t01	0	EMT09901	3e-151	BRADI3G47390.1	1e-154	Sb06g002210.1	9e-139	MLOC_64728.1	3e-114	OS04T0475200-00	6e-147	TRIUR3_14811-P1	3e-148	GRMZM2G017164_P01	1e-140	EFJ18100	2e-101	PP1S4_109V6.1	3e-99	EDP03484	1e-34		0.00911579	0.116667		Mtr:"Cysteine-rich receptor-like protein kinase "
570	fgenesh2_kg.1__4225__AT1G51580.1	6e-99	AT1G51580.1	6e-101	Bra006294.1-P	8e-93	GLYMA06G09461.2	0	AES73915	0	POPTR_0002s11290.1	0	Solyc04g077060.2.1	0	PGSC0003DMT400012623	0	VIT_18s0001g08280.t01	0	EMT04779	2e-139	BRADI2G08087.2	1e-161	Sb03g000560.1	8e-158	MLOC_77458.6	6e-156	OS01T0235800-01	3e-121	TRIUR3_23400-P1	1e-86	GRMZM2G076705_P01	2e-158	EFJ09837	3e-118	PP1S36_86V6.1	3e-114	EDP08399	2e-09		0.00911579	0.116667		Mtr:"Poly(RC)-binding protein "
1150	fgenesh2_kg.1__2434__AT1G22400.1	3e-120	AT1G22380.1	1e-119	Bra031387.1-P	4e-123	GLYMA01G02670.1	0	AES95983	0	POPTR_0008s06270.1	0	Solyc05g052870.2.1	0	PGSC0003DMT400069771	0	VIT_05s0102g00990.t01	0	EMT06489	2e-128	BRADI1G27290.2	1e-130	Sb02g033580.1	4e-125	MLOC_31124.1	4e-135	OS07T0486700-00	6e-135	TRIUR3_03723-P1	6e-112	GRMZM5G834303_P01	3e-127	EFJ33496	9e-88	PP1S4_21V6.1	4e-88	EDP07311	1e-13		0.00911579	0.116667		Mtr:"UDP-glucuronosyltransferase 1-1 "
1646	fgenesh2_kg.1__2425__AT1G22310.2	8e-42	AT1G22310.1	3e-38	Bra012320.1-P	2e-35	GLYMA08G19033.2	0	AES63469	0	POPTR_0001s31990.1	0	Solyc01g105330.2.1	0	PGSC0003DMT400032690	0	VIT_03s0017g01020.t01	0	EMT31577	2e-13	BRADI4G32870.1	3e-74	Sb02g027370.1	2e-66	MLOC_51528.2	5e-45	OS08T0485700-01	3e-77	TRIUR3_32153-P1	3e-59	GRMZM2G048411_P01	1e-72	NA	NA	NA	NA	NA	NA		0.00911579	0.116667		Mtr:"Methyl binding domain protein "
2400	fgenesh2_kg.4__2832__AT2G46240.1	2e-52	AT2G46240.1	2e-53	Bra004553.1-P	6e-47	GLYMA16G03320.2	0	AES84350	0	POPTR_0002s16790.1	0	Solyc01g095320.2.1	0	PGSC0003DMT400000247	0	VIT_15s0046g01560.t01	0	EMT15675	5e-67	BRADI3G09740.1	9e-101	Sb04g009670.2	9e-84	MLOC_12681.2	8e-69	OS02T0259850-00	3e-37	TRIUR3_05584-P1	4e-65	GRMZM2G063162_P01	7e-92	NA	NA	PP1S172_32V6.1	3e-26	EDP00226	1e-06		0.00911579	0.116667		Stu:"BCL-2-associated athanogene 6"
501	fgenesh2_kg.8__2057__AT5G60900.1	5e-160	AT5G60900.1	2e-156	Bra035953.1-P	3e-179	GLYMA08G42030.1	0	AES62654	0	POPTR_0013s05640.1	0	Solyc09g075920.1.1	0	PGSC0003DMT400081462	0	VIT_05s0020g03240.t01	0	EMT09901	0	BRADI3G47390.1	0	Sb06g019890.1	5e-177	MLOC_64728.1	3e-146	OS04T0475200-00	0	TRIUR3_14811-P1	0	GRMZM2G017164_P01	2e-177	EFJ33461	1e-118	PP1S4_109V6.1	9e-133	EDP03484	8e-38		0.00911579	0.144622		Mtr:"Amine oxidase "
1094	scaffold_400958.1	4e-102	AT5G24910.1	2e-158	Bra009803.1-P	1e-157	GLYMA07G13330.1	0	AES86676	0	POPTR_0013s15670.1	0	Solyc01g088760.2.1	0	PGSC0003DMT400004251	0	VIT_15s0021g01060.t01	0	EMT13791	2e-172	BRADI4G44270.1	1e-166	Sb05g001330.1	1e-161	MLOC_5757.5	1e-154	OS12T0119000-01	1e-173	TRIUR3_03954-P1	3e-172	GRMZM2G106408_P01	1e-148	EFJ22986	6e-109	PP1S22_14V6.1	6e-90	EDO98047	3e-43		0.00911579	0.183333		Mtr:"Cytochrome P450 "
1122	fgenesh2_kg.8__2587__AT5G65380.1	8e-149	AT5G65380.1	6e-150	Bra024381.1-P	3e-155	GLYMA04G10560.2	0	AES73110	0	POPTR_0005s17480.1	0	Solyc04g074860.2.1	0	PGSC0003DMT400005432	0	VIT_18s0001g06820.t01	0	EMT26118	2e-153	BRADI1G72007.1	1e-155	Sb01g044660.1	1e-146	MLOC_34662.1	6e-137	OS08T0480000-01	2e-137	TRIUR3_22758-P1	4e-135	GRMZM2G031177_P01	3e-147	EFJ19479	6e-78	PP1S145_130V6.1	5e-80	EDP05751	5e-47		0.00911579	0.266667		Mtr:"Protein TRANSPARENT TESTA "
1342	fgenesh1_pm.C_scaffold_7001315	5e-142	AT5G57240.2	7e-143	Bra002745.1-P	1e-141	GLYMA09G06620.2	0	AES65297	0	POPTR_0006s07600.1	0	Solyc07g008920.2.1	0	PGSC0003DMT400073953	0	VIT_11s0103g00530.t01	0	EMT09558	9e-143	BRADI3G40600.1	2e-153	Sb07g026870.1	3e-146	MLOC_65753.4	7e-150	OS08T0517700-02	1e-147	TRIUR3_16027-P1	9e-86	GRMZM2G075496_P03	3e-142	EFJ30119	5e-109	PP1S264_75V6.1	2e-22	EDO98668	1e-26		0.00911579	0.266667		Mtr:"Oxysterol-binding protein-related protein "
302	scaffold_303194.1	7e-174	AT4G10520.1	2e-173	Bra037906.1-P	4e-176	GLYMA09G32760.1	0	AES95396	0	POPTR_0011s14930.1	0	Solyc02g068280.2.1	0	PGSC0003DMT400024344	0	VIT_04s0044g01970.t01	0	EMT05074	1e-164	BRADI4G36000.1	0	Sb10g024550.1	0	MLOC_55045.1	0	OS06T0624100-00	0	TRIUR3_01154-P1	1e-166	GRMZM2G073223_P01	0	NA	NA	PP1S218_115V6.1	0	EDP06986	3e-06		0.00911579	0.330787		Mtr:"Subtilisin-like protease "
457	fgenesh2_kg.4__1973__AT2G38940.1	3e-179	AT5G43360.1	1e-179	Bra005070.1-P	1e-180	GLYMA13G08720.1	0	Q8GSG4	0	POPTR_0015s06110.1	0	Solyc06g051850.1.1	0	PGSC0003DMT400006059	0	VIT_16s0050g02380.t01	0	EMT15020	0	BRADI2G45520.1	0	Sb03g029970.1	0	MLOC_80912.2	1e-175	OS01T0657100-01	0	TRIUR3_17227-P1	3e-177	GRMZM5G881088_P01	0	EFJ34236	0	PP1S197_130V6.1	6e-172	EDP06808	4e-41		0.00911579	0.330787		Mtr:"phosphate transporter PT4"
578	fgenesh2_kg.1__3865__AT1G47670.1	9e-168	AT1G47670.1	6e-168	Bra032231.1-P	5e-167	GLYMA01G36590.1	0	AES95240	0	POPTR_0004s18790.1	0	Solyc01g111980.2.1	0	PGSC0003DMT400048002	0	VIT_00s0302g00020.t01	0	EMT08997	2e-141	BRADI5G18340.1	1e-176	Sb06g025310.1	0	MLOC_15750.3	3e-174	OS04T0562100-01	1e-179	TRIUR3_14050-P1	1e-113	GRMZM2G109865_P01	1e-180	EFJ25635	4e-148	PP1S77_57V6.1	3e-124	EDP06187	1e-11		0.00911579	0.383333		Mtr:"Lysine histidine transporter-like protein "
1024	Al_scaffold_0003_195	7e-147	AT3G02645.1	4e-147	Bra021423.1-P	6e-135	GLYMA07G03115.1	0	AES86511	0	POPTR_0003s01870.1	0	Solyc06g068340.1.1	0	PGSC0003DMT400073432	0	VIT_09s0002g08580.t01	0	EMT20139	2e-129	BRADI1G47730.1	8e-160	Sb10g005360.1	5e-167	MLOC_52753.1	8e-161	OS06T0179500-00	4e-165	TRIUR3_13281-P1	5e-80	GRMZM2G009139_P01	1e-163	NA	NA	NA	NA	NA	NA		0.00911579	0.383333		Zma:"est|omrna|protein"
1055	scaffold_700134.1	3e-131	AT4G39330.1	6e-130	Bra033613.1-P	1e-132	GLYMA14G40170.1	0	AES59799	0	POPTR_0002s01990.1	0	Solyc02g030480.2.1	0	PGSC0003DMT400033637	0	VIT_18s0001g14910.t01	0	EMT20116	5e-147	BRADI5G04130.1	3e-161	Sb06g001430.1	2e-160	MLOC_66364.1	1e-114	OS04T0229100-01	3e-163	TRIUR3_35047-P1	9e-127	GRMZM2G167613_P02	1e-155	EFJ08919	3e-121	PP1S163_63V6.1	9e-110	EDP03196	7e-108		0.00911579	0.383333		Mtr:"Cinnamyl alcohol dehydrogenase-related protein "
1086	Al_scaffold_0007_509	1e-138	AT4G35470.1	3e-138	Bra017712.1-P	2e-139	GLYMA17G16570.1	0	AES90821	0	POPTR_0001s02670.1	0	Solyc08g006970.2.1	0	PGSC0003DMT400052889	0	VIT_02s0012g01010.t01	0	EMT32755	6e-141	BRADI3G33990.1	5e-165	Sb01g028430.1	3e-160	MLOC_6507.1	4e-144	OS10T0572300-01	2e-161	TRIUR3_27898-P1	7e-103	GRMZM2G055992_P01	1e-137	EFJ34863	5e-69	PP1S409_52V6.1	1e-74	EDP06958	2e-38		0.00911579	0.383333		Mtr:"Leucine-rich repeat-containing protein "
1373	scaffold_301012.1	2e-137	AT3G09010.1	2e-136	Bra001333.1-P	7e-138	GLYMA07G31460.1	0	AES84520	0	POPTR_0004s04030.1	0	Solyc03g006500.2.1	0	PGSC0003DMT400033378	0	VIT_00s0370g00010.t01	0	EMT16836	2e-128	BRADI5G26287.1	3e-144	Sb06g033075.1	6e-145	MLOC_5745.4	8e-132	OS04T0679200-02	4e-149	TRIUR3_21791-P1	2e-140	GRMZM2G018595_P03	3e-142	EFJ15709	2e-107	PP1S49_14V6.1	3e-100	EDP03484	6e-48		0.00911579	0.383333		Stu:"Serine/threonine-protein kinase PBS1"
1469	fgenesh2_kg.6__1391__AT5G14230.1	1e-21	AT1G07710.1	8e-28	Bra018683.1-P	3e-27	GLYMA02G17021.1	0	AES61829	0	POPTR_0002s22820.1	0	Solyc09g074290.1.1	0	PGSC0003DMT400085209	0	VIT_07s0104g00950.t01	0	EMT02070	1e-22	BRADI1G13320.1	6e-57	Sb01g012990.1	2e-58	MLOC_58693.2	6e-25	OS03T0655500-00	1e-56	TRIUR3_31069-P1	5e-27	GRMZM2G148721_P01	5e-60	EFJ31792	3e-27	PP1S32_124V6.1	3e-70	EDP07181	1e-35		0.00911579	0.383333		Mtr:"Ankyrin repeat domain-containing protein; Vapyrin-like protein "
511	Al_scaffold_0001_2574	4e-138	AT1G27040.1	3e-140	Bra028002.1-P	8e-133	GLYMA04G03850.1	0	AES73221	0	POPTR_0014s03550.1	0	Solyc04g079510.1.1	0	PGSC0003DMT400030534	0	VIT_18s0001g11280.t01	0	EMT19989	2e-147	BRADI2G49817.1	2e-140	Sb03g034595.1	8e-136	MLOC_9838.2	1e-134	OS01T0748950-01	1e-159	TRIUR3_03269-P1	2e-126	GRMZM2G043926_P01	6e-146	EFJ23137	4e-143	PP1S434_30V6.1	5e-152	EDP04261	1e-37		0.00911579	0.516667		Mtr:"Peptide transporter PTR3-A "
1053	fgenesh2_kg.1__3796__AT1G45180.1	1e-113	AT5G42940.1	2e-107	Bra033652.1-P	2e-86	GLYMA17G35940.2	0	AES59415	0	POPTR_0002s12590.2	0	Solyc04g078680.2.1	0	PGSC0003DMT400020528	0	VIT_18s0001g10260.t01	0	EMT27530	9e-105	BRADI5G24120.1	1e-103	Sb06g030650.1	5e-92	MLOC_77326.1	6e-101	OS04T0648800-01	1e-101	TRIUR3_29848-P1	6e-100	GRMZM2G174926_P01	3e-93	EFJ22945	6e-37	PP1S254_59V6.1	4e-34	EDP05774	2e-14		0.00911579	0.516667		Mtr:"Zinc finger protein "
316	fgenesh2_kg.5__1545__AT3G51950.1	4e-109	AT3G51950.2	2e-131	Bra008887.1-P	5e-103	GLYMA12G01350.1	0	AES88040	0	POPTR_0003s20310.1	0	Solyc01g088100.2.1	0	PGSC0003DMT400017608	0	VIT_13s0158g00370.t01	0	EMT12517	8e-107	BRADI1G17510.1	6e-152	Sb01g036490.1	5e-156	MLOC_44302.3	5e-102	OS07T0682400-03	4e-166	TRIUR3_23048-P1	4e-101	GRMZM2G003424_P02	4e-152	NA	NA	PP1S31_251V6.2	1e-84	NA	NA		0.00911579	0.666667		Mtr:"Zinc finger CCCH domain-containing protein "
1243	scaffold_201476.1	1e-150	AT1G66910.1	2e-155	Bra000044.1-P	2e-159	GLYMA05G34780.1	0	AET05359	0	POPTR_0005s15370.1	0	Solyc02g086210.2.1	0	PGSC0003DMT400040940	0	VIT_17s0000g03330.t01	0	EMT25716	4e-139	BRADI2G02490.1	9e-155	Sb03g006765.1	2e-156	MLOC_140.5	2e-157	OS01T0138300-02	1e-158	TRIUR3_05490-P1	4e-152	GRMZM2G172396_P02	4e-148	EFJ23635	2e-79	PP1S194_112V6.1	1e-79	EDP03484	1e-37		0.00911579	0.666667		Mtr:"Kinase R-like protein "
491	fgenesh2_kg.2__868__AT1G66350.1	6e-98	AT1G66350.1	5e-95	Bra039762.1-P	5e-94	GLYMA19G26735.1	0	AES78316	0	POPTR_0001s33360.1	0	Solyc02g094340.1.1	0	PGSC0003DMT400052191	0	VIT_14s0068g01610.t01	0	EMT27957	6e-77	BRADI4G18390.1	1e-178	Sb05g018070.1	0	MLOC_73617.2	9e-87	OS01T0646300-01	6e-88	TRIUR3_35245-P1	1e-75	GRMZM2G342217_P01	0	EFJ06562	4e-146	PP1S63_181V6.1	6e-104	NA	NA		0.00911579	0.819168		Mtr:"RAM1 "
593	fgenesh2_kg.6__766__AT5G07990.1	2e-151	AT5G07990.1	3e-153	Bra009312.1-P	3e-151	GLYMA13G04210.1	0	AES85898	0	POPTR_0009s07320.1	0	Solyc11g066580.1.1	0	PGSC0003DMT400001124	0	VIT_06s0009g02970.t01	0	EMT14054	0	BRADI2G11620.1	2e-153	Sb01g034460.1	1e-167	MLOC_15252.2	4e-135	OS10T0320100-01	4e-145	TRIUR3_13828-P1	3e-120	GRMZM2G025832_P01	3e-143	EFJ14295	9e-117	PP1S1_111V6.1	3e-110	EDO99174	4e-24		0.00911579	0.833333		Mtr:"Flavonoid 3' 5'-hydroxylase "
1413	scaffold_104145.1	5e-164	AT1G43710.1	3e-176	Bra027941.1-P	3e-174	GLYMA10G37180.1	0	AES89538	0	POPTR_0005s21280.1	0	Solyc08g068610.2.1	0	PGSC0003DMT400074719	0	VIT_18s0076g00360.t01	0	EMT14427	1e-160	BRADI3G45260.1	2e-174	Sb04g022140.1	5e-177	MLOC_73062.2	5e-175	OS02T0541325-00	6e-175	TRIUR3_04772-P1	2e-149	GRMZM2G451314_P01	4e-175	EFJ11717	1e-167	PP1S13_150V6.1	2e-166	EDP09397	1e-146		0.00911579	1		Mtr:"Embryo defective 1075-like protein "
1592	fgenesh1_pm.C_scaffold_8001936	6e-105	AT5G63700.1	9e-123	Bra037751.1-P	4e-108	GLYMA11G33015.3	0	AES70865	0	POPTR_0011s02920.1	0	Solyc01g103250.2.1	0	PGSC0003DMT400064010	0	VIT_12s0035g01430.t01	0	EMT16509	2e-110	BRADI2G25017.2	1e-118	Sb09g020730.1	2e-131	MLOC_69922.1	2e-98	OS01T0884500-01	2e-112	TRIUR3_14108-P1	4e-87	GRMZM2G408096_P01	6e-122	EFJ27570	8e-78	PP1S240_87V6.1	4e-35	NA	NA		0.00911579	1		Mtr:"Zinc finger CCCH domain-containing protein "
768	NA	NA	AT1G69040.1	2e-150	Bra004357.1-P	2e-150	GLYMA18G52120.1	0	AES77975	0	POPTR_0001s13490.1	0	Solyc01g010000.2.1	0	PGSC0003DMT400041341	0	VIT_01s0146g00100.t01	0	EMT11618	5e-127	BRADI1G15120.1	3e-133	Sb07g026100.1	7e-153	MLOC_80634.2	4e-155	OS03T0413100-01	2e-151	TRIUR3_21501-P1	1e-129	GRMZM2G096682_P01	3e-143	EFJ15383	1e-147	NA	NA	EDP09623	1e-57		0.0152969	0.883133		Stu:"Amino acid binding protein"
1180	scaffold_200003.1	2e-158	AT1G64720.1	2e-158	Bra017435.1-P	2e-146	GLYMA04G40680.1	0	AES72623	0	POPTR_0012s02830.1	0	Solyc08g083330.2.1	4e-180	PGSC0003DMT400031567	0	VIT_02s0025g02820.t01	0	EMT15608	2e-135	BRADI3G02410.1	7e-144	Sb06g001130.1	4e-145	MLOC_62638.1	2e-139	OS04T0119500-03	3e-141	TRIUR3_23911-P1	3e-135	GRMZM2G133958_P01	8e-140	EFJ21392	3e-125	PP1S203_79V6.1	2e-103	EDP06133	4e-42		0.0156802	0.0222455		Mtr:"StAR-related lipid transfer protein "
1301	fgenesh2_kg.5__234__AT2G03340.1	8e-130	AT2G03340.1	8e-130	Bra026554.1-P	5e-128	GLYMA18G49830.1	0	AES77535	0	POPTR_0004s12000.1	0	Solyc05g012770.2.1	1e-178	PGSC0003DMT400072836	0	VIT_14s0108g01280.t01	0	EMT15265	1e-92	BRADI4G06690.1	8e-112	Sb01g032120.1	5e-114	MLOC_69575.1	8e-99	OS12T0507300-00	8e-98	TRIUR3_21018-P1	3e-96	GRMZM2G171428_P01	2e-112	EFJ34797	4e-74	PP1S135_80V6.1	5e-82	EDP04292	8e-39		0.0156802	0.0222455		Mtr:"WRKY transcription factor "
239	scaffold_105260.1	3e-49	AT1G54130.1	3e-49	Bra037966.1-P	5e-43	GLYMA11G01405.1	0	AES93823	0	POPTR_0013s09630.1	1e-86	Solyc03g096900.2.1	0	PGSC0003DMT400001460	0	VIT_16s0039g02260.t01	0	EMT11032	4e-36	BRADI3G52437.2	0	Sb04g030900.1	0	MLOC_9789.6	0	OS02T0699400-00	0	TRIUR3_08834-P1	0	GRMZM2G106931_P01	0	NA	NA	PP1S15_331V6.1	0	EDP00091	2e-28		0.0156802	0.0711706		Mtr:"GTP pyrophosphokinase "
1117	fgenesh2_kg.5__1480__AT3G51370.1	1e-167	AT4G38520.2	1e-167	Bra038895.1-P	5e-166	GLYMA10G42910.1	0	AET03717	3e-172	POPTR_0005s11030.1	0	Solyc03g033340.2.1	0	PGSC0003DMT400058098	0	VIT_00s0434g00020.t01	0	EMT14261	9e-158	BRADI1G30200.1	9e-173	Sb10g030320.1	8e-172	MLOC_13716.1	7e-171	OS06T0717800-02	1e-176	TRIUR3_33640-P1	4e-170	GRMZM2G069970_P02	2e-171	EFJ11604	2e-132	PP1S207_71V6.3	4e-125	EDP00660	8e-20		0.0156802	0.109531		Mtr:"Protein phosphatase 2c-like protein "
532	fgenesh2_kg.6__881__AT5G09360.1	4e-155	AT5G09360.1	9e-157	Bra020720.1-P	4e-155	GLYMA20G31280.1	8e-179	AES73286	0	POPTR_0005s22230.1	0	Solyc04g072280.2.1	0	PGSC0003DMT400056523	0	VIT_18s0001g00680.t01	0	EMT30368	2e-161	BRADI3G59187.1	2e-152	Sb04g027860.1	5e-166	MLOC_36472.3	6e-155	OS02T0749700-00	6e-147	TRIUR3_22654-P1	1e-162	GRMZM2G320786_P01	2e-162	EFJ36386	2e-136	PP1S77_246V6.1	1e-109	EDP09799	2e-26		0.0156802	0.819168		Mtr:"Laccase-15 "
310	fgenesh2_kg.1__3539__AT1G34300.1	2e-126	AT1G34300.1	3e-124	Bra028049.1-P	2e-122	GLYMA07G27370.1	0	AES69572	3e-130	POPTR_0010s11390.1	0	Solyc03g005130.1.1	0	PGSC0003DMT400034819	0	VIT_01s0011g06080.t01	0	EMT28267	0	BRADI3G21580.1	0	Sb01g027580.1	3e-155	MLOC_53722.9	0	OS10T0101000-01	0	TRIUR3_22667-P1	9e-131	GRMZM2G304897_P01	0	NA	NA	PP1S4_109V6.1	3e-130	EDP03484	5e-38		0.0162095	0.0102357		Mtr:"Receptor-like protein kinase "
1032	fgenesh2_kg.4__130__AT2G22070.1	2e-159	AT2G22070.1	5e-156	Bra014939.1-P	5e-154	GLYMA09G38630.1	0	AES80377	0	POPTR_0007s06200.1	5e-165	Solyc03g063160.1.1	0	PGSC0003DMT400002546	0	VIT_04s0023g00390.t01	0	EMT18641	6e-168	BRADI1G53600.1	0	Sb01g006560.1	1e-148	MLOC_39859.3	0	OS07T0239600-01	0	TRIUR3_17097-P1	0	GRMZM2G096602_P01	0	EFJ31717	1e-140	PP1S13_264V6.1	4e-159	EDP05510	3e-19		0.0162095	0.0102357		Mtr:"Pentatricopeptide repeat-containing protein; Tetratricopeptide-like helical "
500	fgenesh2_kg.4__680__AT2G27230.2	2e-74	AT2G27230.2	2e-73	Bra034338.1-P	4e-68	GLYMA13G38930.2	0	AES67135	2e-94	POPTR_0009s02270.1	0	Solyc11g068960.1.1	0	PGSC0003DMT400050496	0	VIT_06s0009g00440.t01	0	EMT30779	3e-92	BRADI4G41970.2	2e-90	Sb08g003770.1	4e-93	MLOC_60274.5	2e-96	OS12T0160400-01	8e-94	TRIUR3_19368-P1	2e-93	GRMZM2G031656_P01	3e-95	EFJ10218	6e-33	PP1S161_43V6.1	2e-18	NA	NA		0.0162095	0.0166667		Mtr:"Transcription factor ABA-INDUCIBLE bHLH-TYPE "
1011	fgenesh1_pm.C_scaffold_1000383	6e-177	AT1G05170.2	1e-174	Bra015395.1-P	1e-168	GLYMA12G31980.3	0	AES67230	0	POPTR_0014s15200.1	0	Solyc07g052320.2.1	0	PGSC0003DMT400074516	0	VIT_12s0059g00640.t01	6e-180	EMT25658	6e-154	BRADI1G15590.1	6e-162	Sb01g015960.1	2e-158	MLOC_44342.1	9e-153	OS03T0577500-02	3e-159	TRIUR3_12010-P1	2e-152	GRMZM2G080231_P01	1e-154	EFJ10043	1e-141	PP1S263_32V6.1	3e-132	NA	NA		0.0162095	0.0166667		Stu:"Galactosyltransferase family protein"
1036	scaffold_304382.1	5e-113	AT2G20540.1	6e-113	Bra002593.1-P	4e-110	GLYMA02G12770.1	0	AES96975	0	POPTR_0004s24500.1	5e-117	Solyc04g005460.1.1	0	PGSC0003DMT400007406	0	VIT_01s0011g00630.t01	0	EMT08213	3e-106	BRADI2G24060.1	2e-109	Sb01g023020.1	1e-104	MLOC_17120.3	5e-109	OS05T0439300-01	2e-106	TRIUR3_19868-P1	8e-107	GRMZM2G094999_P01	8e-103	EFJ29795	1e-88	PP1S68_207V6.1	2e-92	EDP05653	5e-12		0.0162095	0.0166667		Mtr:"Pentatricopeptide repeat protein "
1133	fgenesh2_kg.4__1718__AT2G36750.1	5e-67	AT2G36780.1	8e-68	Bra005245.1-P	2e-70	GLYMA03G29051.1	0	AES95594	4e-124	POPTR_0006s04680.1	0	Solyc10g079980.1.1	0	PGSC0003DMT400061003	0	VIT_08s0007g08910.t01	0	EMT20809	3e-129	BRADI5G18020.1	8e-123	Sb06g024960.1	2e-116	MLOC_78164.1	9e-125	OS04T0565400-01	1e-115	TRIUR3_01547-P1	4e-98	GRMZM2G120016_P01	1e-116	EFJ05892	2e-59	PP1S45_276V6.1	5e-59	EDP07311	1e-07		0.0162095	0.0166667		Mtr:"Cis-zeatin O-glucosyltransferase "
1149	fgenesh1_pm.C_scaffold_2001829	5e-163	AT1G32910.1	1e-164	Bra003629.1-P	1e-170	GLYMA18G13690.1	2e-174	AET00327	0	POPTR_0007s15050.1	0	Solyc02g079490.2.1	0	PGSC0003DMT400096096	0	VIT_09s0054g01730.t01	0	EMT02774	3e-103	BRADI5G21130.1	3e-113	Sb06g027990.1	6e-117	MLOC_72210.2	4e-103	OS04T0609300-01	3e-109	TRIUR3_05656-P1	5e-83	GRMZM2G070468_P01	1e-115	EFJ07642	4e-37	PP1S275_68V6.4	2e-43	NA	NA		0.0162095	0.0166667		Mtr:"Acetyltransferase, putative "
1203	scaffold_801911.1	4e-149	AT4G27570.1	2e-146	Bra022688.1-P	7e-138	GLYMA08G44550.1	0	AES63926	0	POPTR_0011s05910.1	0	Solyc10g008860.1.1	0	PGSC0003DMT400058739	0	VIT_19s0014g01950.t01	2e-155	EMT01232	9e-65	BRADI1G33490.1	9e-96	Sb08g003060.1	1e-93	MLOC_36976.1	7e-99	OS11T0457300-01	3e-90	TRIUR3_29575-P1	4e-63	GRMZM2G066067_P01	3e-65	EFJ33492	3e-37	PP1S45_276V6.1	3e-39	EDP07311	1e-10		0.0162095	0.0166667		Mtr:"Anthocyanidin 3-O-glucosyltransferase "
1249	scaffold_703275.1	2e-128	AT4G13730.1	2e-126	Bra032733.1-P	4e-129	GLYMA13G23561.1	0	AES91535	1e-179	POPTR_0006s06860.1	0	Solyc02g071420.2.1	0	PGSC0003DMT400007965	0	VIT_11s0016g05350.t01	0	EMT15474	7e-92	BRADI5G07280.1	3e-121	Sb06g013260.1	3e-122	MLOC_4215.8	1e-116	OS01T0908100-01	1e-119	TRIUR3_19303-P1	9e-92	GRMZM2G068392_P01	5e-122	EFJ15182	3e-127	PP1S8_313V6.1	2e-133	EDP03309	3e-97		0.0162095	0.0166667		Mtr:"TBC1 domain family member "
1310	fgenesh2_kg.6__495__AT5G05600.1	5e-159	AT5G05600.1	2e-159	Bra005860.1-P	7e-160	GLYMA03G07680.3	0	AES85723	0	POPTR_0016s12440.1	0	Solyc10g085190.1.1	0	PGSC0003DMT400028828	0	VIT_08s0105g00380.t01	7e-171	EMT22046	2e-139	BRADI2G54090.1	8e-145	Sb09g002350.1	5e-147	MLOC_67845.3	8e-144	OS05T0127500-01	2e-142	TRIUR3_20917-P1	8e-139	AC212219.3_FGP005	7e-137	EFJ24162	1e-107	PP1S287_51V6.4	4e-87	EDP08138	7e-21		0.0162095	0.0166667		Mtr:"Leucoanthocyanidin dioxygenase "
1318	fgenesh2_kg.1__3982__AT1G48880.1	6e-148	AT1G48880.1	1e-146	Bra014160.1-P	2e-144	GLYMA06G12790.2	0	AES72399	0	POPTR_0002s07270.1	0	Solyc04g064740.2.1	3e-154	PGSC0003DMT400063811	0	VIT_18s0001g15520.t01	0	EMT25763	9e-105	BRADI2G24750.2	2e-143	Sb09g020900.1	3e-135	MLOC_5452.2	1e-137	OS05T0426300-01	2e-139	TRIUR3_12641-P1	8e-138	GRMZM2G129065_P02	7e-134	EFJ07926	6e-100	PP1S372_54V6.1	7e-96	NA	NA		0.0162095	0.0166667		Zma:"cdna|est"
1340	fgenesh2_kg.4__1718__AT2G36750.1	5e-154	AT2G36780.1	7e-157	Bra005241.1-P	1e-153	GLYMA18G50980.1	0	AES97142	0	POPTR_0006s12220.1	6e-168	Solyc10g083860.1.1	0	PGSC0003DMT400072673	0	VIT_08s0007g04610.t01	0	EMT13401	2e-131	BRADI2G04720.1	2e-137	Sb03g004130.1	6e-141	MLOC_55516.1	1e-131	OS01T0176200-02	9e-134	TRIUR3_08836-P1	6e-131	GRMZM2G178209_P01	7e-141	EFJ33492	1e-56	PP1S45_276V6.1	1e-61	NA	NA		0.0162095	0.0166667		Mtr:"Cytokinin-O-glucosyltransferase "
1354	fgenesh2_kg.2__2037__AT1G77420.1	1e-155	AT1G77420.1	7e-158	Bra008307.1-P	8e-161	GLYMA01G19820.1	0	AES97596	0	POPTR_0010s13380.1	2e-174	Solyc05g009390.2.1	0	PGSC0003DMT400037702	0	VIT_01s0011g03620.t01	0	EMT15382	8e-138	BRADI2G46910.1	3e-155	Sb03g031560.1	1e-143	MLOC_56950.3	2e-146	OS01T0688200-01	3e-153	TRIUR3_03191-P1	4e-133	GRMZM2G085438_P01	7e-143	EFJ18172	3e-112	PP1S100_9V6.1	8e-108	EDP05252	1e-36		0.0162095	0.0166667		Mtr:"Monoglyceride lipase "
1358	fgenesh2_kg.3__2527__AT3G23160.1	9e-108	AT3G23160.1	7e-107	Bra014914.1-P	2e-103	GLYMA10G07530.3	0	AES60638	0	POPTR_0006s11820.1	0	Solyc09g008930.2.1	5e-179	PGSC0003DMT400006937	0	VIT_08s0007g04030.t01	0	EMT19972	2e-47	BRADI5G00710.1	1e-79	Sb04g004600.1	4e-77	MLOC_40112.1	1e-92	OS03T0858600-01	2e-72	TRIUR3_26927-P1	1e-73	GRMZM2G130302_P01	4e-81	EFJ27542	7e-106	PP1S158_45V6.1	4e-57	NA	NA		0.0162095	0.0166667		Zma:"cdna|est|omrna|protein"
1439	fgenesh2_kg.6__102__AT5G01110.1	3e-100	AT5G01110.1	6e-100	Bra027656.1-P	6e-99	GLYMA01G02031.1	0	AES95804	0	POPTR_0001s02170.1	0	Solyc03g120460.2.1	4e-157	PGSC0003DMT400006569	0	VIT_02s0012g01760.t01	0	EMT01969	2e-164	BRADI1G21497.1	4e-158	Sb02g039180.1	2e-135	MLOC_58926.9	2e-162	OS07T0300200-01	5e-109	TRIUR3_00643-P1	3e-139	GRMZM2G358381_P01	4e-131	EFJ12777	2e-114	PP1S219_51V6.1	1e-97	EDP05510	3e-43		0.0162095	0.0166667		Mtr:"Pentatricopeptide repeat-containing protein "
1501	Al_scaffold_0005_1561	7e-99	AT5G39660.2	5e-102	Bra025655.1-P	1e-92	GLYMA13G05480.1	0	AES74725	0	POPTR_0017s12080.1	1e-179	Solyc02g088070.2.1	0	PGSC0003DMT400003360	0	VIT_14s0108g00980.t01	0	EMT08945	5e-89	BRADI2G09720.1	6e-90	Sb01g045840.1	2e-85	MLOC_56598.1	6e-92	OS03T0169600-01	7e-85	TRIUR3_07552-P1	1e-88	GRMZM2G138455_P01	2e-77	EFJ08555	9e-45	PP1S37_7V6.1	2e-46	EDP00610	7e-29		0.0162095	0.0166667		Mtr:"Dof zinc finger protein "
1611	fgenesh2_kg.158__1__AT1G71400.1	3e-133	AT3G05650.1	8e-135	Bra034278.1-P	3e-136	GLYMA14G04870.3	0	AET00003	1e-167	POPTR_0012s00250.1	0	Solyc12g100010.1.1	0	PGSC0003DMT400067471	0	VIT_03s0110g00170.t01	0	EMT09112	3e-117	BRADI2G02160.1	5e-112	Sb03g014710.1	1e-107	MLOC_15369.1	4e-109	OS12T0222800-00	8e-114	TRIUR3_31682-P1	2e-120	GRMZM2G174128_P01	1e-105	EFJ24812	7e-85	PP1S178_122V6.1	7e-84	EDO99369	8e-46		0.0162095	0.0166667		Mtr:"Receptor-like protein kinase "
1735	scaffold_603155.1	2e-56	AT4G08250.1	1e-55	Bra002894.1-P	7e-52	GLYMA08G15530.2	0	AET04705	0	POPTR_0019s02540.1	0	Solyc11g005610.1.1	0	PGSC0003DMT400010158	0	VIT_04s0044g00620.t01	5e-113	EMT19461	3e-69	BRADI4G24867.1	1e-89	Sb05g003820.1	2e-90	MLOC_59593.1	1e-88	OS11T0160550-00	2e-81	TRIUR3_12876-P1	6e-76	GRMZM2G091656_P01	3e-80	EFJ05881	7e-70	PP1S63_181V6.1	1e-53	NA	NA		0.0162095	0.0166667		Mtr:"GRAS family transcription factor "
1948	fgenesh1_pm.C_scaffold_6000727	3e-88	AT1G51580.1	1e-81	Bra038508.1-P	7e-75	GLYMA13G32960.3	0	AES63523	0	POPTR_0017s07000.1	2e-162	Solyc01g106020.2.1	0	PGSC0003DMT400083770	0	VIT_03s0038g00420.t01	0	EMT21480	1e-53	BRADI4G34220.3	4e-74	Sb01g018300.1	1e-56	MLOC_10424.9	2e-62	OS09T0498600-01	3e-72	TRIUR3_23400-P1	2e-63	GRMZM2G158884_P02	5e-72	EFJ09837	1e-75	PP1S36_86V6.1	1e-76	EDP08399	1e-07		0.0162095	0.0166667		Mtr:"Heterogeneous nuclear ribonucleoprotein K "
575	Al_scaffold_0002_1260	7e-23	AT5G37930.1	1e-22	Bra012354.1-P	2e-22	GLYMA10G34561.1	0	AES99083	5e-42	POPTR_0004s09080.1	0	Solyc03g043600.1.1	0	PGSC0003DMT400043037	0	VIT_14s0006g01840.t01	0	EMT33139	1e-31	BRADI1G78140.1	3e-24	Sb02g005845.1	4e-29	MLOC_51915.4	5e-23	OS01T0152500-00	3e-24	TRIUR3_16719-P1	7e-34	GRMZM2G008123_P01	6e-27	EFJ26358	2e-08	PP1S35_67V6.1	9e-21	NA	NA		0.0162095	0.0222455		Mtr:"Ubiquitin "
1070	fgenesh2_kg.1__526__AT1G05680.1	8e-154	AT1G05680.1	4e-153	Bra030620.1-P	3e-152	GLYMA16G27440.1	0	AES80469	3e-179	POPTR_0014s17340.1	0	Solyc08g006330.2.1	0	PGSC0003DMT400024624	0	VIT_07s0151g00540.t01	0	EMT06045	7e-112	BRADI4G35356.1	3e-135	Sb02g030050.1	5e-144	MLOC_81137.1	6e-122	OS09T0518200-01	5e-144	TRIUR3_31175-P1	6e-121	GRMZM2G022212_P01	2e-141	EFJ33492	2e-78	PP1S45_276V6.1	2e-70	EDP07311	6e-14		0.0162095	0.0222455		Mtr:"UDP-glucose glucosyltransferase "
1279	fgenesh2_kg.4__473__AT2G25620.1	2e-114	AT2G25620.1	3e-114	Bra007784.1-P	2e-111	GLYMA13G23410.1	0	AES91703	0	POPTR_0006s05860.1	0	Solyc07g007220.2.1	0	PGSC0003DMT400020228	0	VIT_11s0118g00700.t01	2e-177	EMT32283	9e-149	BRADI3G54290.1	6e-147	Sb0498s002010.1	6e-147	MLOC_56775.1	1e-147	OS02T0799000-01	2e-149	TRIUR3_29049-P1	1e-148	GRMZM2G180430_P01	5e-149	EFJ16842	5e-107	PP1S84_221V6.2	4e-93	EDP00660	5e-39		0.0162095	0.0222455		Mtr:"DNA-binding protein phosphatase 2C "
1360	scaffold_501777.1	2e-129	AT3G48280.1	1e-130	Bra020484.1-P	1e-127	GLYMA02G40150.1	0	AET00690	0	POPTR_0007s07420.1	1e-172	Solyc02g082070.2.1	0	PGSC0003DMT400014505	0	VIT_19s0015g00100.t01	0	EMT15592	1e-146	BRADI5G07140.1	2e-154	Sb08g003400.1	1e-147	MLOC_58520.1	2e-149	OS09T0275400-01	9e-146	TRIUR3_04633-P1	1e-147	GRMZM2G401463_P01	7e-150	EFJ18160	1e-115	PP1S98_58V6.1	2e-102	EDO98047	6e-34		0.0162095	0.0222455		Mtr:"Cytochrome P450 "
1597	fgenesh2_kg.3__292__AT3G03450.1	4e-64	AT3G03450.1	2e-62	Bra039762.1-P	2e-63	GLYMA15G15110.1	0	AES65006	0	POPTR_0010s15360.1	0	Solyc05g053420.1.1	0	PGSC0003DMT400069845	0	VIT_07s0005g01500.t01	2e-168	EMT04469	1e-45	BRADI1G11090.1	1e-58	Sb01g010660.1	8e-59	MLOC_67940.3	2e-57	OS03T0707600-01	2e-58	TRIUR3_18790-P1	4e-47	GRMZM2G144744_P02	1e-58	EFJ31362	4e-59	PP1S17_52V6.1	4e-70	NA	NA		0.0162095	0.0222455		Mtr:"DELLA protein RGL2; GRAS transcription factor "
1365	fgenesh2_kg.5__2195__AT3G57550.1	8e-152	AT3G57550.1	1e-152	Bra003288.1-P	5e-151	GLYMA02G31430.1	0	AES81370	0	POPTR_0006s05200.1	8e-174	Solyc10g079140.1.1	0	PGSC0003DMT400021111	0	VIT_08s0007g08260.t01	0	NA	NA	BRADI4G06280.1	7e-130	Sb08g016650.2	2e-124	MLOC_64652.1	5e-89	OS12T0515600-01	5e-128	TRIUR3_29803-P1	2e-130	GRMZM2G084463_P03	9e-121	EFJ20747	1e-88	PP1S46_281V6.1	2e-74	EDP02261	2e-61		0.0162095	0.0238095		Mtr:"Guanylate kinase; Guanylate kinase/L-type calcium channel region; Galactose oxidase, central "
1202	scaffold_201695.1	4e-127	AT1G68530.1	3e-127	Bra004034.1-P	1e-129	GLYMA10G38660.2	0	AES62633	0	POPTR_0015s14120.1	0	Solyc03g078330.1.1	4e-178	PGSC0003DMT400080513	0	VIT_16s0022g02190.t01	0	EMT20723	4e-126	BRADI1G69637.1	7e-127	Sb01g042600.1	4e-127	MLOC_51583.2	1e-126	OS03T0220100-01	2e-125	TRIUR3_09628-P1	2e-115	GRMZM2G164974_P01	1e-126	EFJ24239	1e-122	PP1S28_28V6.1	1e-117	EDP00465	2e-97		0.0162095	0.0293693		Gma:"3-ketoacyl-CoA synthase "
1223	fgenesh2_kg.7__2474__AT4G18250.1	5e-129	AT1G66910.1	1e-134	Bra028403.1-P	3e-138	GLYMA10G41811.1	0	AES62877	0	POPTR_0463s00200.1	0	Solyc05g009090.1.1	0	PGSC0003DMT400037780	0	VIT_01s0011g03890.t01	4e-173	EMT14865	2e-135	BRADI2G02490.1	3e-146	Sb03g031680.1	5e-141	MLOC_140.5	3e-142	OS01T0138300-02	8e-141	TRIUR3_11944-P1	3e-140	GRMZM2G467671_P01	2e-139	EFJ25568	6e-83	PP1S194_112V6.1	6e-83	EDP03484	4e-38		0.0162095	0.0333333		Mtr:"Protein kinase-coding resistance protein "
1553	fgenesh2_kg.3__2463__AT3G22440.1	2e-86	AT3G22440.1	4e-87	Bra023825.1-P	2e-81	GLYMA08G04360.1	0	AET05284	0	POPTR_0018s05910.1	0	Solyc11g071340.1.1	2e-138	PGSC0003DMT400047833	0	VIT_11s0016g04070.t01	0	EMT11233	6e-48	BRADI1G05650.1	5e-82	Sb02g004090.1	2e-75	MLOC_36986.1	4e-61	OS07T0173200-02	4e-75	TRIUR3_33659-P1	2e-60	GRMZM2G011742_P01	9e-75	EFJ36709	2e-72	PP1S6_204V6.1	4e-53	NA	NA		0.0162095	0.0333333		Mtr:"Protein FRIGIDA "
1422	fgenesh2_kg.7__456__AT4G36090.3	2e-125	AT4G36090.3	2e-119	Bra015209.1-P	8e-123	GLYMA08G19890.1	0	AES63290	0	POPTR_0005s11690.1	3e-127	Solyc01g104130.2.1	0	PGSC0003DMT400061150	0	VIT_12s0034g01810.t01	0	EMT02466	2e-93	BRADI1G51390.1	4e-115	Sb10g002630.1	6e-118	MLOC_66223.1	7e-94	OS06T0138200-01	8e-123	TRIUR3_32816-P1	2e-108	GRMZM2G114098_P01	2e-119	EFJ37366	3e-112	NA	NA	NA	NA		0.0162095	0.0665766		Mtr:"2OG-Fe(II) oxygenase; Alkylated DNA repair protein alkB-like protein "
2060	fgenesh2_kg.1__1193__AT1G11050.1	1e-56	AT1G11050.1	2e-56	Bra031735.1-P	2e-60	GLYMA03G41430.2	0	AES82726	0	POPTR_0013s04990.1	0	Solyc04g050940.1.1	0	PGSC0003DMT400027765	0	VIT_04s0043g00990.t01	1e-130	EMT31455	7e-121	BRADI4G19550.1	3e-121	Sb05g000590.1	2e-119	MLOC_5389.2	1e-57	OS05T0486100-01	1e-57	TRIUR3_13843-P1	3e-121	GRMZM5G849471_P01	1e-116	EFJ08487	2e-76	PP1S70_239V6.1	2e-55	EDP03484	3e-31		0.0162095	0.0665766		Mtr:"Wall-associated receptor kinase-like protein "
520	fgenesh2_kg.6__3316__AT4G05380.1	1e-62	AT5G57480.1	1e-111	Bra002726.1-P	7e-112	GLYMA15G42240.1	0	AES92329	4e-115	POPTR_0001s23830.1	0	Solyc01g073700.2.1	0	PGSC0003DMT400074567	0	VIT_13s0156g00110.t01	0	EMT21354	6e-97	BRADI4G31610.1	7e-141	Sb02g026090.1	2e-155	MLOC_71651.1	6e-157	OS09T0445700-00	6e-153	TRIUR3_17543-P1	4e-149	GRMZM2G095254_P01	8e-155	EFJ31743	2e-60	PP1S28_198V6.1	6e-118	EDO97908	2e-17		0.0162095	0.0666667		Mtr:"Mitochondrial chaperone BCS1 "
1130	fgenesh2_kg.6__968__AT5G10080.1	2e-155	AT5G10080.1	8e-161	Bra009059.1-P	4e-161	GLYMA13G02190.1	0	AES97910	0	POPTR_0005s08170.1	3e-176	Solyc04g072690.2.1	0	PGSC0003DMT400056847	0	VIT_18s0001g04790.t01	0	EMT00913	1e-109	BRADI3G59090.1	8e-150	Sb04g027760.1	7e-156	MLOC_60392.2	6e-121	OS02T0751100-01	2e-152	TRIUR3_17074-P1	9e-129	GRMZM2G335978_P01	1e-155	EFJ37356	1e-29	PP1S6_43V6.1	3e-91	EDP09992	3e-34		0.0162095	0.0666667		Mtr:"Aspartic proteinase-like protein "
488	fgenesh2_kg.3__1572__AT3G14470.1	5e-144	AT3G14470.1	4e-145	Bra027332.1-P	3e-151	GLYMA15G35850.2	2e-175	AES72097	0	POPTR_0021s00470.1	0	Solyc01g106410.1.1	0	PGSC0003DMT400008029	0	VIT_13s0158g00170.t01	0	EMT32866	0	BRADI2G52840.1	0	Sb03g037540.1	0	MLOC_43545.4	0	OS05T0492200-01	0	TRIUR3_09544-P1	0	GRMZM2G322748_P01	9e-139	EFJ07928	3e-35	PP1S17_234V6.1	2e-80	EDP06958	1e-11		0.0162095	0.0722667		Mtr:"Nucleotide binding site leucine-rich repeat disease resistance protein "
503	scaffold_201941.1	4e-127	AT1G70530.1	7e-128	Bra016207.1-P	2e-132	GLYMA11G32041.1	0	AES70848	0	POPTR_0017s01840.1	0	Solyc11g011880.1.1	0	PGSC0003DMT400035192	2e-133	VIT_00s0270g00130.t01	0	EMT32931	6e-162	BRADI3G29120.1	0	Sb01g019010.1	2e-159	MLOC_55684.2	0	OS11T0470500-00	0	TRIUR3_27271-P1	7e-162	GRMZM2G332107_P01	3e-120	EFJ30128	1e-97	PP1S235_114V6.1	1e-95	EDP03484	4e-42		0.0162095	0.0997412		Mtr:"Cysteine-rich receptor-like protein kinase "
1021	fgenesh2_kg.4__1776__AT2G37240.1	5e-12	AT2G37240.1	8e-12	Bra005211.1-P	1e-11	GLYMA02G13800.2	0	AET03185	0	POPTR_0010s14620.1	0	Solyc05g010640.2.1	2e-87	PGSC0003DMT400050561	0	VIT_01s0010g00720.t01	0	NA	NA	NA	NA	Sb01g038790.1	5e-07	MLOC_53008.2	1e-08	OS03T0284600-01	9e-08	NA	NA	NA	NA	EFJ18173	1e-70	PP1S240_43V6.3	6e-132	EDP08544	6e-26		0.0162095	0.1		Osa:"Note=Thioredoxin-like fold domain containing protein., Transcript_evidence=AK110712 (DDBJ, Best hit), ORF_evidence=B8ALJ3 (UniProt), NIAS_FLcDNA=002-170-D02,"
1083	fgenesh2_kg.3__3306__AT2G17220.1	7e-153	AT2G17220.1	2e-152	Bra011627.1-P	1e-150	GLYMA09G33120.1	0	AET03604	0	POPTR_0012s06370.1	0	Solyc03g032150.2.1	0	PGSC0003DMT400048049	0	VIT_03s0038g03800.t01	3e-163	EMT24247	2e-158	BRADI3G01690.1	7e-163	Sb04g001360.1	9e-159	MLOC_43672.2	6e-158	OS02T0118200-01	5e-156	TRIUR3_02773-P1	7e-150	GRMZM2G156824_P01	8e-158	EFJ10730	3e-122	PP1S207_2V6.1	4e-125	EDP03484	9e-49		0.0162095	0.116667		Mtr:"Serine/threonine protein kinase BIK1 "
1170	fgenesh2_kg.7__3223__AT5G41950.1	5e-09	AT5G41950.1	4e-09	Bra025454.1-P	1e-09	GLYMA05G08341.1	0	AES91455	0	POPTR_0011s05020.1	0	Solyc02g078470.2.1	9e-43	PGSC0003DMT400057800	0	VIT_00s0587g00040.t01	0	EMT04209	3e-92	BRADI1G29287.2	3e-49	Sb10g031250.1	3e-97	MLOC_19106.1	1e-90	OS06T0731700-01	7e-93	TRIUR3_07129-P1	1e-06	GRMZM2G112895_P01	5e-95	NA	NA	PP1S138_76V6.1	2e-67	EDP08898	8e-09		0.0162095	0.116667		Osa:"Note=Similar to predicted protein., Transcript_evidence=AK241390 (DDBJ, Best hit), ORF_evidence=Q5Z403 (UniProt), NIAS_FLcDNA=J065157E16,"
1219	fgenesh2_kg.4__327__AT2G24100.1	3e-130	AT2G24100.1	2e-129	Bra011221.1-P	2e-125	GLYMA07G02420.1	0	AES92461	8e-145	POPTR_0001s03330.1	0	Solyc07g005990.2.1	0	PGSC0003DMT400029158	0	VIT_09s0018g01680.t01	0	EMT26553	3e-134	BRADI1G47067.1	1e-142	Sb10g005890.1	9e-138	MLOC_62371.2	6e-136	OS06T0186600-02	2e-118	TRIUR3_33455-P1	1e-137	GRMZM2G128160_P01	2e-142	EFJ31608	4e-57	PP1S71_250V6.1	9e-85	NA	NA		0.0162095	0.116667		Osa:"Note=Similar to predicted protein., Transcript_evidence=AK062237 (DDBJ, Best hit), ORF_evidence=A3B936 (UniProt), NIAS_FLcDNA=001-047-E04,"
1299	fgenesh2_kg.7__499__AT4G35780.1	4e-52	AT4G35780.1	2e-52	Bra010744.1-P	6e-52	GLYMA14G11331.1	0	AES73444	0	POPTR_0006s23920.1	0	Solyc08g062140.1.1	0	PGSC0003DMT400055965	0	VIT_04s0008g01710.t01	2e-89	EMT02148	3e-58	BRADI4G31517.1	3e-131	Sb02g025985.1	3e-121	MLOC_64421.4	3e-55	OS02T0120100-01	6e-55	TRIUR3_13625-P1	7e-50	GRMZM2G073661_P01	1e-121	EFJ09824	3e-93	PP1S17_22V6.1	2e-58	EDP04565	2e-53		0.0162095	0.116667		Mtr:"Protein kinase C "
1319	fgenesh1_pg.C_scaffold_8001006	7e-125	AT2G22590.1	2e-130	Bra035271.1-P	3e-116	GLYMA16G03715.1	0	AES98263	0	POPTR_0014s08440.1	0	Solyc05g051360.1.1	9e-131	PGSC0003DMT400000200	0	VIT_15s0046g01950.t01	0	EMT10636	9e-100	BRADI3G01880.1	6e-116	Sb02g005940.1	9e-118	MLOC_14956.3	2e-120	OS03T0804900-00	1e-118	TRIUR3_29575-P1	8e-112	GRMZM2G135722_P01	7e-116	EFJ18799	3e-44	PP1S120_123V6.2	3e-54	EDP07311	8e-09		0.0162095	0.116667		Mtr:"Anthocyanidin 3-O-glucosyltransferase "
1419	fgenesh2_kg.4__604__AT2G26730.1	6e-78	AT2G26730.1	1e-77	Bra029075.1-P	3e-78	GLYMA02G46661.1	0	AET00649	0	POPTR_0011s09040.1	0	Solyc07g065240.1.1	0	PGSC0003DMT400057117	0	VIT_02s0025g01040.t01	2e-79	EMT12910	6e-74	BRADI2G07330.1	1e-76	Sb01g036290.2	3e-75	MLOC_55137.3	2e-73	OS03T0332900-01	2e-78	TRIUR3_21590-P1	7e-72	GRMZM2G080270_P01	1e-75	EFJ07137	3e-80	PP1S3_377V6.1	1e-78	EDP03484	1e-18		0.0162095	0.116667		Mtr:"Leucine-rich repeat receptor-like protein kinase "
1526	fgenesh2_kg.3__2134__AT3G19184.1	3e-39	AT3G19184.1	2e-37	Bra035129.1-P	1e-41	GLYMA17G20175.1	0	AES85876	2e-174	POPTR_0007s11170.2	0	Solyc02g090710.2.1	0	PGSC0003DMT400040786	0	VIT_07s0031g00780.t01	0	EMT26046	1e-82	BRADI2G07980.1	7e-86	Sb02g013060.1	6e-75	MLOC_20970.2	1e-69	OS01T0234100-01	5e-87	TRIUR3_26890-P1	2e-76	GRMZM2G028794_P01	4e-37	EFJ13235	4e-33	PP1S434_17V6.1	7e-34	NA	NA		0.0162095	0.116667		Mtr:"B3 domain-containing protein "
1128	fgenesh2_kg.8__2657__AT5G67550.1	6e-66	AT5G67550.1	9e-69	Bra037842.1-P	2e-72	GLYMA13G42121.1	0	AES94526	5e-82	POPTR_0017s05180.1	0	Solyc08g014010.2.1	0	PGSC0003DMT400037882	0	VIT_00s0226g00100.t01	0	EMT23110	5e-102	BRADI4G20710.1	2e-105	Sb05g009720.1	4e-97	MLOC_51166.5	7e-110	OS11T0264500-00	6e-70	TRIUR3_18766-P1	2e-99	GRMZM2G130868_P01	6e-44	EFJ37105	2e-77	PP1S30_163V6.1	1e-72	NA	NA		0.0162095	0.183333		Osa:"Note=Hypothetical conserved gene., Transcript_evidence=ab initio prediction, ORF_evidence=NP_001067653.1 (RefSeq),"
1664	fgenesh2_kg.8__1585__AT5G56790.1	3e-101	AT5G56790.1	1e-100	Bra027408.1-P	1e-102	GLYMA04G15221.1	0	AES84584	0	POPTR_0003s18910.1	0	Solyc01g096690.1.1	0	PGSC0003DMT400008513	0	VIT_13s0067g01620.t01	2e-169	EMT33693	4e-92	BRADI2G14530.1	3e-99	Sb03g027100.1	5e-101	MLOC_51868.4	7e-99	OS01T0602800-01	2e-101	TRIUR3_32525-P1	2e-91	GRMZM2G480607_P08	3e-101	EFJ05818	2e-100	PP1S336_36V6.1	9e-96	EDP03484	5e-52		0.0162095	0.208615		Mtr:"Cysteine-rich receptor-like protein kinase "
1012	fgenesh2_kg.4__2078__AT2G39840.1	6e-165	AT2G39840.1	7e-164	Bra000153.1-P	4e-165	GLYMA19G43800.1	0	AES61198	0	POPTR_0019s03470.1	1e-177	Solyc05g055060.2.1	0	PGSC0003DMT400060163	0	VIT_05s0049g00890.t01	0	EMT10824	1e-164	BRADI1G66970.2	2e-166	Sb01g039930.1	2e-165	MLOC_62996.2	5e-165	OS03T0268000-01	4e-166	TRIUR3_27093-P1	4e-165	GRMZM2G160237_P01	1e-164	EFJ20637	1e-165	PP1S97_286V6.1	4e-167	EDO97337	4e-158		0.0162095	0.30211		Gma:"Serine/threonine-protein phosphatase "
1037	scaffold_303363.1	1e-162	AT2G05990.2	8e-162	Bra013160.1-P	3e-143	GLYMA18G31780.1	0	AES89429	3e-171	POPTR_0001s05100.1	0	Solyc01g006450.2.1	0	PGSC0003DMT400081904	0	VIT_08s0007g06390.t01	0	EMT19083	5e-145	BRADI1G37040.1	5e-140	Sb02g018530.1	2e-152	MLOC_68318.1	5e-146	OS09T0277800-01	7e-146	TRIUR3_30602-P1	2e-145	GRMZM2G070422_P02	1e-145	EFJ25882	1e-126	PP1S99_59V6.3	6e-139	EDO97343	2e-100		0.0162095	0.383333		Mtr:"Enoyl-ACP reductase "
1154	fgenesh2_kg.5__1811__AT3G54220.1	2e-53	AT3G54220.1	1e-52	Bra024875.1-P	1e-50	GLYMA10G35920.2	0	AES62244	0	POPTR_0013s11930.1	0	Solyc11g017100.1.1	0	PGSC0003DMT400023877	0	VIT_18s0076g00200.t01	8e-141	EMT31245	1e-48	BRADI5G10320.1	2e-84	Sb05g018070.1	9e-64	MLOC_56057.1	4e-88	OS04T0432100-00	1e-68	TRIUR3_26381-P1	1e-49	GRMZM2G176537_P01	2e-78	EFJ21375	3e-65	PP1S63_181V6.1	3e-80	NA	NA		0.0162095	0.383333		Mtr:"Protein SCARECROW "
1162	fgenesh2_kg.3__529__AT3G05390.1	2e-86	AT3G05390.1	1e-86	Bra039442.1-P	8e-88	GLYMA09G02220.2	2e-133	AES99200	0	POPTR_0004s08210.1	0	Solyc10g052600.1.1	0	PGSC0003DMT400038880	0	VIT_14s0036g01530.t01	0	EMT14686	6e-94	BRADI3G51866.1	3e-127	Sb03g042190.1	3e-122	MLOC_58840.1	2e-115	OS08T0113400-01	6e-83	TRIUR3_13635-P1	8e-27	GRMZM2G554962_P01	3e-133	EFJ26078	2e-130	PP1S94_62V6.1	1e-121	NA	NA		0.0162095	0.383333		Stu:"ATRAD3"
1166	fgenesh1_pm.C_scaffold_6001110	5e-138	AT5G14180.1	7e-140	Bra008774.1-P	1e-141	GLYMA08G17820.1	0	AES80481	0	POPTR_0014s15800.1	0	Solyc05g053750.1.1	0	PGSC0003DMT400017829	4e-143	VIT_12s0059g01480.t01	0	EMT13907	3e-155	BRADI5G04830.1	3e-160	Sb06g005670.1	4e-159	MLOC_10265.1	2e-137	OS08T0529800-01	1e-128	TRIUR3_28329-P1	2e-156	GRMZM2G057136_P01	1e-156	EFJ30147	3e-113	PP1S35_76V6.1	1e-111	EDO96999	3e-66		0.0162095	0.383333		Gma:"Lipase "
1236	scaffold_600641.1	5e-80	AT5G66520.1	1e-80	Bra025345.1-P	2e-80	GLYMA19G39670.1	0	AES82118	0	POPTR_0014s12660.1	0	Solyc07g005740.1.1	0	PGSC0003DMT400028952	0	VIT_12s0059g00790.t01	2e-89	EMT18425	2e-81	BRADI2G50860.1	8e-101	Sb03g035530.1	3e-110	MLOC_56245.5	5e-81	OS01T0764950-01	1e-106	TRIUR3_08837-P1	3e-75	GRMZM2G114572_P01	7e-80	EFJ09463	1e-65	PP1S13_264V6.1	5e-75	EDP05653	2e-22		0.0162095	0.383333		Mtr:"Pentatricopeptide repeat-containing protein "
1254	Al_scaffold_0004_1399	5e-120	AT2G29760.1	2e-119	Bra018357.1-P	8e-119	GLYMA16G33736.1	0	AES73838	7e-123	POPTR_0017s03440.1	0	Solyc03g020000.2.1	0	PGSC0003DMT400039348	0	VIT_17s0119g00300.t01	0	EMT09030	1e-165	BRADI3G01487.1	4e-158	Sb08g001305.1	4e-165	MLOC_17120.3	1e-118	OS02T0116100-00	3e-167	TRIUR3_10045-P1	1e-159	GRMZM2G094999_P01	3e-115	EFJ30900	3e-99	PP1S68_207V6.1	2e-113	EDP05510	9e-23		0.0162095	0.383333		Mtr:"Pentatricopeptide repeat-containing protein "
1026	scaffold_602544.1	1e-108	AT5G24470.1	1e-117	Bra009768.1-P	3e-78	GLYMA06G14150.2	0	AES72638	5e-176	POPTR_0015s00440.1	0	Solyc03g081240.2.1	0	PGSC0003DMT400001573	0	VIT_16s0098g00900.t01	0	EMT11831	3e-86	BRADI4G36077.1	5e-104	Sb05g003660.1	4e-94	MLOC_57021.1	6e-99	OS09T0532400-02	1e-106	TRIUR3_22572-P1	8e-85	GRMZM2G179024_P01	3e-98	EFJ19270	5e-45	PP1S412_23V6.1	1e-71	EDP06988	7e-25		0.0162095	0.516667		Mtr:"Two-component response regulator-like PRR73 "
1074	fgenesh2_kg.7__3085__AT5G36110.1	3e-162	AT5G36110.1	2e-160	Bra004714.1-P	1e-89	GLYMA08G03050.1	0	AET04404	5e-163	POPTR_0013s11080.1	0	Solyc06g065430.2.1	0	PGSC0003DMT400067171	0	VIT_18s0041g01800.t01	0	EMT32455	1e-93	BRADI1G26120.1	3e-107	Sb08g017540.1	4e-103	MLOC_13942.2	9e-100	OS07T0518500-02	8e-105	TRIUR3_32921-P1	9e-104	GRMZM2G180082_P01	3e-103	EFJ33146	1e-117	PP1S16_116V6.1	1e-116	EDP07323	6e-35		0.0162095	0.516667		Mtr:"Cytochrome P450 "
1152	fgenesh2_kg.1__1470__AT1G13570.1	1e-87	AT1G13570.1	6e-87	Bra019717.1-P	1e-27	GLYMA17G36600.2	0	AES59558	0	POPTR_0014s03910.1	0	Solyc04g079810.1.1	1e-113	PGSC0003DMT400043483	0	VIT_18s0001g11770.t01	0	EMT07213	2e-57	BRADI2G25340.1	5e-35	Sb09g020390.1	9e-51	MLOC_56951.2	2e-52	OS07T0459500-00	5e-45	TRIUR3_02072-P1	1e-55	GRMZM2G133021_P01	6e-55	NA	NA	NA	NA	NA	NA		0.0162095	0.516667		Mtr:"F-box/FBD/LRR-repeat protein "
1072	Al_scaffold_0006_932	1e-79	AT5G10250.1	7e-90	Bra024285.1-P	1e-108	GLYMA10G29660.1	0	AES61338	0	POPTR_0013s02530.1	0	Solyc01g098820.2.1	0	PGSC0003DMT400073584	0	VIT_03s0038g00270.t01	5e-113	EMT10715	1e-81	BRADI3G46480.1	1e-92	Sb06g001450.1	1e-86	MLOC_63112.1	5e-80	OS02T0568200-00	4e-83	TRIUR3_06754-P1	5e-76	GRMZM2G105400_P01	1e-103	EFJ28581	3e-102	PP1S214_65V6.1	3e-87	NA	NA		0.0162095	0.666667		Mtr:"BTB/POZ domain-containing protein "
1124	fgenesh2_kg.7__1163__AT4G30200.2	3e-112	AT4G30200.3	3e-114	Bra024097.1-P	7e-119	GLYMA02G37880.1	0	AES98268	0	POPTR_0006s18340.2	1e-136	Solyc04g076400.2.1	0	PGSC0003DMT400024218	0	VIT_18s0001g07650.t01	0	EMT25565	1e-103	BRADI3G17950.1	3e-138	Sb07g006110.1	2e-140	MLOC_66063.2	1e-103	OS08T0220600-01	2e-143	TRIUR3_34708-P1	3e-104	GRMZM2G106766_P01	9e-142	EFJ08125	9e-57	PP1S203_81V6.1	3e-08	NA	NA		0.0162095	0.819168		Mtr:"Protein VERNALIZATION INSENSITIVE "
1669	scaffold_202203.1	5e-144	AT1G72770.3	2e-143	Bra016034.1-P	3e-143	GLYMA15G18851.2	0	AES59163	1e-176	POPTR_0006s24100.1	0	Solyc07g040990.2.1	0	PGSC0003DMT400046378	0	VIT_04s0008g01420.t01	0	EMT03021	1e-144	BRADI2G41950.1	3e-141	Sb03g026070.1	7e-138	MLOC_52176.1	1e-144	OS01T0583100-01	8e-141	TRIUR3_33059-P1	2e-145	GRMZM2G134628_P01	1e-138	EFJ16221	7e-97	PP1S311_75V6.3	1e-102	EDO98708	8e-70		0.0162095	0.819168		Mtr:"Abscisic insensitive 1B "
1297	scaffold_803476.1	4e-91	AT5G66520.1	7e-90	Bra005983.1-P	3e-89	GLYMA01G37890.1	3e-92	AES82326	0	POPTR_0003s15430.1	0	Solyc06g066380.1.1	0	PGSC0003DMT400043207	0	VIT_01s0011g00920.t01	0	EMT22599	4e-95	BRADI2G52500.1	2e-98	Sb03g037190.1	1e-88	MLOC_72094.1	2e-85	OS01T0800400-01	5e-102	TRIUR3_05282-P1	6e-84	GRMZM2G114572_P01	5e-85	EFJ08941	5e-77	PP1S68_207V6.1	1e-82	EDP05510	2e-19		0.0162095	0.833333		Mtr:"Pentatricopeptide repeat; Pentatricopeptide repeat-containing protein "
1771	fgenesh2_kg.3__558__AT3G05660.1	5e-132	AT3G05660.1	6e-136	Bra034278.1-P	7e-139	GLYMA07G18590.2	0	AES87005	0	POPTR_0016s12810.1	0	Solyc01g008390.1.1	0	PGSC0003DMT400054259	0	VIT_08s0058g00040.t01	5e-173	EMT29334	4e-147	BRADI2G61460.1	3e-129	Sb08g006880.1	8e-139	MLOC_70235.2	7e-123	OS01T0161300-00	3e-146	TRIUR3_05927-P1	8e-137	GRMZM2G174128_P01	5e-123	EFJ12602	4e-103	PP1S172_87V6.1	8e-96	EDO99369	2e-59		0.0162095	1		Mtr:"Receptor-like protein kinase "
326	NA	NA	AT1G11290.1	2e-142	Bra007791.1-P	2e-144	GLYMA02G38170.2	0	AES98329	0	POPTR_0005s13290.1	0	Solyc04g076800.2.1	0	PGSC0003DMT400016361	0	VIT_18s0001g07970.t01	0	EMT09497	0	BRADI1G19790.1	0	Sb05g012100.1	0	MLOC_4564.4	0	OS11T0482400-01	0	TRIUR3_02228-P1	0	GRMZM2G131332_P01	0	NA	NA	PP1S276_42V6.1	2e-158	EDP05653	6e-25		0.0163773	0.00916607		Mtr:"Pentatricopeptide repeat-containing protein "
354	NA	NA	AT1G34300.1	1e-101	Bra038566.1-P	3e-113	GLYMA04G04500.2	0	AES73352	0	POPTR_0013s08990.1	0	Solyc04g078410.2.1	0	PGSC0003DMT400008564	0	VIT_18s0001g09740.t01	0	EMT08973	0	BRADI2G46097.1	0	Sb03g030710.1	0	MLOC_1317.1	0	OS01T0668901-00	0	TRIUR3_24716-P1	0	GRMZM2G099324_P01	0	NA	NA	PP1S4_109V6.1	5e-118	EDP03484	1e-29		0.0163773	0.00916607		Gma:"Serine/threonine-protein kinase "
427	NA	NA	AT4G20140.1	9e-178	Bra039525.1-P	1e-174	GLYMA05G25641.1	0	AES82928	0	POPTR_0011s14420.1	0	Solyc12g008400.1.1	0	PGSC0003DMT400073122	0	VIT_12s0028g01960.t01	0	EMT24198	0	BRADI2G47256.1	0	Sb10g005310.1	0	MLOC_16930.1	0	OS02T0216000-00	0	TRIUR3_02102-P1	0	GRMZM5G851140_P01	0	EFJ20857	2e-160	PP1S281_13V6.1	2e-158	EDO99369	3e-70		0.0163773	0.00916607		Mtr:"Receptor-like kinase "
754	NA	NA	AT1G08060.2	2e-104	Bra031609.1-P	1e-103	GLYMA03G33900.1	0	AES81881	0	POPTR_0013s00750.1	0	Solyc10g011940.1.1	0	PGSC0003DMT400049940	0	VIT_06s0004g02600.t01	0	EMT00972	0	BRADI4G07717.1	0	Sb04g000870.1	1e-135	MLOC_19233.5	0	OS06T0102800-01	0	TRIUR3_14375-P1	0	GRMZM2G472428_P02	0	EFJ29853	2e-91	NA	NA	EDP05936	7e-42		0.0163773	0.00916607		Mtr:"Chromodomain-helicase-DNA-binding protein "
4055	NA	NA	AT2G19130.1	7e-128	Bra038566.1-P	1e-127	GLYMA07G08780.1	0	AES69562	0	POPTR_0013s08990.1	0	Solyc04g078410.2.1	0	PGSC0003DMT400008564	0	VIT_18s0001g09750.t01	0	EMT08973	0	BRADI2G46097.1	0	Sb03g030710.1	0	MLOC_1317.1	0	OS01T0668400-00	0	TRIUR3_22667-P1	0	GRMZM2G142207_P01	0	EFJ33461	1e-137	PP1S4_109V6.1	9e-130	EDP03484	9e-38		0.0163773	0.00916607		Mtr:"Receptor-like protein kinase "
406	NA	NA	AT5G50400.1	4e-109	Bra019705.1-P	4e-103	GLYMA09G35883.1	0	AES87928	0	POPTR_0003s20110.1	0	Solyc01g068380.2.1	0	PGSC0003DMT400046260	0	VIT_13s0019g01250.t01	0	EMT22598	0	BRADI2G52510.1	0	Sb03g037200.1	0	MLOC_62315.2	2e-150	OS01T0800500-01	0	TRIUR3_05281-P1	0	GRMZM2G138698_P03	0	EFJ34348	0	PP1S291_30V6.1	0	EDO98607	4e-85		0.0163773	0.0237526		Mtr:"Nucleotide pyrophosphatase/phosphodiesterase "
774	NA	NA	AT3G47570.1	4e-168	Bra027938.1-P	1e-157	GLYMA05G25641.1	0	AES83247	0	POPTR_0011s07140.1	0	Solyc02g072480.2.1	0	PGSC0003DMT400073122	0	VIT_12s0028g01950.t01	0	EMT24198	0	BRADI4G10987.1	0	Sb08g000770.1	0	MLOC_16930.1	0	OS02T0215500-01	6e-180	TRIUR3_24671-P1	0	GRMZM2G316907_P01	0	EFJ09336	3e-142	NA	NA	EDO99369	4e-47		0.0163773	0.0237526		Mtr:"Receptor-like kinase "
685	NA	NA	AT3G06880.1	1e-63	Bra001223.1-P	1e-64	GLYMA05G35600.1	0	AET05243	0	POPTR_0018s09040.1	0	Solyc07g020870.1.1	0	PGSC0003DMT400013055	0	VIT_11s0016g03590.t01	0	EMT16354	0	BRADI2G07750.1	0	Sb03g000870.1	0	MLOC_66470.4	5e-130	OS01T0229700-00	4e-109	TRIUR3_10633-P1	0	GRMZM2G153127_P01	0	EFJ10921	1e-165	PP1S158_52V6.1	1e-18	EDP05939	3e-16		0.0163773	0.0371022		Mtr:"U-box domain-containing protein "
4112	NA	NA	AT1G45616.1	2e-152	Bra001992.1-P	5e-160	GLYMA07G08770.2	0	AES86948	0	POPTR_0001s01060.1	0	Solyc09g005080.1.1	0	PGSC0003DMT400016034	0	VIT_08s0058g00090.t01	0	EMT08465	1e-163	BRADI2G03920.1	0	Sb03g005070.1	0	MLOC_70235.2	0	OS04T0480500-01	0	TRIUR3_03213-P1	4e-177	GRMZM2G174128_P01	0	EFJ23449	3e-96	PP1S172_87V6.1	3e-113	EDO99369	3e-68		0.0163773	0.0371022		Mtr:"Receptor-like protein kinase "
26	fgenesh2_kg.3__709__AT3G06880.1	1e-53	NA	NA	Bra001223.1-P	5e-80	GLYMA10G33851.1	0	AES61911	0	POPTR_0005s26160.1	0	Solyc04g057940.2.1	0	PGSC0003DMT400065133	0	VIT_18s0001g14390.t01	0	EMT16354	0	BRADI2G07750.1	0	Sb03g000870.1	0	MLOC_66470.6	1e-87	OS05T0363500-01	1e-91	TRIUR3_10633-P1	7e-164	GRMZM2G153127_P01	0	NA	NA	PP1S374_18V6.1	4e-17	EDP05939	9e-13		0.0163773	0.0468533		Mtr:"Putative E3 ubiquitin-protein ligase LIN "
288	fgenesh2_kg.8__2057__AT5G60900.1	1e-148	NA	NA	Bra035953.1-P	4e-164	GLYMA13G23610.1	0	AES91528	0	POPTR_0518s00220.1	0	Solyc11g005630.1.1	0	PGSC0003DMT400010211	0	VIT_04s0044g00820.t01	0	EMT09901	3e-169	BRADI5G02980.1	8e-174	Sb03g046880.1	0	MLOC_64728.1	0	OS03T0828800-01	0	TRIUR3_14868-P1	2e-176	GRMZM2G309512_P01	0	NA	NA	PP1S4_109V6.1	1e-127	EDP03484	2e-32		0.0163773	0.0468533		Mtr:"Kinase-like protein "
4318	NA	NA	AT2G34930.1	6e-143	Bra005378.1-P	4e-146	GLYMA16G29541.1	0	AES84003	0	POPTR_0015s05580.1	0	Solyc07g008630.1.1	0	PGSC0003DMT400059180	0	VIT_16s0022g00310.t01	0	EMT13998	0	BRADI5G25030.1	5e-180	Sb03g027070.1	0	MLOC_56150.1	0	OS11T0564900-00	1e-175	TRIUR3_18858-P1	0	GRMZM2G083797_P01	3e-167	EFJ12602	1e-96	PP1S68_46V6.1	4e-100	EDO99369	5e-57		0.0163773	0.0468533		Mtr:"Receptor-like kinase "
770	NA	NA	AT4G16420.2	5e-157	Bra012721.1-P	4e-161	GLYMA09G01501.1	0	AES64517	0	POPTR_0006s01830.1	0	Solyc05g054200.2.1	0	PGSC0003DMT400021785	0	VIT_00s0194g00130.t01	0	EMT00694	3e-179	BRADI1G08470.1	1e-178	Sb01g007950.1	3e-179	MLOC_34938.1	3e-178	OS03T0750800-01	1e-178	TRIUR3_31603-P1	3e-179	GRMZM2G177974_P01	9e-180	EFJ26324	2e-124	NA	NA	NA	NA		0.0163773	0.0519033		Mtr:"Histone acetyltransferase complex component "
291	fgenesh2_kg.4__1687__AT2G36480.1	8e-140	NA	NA	Bra017233.1-P	5e-156	GLYMA19G37600.2	0	AES81967	0	POPTR_0006s11660.1	0	Solyc09g009120.2.1	0	PGSC0003DMT400007033	0	VIT_08s0007g03880.t01	0	EMT30429	9e-94	BRADI4G38387.1	2e-122	Sb02g011680.1	4e-118	MLOC_81592.1	3e-41	OS09T0566100-01	2e-136	TRIUR3_09885-P1	2e-106	GRMZM2G466560_P01	3e-108	NA	NA	PP1S341_39V6.1	4e-68	EDP08252	5e-07		0.0163773	0.0555556		Mtr:"Pre-mRNA cleavage complex 2 protein Pcf11 "
348	NA	NA	AT1G76390.2	7e-74	Bra015754.1-P	2e-75	GLYMA06G13730.2	0	AES82794	0	POPTR_0012s02680.1	0	Solyc03g082690.2.1	0	PGSC0003DMT400047642	0	VIT_16s0098g01320.t01	0	EMT07139	6e-87	BRADI2G60700.1	8e-86	Sb03g045700.1	7e-90	MLOC_69574.1	6e-86	OS01T0948500-01	1e-87	TRIUR3_28415-P1	5e-77	GRMZM2G037422_P01	7e-94	NA	NA	PP1S161_6V6.1	0	EDP05939	1e-15		0.0163773	0.0555556		Mtr:"U-box domain-containing protein "
638	NA	NA	AT2G45510.1	2e-166	Bra000391.1-P	7e-166	GLYMA07G09160.1	0	AET02139	0	POPTR_0014s06820.1	0	Solyc01g094080.2.1	0	PGSC0003DMT400000423	0	VIT_15s0048g01670.t01	0	EMT16459	1e-175	BRADI3G31697.1	2e-179	Sb01g031080.1	2e-178	MLOC_7788.4	0	OS10T0525000-01	8e-179	TRIUR3_26948-P1	1e-172	GRMZM2G066441_P01	3e-176	EFJ14228	8e-125	PP1S69_66V6.1	8e-131	EDO96330	7e-35		0.0163773	0.0555556		Mtr:"Cytochrome P450 monooxygenase CYP704G7 "
698	NA	NA	AT1G45616.1	5e-157	Bra001992.1-P	7e-172	GLYMA14G05040.1	0	AES99950	0	POPTR_0001s39970.1	0	Solyc01g098370.1.1	0	PGSC0003DMT400057823	0	VIT_18s0089g00690.t01	0	EMT12501	7e-133	BRADI5G14330.1	2e-148	Sb03g005070.1	1e-148	MLOC_64475.1	7e-137	OS04T0480500-01	2e-149	TRIUR3_11839-P1	5e-147	GRMZM2G174128_P01	4e-151	EFJ12600	1e-98	PP1S68_46V6.1	2e-96	EDO99369	2e-62		0.0163773	0.0555556		Mtr:"Receptor-like protein kinase "
706	NA	NA	AT4G21700.1	1e-170	Bra013549.1-P	1e-161	GLYMA15G08030.1	0	AES63824	0	POPTR_0011s05230.1	0	Solyc02g078220.1.1	0	PGSC0003DMT400076432	0	VIT_00s0265g00060.t01	0	EMT05463	5e-123	BRADI2G16940.1	9e-136	Sb09g028090.1	2e-136	MLOC_52485.3	3e-129	OS05T0557500-01	6e-121	TRIUR3_23560-P1	2e-122	GRMZM2G027420_P01	2e-133	EFJ31089	3e-47	PP1S20_254V6.1	5e-88	NA	NA		0.0163773	0.0555556		Ata:"Putative ubiquitin carrier protein E2 25 "
712	NA	NA	AT1G33110.1	1e-178	Bra035477.1-P	3e-179	GLYMA19G29860.1	0	AES80998	0	POPTR_0013s06650.1	0	Solyc10g080340.1.1	0	PGSC0003DMT400031221	0	VIT_08s0056g00780.t01	0	EMT26118	1e-127	BRADI4G43900.1	8e-164	Sb08g001710.1	1e-169	MLOC_6089.1	2e-136	OS12T0126000-01	1e-170	TRIUR3_16267-P1	4e-169	GRMZM2G079127_P01	4e-167	EFJ19479	4e-81	PP1S13_263V6.1	1e-79	EDP05751	1e-48		0.0163773	0.0555556		Mtr:"Protein TRANSPARENT TESTA "
715	NA	NA	AT2G33670.1	3e-180	Bra037270.1-P	1e-171	GLYMA04G01710.2	0	AES74107	0	POPTR_0002s00800.1	0	Solyc08g067760.2.1	0	PGSC0003DMT400083841	0	VIT_18s0122g00910.t01	0	EMT01433	2e-140	BRADI2G33517.1	5e-167	Sb10g031010.1	4e-169	MLOC_66301.1	2e-158	OS10T0541000-01	9e-154	TRIUR3_01397-P1	2e-163	GRMZM2G000376_P01	4e-168	EFJ14411	6e-107	PP1S122_140V6.1	2e-105	NA	NA		0.0163773	0.0555556		Gma:"MLO-like protein "
719	NA	NA	AT3G10230.1	3e-173	Bra029825.1-P	4e-173	GLYMA13G39150.1	0	AES67093	0	POPTR_0009s16140.1	0	Solyc06g074240.1.1	0	PGSC0003DMT400015066	0	VIT_06s0080g00810.t01	0	EMT22845	1e-74	BRADI3G06597.1	1e-162	Sb04g006120.1	1e-163	MLOC_59055.5	5e-56	OS02T0190600-00	4e-159	TRIUR3_26327-P1	1e-64	GRMZM5G849107_P02	7e-162	EFJ27893	7e-159	PP1S55_202V6.2	5e-148	EDP08506	1e-75		0.0163773	0.0555556		Mtr:"Capsanthin/capsorubin synthase, chromoplast "
731	NA	NA	AT5G44400.1	9e-180	Bra027547.1-P	2e-178	GLYMA05G25450.1	0	AES85251	0	POPTR_0011s16580.1	0	Solyc06g065060.1.1	0	PGSC0003DMT400080467	0	VIT_12s0028g01770.t01	0	EMT29755	2e-146	BRADI1G38270.1	2e-149	Sb10g021670.1	4e-151	MLOC_61869.1	5e-157	OS06T0548100-00	2e-157	TRIUR3_19956-P1	2e-152	GRMZM2G031941_P01	8e-157	EFJ17116	1e-19	PP1S128_133V6.1	1e-52	NA	NA		0.0163773	0.0555556		Mtr:"Reticuline oxidase "
762	NA	NA	AT2G38670.1	2e-162	Bra017108.1-P	1e-154	GLYMA08G03190.3	0	AET05095	0	POPTR_0018s13260.1	0	Solyc07g009490.2.1	0	PGSC0003DMT400053308	0	VIT_11s0078g00250.t01	0	EMT24851	2e-175	BRADI3G18290.1	2e-176	Sb07g006380.2	3e-178	MLOC_13723.1	4e-177	OS10T0387000-01	4e-178	TRIUR3_13640-P1	5e-173	GRMZM2G155357_P02	6e-177	EFJ08708	2e-166	NA	NA	EDP03532	3e-124		0.0163773	0.0555556		Mtr:"Ethanolamine-phosphate cytidylyltransferase "
783	NA	NA	AT5G36110.1	5e-90	Bra004714.1-P	4e-80	GLYMA02G45940.1	0	AET00449	0	POPTR_0011s14090.1	0	Solyc07g064450.2.1	0	PGSC0003DMT400057212	0	VIT_19s0090g00140.t01	0	EMT32455	1e-135	BRADI1G26120.1	8e-154	Sb08g017540.1	9e-150	MLOC_13942.2	2e-150	OS07T0518100-01	1e-144	TRIUR3_32921-P1	8e-149	GRMZM2G180082_P01	5e-156	EFJ07157	4e-89	NA	NA	EDP07323	1e-30		0.0163773	0.0555556		Mtr:"Taxane 13-alpha-hydroxylase "
789	NA	NA	AT2G45510.1	3e-152	Bra000391.1-P	1e-154	GLYMA07G09160.1	0	AES62627	0	POPTR_0014s06820.1	0	Solyc01g094080.2.1	0	PGSC0003DMT400079646	0	VIT_16s0022g02150.t01	0	EMT16459	6e-164	BRADI3G31697.1	2e-168	Sb01g031080.1	4e-167	MLOC_7788.4	8e-170	OS10T0525000-01	9e-168	TRIUR3_26948-P1	6e-163	GRMZM2G066441_P01	1e-166	EFJ14228	4e-119	NA	NA	EDO98047	9e-31		0.0163773	0.0555556		Mtr:"Cytochrome P450 monooxygenase CYP704G9 "
792	NA	NA	AT3G18830.1	1e-152	Bra001725.1-P	8e-154	GLYMA07G09480.2	0	AES76887	0	POPTR_0006s16130.1	0	Solyc07g024030.2.1	0	PGSC0003DMT400011287	0	VIT_11s0016g03920.t01	0	EMT15230	2e-146	BRADI1G23450.1	3e-152	Sb01g031360.1	7e-150	MLOC_38517.1	1e-147	OS07T0582400-01	9e-151	TRIUR3_08464-P1	4e-148	GRMZM2G004694_P01	1e-148	EFJ20158	2e-135	NA	NA	EDP03203	1e-33		0.0163773	0.0555556		Mtr:"Myo-inositol transporter "
824	NA	NA	AT3G12770.1	5e-85	Bra034733.1-P	4e-85	GLYMA10G33460.2	0	AES60981	0	POPTR_0008s17360.1	0	Solyc09g090780.1.1	0	PGSC0003DMT400003798	0	VIT_05s0049g02300.t01	0	EMT07927	3e-88	BRADI1G28980.1	6e-106	Sb02g010240.1	9e-110	MLOC_4138.2	1e-108	OS07T0436600-00	3e-111	TRIUR3_23409-P1	5e-104	GRMZM2G115957_P01	9e-107	EFJ08941	6e-75	NA	NA	EDP05510	4e-13		0.0163773	0.0555556		Mtr:"Pentatricopeptide repeat-containing protein "
851	NA	NA	AT4G11560.1	3e-173	Bra000747.1-P	1e-180	GLYMA08G01770.1	0	AET04983	0	POPTR_0001s09380.1	0	Solyc08g081050.2.1	0	PGSC0003DMT400032147	0	VIT_02s0025g03510.t01	0	EMT25103	1e-90	BRADI2G40147.1	7e-158	Sb03g022870.1	3e-147	MLOC_62340.3	8e-115	OS02T0742000-01	6e-16	TRIUR3_17021-P1	4e-92	GRMZM2G578572_P02	4e-128	EFJ37521	5e-125	NA	NA	EDO98852	8e-09		0.0163773	0.0555556		Stu:"Transcription factor S-II domain containing protein"
854	NA	NA	AT5G18570.1	1e-46	Bra023685.1-P	3e-47	GLYMA14G07641.1	0	AES59594	0	POPTR_0002s03100.1	0	Solyc04g080900.2.1	0	PGSC0003DMT400009505	0	VIT_18s0001g13310.t01	0	EMT02157	2e-125	BRADI1G05240.1	1e-168	Sb01g004960.1	2e-175	MLOC_67407.1	2e-102	OS03T0799700-01	2e-171	TRIUR3_02699-P1	4e-143	GRMZM2G311961_P01	8e-172	EFJ12147	2e-88	NA	NA	EDP06261	5e-54		0.0163773	0.0555556		Mtr:"GTPase obg "
855	NA	NA	AT5G38210.1	7e-172	Bra035246.1-P	5e-171	GLYMA18G53220.1	0	AES80591	0	POPTR_0442s00200.1	0	Solyc02g086270.2.1	0	PGSC0003DMT400067835	0	VIT_14s0006g02600.t01	0	EMT29245	2e-150	BRADI2G02430.1	6e-151	Sb03g031640.1	4e-148	MLOC_69326.1	7e-136	OS01T0689900-02	5e-154	TRIUR3_03550-P1	3e-150	GRMZM2G171807_P01	1e-151	EFJ30702	4e-94	NA	NA	EDP03484	1e-37		0.0163773	0.0555556		Mtr:"Ser/Thr protein kinase "
857	NA	NA	AT3G12250.4	1e-132	Bra034767.1-P	4e-132	GLYMA19G31050.7	0	AES81211	0	POPTR_0006s03720.1	0	Solyc10g080770.1.1	0	PGSC0003DMT400060926	0	VIT_13s0084g00660.t01	0	EMT32868	5e-174	BRADI2G52860.1	7e-175	Sb03g037560.1	6e-177	MLOC_64008.2	5e-139	OS03T0318600-01	4e-138	TRIUR3_09546-P1	1e-173	GRMZM2G125243_P01	1e-167	EFJ22847	5e-123	NA	NA	NA	NA		0.0163773	0.0555556		Mtr:"TGA transcription factor "
877	NA	NA	AT1G08320.3	2e-178	Bra018634.1-P	7e-177	GLYMA12G09430.8	0	AES67065	0	POPTR_0009s16590.1	0	Solyc06g074320.2.1	0	PGSC0003DMT400018306	0	VIT_06s0080g00360.t01	0	EMT24032	1e-112	BRADI2G23890.2	5e-127	Sb05g003240.1	9e-135	MLOC_17690.1	1e-126	OS11T0152700-02	4e-130	TRIUR3_09546-P1	2e-103	GRMZM2G060216_P02	1e-130	EFJ29724	3e-110	NA	NA	NA	NA		0.0163773	0.0555556		Mtr:"BZIP transcription factor "
879	NA	NA	AT3G61590.2	5e-162	Bra003458.1-P	7e-160	GLYMA03G41530.1	0	AES84335	0	POPTR_0002s16810.2	0	Solyc01g095370.2.1	0	PGSC0003DMT400000251	0	VIT_15s0046g01540.t01	0	EMT24679	4e-140	BRADI3G09750.1	4e-144	Sb04g009700.2	2e-146	MLOC_65158.1	8e-139	OS01T0659900-01	5e-149	TRIUR3_33769-P1	1e-129	GRMZM2G382632_P01	8e-148	EFJ10251	2e-99	NA	NA	NA	NA		0.0163773	0.0555556		Mtr:"F-box/kelch-repeat protein "
923	NA	NA	AT4G33050.3	7e-179	Bra034295.1-P	2e-174	GLYMA17G06150.1	0	AES65478	0	POPTR_0018s07560.1	0	Solyc07g040710.2.1	0	PGSC0003DMT400082749	0	VIT_09s0002g01680.t01	0	EMT02285	2e-154	BRADI2G33150.1	3e-149	Sb09g006130.1	8e-164	MLOC_13236.4	5e-153	OS05T0197300-01	2e-157	TRIUR3_31101-P1	9e-157	GRMZM2G031876_P01	6e-167	EFJ23005	6e-34	NA	NA	NA	NA		0.0163773	0.0555556		Mtr:"Calmodulin-binding protein "
924	NA	NA	AT2G33490.1	2e-154	Bra021858.1-P	8e-159	GLYMA16G05606.3	0	AES80658	0	POPTR_0001s33230.1	0	Solyc02g094410.2.1	0	PGSC0003DMT400052179	0	VIT_14s0068g01470.t01	0	EMT02215	2e-134	BRADI5G08690.1	1e-140	Sb06g014370.1	4e-145	MLOC_3087.2	8e-138	OS04T0394700-01	2e-147	TRIUR3_24620-P1	7e-136	GRMZM2G467640_P02	4e-141	EFJ21125	4e-48	NA	NA	NA	NA		0.0163773	0.0555556		Osa:"Note=BAR domain containing protein., Transcript_evidence=AK072978 (DDBJ, Best hit), ORF_evidence=XP_002446327.1 (RefSeq), NIAS_FLcDNA=J023149O11,"
932	NA	NA	AT4G31940.1	8e-174	Bra010214.1-P	1e-176	GLYMA06G03860.1	0	AES74572	0	POPTR_0014s03700.1	0	Solyc04g079680.2.1	0	PGSC0003DMT400008634	0	VIT_18s0001g11580.t01	0	EMT12959	9e-111	BRADI4G31367.1	4e-113	Sb02g025850.1	8e-116	MLOC_12768.1	6e-115	OS09T0441700-00	2e-116	TRIUR3_14564-P1	1e-113	GRMZM2G431288_P01	1e-115	EFJ35342	1e-111	NA	NA	EDO98047	4e-34		0.0163773	0.0555556		Mtr:"Cytochrome P450 "
949	NA	NA	AT1G29350.1	5e-128	Bra021900.1-P	4e-119	GLYMA09G02290.3	0	AET04381	0	POPTR_0011s02850.2	0	Solyc03g005750.2.1	0	PGSC0003DMT400007972	0	VIT_10s0003g02740.t01	0	EMT31975	4e-106	BRADI2G45817.1	1e-88	Sb03g030370.1	1e-87	MLOC_36464.3	2e-71	OS01T0663800-01	3e-96	TRIUR3_20557-P1	2e-91	GRMZM2G125044_P02	4e-94	EFJ34734	2e-14	NA	NA	NA	NA		0.0163773	0.0555556		Ata:"Retrovirus-related Pol polyprotein LINE-1 "
954	NA	NA	AT5G19730.1	2e-171	Bra002257.1-P	3e-173	GLYMA08G03700.1	0	AET05179	0	POPTR_0018s06820.1	0	Solyc12g008530.1.1	0	PGSC0003DMT400000791	0	VIT_11s0016g03020.t01	0	EMT17971	1e-132	BRADI2G49500.1	1e-163	Sb09g026060.1	5e-161	MLOC_53688.1	4e-157	OS01T0743200-01	7e-162	TRIUR3_16072-P1	2e-109	GRMZM2G043943_P01	3e-156	EFJ37476	2e-114	NA	NA	NA	NA		0.0163773	0.0555556		Gma:"Pectinesterase "
955	NA	NA	AT5G44440.1	3e-161	Bra005392.1-P	1e-156	GLYMA05G25460.1	0	AES85255	0	POPTR_0011s16130.1	0	Solyc02g070130.1.1	0	PGSC0003DMT400054386	0	VIT_12s0028g01770.t01	0	EMT29755	2e-135	BRADI1G38250.1	6e-133	Sb10g021690.1	1e-134	MLOC_61869.1	5e-135	OS06T0548100-00	5e-140	TRIUR3_19956-P1	2e-131	GRMZM2G031941_P01	5e-146	EFJ17116	6e-15	NA	NA	NA	NA		0.0163773	0.0555556		Mtr:"Reticuline oxidase-like protein "
956	NA	NA	AT3G47570.1	2e-159	Bra005563.1-P	3e-157	GLYMA05G25641.1	0	AES84312	0	POPTR_0011s14420.1	0	Solyc03g006030.2.1	0	PGSC0003DMT400068787	0	VIT_09s0018g01450.t01	0	EMT24198	4e-173	BRADI2G47256.1	6e-174	Sb08g000770.1	4e-172	MLOC_16930.1	6e-175	OS07T0121200-00	5e-165	TRIUR3_24671-P1	6e-171	GRMZM2G316907_P01	5e-176	EFJ30723	5e-127	NA	NA	EDO99369	5e-42		0.0163773	0.0555556		Mtr:"LRR receptor-like serine/threonine-protein kinase FEI "
970	NA	NA	AT1G71140.1	1e-161	Bra016158.1-P	8e-168	GLYMA20G25880.2	0	AES62840	0	POPTR_0010s12710.1	0	Solyc05g008510.2.1	0	PGSC0003DMT400078371	0	VIT_01s0011g04450.t01	0	EMT22358	4e-132	BRADI2G17260.1	2e-146	Sb03g031420.1	1e-148	MLOC_15556.2	5e-144	OS01T0684900-01	6e-150	TRIUR3_28096-P1	2e-140	AC233945.1_FGP003	4e-147	EFJ19479	9e-140	NA	NA	EDP05751	3e-67		0.0163773	0.0555556		Stu:"TRANSPARENT TESTA 12 protein"
997	NA	NA	AT2G02800.2	3e-177	Bra019654.1-P	1e-172	GLYMA18G16060.2	0	AES96588	0	POPTR_0010s10380.1	0	Solyc01g010660.2.1	0	PGSC0003DMT400065801	0	VIT_01s0026g01880.t01	0	EMT28025	5e-166	BRADI1G73210.1	4e-172	Sb01g045780.1	4e-171	MLOC_64821.1	3e-168	OS10T0405100-02	3e-167	TRIUR3_16124-P1	4e-165	GRMZM2G178787_P01	1e-169	EFJ19239	1e-129	NA	NA	EDP03484	5e-47		0.0163773	0.0555556		Mtr:"Protein kinase; Protein kinase 2B "
3704	NA	NA	AT1G52190.1	2e-175	Bra021168.1-P	9e-179	GLYMA08G04160.4	0	AET05247	0	POPTR_0012s08940.1	0	Solyc12g007220.1.1	0	PGSC0003DMT400000812	0	VIT_09s0002g04130.t01	0	EMT08635	2e-122	BRADI2G50580.1	5e-165	Sb03g035270.1	6e-164	MLOC_51101.1	3e-170	OS01T0761500-01	7e-160	TRIUR3_04583-P1	1e-131	GRMZM2G035790_P02	2e-169	EFJ31166	2e-131	PP1S400_5V6.1	6e-114	EDP04261	2e-39		0.0163773	0.0555556		Stu:"Nitrate transporter"
3715	NA	NA	AT4G21380.1	3e-165	Bra013522.1-P	5e-169	GLYMA15G07080.1	0	AES90478	0	POPTR_0004s02720.1	0	Solyc02g079590.2.1	0	PGSC0003DMT400036047	0	VIT_00s0353g00060.t01	0	EMT11656	7e-135	BRADI1G14060.1	2e-142	Sb03g036650.1	2e-136	MLOC_62298.6	1e-141	OS03T0556600-01	3e-138	TRIUR3_16506-P1	5e-136	GRMZM2G322723_P02	1e-135	EFJ18971	4e-85	PP1S244_27V6.2	6e-86	EDP03484	3e-41		0.0163773	0.0555556		Mtr:"Serine/threonine protein kinase "
3717	NA	NA	AT5G36110.1	7e-107	Bra004714.1-P	2e-93	GLYMA02G45940.1	0	AET00449	0	POPTR_0021s00980.1	0	Solyc07g064450.2.1	0	PGSC0003DMT400057212	0	VIT_19s0090g00140.t01	0	EMT32455	1e-157	BRADI1G26120.1	1e-176	Sb08g017540.1	4e-171	MLOC_13942.2	2e-172	OS07T0518100-01	2e-164	TRIUR3_32921-P1	6e-173	GRMZM2G180082_P01	2e-178	EFJ07157	1e-106	PP1S16_116V6.1	1e-104	EDP07323	3e-40		0.0163773	0.0555556		Mtr:"Taxane 13-alpha-hydroxylase "
4129	NA	NA	AT1G66920.1	9e-123	Bra004198.1-P	2e-123	GLYMA02G11160.2	0	AES59899	0	POPTR_0012s01750.1	0	Solyc03g083470.2.1	0	PGSC0003DMT400050787	0	VIT_16s0148g00040.t01	0	EMT17872	1e-154	BRADI2G01320.2	2e-150	Sb03g008170.1	5e-154	MLOC_55752.1	2e-157	OS01T0115600-01	4e-160	TRIUR3_00644-P1	7e-151	GRMZM2G113378_P01	1e-150	EFJ18988	3e-81	PP1S112_185V6.1	2e-78	EDP03484	7e-38		0.0163773	0.0555556		Mtr:"Receptor serine/threonine kinase "
4133	NA	NA	AT3G51630.2	3e-170	Bra002658.1-P	2e-167	GLYMA09G41270.1	0	AES79807	0	POPTR_0016s14210.1	0	Solyc09g018170.2.1	0	PGSC0003DMT400011279	0	VIT_08s0058g01130.t01	0	EMT27038	4e-136	BRADI4G44427.1	2e-158	Sb05g001070.1	1e-125	MLOC_14447.2	2e-145	OS12T0114100-02	5e-142	TRIUR3_21145-P1	7e-147	GRMZM2G312970_P04	4e-131	EFJ07103	3e-138	PP1S384_6V6.1	2e-118	EDP09881	2e-100		0.0163773	0.0555556		Mtr:"With no lysine kinase "
4209	NA	NA	AT1G20560.1	2e-173	Bra025827.1-P	1e-167	GLYMA11G08890.1	0	AES95274	0	POPTR_0007s09420.1	0	Solyc08g075800.1.1	0	PGSC0003DMT400079267	0	VIT_04s0008g00100.t01	0	EMT11850	3e-136	BRADI1G76157.1	4e-156	Sb01g048090.1	3e-159	MLOC_51984.1	5e-158	OS03T0133500-01	7e-165	TRIUR3_25540-P1	3e-141	GRMZM2G110616_P01	4e-157	EFJ31398	5e-163	PP1S7_313V6.1	1e-147	EDP09793	2e-19		0.0163773	0.0555556		Mtr:"2-succinylbenzoate-CoA ligase "
4296	NA	NA	AT5G17680.1	7e-173	Bra023631.1-P	6e-174	GLYMA16G03780.1	0	AES80224	0	POPTR_0043s00230.1	0	Solyc04g056570.2.1	0	PGSC0003DMT400015397	0	VIT_18s0089g00090.t01	0	EMT29395	1e-62	BRADI2G60250.1	6e-52	Sb01g015550.1	4e-51	MLOC_5468.2	1e-59	OS01T0937300-01	3e-52	TRIUR3_07847-P1	9e-55	GRMZM2G469414_P01	2e-57	EFJ07211	2e-35	PP1S162_170V6.1	9e-98	EDP06958	9e-16		0.0163773	0.0555556		Mtr:"TIR; TMV resistance protein N "
329	NA	NA	AT3G46510.1	2e-110	Bra032309.1-P	2e-109	GLYMA02G43190.2	0	AES99632	0	POPTR_0008s07160.1	0	Solyc06g051090.1.1	0	PGSC0003DMT400077205	0	VIT_13s0067g01460.t01	0	EMT11433	2e-93	BRADI1G52390.1	3e-96	Sb10g000280.1	3e-101	MLOC_38607.9	5e-93	OS06T0102700-01	2e-99	TRIUR3_28867-P1	2e-99	GRMZM2G452016_P02	1e-98	NA	NA	PP1S44_153V6.1	2e-166	EDP05939	2e-21		0.0163773	0.0560066		Mtr:"U-box domain-containing protein "
610	NA	NA	AT4G37650.1	1e-180	Bra017842.1-P	6e-180	GLYMA01G40180.1	0	AES94536	0	POPTR_0012s06430.1	0	Solyc02g092370.1.1	0	PGSC0003DMT400055239	0	VIT_07s0129g00030.t01	0	EMT07028	2e-57	BRADI1G23060.1	2e-140	Sb01g031720.1	9e-141	MLOC_62665.1	2e-140	OS07T0586900-01	3e-136	TRIUR3_26381-P1	6e-55	GRMZM2G019060_P01	4e-135	EFJ09609	7e-121	PP1S97_39V6.1	1e-122	NA	NA		0.0163773	0.0560066		Mtr:"GRAS family transcription factor "
658	NA	NA	AT5G60900.1	1e-136	Bra035953.1-P	2e-144	GLYMA13G23610.1	0	AES91525	0	POPTR_0007s03680.1	0	Solyc03g078360.1.1	0	PGSC0003DMT400047494	0	VIT_04s0044g00720.t01	0	EMT09901	1e-165	BRADI3G47390.1	3e-171	Sb03g046880.1	3e-175	MLOC_64728.1	0	OS03T0828800-01	0	TRIUR3_14868-P1	2e-164	GRMZM2G309512_P01	5e-173	EFJ23635	7e-116	PP1S4_109V6.1	6e-119	EDP03484	1e-35		0.0163773	0.0560066		Mtr:"Kinase-like protein "
681	NA	NA	AT1G58190.2	6e-166	Bra003729.1-P	1e-171	GLYMA07G17370.3	0	AES84048	0	POPTR_0003s02030.1	0	Solyc11g011180.1.1	0	PGSC0003DMT400040576	0	VIT_04s0008g06300.t01	0	EMT33454	5e-137	BRADI1G47610.1	5e-132	Sb08g020030.1	6e-124	MLOC_57698.2	5e-137	OS04T0647900-01	3e-143	TRIUR3_14536-P1	6e-142	GRMZM2G174128_P01	2e-90	EFJ23449	1e-94	PP1S68_46V6.1	4e-92	EDO99369	1e-62		0.0163773	0.0560066		Mtr:"Receptor-like protein kinase "
683	NA	NA	AT2G40120.1	7e-169	Bra004984.1-P	6e-168	GLYMA14G06420.1	0	AES99600	0	POPTR_0008s06890.1	0	Solyc06g051510.2.1	0	PGSC0003DMT400043636	0	VIT_13s0067g00960.t01	0	EMT10488	9e-170	BRADI2G54100.1	0	Sb03g038890.1	3e-178	MLOC_12941.4	2e-169	OS01T0832900-01	3e-178	TRIUR3_08710-P1	2e-176	GRMZM2G448633_P01	4e-180	EFJ25132	4e-128	PP1S381_39V6.1	8e-158	EDO98379	1e-100		0.0163773	0.0560066		Mtr:"Dual specificity tyrosine-phosphorylation-regulated kinase "
717	NA	NA	AT3G01300.1	1e-149	Bra040508.1-P	5e-149	GLYMA13G22790.1	0	AES91586	0	POPTR_0006s06500.2	0	Solyc07g007980.2.1	0	PGSC0003DMT400079363	0	VIT_11s0016g05720.t01	0	EMT06543	2e-176	BRADI1G48147.1	4e-178	Sb10g004793.1	0	MLOC_37131.7	6e-174	OS06T0168800-01	0	TRIUR3_09441-P1	2e-171	GRMZM2G028037_P02	6e-155	EFJ10730	6e-149	PP1S207_2V6.1	1e-148	EDP03484	8e-49		0.0163773	0.0560066		Mtr:"Protein kinase 2B "
834	NA	NA	AT2G44710.1	5e-97	Bra004858.1-P	2e-94	GLYMA16G24161.1	0	AET03820	0	POPTR_0005s11850.1	0	Solyc02g062290.2.1	0	PGSC0003DMT400051330	0	VIT_04s0023g03150.t01	0	EMT08113	1e-172	BRADI1G00517.3	5e-174	Sb06g024100.2	5e-108	MLOC_78409.3	5e-165	OS04T0543200-01	1e-107	TRIUR3_22259-P1	3e-165	GRMZM2G019919_P03	1e-107	EFJ22830	9e-46	NA	NA	EDP09409	7e-18		0.0163773	0.0560066		Mtr:"Heterogeneous nuclear ribonucleoprotein Q "
927	NA	NA	AT5G18475.1	5e-178	Bra023677.1-P	3e-180	GLYMA06G09785.1	0	AES73190	0	POPTR_0002s10380.1	0	Solyc04g076070.1.1	0	PGSC0003DMT400033621	0	VIT_18s0001g07250.t01	0	EMT18381	6e-115	BRADI1G45780.2	5e-121	Sb10g007440.1	3e-118	MLOC_62205.1	3e-118	OS02T0468500-00	4e-123	TRIUR3_03222-P1	8e-115	GRMZM2G329293_P01	7e-121	EFJ12777	2e-67	NA	NA	EDP05510	6e-34		0.0163773	0.0560066		Gma:"Glucose-6-phosphate isomerase "
2612	scaffold_501941.1	2e-35	NA	NA	Bra029956.1-P	2e-34	GLYMA06G14280.1	0	AES72658	0	POPTR_0015s00600.1	0	Solyc03g080140.2.1	0	PGSC0003DMT400001508	0	VIT_16s0098g00810.t01	0	EMT23562	2e-23	BRADI1G77160.1	4e-27	NA	NA	MLOC_70775.2	7e-28	OS10T0537300-01	4e-26	TRIUR3_01518-P1	6e-21	GRMZM2G097249_P01	4e-29	NA	NA	NA	NA	NA	NA		0.0163773	0.0714286		Osa:"Note=Conserved hypothetical protein., Transcript_evidence=AK068850 (DDBJ, Best hit), ORF_evidence=A2Z9R4 (UniProt), NIAS_FLcDNA=J013169H09,"
907	NA	NA	AT5G40010.1	4e-178	Bra025344.1-P	4e-175	GLYMA19G02190.1	0	AES64795	0	POPTR_0019s03730.1	0	Solyc05g007470.2.1	0	PGSC0003DMT400059054	0	VIT_14s0066g02060.t01	0	EMT21357	5e-172	BRADI4G00460.1	8e-174	Sb08g023150.1	4e-173	MLOC_65696.1	8e-174	OS12T0639200-01	5e-169	TRIUR3_12526-P1	2e-176	GRMZM2G138770_P01	1e-170	EFJ31743	5e-73	NA	NA	EDO97908	3e-21		0.0163773	0.105881		Mtr:"Mitochondrial chaperone BCS1 "
414	NA	NA	AT2G23360.1	6e-145	Bra039196.1-P	1e-122	GLYMA02G11560.2	0	AES90122	0	POPTR_0007s10810.1	0	Solyc02g093160.2.1	0	PGSC0003DMT400010233	0	VIT_07s0031g00250.t01	0	EMT29254	1e-119	BRADI1G68460.2	2e-96	Sb01g041150.1	1e-97	MLOC_70044.2	4e-104	OS04T0649200-01	2e-110	TRIUR3_10706-P1	3e-142	GRMZM2G165944_P01	7e-101	EFJ05923	3e-48	PP1S224_95V6.1	5e-85	EDO99898	6e-09		0.0163773	0.111111		Mtr:"Filament-like plant protein "
778	NA	NA	AT2G26700.1	4e-178	Bra034312.1-P	7e-175	GLYMA17G12620.1	0	AES91459	0	POPTR_0015s10550.1	0	Solyc12g006690.1.1	0	PGSC0003DMT400053292	0	VIT_11s0016g04910.t01	0	EMT28269	9e-133	BRADI4G08700.1	5e-131	Sb03g004240.1	3e-176	MLOC_58036.1	2e-156	OS01T0174700-01	3e-162	TRIUR3_21915-P1	4e-130	GRMZM2G037386_P01	3e-174	EFJ08412	1e-134	NA	NA	EDP03413	2e-87		0.0163773	0.111111		Mtr:"Protein kinase G11A "
939	NA	NA	AT2G15790.1	1e-177	Bra015237.1-P	4e-176	GLYMA07G33200.1	0	AES90230	0	POPTR_0005s14210.1	0	Solyc01g108340.2.1	0	PGSC0003DMT400066358	0	VIT_03s0063g01030.t01	0	EMT18379	5e-152	BRADI1G45800.1	3e-174	Sb10g007410.1	3e-176	MLOC_59220.3	4e-173	OS06T0216800-01	5e-176	TRIUR3_03220-P1	2e-145	GRMZM2G329306_P01	7e-175	EFJ13690	9e-163	NA	NA	EDP09953	8e-95		0.0163773	0.111111		Mtr:"Peptidyl-prolyl cis-trans isomerase CYP40 "
947	NA	NA	AT1G09040.1	2e-147	Bra018583.1-P	3e-135	GLYMA08G46055.3	0	AES82485	0	POPTR_0005s02740.1	0	Solyc01g067090.2.1	0	PGSC0003DMT400058345	0	VIT_14s0060g02640.t01	0	EMT12709	7e-171	BRADI1G24277.1	9e-170	Sb02g036700.1	1e-159	MLOC_12301.1	1e-170	OS07T0568200-01	6e-171	TRIUR3_12777-P1	1e-143	AC225308.2_FGP005	2e-157	EFJ36320	3e-76	NA	NA	NA	NA		0.0163773	0.111111		Osa:"Note=Homeodomain-related containing protein., Transcript_evidence=AK102232 (DDBJ, Best hit), ORF_evidence=XP_002463045.1 (RefSeq), NIAS_FLcDNA=J033088A08,"
990	NA	NA	AT1G05840.1	2e-177	Bra032452.1-P	3e-179	GLYMA09G38480.3	0	AES80408	0	POPTR_0019s08250.1	0	Solyc04g056590.2.1	0	PGSC0003DMT400060025	0	VIT_04s0023g00730.t01	0	EMT29348	1e-133	BRADI3G42090.1	1e-174	Sb03g026140.1	6e-178	MLOC_62460.1	3e-82	OS02T0473200-01	2e-172	TRIUR3_28961-P1	4e-155	AC155377.1_FGP002	6e-170	EFJ27921	2e-96	NA	NA	EDP09992	5e-42		0.0163773	0.111111		Mtr:"Aspartic proteinase-like protein "
3762	NA	NA	AT1G19630.1	1e-159	Bra016499.1-P	4e-129	GLYMA16G24720.2	0	AET03877	0	POPTR_0002s03440.1	0	Solyc02g084930.2.1	0	PGSC0003DMT400009297	0	VIT_04s0023g02350.t01	0	EMT03540	4e-71	BRADI1G09917.1	2e-134	Sb01g002160.1	2e-102	MLOC_44121.4	5e-104	OS05T0101600-01	1e-104	TRIUR3_03766-P1	6e-95	GRMZM2G363429_P01	5e-112	EFJ14294	2e-71	PP1S83_58V6.1	2e-64	EDP07323	7e-35		0.0163773	0.111111		Mtr:"Abscisic acid 8'-hydroxylase "
3	NA	NA	AT1G20480.1	5e-22	Bra016466.1-P	1e-23	GLYMA12G05856.1	0	AES67729	0	POPTR_0003s22070.1	0	Solyc01g006640.1.1	0	PGSC0003DMT400055104	0	VIT_06s0004g01560.t01	0	EMT09525	6e-15	BRADI5G13250.1	0	Sb06g019820.1	0	MLOC_56559.1	0	OS04T0473900-00	0	TRIUR3_08248-P1	0	GRMZM2G165844_P01	0	EFJ20474	0	PP1S167_96V6.1	5e-23	EDP05022	2e-08		0.0163773	0.117493		Mtr:"Bifunctional protein aas "
388	NA	NA	AT1G20780.1	1e-59	Bra012249.1-P	6e-58	GLYMA11G21275.2	0	AES68944	0	POPTR_0003s20000.1	0	Solyc01g068490.2.1	0	PGSC0003DMT400002184	0	VIT_13s0175g00150.t01	0	EMT07139	0	BRADI2G60700.1	0	Sb03g045700.1	0	MLOC_69574.1	0	OS01T0948500-01	0	TRIUR3_28415-P1	5e-53	GRMZM2G037422_P01	0	EFJ37231	8e-144	PP1S161_6V6.1	7e-152	EDO96392	6e-06		0.0163773	0.117493		Mtr:"U-box domain-containing protein "
423	NA	NA	AT2G38110.1	3e-158	Bra037338.1-P	2e-153	GLYMA20G16980.1	0	AES60108	0	POPTR_0016s06390.1	0	Solyc04g005840.1.1	0	PGSC0003DMT400007387	0	VIT_01s0026g01210.t01	0	EMT00510	0	BRADI1G09480.1	0	Sb01g008880.1	0	MLOC_19148.1	0	OS03T0735900-00	0	TRIUR3_16673-P1	3e-133	GRMZM2G147917_P01	0	EFJ15664	0	PP1S117_135V6.1	3e-180	NA	NA		0.0163773	0.117493		Mtr:"ER glycerol-phosphate acyltransferase "
844	NA	NA	AT1G65810.1	1e-168	Bra004128.1-P	5e-167	GLYMA20G08151.1	0	AES85903	0	POPTR_0008s14260.1	0	Solyc03g006480.1.1	0	PGSC0003DMT400022089	0	VIT_01s0010g01830.t01	0	EMT00889	0	BRADI5G20420.1	0	Sb06g027382.1	0	MLOC_60587.2	0	OS04T0599650-00	0	TRIUR3_33246-P1	2e-153	GRMZM2G313020_P01	0	EFJ31304	0	NA	NA	EDO99982	1e-59		0.0163773	0.117493		Mtr:"Regulator of nonsense transcripts-like protein "
936	NA	NA	AT3G26300.1	2e-128	Bra017752.1-P	2e-129	GLYMA05G31650.1	0	AET04574	0	POPTR_0007s06310.1	0	Solyc04g011690.2.1	0	PGSC0003DMT400033311	0	VIT_07s0031g01390.t01	0	EMT12959	8e-129	BRADI4G31380.1	8e-132	Sb02g025840.1	3e-134	MLOC_27605.1	2e-129	OS09T0441400-01	2e-136	TRIUR3_16856-P1	2e-130	GRMZM2G431288_P01	6e-133	EFJ14295	6e-128	NA	NA	EDO98047	2e-30		0.0163773	0.141565		Mtr:"Cytochrome P450 "
396	NA	NA	AT1G14780.1	1e-163	Bra026804.1-P	2e-166	GLYMA11G36850.1	0	AET04977	0	POPTR_0002s23570.1	0	Solyc09g098070.2.1	0	PGSC0003DMT400042783	0	VIT_05s0062g00790.t01	0	EMT15701	6e-168	BRADI3G43420.1	0	Sb04g018940.1	0	MLOC_53914.2	0	OS02T0475300-01	0	TRIUR3_33265-P1	4e-127	GRMZM2G012046_P01	0	EFJ27326	5e-149	PP1S125_1V6.1	7e-156	NA	NA		0.0163773	0.148961		Stu:"MAC/Perforin domain containing protein"
4242	NA	NA	AT3G14470.1	2e-147	Bra027332.1-P	1e-144	GLYMA01G04200.2	0	AES96281	0	POPTR_0005s14930.1	0	Solyc08g076000.2.1	0	PGSC0003DMT400022135	0	VIT_13s0158g00170.t01	0	EMT32866	4e-167	BRADI2G52840.1	2e-174	Sb09g024125.1	3e-170	MLOC_43545.1	4e-170	OS05T0492200-01	4e-167	TRIUR3_09544-P1	5e-169	GRMZM2G033519_P01	4e-131	EFJ23309	4e-25	PP1S1_336V6.1	3e-57	EDP06958	3e-13		0.0163773	0.185839		Mtr:"NBS-LRR disease resistance-like protein "
653	NA	NA	AT3G21690.1	1e-177	Bra031296.1-P	2e-180	GLYMA06G46150.1	0	AES67243	0	POPTR_0021s00810.1	0	Solyc02g032660.2.1	0	PGSC0003DMT400042438	0	VIT_10s0116g01860.t01	0	EMT13253	3e-176	BRADI1G15680.1	4e-175	Sb01g016110.1	2e-177	MLOC_38951.1	2e-148	OS03T0571900-01	3e-178	TRIUR3_12040-P1	1e-175	GRMZM5G842695_P02	5e-178	EFJ19479	2e-89	PP1S145_130V6.1	2e-90	EDP05751	1e-58		0.0163773	0.222222		Mtr:"Transparent testa 12 protein "
804	NA	NA	AT5G44400.1	3e-126	Bra027547.1-P	4e-129	GLYMA10G32070.1	0	AES78561	0	POPTR_0019s09180.1	0	Solyc04g080400.1.1	0	PGSC0003DMT400009569	0	VIT_18s0089g01200.t01	0	EMT25091	5e-135	BRADI3G16460.1	4e-158	Sb07g003920.1	2e-140	MLOC_67318.1	2e-114	OS08T0158400-00	4e-163	TRIUR3_34586-P1	1e-140	GRMZM2G078906_P01	2e-153	EFJ17116	6e-12	NA	NA	NA	NA		0.0163773	0.222222		Mtr:"Reticuline oxidase "
872	NA	NA	AT1G62300.1	2e-130	Bra027057.1-P	1e-131	GLYMA13G38630.1	0	AES67201	0	POPTR_0014s15320.1	0	Solyc07g051840.2.1	0	PGSC0003DMT400038852	0	VIT_12s0059g00880.t01	0	EMT28664	1e-87	BRADI2G08620.1	1e-132	Sb09g028750.1	2e-108	MLOC_68299.2	8e-128	OS05T0567200-00	1e-84	TRIUR3_31797-P1	4e-119	GRMZM2G366795_P02	5e-110	EFJ37492	4e-45	NA	NA	EDP04292	7e-20		0.0163773	0.222222		Mtr:"WRKY transcription factor "
906	NA	NA	AT4G36550.1	3e-122	Bra011690.1-P	6e-132	GLYMA01G37950.2	0	AES94990	0	POPTR_0005s12380.1	0	Solyc02g085140.2.1	0	PGSC0003DMT400009035	0	VIT_04s0023g01920.t01	0	EMT28591	5e-142	BRADI3G52800.1	3e-137	Sb04g030520.1	2e-113	MLOC_4668.2	2e-137	OS02T0705600-03	3e-134	TRIUR3_13411-P1	5e-133	GRMZM2G050734_P02	5e-139	EFJ08739	2e-39	NA	NA	EDP05939	1e-20		0.0163773	0.222222		Mtr:"U-box domain-containing protein "
934	NA	NA	AT5G42650.1	6e-169	Bra035320.1-P	2e-172	GLYMA07G21100.1	0	AES89057	0	POPTR_0004s15590.1	0	Solyc10g007960.1.1	0	PGSC0003DMT400027377	0	VIT_03s0063g01830.t01	0	EMT22522	2e-120	BRADI1G07480.1	8e-167	Sb01g042270.1	6e-171	MLOC_21933.2	8e-163	OS03T0767000-01	1e-159	TRIUR3_32061-P1	1e-75	GRMZM2G002178_P02	3e-171	EFJ07600	2e-124	NA	NA	EDP02389	2e-07		0.0163773	0.222222		Mtr:"9/13 hydroperoxide lyase; Allene oxide synthase "
972	NA	NA	AT3G61670.1	5e-143	Bra007625.1-P	2e-125	GLYMA03G41710.2	0	AES82772	0	POPTR_0001s10390.1	0	Solyc08g082040.2.1	0	PGSC0003DMT400032053	0	VIT_02s0025g01190.t01	0	EMT32967	4e-148	BRADI3G09700.1	3e-153	Sb04g009620.1	1e-153	MLOC_73876.1	3e-147	OS02T0258300-01	6e-158	TRIUR3_26841-P1	6e-124	GRMZM2G060167_P01	6e-152	EFJ08819	6e-52	NA	NA	NA	NA		0.0163773	0.222222		Osa:"Note=Zinc finger, FYVE/PHD-type domain containing protein., Transcript_evidence=AK073995 (DDBJ, Best hit), ORF_evidence=B8AFA0 (UniProt), NIAS_FLcDNA=J033072F22,"
977	NA	NA	AT1G54610.2	5e-136	Bra027966.1-P	2e-135	GLYMA20G30931.1	0	AES62313	0	POPTR_0002s06570.1	0	Solyc04g071920.1.1	0	PGSC0003DMT400064516	0	VIT_18s0072g00140.t01	0	EMT31609	4e-139	BRADI1G33217.1	5e-149	Sb10g027830.1	6e-157	MLOC_51243.1	1e-130	OS02T0304500-00	1e-138	TRIUR3_33207-P1	2e-142	GRMZM2G477829_P01	3e-155	EFJ30402	9e-130	NA	NA	EDP02632	3e-71		0.0163773	0.222222		Mtr:"Cell division protein kinase "
1262	fgenesh1_pg.C_scaffold_1000018	9e-37	AT1G02040.1	6e-36	NA	NA	GLYMA01G32961.1	0	AES87521	0	POPTR_0002s14450.1	0	Solyc05g050860.1.1	0	PGSC0003DMT400018076	0	VIT_15s0021g02710.t01	0	EMT20042	5e-106	BRADI3G50780.1	2e-107	Sb04g032810.1	4e-98	MLOC_38345.1	1e-29	OS02T0659100-01	8e-103	TRIUR3_20586-P1	8e-85	GRMZM2G402027_P01	3e-81	EFJ29250	1e-34	PP1S286_28V6.1	1e-35	NA	NA		0.0163773	0.222222		Mtr:"Zinc finger protein "
3695	NA	NA	AT1G14780.1	1e-110	Bra026804.1-P	5e-116	GLYMA05G28180.1	0	AET04977	0	POPTR_0002s23570.1	0	Solyc09g098070.2.1	0	PGSC0003DMT400042783	0	VIT_05s0062g00790.t01	0	EMT15701	1e-121	BRADI3G43420.1	2e-173	Sb04g018940.1	7e-171	MLOC_53914.2	7e-170	OS02T0475300-01	8e-164	TRIUR3_34509-P1	1e-102	GRMZM2G012046_P01	8e-172	EFJ27326	8e-101	PP1S230_38V6.1	1e-103	NA	NA		0.0163773	0.222222		Stu:"MAC/Perforin domain containing protein"
908	NA	NA	AT4G24010.1	8e-150	Bra013750.1-P	2e-148	GLYMA06G48260.1	0	AES68287	0	POPTR_0010s08560.1	0	Solyc03g005450.2.1	0	PGSC0003DMT400044460	0	VIT_05s0049g00010.t01	0	EMT33243	2e-148	BRADI4G33080.1	3e-145	Sb03g047220.1	1e-151	MLOC_61930.2	8e-132	OS09T0478100-01	3e-142	TRIUR3_12445-P1	6e-132	GRMZM2G014558_P01	3e-144	EFJ38258	2e-128	NA	NA	NA	NA		0.0163773	0.239599		Mtr:"Cellulose synthase "
830	NA	NA	AT5G22060.1	3e-173	Bra006608.1-P	3e-161	GLYMA03G27030.1	0	AET01206	0	POPTR_0002s14200.2	0	Solyc01g090550.2.1	0	PGSC0003DMT400066980	0	VIT_15s0021g02090.t01	0	EMT20603	4e-173	BRADI3G50610.1	0	Sb06g024520.1	0	MLOC_6462.2	1e-143	OS02T0656500-01	0	TRIUR3_18804-P1	0	GRMZM2G118731_P01	0	EFJ24912	2e-180	NA	NA	EDP04706	3e-100		0.0163773	0.261651		Mtr:"Chaperone protein DnaJ "
876	NA	NA	AT1G22040.1	3e-174	Bra012304.1-P	2e-149	GLYMA08G07920.1	0	AES63414	0	POPTR_0005s16460.1	0	Solyc01g104980.2.1	0	PGSC0003DMT400032733	0	VIT_12s0055g00910.t01	0	EMT28646	6e-161	BRADI3G46700.1	3e-177	Sb04g023750.1	4e-180	MLOC_6251.3	5e-176	OS10T0363600-01	8e-180	TRIUR3_05394-P1	3e-159	AC214635.3_FGP002	5e-174	EFJ32389	3e-143	NA	NA	EDP07788	1e-07		0.0163773	0.333333		Mtr:"F-box/kelch-repeat protein "
4085	NA	NA	AT2G29120.1	9e-166	Bra018409.1-P	2e-159	GLYMA06G34880.1	0	AES63955	0	POPTR_0001s38410.1	0	Solyc02g077290.1.1	0	PGSC0003DMT400059098	0	VIT_19s0014g01770.t01	0	EMT01842	3e-167	BRADI4G30850.1	9e-167	Sb02g025310.1	6e-168	MLOC_44275.1	1e-163	OS09T0429400-00	4e-180	TRIUR3_11265-P1	2e-172	GRMZM2G302673_P01	3e-156	EFJ24331	7e-152	PP1S56_31V6.1	3e-157	EDP04427	7e-09		0.0163773	0.333333		Mtr:"Glutamate receptor 2.7 "
4170	NA	NA	AT4G21390.1	4e-163	Bra026363.1-P	1e-161	GLYMA15G28884.1	0	AET02789	0	POPTR_0001s43280.1	0	Solyc08g076060.2.1	0	PGSC0003DMT400024108	0	VIT_07s0095g00640.t01	0	EMT25968	5e-158	BRADI5G23080.1	9e-162	Sb02g035920.1	5e-156	MLOC_62298.6	1e-160	OS01T0783800-01	5e-174	TRIUR3_30109-P1	9e-151	GRMZM2G465999_P01	2e-157	EFJ18971	4e-84	PP1S235_114V6.1	2e-89	EDP03484	1e-44		0.0163773	0.333333		Gma:"Serine/threonine-protein kinase "
635	NA	NA	AT5G11210.1	6e-135	Bra023313.1-P	4e-134	GLYMA16G06681.4	0	AES97786	0	POPTR_0014s02840.1	0	Solyc04g078860.2.1	0	PGSC0003DMT400020569	0	VIT_19s0014g01770.t01	0	EMT01842	3e-137	BRADI2G41790.1	4e-136	Sb02g025340.1	4e-134	MLOC_44275.1	2e-135	OS09T0429000-00	3e-141	TRIUR3_11265-P1	5e-138	GRMZM2G428379_P01	3e-128	EFJ24331	2e-123	PP1S56_31V6.1	1e-120	EDP04427	2e-07		0.0163773	0.377781		Mtr:"Glutamate receptor 2.7 "
642	NA	NA	AT1G59740.1	8e-143	Bra027836.1-P	3e-140	GLYMA08G12720.1	0	AES64052	0	POPTR_0004s06290.1	0	Solyc03g005950.1.1	0	PGSC0003DMT400071504	0	VIT_10s0003g02030.t01	0	EMT19989	0	BRADI2G49817.1	0	Sb03g034595.1	0	MLOC_58425.1	1e-136	OS01T0748950-01	0	TRIUR3_26134-P1	2e-128	GRMZM2G043926_P01	0	EFJ05426	4e-136	PP1S434_30V6.1	2e-137	EDP04261	2e-37		0.0163773	0.422678		Mtr:"Peptide transporter PTR1 "
973	NA	NA	AT5G06900.1	2e-175	Bra028715.1-P	1e-169	GLYMA03G29950.1	0	AES81425	0	POPTR_0016s05030.1	0	Solyc01g010260.2.1	0	PGSC0003DMT400091529	0	VIT_08s0007g07710.t01	0	EMT12959	8e-126	BRADI1G35980.1	0	Sb10g024130.1	8e-178	MLOC_64412.1	0	OS06T0613600-01	0	TRIUR3_14564-P1	1e-129	GRMZM2G013956_P01	0	EFJ10535	2e-122	NA	NA	EDO99478	3e-33		0.0163773	0.422678		Gma:"Cytochrome P450 93A1 "
678	NA	NA	AT5G15270.2	1e-173	Bra006294.1-P	9e-176	GLYMA19G02840.5	0	AES74742	0	POPTR_0017s12170.6	0	Solyc05g007810.2.1	0	PGSC0003DMT400047374	0	VIT_01s0026g02650.t01	0	EMT15426	1e-169	BRADI1G61230.2	6e-172	Sb01g034070.3	2e-170	MLOC_70283.6	1e-169	OS03T0376800-04	4e-169	TRIUR3_23400-P1	0	GRMZM2G084540_P03	6e-179	EFJ31708	4e-94	PP1S36_86V6.1	6e-88	EDP08399	1e-08		0.0163773	0.462343		Mtr:"Poly(RC)-binding protein "
720	NA	NA	AT2G27690.1	1e-173	Bra012006.1-P	8e-172	GLYMA13G21700.2	0	AES88420	0	POPTR_0013s07310.1	0	Solyc10g083400.1.1	0	PGSC0003DMT400023141	0	VIT_08s0007g03660.t01	0	EMT07846	9e-116	BRADI2G55490.1	2e-177	Sb09g021890.1	3e-177	MLOC_2968.2	2e-177	OS01T0858350-01	2e-175	TRIUR3_35095-P1	3e-121	GRMZM2G171139_P01	4e-178	EFJ19747	1e-116	PP1S59_224V6.1	7e-111	EDO98047	1e-29		0.0163773	0.462343		Mtr:"Cytochrome P450 94A1; Cytochrome P450 monooxygenase CYP94C9 "
853	NA	NA	AT5G23810.1	2e-163	Bra026481.1-P	2e-171	GLYMA08G44930.6	0	AES70708	0	POPTR_0011s16990.1	0	Solyc07g066010.2.1	0	PGSC0003DMT400057313	0	VIT_19s0015g01300.t01	0	EMT26484	2e-147	BRADI5G13050.1	1e-178	Sb06g031530.1	0	MLOC_73207.2	2e-148	OS04T0470700-01	8e-178	TRIUR3_19444-P1	2e-173	GRMZM2G155491_P01	0	EFJ21536	5e-158	NA	NA	NA	NA		0.0163773	0.462343		Mtr:"Amino acid permease "
391	NA	NA	AT2G29120.1	9e-169	Bra018409.1-P	7e-166	GLYMA13G30660.2	0	AES63955	0	POPTR_0004s05180.1	0	Solyc02g077290.1.1	0	PGSC0003DMT400059098	0	VIT_10s0003g00790.t01	0	EMT01842	7e-169	BRADI4G30850.1	3e-163	Sb02g025310.1	7e-164	MLOC_44275.1	3e-165	OS09T0429000-00	3e-176	TRIUR3_00465-P1	4e-165	GRMZM2G302673_P01	2e-158	EFJ24331	8e-163	PP1S56_31V6.1	1e-152	EDP04427	7e-11		0.0163773	0.5		Mtr:"Glutamate receptor 2.7 "
646	NA	NA	AT2G17200.1	8e-163	Bra002028.1-P	3e-155	GLYMA02G04740.1	0	AES95283	0	POPTR_0005s10320.1	0	Solyc02g082800.2.1	0	PGSC0003DMT400003987	0	VIT_03s0038g03680.t01	0	EMT05039	2e-159	BRADI1G76314.1	7e-164	Sb01g048260.1	1e-164	MLOC_16623.1	7e-62	OS10T0542200-01	1e-165	TRIUR3_22834-P1	5e-158	GRMZM2G127101_P01	3e-167	EFJ13793	1e-137	PP1S35_286V6.1	3e-140	EDO97761	5e-10		0.0163773	0.5		Mtr:"Ubiquilin "
755	NA	NA	AT1G59740.1	2e-135	Bra035429.1-P	1e-134	GLYMA03G38640.1	0	AES61517	0	POPTR_0005s00320.1	0	Solyc10g039290.1.1	0	PGSC0003DMT400011063	0	VIT_14s0060g00220.t01	0	EMT19989	2e-148	BRADI2G49817.1	5e-142	Sb03g034595.1	2e-138	MLOC_51737.8	1e-122	OS01T0748950-01	2e-157	TRIUR3_03269-P1	9e-123	GRMZM2G043926_P01	6e-147	EFJ20462	2e-131	NA	NA	EDP04261	5e-35		0.0163773	0.5		Mtr:"Peptide transporter PTR1 "
791	NA	NA	AT1G47670.1	2e-163	Bra032231.1-P	1e-162	GLYMA06G02210.1	0	AES95240	0	POPTR_0002s01430.1	0	Solyc04g082220.1.1	0	PGSC0003DMT400025813	0	VIT_18s0001g00320.t01	0	EMT08997	3e-133	BRADI5G18340.1	9e-173	Sb06g025310.1	2e-173	MLOC_15750.3	4e-171	OS04T0562100-01	2e-171	TRIUR3_14050-P1	3e-104	GRMZM2G109865_P01	4e-175	EFJ25828	6e-147	NA	NA	EDP06187	1e-06		0.0163773	0.5		Mtr:"Lysine histidine transporter-like protein "
796	NA	NA	AT5G61250.2	1e-176	Bra012974.1-P	3e-172	GLYMA02G12740.1	0	AES96970	0	POPTR_0010s16820.1	0	Solyc05g012540.2.1	0	PGSC0003DMT400072799	0	VIT_01s0011g00810.t01	0	EMT25528	7e-137	BRADI4G03680.1	1e-173	Sb01g043180.1	1e-171	MLOC_15027.3	1e-174	OS07T0598400-01	1e-179	TRIUR3_11603-P1	9e-150	GRMZM2G107815_P01	2e-171	EFJ22005	4e-150	NA	NA	NA	NA		0.0163773	0.5		Mtr:"Heparanase-like protein "
881	NA	NA	AT3G56680.1	1e-54	Bra029867.1-P	2e-53	GLYMA10G34810.5	0	AES62026	0	POPTR_0010s24400.4	0	Solyc11g007110.1.1	0	PGSC0003DMT400050191	0	VIT_13s0106g00640.t01	0	EMT03819	5e-137	BRADI4G38500.2	1e-134	Sb02g011970.2	9e-137	MLOC_58045.1	4e-51	OS09T0568000-01	4e-131	TRIUR3_31024-P1	6e-43	GRMZM2G103345_P02	2e-134	EFJ04709	2e-47	NA	NA	NA	NA		0.0163773	0.5		Mtr:"R3H domain-containing protein "
988	NA	NA	AT3G49950.1	2e-109	Bra036041.1-P	5e-108	GLYMA12G32350.1	0	AES67303	0	POPTR_0017s06900.1	0	Solyc07g052960.1.1	0	PGSC0003DMT400067360	0	VIT_12s0059g02770.t01	0	EMT02468	3e-62	BRADI2G20760.1	1e-114	Sb09g024690.1	1e-135	MLOC_1442.1	4e-112	OS05T0500600-01	1e-125	TRIUR3_31604-P1	3e-57	GRMZM2G313078_P01	6e-133	EFJ09816	9e-118	NA	NA	NA	NA		0.0163773	0.5		Mtr:"GRAS family transcription factor "
4093	NA	NA	AT2G38290.1	1e-150	Bra017130.1-P	3e-149	GLYMA02G16200.1	0	AES82665	0	POPTR_0005s23750.1	0	Solyc01g097370.1.1	0	PGSC0003DMT400096449	0	VIT_00s0179g00310.t01	0	EMT29028	2e-166	BRADI1G08587.1	2e-171	Sb01g008060.1	3e-175	MLOC_68498.1	6e-149	OS01T0870300-02	8e-165	TRIUR3_19071-P1	1e-132	GRMZM2G473697_P01	1e-179	EFJ14602	2e-163	PP1S15_321V6.1	5e-155	EDP08718	4e-30		0.0163773	0.5		Mtr:"Ammonium transporter 3 member "
740	NA	NA	AT2G25737.1	2e-154	Bra000553.1-P	3e-149	GLYMA01G38130.1	0	AES94934	0	POPTR_0007s12700.1	0	Solyc02g085400.2.1	0	PGSC0003DMT400038560	0	VIT_04s0023g01600.t01	0	EMT12794	5e-134	BRADI4G28350.1	1e-153	Sb02g022510.1	2e-148	MLOC_60959.2	5e-155	OS09T0344800-02	2e-154	TRIUR3_13143-P1	2e-120	GRMZM2G083058_P01	3e-147	EFJ09036	3e-66	NA	NA	EDP03716	9e-11		0.0163773	0.556536		Mtr:"Membrane protein-like protein "
630	NA	NA	AT2G23770.1	2e-87	Bra032146.1-P	3e-90	GLYMA02G00250.1	0	AES96862	0	POPTR_0008s16050.1	0	Solyc09g083210.2.1	0	PGSC0003DMT400015593	0	VIT_05s0020g04610.t01	0	EMT13444	3e-71	BRADI3G51790.1	3e-171	Sb04g031780.1	0	MLOC_74338.2	1e-88	OS03T0233300-00	5e-99	TRIUR3_27312-P1	6e-80	GRMZM2G022645_P01	2e-177	EFJ08078	2e-97	PP1S45_254V6.1	4e-113	EDP03484	4e-29		0.0163773	0.666667		Mtr:"Cysteine-rich receptor-like protein kinase "
704	NA	NA	AT3G63430.1	8e-70	Bra007742.1-P	4e-45	GLYMA02G16181.1	0	AES60804	0	POPTR_0002s04750.1	0	Solyc07g008670.2.1	0	PGSC0003DMT400059178	0	VIT_00s0179g00320.t01	0	EMT25982	7e-25	BRADI4G14970.1	6e-83	Sb05g022870.1	2e-84	MLOC_68914.3	7e-59	OS11T0587300-00	5e-82	TRIUR3_24559-P1	4e-27	GRMZM2G119287_P01	5e-78	NA	NA	PP1S186_47V6.1	8e-15	NA	NA		0.0163773	0.666667		Osa:"Note=Conserved hypothetical protein., Transcript_evidence=tplb0007h15 (Wheat FLcDNA), ORF_evidence=B9G8D3 (UniProt),"
714	NA	NA	AT1G48480.1	8e-115	Bra023075.1-P	1e-109	GLYMA09G28940.1	0	AES76012	0	POPTR_0017s03530.1	0	Solyc03g019830.2.1	0	PGSC0003DMT400039509	0	VIT_16s0039g00230.t01	0	EMT09037	1e-111	BRADI3G29770.1	8e-145	Sb01g018440.1	1e-154	MLOC_67203.3	2e-142	OS03T0332900-01	2e-106	TRIUR3_21590-P1	2e-105	GRMZM2G103929_P01	3e-154	EFJ14689	4e-120	PP1S170_56V6.3	5e-115	EDP03289	3e-23		0.0163773	0.666667		Mtr:"Nodulation receptor kinase "
942	NA	NA	AT2G46380.1	4e-136	Bra007625.1-P	2e-112	GLYMA03G41710.2	0	AES82772	0	POPTR_0014s09140.1	0	Solyc01g095590.2.1	0	PGSC0003DMT400000290	0	VIT_15s0046g01270.t01	0	EMT32967	2e-109	BRADI3G09700.1	3e-117	Sb04g009620.1	1e-120	MLOC_73876.1	1e-113	OS02T0258300-01	5e-120	TRIUR3_31206-P1	4e-101	GRMZM2G060167_P01	3e-120	EFJ08819	8e-52	NA	NA	NA	NA		0.0163773	0.666667		Osa:"Note=Zinc finger, FYVE/PHD-type domain containing protein., Transcript_evidence=AK073995 (DDBJ, Best hit), ORF_evidence=B8AFA0 (UniProt), NIAS_FLcDNA=J033072F22,"
962	NA	NA	AT1G75130.1	3e-180	Bra012046.1-P	3e-140	GLYMA09G20270.4	0	AES81602	0	POPTR_0002s26640.1	0	Solyc07g025370.2.1	0	PGSC0003DMT400019620	0	VIT_18s0001g12200.t01	0	EMT26606	3e-128	BRADI2G25700.1	4e-167	Sb09g019950.1	2e-166	MLOC_43693.2	2e-160	OS05T0405600-01	4e-164	TRIUR3_04117-P1	1e-163	GRMZM2G138750_P01	4e-139	EFJ08397	7e-115	NA	NA	EDO98047	5e-41		0.0163773	0.666667		Mtr:"Cytochrome P450 "
4192	NA	NA	AT3G49190.1	4e-66	Bra018001.1-P	3e-63	GLYMA09G37430.1	0	AES89678	0	POPTR_0017s04330.1	0	Solyc12g010590.1.1	0	PGSC0003DMT400020381	0	VIT_12s0028g03480.t01	0	EMT14089	2e-55	BRADI2G46640.1	6e-68	Sb09g027970.1	3e-66	MLOC_74286.1	3e-52	OS01T0681000-01	2e-65	TRIUR3_31322-P1	2e-59	GRMZM2G077375_P01	7e-60	EFJ06090	3e-67	PP1S279_34V6.3	4e-57	NA	NA		0.0163773	0.666667		Mtr:"O-acyltransferase WSD1 "
626	NA	NA	AT5G55830.1	3e-88	Bra014736.1-P	2e-88	GLYMA02G38650.1	0	AES98452	0	POPTR_0015s00680.1	0	Solyc03g080060.1.1	0	PGSC0003DMT400001565	0	VIT_16s0098g00720.t01	0	EMT17164	7e-75	BRADI1G43510.1	9e-86	Sb10g010530.1	1e-90	MLOC_12968.1	4e-90	OS06T0285400-01	2e-88	TRIUR3_14166-P1	2e-78	GRMZM2G060271_P01	5e-84	EFJ05221	1e-89	PP1S293_76V6.1	2e-70	EDP00773	8e-20		0.0163773	0.76876		Mtr:"Lectin-domain containing receptor kinase A4.2 "
786	NA	NA	AT2G20020.1	3e-175	Bra024597.1-P	9e-135	GLYMA08G03930.2	0	AET05221	0	POPTR_0024s00430.1	0	Solyc05g018240.2.1	0	PGSC0003DMT400070583	0	VIT_11s0016g03390.t01	0	EMT08588	3e-86	BRADI2G13640.1	0	Sb07g025550.1	0	MLOC_42762.2	3e-84	OS01T0495900-01	0	TRIUR3_13019-P1	1e-79	AC199526.5_FGP003	2e-118	EFJ12445	2e-121	NA	NA	EDP03796	1e-07		0.0163773	0.881642		Mtr:"CRS2-associated factor "
708	NA	NA	AT4G18640.1	9e-163	Bra013336.1-P	2e-159	GLYMA18G02850.1	0	AES71212	0	POPTR_0009s07920.1	0	Solyc06g051030.2.1	0	PGSC0003DMT400077223	0	VIT_13s0067g01550.t01	0	EMT01365	1e-162	BRADI2G46370.1	4e-164	Sb01g038310.1	3e-133	MLOC_51570.7	7e-164	OS01T0206800-01	2e-156	TRIUR3_13963-P1	2e-163	GRMZM2G078926_P01	1e-162	EFJ20920	8e-98	PP1S135_121V6.2	1e-90	EDO99804	3e-21		0.0163773	0.883133		Mtr:"Ser-thr protein kinase "
275	scaffold_303560.1	1e-143	NA	NA	Bra008587.1-P	4e-148	GLYMA14G38760.2	0	AES58724	0	POPTR_0012s02580.1	0	Solyc03g082830.1.1	0	PGSC0003DMT400093383	0	VIT_16s0098g01410.t01	0	EMT11227	5e-143	BRADI4G40340.1	6e-143	Sb09g004560.1	6e-141	MLOC_55328.2	4e-145	OS04T0218100-02	7e-149	TRIUR3_06779-P1	5e-149	GRMZM2G123014_P01	3e-144	NA	NA	PP1S276_42V6.1	2e-140	EDP05510	1e-26		0.0163773	0.888889		Mtr:"Pentatricopeptide repeat-containing protein "
718	NA	NA	AT1G66350.1	1e-75	Bra039762.1-P	2e-75	GLYMA17G13680.1	0	AES91080	0	POPTR_0015s10310.1	0	Solyc03g110950.1.1	0	PGSC0003DMT400039455	0	VIT_17s0000g10300.t01	0	EMT01361	4e-99	BRADI2G57940.1	2e-148	Sb03g043030.1	3e-153	MLOC_67940.3	1e-68	OS03T0707600-01	3e-70	TRIUR3_25879-P1	2e-65	GRMZM2G013016_P01	5e-146	EFJ05743	3e-133	PP1S63_181V6.1	3e-84	NA	NA		0.0163773	0.888889		Mtr:"GRAS family transcription factor "
723	NA	NA	AT2G16750.1	1e-166	Bra001996.1-P	3e-165	GLYMA12G03680.5	0	AES89378	0	POPTR_0004s18100.1	0	Solyc01g111570.2.1	0	PGSC0003DMT400015833	0	VIT_03s0038g02400.t01	0	EMT26702	2e-126	BRADI1G68487.1	3e-175	Sb01g041400.1	2e-170	MLOC_73409.1	9e-142	OS03T0241600-01	8e-174	TRIUR3_29999-P1	5e-134	GRMZM2G032337_P01	1e-139	EFJ05779	4e-103	PP1S215_104V6.1	2e-108	EDP03484	4e-36		0.0163773	0.888889		Mtr:"Wall-associated receptor kinase-like protein "
795	NA	NA	AT5G13530.2	7e-32	Bra006205.1-P	9e-33	GLYMA05G12224.1	0	D3J162	0	POPTR_0013s05860.1	0	Solyc10g081500.1.1	0	PGSC0003DMT400072274	0	VIT_08s0056g01590.t01	0	EMT08116	2e-25	BRADI1G13320.1	2e-90	Sb01g012990.1	4e-95	MLOC_58693.2	3e-30	OS03T0655500-00	2e-91	TRIUR3_20368-P1	7e-23	GRMZM2G176605_P01	1e-90	EFJ31792	5e-31	NA	NA	EDP06108	2e-39		0.0163773	0.888889		Mtr:"Vapyrin (Hermes) OS=Medicago truncatula GN=Vpy PE=4 SV=1" other="TC104091 Mtr.39050.1.S1_at"
799	NA	NA	AT5G13020.1	4e-135	Bra008863.1-P	5e-135	GLYMA09G00250.1	0	AES66033	0	POPTR_0009s02790.1	0	Solyc10g044960.1.1	0	PGSC0003DMT400016200	0	VIT_13s0156g00360.t01	0	EMT19648	3e-126	BRADI3G22480.1	7e-139	Sb07g016770.1	7e-142	MLOC_68440.4	1e-124	OS08T0328300-02	2e-147	TRIUR3_09050-P1	1e-125	GRMZM5G838910_P04	1e-133	EFJ12103	4e-69	NA	NA	EDO99887	3e-10		0.0163773	0.888889		Sly:"Hop-interacting protein THI115 "
967	NA	NA	AT5G36110.1	2e-130	Bra004714.1-P	9e-88	GLYMA05G30420.1	0	AET04477	0	POPTR_0001s43070.1	0	Solyc02g069600.2.1	0	PGSC0003DMT400054457	0	VIT_10s0092g00070.t01	0	EMT32455	2e-84	BRADI1G26120.1	1e-93	Sb08g017540.1	7e-95	MLOC_13942.2	7e-90	OS07T0519600-00	6e-100	TRIUR3_32921-P1	3e-90	GRMZM2G180082_P01	1e-96	EFJ17466	3e-107	NA	NA	EDP07323	2e-35		0.0163773	0.888889		Mtr:"Abscisic acid 8'-hydroxylase "
4125	NA	NA	AT2G28100.1	1e-154	Bra034388.1-P	3e-144	GLYMA10G38670.2	0	AES62628	0	POPTR_0012s14150.1	0	Solyc03g006980.2.1	0	PGSC0003DMT400079675	0	VIT_16s0022g02170.t01	0	EMT31115	6e-82	BRADI4G35500.1	1e-173	Sb02g030220.1	1e-176	MLOC_45351.1	9e-112	OS09T0520800-01	1e-172	TRIUR3_25759-P1	3e-55	GRMZM2G013255_P01	3e-174	EFJ05839	2e-150	PP1S55_131V6.1	1e-146	NA	NA		0.0163773	0.888889		Mtr:"Alpha-L-fucosidase "
4186	NA	NA	AT3G07040.1	1e-163	Bra014241.1-P	6e-115	GLYMA09G34360.2	0	AES95654	0	POPTR_0001s01660.1	0	Solyc01g086810.2.1	0	PGSC0003DMT400065023	0	VIT_01s0011g00950.t01	0	EMT27060	8e-159	BRADI1G22500.2	8e-161	Sb10g004020.1	4e-162	MLOC_56324.1	4e-160	OS08T0424700-00	0	TRIUR3_02336-P1	4e-159	GRMZM2G105428_P01	5e-158	EFJ19596	1e-23	PP1S1_336V6.1	1e-45	EDP06958	5e-08		0.0163773	0.888889		Mtr:"Nbs-lrr resistance protein "
866	NA	NA	AT3G52660.2	3e-150	Bra000931.1-P	3e-75	GLYMA12G09526.2	0	AES77417	0	POPTR_0004s21210.2	0	Solyc09g009890.2.1	0	PGSC0003DMT400022903	0	VIT_06s0080g00470.t01	0	EMT24149	4e-123	BRADI4G26487.2	4e-131	Sb05g002300.1	5e-128	MLOC_36940.3	5e-127	OS11T0139500-02	8e-133	TRIUR3_25149-P1	3e-123	GRMZM2G101867_P01	8e-125	EFJ22830	2e-130	NA	NA	EDP09409	1e-20		0.0163773	1		Mtr:"RNA-binding protein "
3135	fgenesh2_kg.5__2323__AT3G58770.1	9e-19	AT3G58770.1	6e-19	Bra007418.1-P	1e-13	GLYMA02G45755.1	0	AET00418	0	NA	NA	Solyc07g055910.2.1	0	PGSC0003DMT400044551	0	VIT_12s0142g00450.t01	0	EMT24506	2e-10	NA	NA	NA	NA	MLOC_75436.1	3e-10	OS05T0518200-01	1e-16	NA	NA	GRMZM2G479987_P01	9e-12	NA	NA	NA	NA	NA	NA		0.0168046	0.114286		Osa:"Note=Conserved hypothetical protein., Transcript_evidence=AK107178 (DDBJ, Best hit), ORF_evidence=A2Y6K3 (UniProt), NIAS_FLcDNA=002-124-G11,"
1266	fgenesh1_pg.C_scaffold_5000974	3e-108	AT4G33270.1	2e-107	Bra011430.1-P	1e-110	GLYMA10G22635.1	0	NA	NA	POPTR_0015s12180.1	0	Solyc03g095210.1.1	0	PGSC0003DMT400013474	0	VIT_16s0013g00280.t01	0	EMT02024	1e-115	BRADI5G20500.1	3e-110	Sb04g030840.2	1e-109	MLOC_15791.1	1e-109	OS04T0599800-01	1e-112	TRIUR3_31936-P1	5e-111	GRMZM2G063192_P01	1e-108	EFJ13752	3e-115	PP1S8_56V6.1	4e-113	EDP01905	6e-95		0.0168046	0.17016		Stu:"Cell division cycle"
1415	fgenesh2_kg.8__1129__AT5G52430.1	2e-101	AT5G52430.1	3e-98	Bra013904.1-P	7e-95	GLYMA05G37680.1	0	NA	NA	POPTR_0001s09590.1	0	Solyc08g081240.2.1	0	PGSC0003DMT400031801	0	VIT_02s0025g03290.t01	0	EMT07537	1e-95	BRADI3G55830.1	1e-91	Sb04g037660.1	5e-98	MLOC_69661.1	5e-98	OS02T0822000-02	1e-99	TRIUR3_05524-P1	2e-98	GRMZM2G143854_P04	5e-102	EFJ12859	1e-48	PP1S24_276V6.1	3e-40	NA	NA		0.0168046	1		Osa:"Note=Conserved hypothetical protein., Transcript_evidence=AK071390 (DDBJ, Best hit), ORF_evidence=B8AF46 (UniProt), NIAS_FLcDNA=J023093H07,"
1335	scaffold_703230.1	2e-130	AT4G14090.1	2e-130	Bra038445.1-P	9e-132	GLYMA18G00620.1	6e-150	AES71956	9e-148	POPTR_0004s08200.1	0	Solyc05g053820.2.1	0	PGSC0003DMT400040716	0	VIT_05s0062g00740.t01	0	EMT06045	6e-71	BRADI3G07557.1	3e-107	Sb03g003760.1	3e-109	MLOC_61424.1	3e-109	OS01T0179600-01	1e-104	TRIUR3_31175-P1	2e-82	GRMZM2G457929_P01	6e-110	EFJ33496	2e-66	PP1S6_30V6.1	7e-63	EDP07311	4e-10		0.0212918	0.0218393		Mtr:"O-glucosyltransferase "
1331	fgenesh1_pm.C_scaffold_7000700	2e-155	AT4G32600.1	1e-154	Bra011359.1-P	1e-154	GLYMA17G30020.2	0	AES58926	8e-168	POPTR_0018s01110.1	6e-178	Solyc08g067770.2.1	0	PGSC0003DMT400083822	0	VIT_09s0002g05120.t01	0	EMT29820	4e-142	BRADI1G70460.1	1e-138	Sb04g035380.2	1e-141	MLOC_75001.1	2e-139	OS05T0179000-01	5e-137	TRIUR3_26794-P1	1e-130	GRMZM2G089466_P01	3e-138	EFJ27808	1e-121	PP1S74_119V6.1	3e-121	EDP09518	9e-12		0.0212918	0.0222455		Mtr:"RING finger protein "
1481	fgenesh2_kg.1__2054__AT1G18740.1	5e-128	AT1G18740.1	1e-127	Bra035210.1-P	1e-127	GLYMA08G08180.4	0	AES62351	1e-139	POPTR_0005s21470.1	2e-141	Solyc01g104660.2.1	0	PGSC0003DMT400076539	0	VIT_12s0055g00450.t01	0	EMT29722	1e-43	BRADI5G27120.1	3e-105	Sb06g033830.1	4e-103	MLOC_7138.1	5e-84	OS12T0164600-00	7e-78	TRIUR3_16861-P1	5e-60	GRMZM2G039011_P01	6e-100	NA	NA	PP1S166_53V6.1	7e-36	NA	NA		0.0212918	0.0222455		Zma:"est|protein"
1808	scaffold_200287.1	3e-64	AT1G62680.1	3e-64	Bra036651.1-P	7e-60	GLYMA09G41130.2	0	AES79841	0	POPTR_0016s14370.1	0	Solyc09g042250.1.1	0	PGSC0003DMT400088555	1e-157	VIT_08s0058g01320.t01	3e-98	EMT30207	2e-91	BRADI1G63190.1	6e-93	Sb01g036150.1	4e-93	MLOC_20059.1	1e-90	OS03T0336000-01	2e-95	TRIUR3_14934-P1	8e-69	GRMZM2G353195_P01	1e-93	EFJ30565	1e-63	PP1S219_51V6.1	2e-63	EDP05510	2e-32		0.0212918	0.0222455		Mtr:"Pentatricopeptide repeat-containing protein "
2392	fgenesh2_kg.3__724__AT3G07040.1	4e-105	AT3G07040.1	4e-105	Bra014241.1-P	3e-103	GLYMA18G10610.1	0	AES70497	0	POPTR_0005s03760.1	2e-164	Solyc07g009180.1.1	0	PGSC0003DMT400012486	0	VIT_07s0005g06180.t01	7e-156	EMT24222	7e-117	BRADI4G14697.1	4e-118	Sb01g028490.1	2e-113	MLOC_67526.2	2e-114	OS07T0186500-01	6e-121	TRIUR3_27630-P1	1e-113	GRMZM2G334584_P01	1e-114	NA	NA	PP1S1_321V6.1	5e-54	NA	NA		0.0212918	0.0222455		Mtr:"NBS-containing resistance-like protein "
1351	fgenesh2_kg.3__4__AT3G02065.2	3e-16	AT3G02065.3	1e-15	Bra040708.1-P	1e-15	GLYMA05G04561.1	0	AES90920	0	POPTR_0003s11000.1	3e-34	Solyc08g078750.2.1	0	PGSC0003DMT400012113	3e-128	VIT_02s0154g00450.t01	0	EMT32669	2e-15	BRADI3G07457.1	6e-16	Sb04g006980.1	4e-15	NA	NA	OS02T0201900-01	4e-16	TRIUR3_22375-P1	2e-15	GRMZM2G085587_P02	4e-15	EFJ10526	2e-11	PP1S302_39V6.1	4e-75	NA	NA		0.0212918	0.239317		Mtr:"DEAD-box ATP-dependent RNA helicase "
1393	fgenesh2_kg.6__3316__AT4G05380.1	8e-77	AT3G50940.1	6e-143	Bra012877.1-P	6e-143	GLYMA12G35805.1	0	AES66675	0	POPTR_0007s13290.1	3e-143	Solyc10g007280.2.1	0	PGSC0003DMT400054793	0	VIT_09s0054g00910.t01	5e-168	EMT29435	3e-135	BRADI2G42940.1	9e-133	Sb03g027200.1	9e-139	MLOC_59013.3	3e-132	OS01T0605100-01	1e-117	TRIUR3_18134-P1	3e-134	GRMZM2G458095_P02	3e-134	EFJ31743	5e-69	PP1S28_203V6.1	1e-103	EDO97908	1e-21		0.0212918	0.491487		Mtr:"Mitochondrial chaperone BCS1 "
1056	scaffold_801911.1	3e-111	AT5G54010.1	3e-111	Bra029046.1-P	4e-105	GLYMA10G33790.1	0	AES61906	0	POPTR_0006s19340.1	0	Solyc09g059170.1.1	2e-124	PGSC0003DMT400062562	0	VIT_19s0014g01950.t01	7e-116	EMT10636	4e-64	BRADI1G33490.1	5e-140	Sb08g003060.1	1e-132	MLOC_36976.1	5e-146	OS11T0457300-01	1e-142	TRIUR3_29575-P1	2e-69	GRMZM2G015709_P01	2e-82	EFJ33492	8e-41	PP1S45_276V6.1	2e-46	NA	NA		0.0212918	0.819168		Mtr:"UDP rhamnose anthocyanidin-3-glucoside rhamnosyltransferase "
502	fgenesh2_kg.4__1457__AT2G34400.1	7e-121	AT2G34400.1	2e-124	Bra021907.1-P	8e-127	GLYMA14G07170.4	1e-154	AES65234	9e-155	POPTR_0008s18690.1	0	Solyc07g009220.1.1	0	PGSC0003DMT400062178	0	VIT_11s0103g00340.t01	0	EMT28051	5e-114	BRADI3G03440.1	1e-118	Sb02g041810.1	2e-111	MLOC_81194.1	6e-119	OS05T0307200-00	6e-116	TRIUR3_09280-P1	4e-114	GRMZM2G326263_P01	1e-114	EFJ24724	8e-76	PP1S183_52V6.1	8e-91	EDP05653	1e-16		0.0218895	0.0166667		Mtr:"Pentatricopeptide repeat-containing protein "
1061	Al_scaffold_0008_2772	2e-142	AT5G62580.1	7e-143	Bra010100.1-P	1e-133	GLYMA05G01680.8	0	AES96419	1e-157	POPTR_0015s08040.1	7e-167	Solyc03g113680.2.1	0	PGSC0003DMT400063183	0	VIT_17s0000g07470.t01	0	EMT01285	1e-77	BRADI1G44560.1	2e-101	Sb10g008760.1	5e-104	MLOC_53466.1	5e-75	OS02T0739900-01	2e-96	TRIUR3_05629-P1	1e-80	GRMZM2G107092_P02	2e-104	EFJ20279	4e-74	PP1S387_12V6.1	6e-76	NA	NA		0.0218895	0.0166667		Mtr:"Microtubule-associated protein TORTIFOLIA1 "
1063	fgenesh1_pg.C_scaffold_5001392	3e-138	AT5G23960.2	5e-144	Bra040582.1-P	2e-137	GLYMA12G16830.2	3e-177	AES97954	4e-180	POPTR_0015s09710.1	0	Solyc06g059930.2.1	0	PGSC0003DMT400075072	0	VIT_18s0001g05290.t01	0	EMT10767	3e-125	BRADI4G04965.1	3e-121	Sb07g004480.1	2e-126	MLOC_59480.2	1e-118	OS08T0139700-01	9e-124	TRIUR3_28553-P1	7e-118	GRMZM2G030583_P01	4e-126	EFJ14208	4e-70	PP1S130_5V6.1	1e-65	NA	NA		0.0218895	0.0166667		Mtr:"(+)-delta-cadinene synthase isozyme A "
1106	scaffold_201476.1	1e-110	AT5G38260.1	6e-115	Bra034041.1-P	7e-117	GLYMA17G32830.2	0	AES59896	4e-177	POPTR_0017s04200.1	0	Solyc01g008500.2.1	9e-169	PGSC0003DMT400027799	0	VIT_16s0022g01650.t01	0	EMT10556	1e-140	BRADI2G39720.1	2e-140	Sb03g008180.2	3e-141	MLOC_70734.5	2e-138	OS01T0114100-01	7e-143	TRIUR3_11413-P1	9e-145	GRMZM2G473511_P01	2e-149	EFJ18988	2e-83	PP1S69_179V6.1	8e-82	EDP03484	4e-38		0.0218895	0.0166667		Mtr:"Kinase-like protein "
1157	scaffold_100399.1	1e-82	AT1G04420.1	3e-80	Bra015315.1-P	2e-80	GLYMA05G29830.1	0	AET04379	2e-150	POPTR_0015s04190.1	0	Solyc09g074310.2.1	0	PGSC0003DMT400043415	0	VIT_05s0049g01130.t01	9e-83	EMT00576	1e-124	BRADI4G11550.1	2e-151	Sb07g024420.1	1e-148	MLOC_21867.4	4e-84	OS11T0645200-01	2e-142	TRIUR3_14893-P1	1e-83	GRMZM2G158437_P02	1e-153	EFJ06748	2e-142	PP1S85_147V6.2	1e-121	EDP03145	3e-82		0.0218895	0.0166667		Mtr:"Oxidoreductase Tas aldo/keto reductase family "
1158	fgenesh2_kg.4__2564__AT2G43870.1	3e-158	AT2G43870.1	1e-157	Bra000332.1-P	7e-159	GLYMA03G24030.1	6e-164	AES90057	6e-160	POPTR_0007s00520.1	0	Solyc12g096730.1.1	0	PGSC0003DMT400075492	0	VIT_05s0094g01300.t01	0	EMT26510	2e-110	BRADI2G57427.1	2e-113	Sb03g042350.1	7e-124	MLOC_67885.6	1e-108	OS01T0623600-01	1e-125	TRIUR3_18200-P1	2e-106	GRMZM2G026855_P01	2e-122	EFJ26264	4e-84	PP1S16_66V6.1	4e-72	NA	NA		0.0218895	0.0166667		Mtr:"Polygalacturonase "
1161	fgenesh2_kg.3__3384__AT2G17840.1	1e-153	AT2G17840.1	2e-151	Bra002096.1-P	6e-154	GLYMA01G36960.1	2e-164	AET03758	1e-154	POPTR_0004s17980.1	0	Solyc01g111440.2.1	0	PGSC0003DMT400015853	0	VIT_03s0038g02280.t01	0	EMT30950	2e-67	BRADI1G68210.1	1e-118	Sb10g030260.1	1e-121	MLOC_21700.1	6e-89	OS06T0717100-01	2e-120	TRIUR3_02144-P1	1e-60	GRMZM2G081175_P01	1e-120	EFJ37541	4e-112	PP1S1_95V6.1	2e-90	NA	NA		0.0218895	0.0166667		Mtr:"ERD7 protein "
1176	fgenesh2_kg.8__902__AT5G50260.1	2e-148	AT5G50260.1	6e-148	Bra000615.1-P	4e-147	GLYMA17G13530.1	1e-155	AES85645	6e-157	POPTR_0008s18350.1	0	Solyc05g013920.2.1	0	PGSC0003DMT400027975	0	VIT_01s0137g00330.t01	0	EMT15475	6e-116	BRADI4G19707.1	4e-131	Sb07g024430.1	5e-131	MLOC_73076.2	5e-127	OS08T0556900-02	2e-127	TRIUR3_33252-P1	2e-120	GRMZM2G456217_P01	2e-135	EFJ18470	9e-106	PP1S285_10V6.1	7e-106	EDP00016	9e-86		0.0218895	0.0166667		Mtr:"Cysteine proteinase "
1204	fgenesh2_kg.4__1304__AT2G33060.1	4e-120	AT3G28890.2	3e-123	Bra034278.1-P	4e-125	GLYMA14G34930.2	4e-168	AES77367	1e-137	POPTR_0039s00300.1	0	Solyc01g005760.2.1	0	PGSC0003DMT400054259	0	VIT_03s0110g00170.t01	0	EMT08916	7e-114	BRADI2G61460.1	2e-100	Sb03g005070.1	1e-101	MLOC_15369.1	7e-97	OS01T0158600-01	1e-102	TRIUR3_31682-P1	6e-108	GRMZM2G062576_P01	6e-95	EFJ27500	1e-81	PP1S178_122V6.1	4e-78	EDO99369	1e-43		0.0218895	0.0166667		Mtr:"Receptor-like protein kinase "
1211	fgenesh2_kg.7__968__AT4G32000.1	1e-143	AT4G32000.2	1e-141	Bra035164.1-P	2e-134	GLYMA15G00700.1	1e-178	AES86793	7e-145	POPTR_0001s14680.1	0	Solyc03g117180.2.1	0	PGSC0003DMT400036818	0	VIT_09s0002g09090.t01	0	EMT19930	4e-148	BRADI1G30797.2	1e-147	Sb10g025460.1	2e-148	MLOC_61311.3	2e-147	OS05T0319700-01	6e-144	TRIUR3_26912-P1	6e-150	GRMZM2G431524_P01	9e-149	EFJ13607	2e-117	PP1S41_247V6.1	4e-106	EDP03484	5e-37		0.0218895	0.0166667		Mtr:"Wall-associated receptor kinase-like protein "
1214	scaffold_703230.1	3e-138	AT4G15550.1	1e-141	Bra038445.1-P	7e-139	GLYMA18G00620.1	7e-180	AES71956	2e-170	POPTR_0002s23760.1	0	Solyc12g098590.1.1	0	PGSC0003DMT400011627	0	VIT_05s0062g00270.t01	0	EMT06045	3e-75	BRADI3G07557.1	4e-113	Sb03g003760.1	8e-114	MLOC_61424.1	6e-115	OS01T0179600-01	8e-109	TRIUR3_17501-P1	5e-85	GRMZM2G457929_P01	3e-116	EFJ22463	1e-74	PP1S6_30V6.1	7e-67	EDP07311	2e-11		0.0218895	0.0166667		Mtr:"O-glucosyltransferase "
1263	fgenesh2_kg.8__147__AT5G46410.2	8e-115	AT5G46410.1	3e-120	Bra025018.1-P	4e-113	GLYMA15G23380.4	7e-160	AES65817	3e-152	POPTR_0011s02890.1	0	Solyc02g071250.2.1	0	PGSC0003DMT400007978	0	VIT_10s0003g02690.t01	0	EMT32533	8e-87	BRADI2G44340.2	1e-93	Sb03g028730.1	4e-87	MLOC_18132.2	6e-85	OS07T0207700-01	8e-82	TRIUR3_21549-P1	7e-88	GRMZM2G068690_P02	1e-88	EFJ11105	3e-89	PP1S362_10V6.1	9e-33	EDP02317	6e-70		0.0218895	0.0166667		Mtr:"CTD small phosphatase-like protein "
1293	fgenesh2_kg.1__4180__AT1G51110.1	3e-153	AT1G51110.1	9e-153	Bra018893.1-P	2e-152	GLYMA20G38816.1	7e-169	AES63064	0	POPTR_0001s04900.1	9e-169	Solyc01g006330.2.1	0	PGSC0003DMT400081896	0	VIT_06s0004g01220.t01	0	EMT04049	1e-119	BRADI1G28310.3	5e-127	Sb02g032940.1	1e-101	MLOC_76030.2	6e-67	OS07T0470700-01	1e-121	TRIUR3_15467-P1	1e-105	GRMZM2G171871_P01	1e-124	EFJ23198	7e-105	PP1S53_229V6.2	1e-116	EDP06120	3e-58		0.0218895	0.0166667		Stu:"Structural molecule"
1307	Al_scaffold_0002_1689	7e-144	AT1G70230.1	5e-144	Bra016229.1-P	2e-144	GLYMA02G03640.1	0	AES96262	0	POPTR_0008s14540.1	0	Solyc01g008050.2.1	2e-173	PGSC0003DMT400042270	4e-178	VIT_01s0026g00810.t01	0	EMT32845	1e-117	BRADI1G44890.1	4e-119	Sb10g008450.1	8e-126	MLOC_52493.1	2e-105	OS06T0235200-01	6e-122	TRIUR3_31576-P1	3e-84	GRMZM2G039525_P01	2e-122	EFJ36448	4e-91	PP1S242_75V6.1	1e-92	NA	NA		0.0218895	0.0166667		Stu:"Leaf senescence protein"
1309	scaffold_102961.1	6e-145	AT1G25390.1	2e-147	Bra024755.1-P	1e-148	GLYMA20G25406.1	0	AES62868	0	POPTR_0463s00220.1	2e-175	Solyc05g008990.2.1	0	PGSC0003DMT400078451	0	VIT_01s0011g03960.t01	7e-174	EMT29245	2e-126	BRADI2G02430.1	9e-129	Sb03g031640.1	2e-120	MLOC_11576.2	2e-115	OS01T0136400-01	6e-128	TRIUR3_03550-P1	3e-129	GRMZM2G171807_P01	3e-127	EFJ30702	1e-88	PP1S173_15V6.1	9e-91	EDP03484	1e-34		0.0218895	0.0166667		Mtr:"Wall-associated receptor kinase-like protein "
1324	scaffold_302415.1	3e-152	AT3G20320.1	2e-152	Bra035791.1-P	2e-156	GLYMA14G04440.4	0	AET00103	0	POPTR_0007s01670.1	6e-158	Solyc02g082030.2.1	0	PGSC0003DMT400018895	0	VIT_05s0102g01210.t01	1e-164	EMT18160	3e-127	BRADI3G43010.1	5e-123	Sb03g047410.1	1e-130	MLOC_67080.4	5e-108	OS01T0974000-02	2e-125	TRIUR3_06755-P1	2e-102	GRMZM2G138995_P03	1e-126	EFJ30997	2e-99	PP1S246_110V6.1	7e-105	EDO98745	4e-44		0.0218895	0.0166667		Mtr:"ABC-type transport system involved in resistance to organic solvents periplasmic component "
1370	scaffold_105432.1	2e-96	AT1G56140.1	4e-98	Bra030813.1-P	7e-98	GLYMA15G18340.2	0	AES92207	0	POPTR_0018s13280.1	0	Solyc07g006940.1.1	3e-175	PGSC0003DMT400088826	2e-165	VIT_11s0052g00700.t01	0	EMT26820	1e-136	BRADI5G24570.1	3e-135	Sb06g031420.1	5e-149	MLOC_55684.2	5e-99	OS04T0658700-00	2e-148	TRIUR3_03338-P1	6e-139	GRMZM2G391741_P01	1e-147	EFJ15709	2e-94	PP1S244_27V6.2	1e-91	EDP03484	6e-35		0.0218895	0.0166667		Mtr:"Cysteine-rich receptor-like protein kinase "
1377	fgenesh2_kg.4__1623__AT2G35930.1	8e-141	AT2G35930.1	2e-139	Bra017278.1-P	8e-144	GLYMA13G38890.1	0	AES67141	3e-173	POPTR_0497s00200.1	0	Solyc11g068920.1.1	1e-177	PGSC0003DMT400050493	0	VIT_06s0009g00320.t01	0	EMT15255	1e-107	BRADI3G45200.1	4e-116	Sb04g022070.1	2e-113	MLOC_77066.1	2e-103	OS02T0539200-01	3e-109	TRIUR3_29950-P1	9e-107	GRMZM2G071484_P01	2e-108	EFJ07483	2e-61	PP1S356_21V6.1	1e-74	EDP05939	1e-18		0.0218895	0.0166667		Mtr:"U-box domain-containing protein "
1401	fgenesh2_kg.4__985__AT2G30140.2	3e-153	AT2G30150.1	1e-150	Bra018333.1-P	6e-147	GLYMA02G39700.2	5e-170	AES98790	3e-165	POPTR_0009s08110.1	0	Solyc06g082300.2.1	0	PGSC0003DMT400078254	0	VIT_06s0004g07250.t01	0	EMT17177	2e-122	BRADI2G52750.1	1e-121	Sb03g037450.1	3e-124	MLOC_13654.1	6e-125	OS01T0805500-00	3e-105	TRIUR3_09838-P1	7e-113	GRMZM2G073376_P02	2e-119	EFJ08249	6e-72	PP1S45_276V6.1	4e-54	EDP07311	5e-10		0.0218895	0.0166667		Mtr:"Cytokinin-O-glucosyltransferase "
1552	Al_scaffold_0007_3221	1e-165	AT4G37370.1	3e-166	Bra039495.1-P	4e-163	GLYMA16G26520.1	9e-178	AES94616	3e-175	POPTR_0007s10410.1	0	Solyc04g078270.2.1	0	PGSC0003DMT400055477	0	VIT_07s0129g00730.t01	0	EMT33097	1e-118	BRADI1G14900.1	2e-134	Sb01g007420.1	9e-136	MLOC_74232.1	7e-137	OS03T0760200-01	1e-136	TRIUR3_11176-P1	1e-116	GRMZM2G312069_P01	2e-133	EFJ14295	7e-106	PP1S1_111V6.1	2e-97	EDO99174	5e-33		0.0218895	0.0166667		Mtr:"Isoflavone 2'-hydroxylase "
1568	fgenesh2_kg.6__1199__AT5G12220.1	7e-106	AT5G12220.1	2e-107	Bra006147.1-P	2e-106	GLYMA14G04040.1	0	AET00180	3e-163	POPTR_0009s07210.1	2e-163	Solyc07g045370.2.1	0	PGSC0003DMT400044774	0	VIT_11s0052g00190.t01	0	EMT32865	5e-85	BRADI2G52830.1	1e-80	Sb03g037530.1	7e-86	MLOC_59223.3	3e-83	OS12T0189900-01	5e-86	TRIUR3_20840-P1	3e-91	GRMZM2G071645_P01	2e-87	EFJ18605	3e-40	PP1S154_14V6.1	2e-42	EDO98185	8e-07		0.0218895	0.0166667		Mtr:"LAS1-like protein "
1571	scaffold_100730.1	4e-147	AT1G07250.1	9e-147	Bra015568.1-P	1e-145	GLYMA02G39090.2	9e-159	AES98567	1e-156	POPTR_0016s01750.1	0	Solyc07g043050.1.1	0	PGSC0003DMT400035284	0	VIT_06s0004g06370.t01	0	EMT23037	1e-99	BRADI1G26770.1	3e-114	Sb02g034110.1	6e-117	MLOC_62588.1	9e-116	OS07T0503300-02	3e-120	TRIUR3_00387-P1	2e-109	GRMZM2G095261_P01	4e-118	EFJ27349	4e-60	PP1S93_74V6.1	2e-68	EDP07311	6e-14		0.0218895	0.0166667		Mtr:"Anthocyanidin 3-O-glucosyltransferase "
1606	fgenesh2_kg.1__4280__AT1G52080.1	1e-107	AT1G52080.1	6e-108	Bra030398.1-P	4e-106	GLYMA13G42970.3	6e-161	AES67906	0	POPTR_0032s00230.1	5e-138	Solyc06g062400.1.1	0	PGSC0003DMT400042594	0	VIT_09s0002g03170.t01	0	EMT21225	3e-80	BRADI2G33480.1	7e-81	Sb09g005790.1	6e-80	MLOC_55178.2	1e-88	OS05T0185800-01	2e-77	TRIUR3_34010-P1	1e-73	GRMZM2G350802_P01	1e-82	EFJ36253	6e-56	PP1S2_699V6.1	2e-51	NA	NA		0.0218895	0.0166667		Mtr:"Protein CHUP1 "
1761	fgenesh1_pm.C_scaffold_5000845	2e-140	AT3G46530.1	9e-138	Bra014241.1-P	8e-146	GLYMA14G37860.1	0	AES95039	6e-156	POPTR_0003s14960.1	5e-167	Solyc04g009250.1.1	0	PGSC0003DMT400016712	0	VIT_15s0046g03660.t01	0	EMT00042	1e-128	BRADI4G14697.1	6e-131	Sb03g036150.1	3e-129	MLOC_31949.8	2e-121	OS07T0186500-01	1e-125	TRIUR3_31487-P1	5e-131	GRMZM2G334584_P01	7e-121	EFJ19596	3e-28	PP1S1_336V6.1	6e-58	EDP04916	5e-07		0.0218895	0.0166667		Mtr:"Disease resistance RPP8-like protein "
1825	Al_scaffold_0007_652	4e-139	AT4G34131.1	8e-136	Bra034608.1-P	9e-136	GLYMA18G44000.1	0	AES79676	0	POPTR_0001s30980.1	1e-160	Solyc12g088710.1.1	0	PGSC0003DMT400039914	0	VIT_18s0001g10110.t01	2e-166	EMT07475	8e-115	BRADI2G44820.1	3e-119	Sb03g029070.1	2e-124	MLOC_55516.1	2e-114	OS01T0597800-01	4e-118	TRIUR3_15301-P1	5e-122	GRMZM2G178209_P01	8e-116	EFJ33492	3e-68	PP1S45_276V6.1	3e-69	EDP07311	8e-12		0.0218895	0.0166667		Mtr:"Cytokinin-O-glucosyltransferase "
1827	fgenesh1_pm.C_scaffold_5000845	5e-147	AT3G46530.1	3e-145	Bra014241.1-P	4e-149	GLYMA12G01420.1	0	AES95039	8e-168	POPTR_0003s14990.1	3e-180	Solyc04g009290.1.1	0	PGSC0003DMT400016712	0	VIT_15s0046g02820.t01	0	EMT24222	2e-134	BRADI4G14697.1	8e-138	Sb03g036150.1	2e-131	MLOC_56324.1	5e-130	OS07T0186500-01	7e-129	TRIUR3_31487-P1	5e-131	GRMZM2G016802_P01	8e-129	EFJ19596	3e-25	PP1S1_321V6.1	3e-59	NA	NA		0.0218895	0.0166667		Mtr:"Disease resistance RPP8-like protein "
2009	fgenesh1_pg.C_scaffold_8001006	1e-151	AT2G22590.1	1e-153	Bra037821.1-P	2e-148	GLYMA15G05710.2	0	AES63394	0	POPTR_0010s18980.1	1e-167	Solyc11g010760.1.1	0	PGSC0003DMT400041600	0	VIT_00s0218g00150.t01	1e-162	EMT10636	3e-111	BRADI3G01880.1	2e-125	Sb02g005940.1	1e-130	MLOC_53147.2	2e-128	OS03T0804900-00	4e-130	TRIUR3_29575-P1	7e-120	GRMZM2G135722_P01	3e-118	EFJ27167	1e-47	PP1S45_276V6.1	5e-49	EDP07311	5e-12		0.0218895	0.0166667		Mtr:"GT2; UDP-glucosyltransferase "
2282	fgenesh1_pg.C_scaffold_2001149	2e-28	AT1G14770.2	7e-27	Bra026189.1-P	5e-29	GLYMA04G00630.2	0	AES63190	6e-123	POPTR_0016s05370.1	0	Solyc03g063720.2.1	3e-88	PGSC0003DMT400046469	0	VIT_08s0007g08160.t01	0	EMT27515	6e-37	BRADI3G44217.1	2e-36	Sb04g020760.1	4e-35	MLOC_56731.1	2e-40	OS11T0482500-01	9e-43	TRIUR3_19894-P1	1e-39	GRMZM2G359333_P02	4e-42	NA	NA	PP1S2_311V6.1	8e-27	NA	NA		0.0218895	0.0166667		Mtr:"PHD finger protein 21A "
2342	fgenesh2_kg.3__724__AT3G07040.1	1e-107	AT3G07040.1	4e-106	Bra014241.1-P	9e-95	GLYMA18G09290.1	0	AES70478	0	POPTR_0011s16850.2	2e-160	Solyc09g098130.1.1	0	PGSC0003DMT400031066	0	VIT_07s0005g06210.t01	6e-162	EMT22460	4e-122	BRADI5G17527.1	1e-117	Sb10g028720.1	7e-124	MLOC_56324.1	5e-121	OS08T0424700-00	3e-121	TRIUR3_26562-P1	2e-121	GRMZM2G162098_P01	1e-125	NA	NA	PP1S1_321V6.1	2e-51	EDO99088	1e-06		0.0218895	0.0166667		Mtr:"NBS-containing resistance-like protein "
4361	Al_scaffold_0003_129	2e-124	AT3G02100.1	2e-128	Bra039152.1-P	3e-116	GLYMA18G50100.1	0	AES77646	0	POPTR_0010s09500.1	0	Solyc02g088750.1.1	4e-144	PGSC0003DMT400003670	1e-141	VIT_17s0000g07070.t01	0	EMT19414	5e-137	BRADI3G17476.1	2e-137	Sb07g003850.1	1e-137	MLOC_63126.1	2e-130	OS10T0332000-01	1e-137	TRIUR3_03457-P1	3e-136	GRMZM2G046994_P01	1e-137	EFJ33496	5e-84	PP1S4_21V6.1	6e-73	EDP07311	1e-10		0.0218895	0.0210353		Mtr:"UDP-glucosyltransferase HRA25 "
1192	scaffold_202324.1	1e-129	AT1G73850.1	2e-142	Bra015958.1-P	3e-127	GLYMA05G35105.2	0	AET05335	0	POPTR_0012s05310.1	7e-166	Solyc12g036500.1.1	0	PGSC0003DMT400054112	4e-172	VIT_17s0000g03670.t01	0	EMT26968	8e-84	BRADI2G02030.1	1e-105	Sb03g007280.1	3e-107	MLOC_53785.1	8e-106	OS01T0129500-02	7e-109	TRIUR3_24189-P1	1e-97	GRMZM2G058398_P01	1e-97	NA	NA	NA	NA	NA	NA		0.0218895	0.0222455		Zma:"abinitio|est|omrna"
1206	fgenesh2_kg.4__299__AT2G23770.1	2e-123	AT2G23770.1	6e-125	Bra032146.1-P	3e-128	GLYMA14G08440.1	0	AES94848	6e-136	POPTR_0014s03940.1	0	Solyc12g089020.1.1	0	PGSC0003DMT400088743	0	VIT_04s0023g01080.t01	1e-150	EMT13444	2e-90	BRADI3G06770.1	7e-116	Sb04g031780.1	9e-84	MLOC_62826.2	3e-119	OS11T0557500-00	8e-98	TRIUR3_12903-P1	2e-90	GRMZM2G024024_P01	5e-121	EFJ08078	2e-80	PP1S45_254V6.1	3e-97	EDP03484	4e-31		0.0218895	0.0222455		Mtr:"Wall-associated receptor kinase-like protein "
1268	fgenesh2_kg.7__1509__AT4G27190.1	3e-51	AT4G27220.1	2e-56	Bra034631.1-P	2e-54	GLYMA18G46026.1	0	AES83671	0	POPTR_0005s06300.1	0	Solyc04g005540.2.1	1e-164	PGSC0003DMT400043611	9e-156	VIT_14s0036g00070.t01	0	EMT17768	2e-41	BRADI2G52150.1	3e-43	Sb03g036800.1	2e-44	MLOC_11423.2	1e-41	OS01T0956800-00	2e-44	TRIUR3_31185-P1	2e-42	GRMZM2G173647_P01	1e-45	EFJ19636	3e-18	PP1S783_2V6.1	7e-44	NA	NA		0.0218895	0.0222455		Mtr:"NBS/LRR resistance protein-like protein "
1284	fgenesh1_pm.C_scaffold_7000458	5e-76	AT4G35160.1	1e-71	Bra038396.1-P	3e-78	GLYMA0335S00200.1	0	AES98931	0	POPTR_0019s12290.1	0	Solyc10g008120.2.1	6e-161	PGSC0003DMT400056250	3e-166	VIT_12s0028g02840.t01	0	EMT10452	1e-105	BRADI2G19857.2	1e-105	Sb09g025570.1	5e-111	MLOC_38478.1	2e-99	OS12T0441300-00	4e-103	TRIUR3_24134-P1	3e-101	GRMZM2G023152_P01	2e-106	EFJ35743	2e-53	PP1S56_71V6.2	7e-44	EDO99858	1e-09		0.0218895	0.0222455		Mtr:"O-methyltransferase "
1764	fgenesh1_pg.C_scaffold_7001905	1e-118	AT5G44700.1	8e-116	Bra039525.1-P	3e-117	GLYMA10G26160.2	7e-165	AES85505	0	POPTR_0001s27000.1	2e-152	Solyc06g008300.2.1	0	PGSC0003DMT400090056	0	VIT_09s0054g00080.t01	0	EMT29396	4e-154	BRADI3G18400.1	3e-149	Sb03g027070.1	5e-132	MLOC_60328.1	6e-151	OS01T0601625-00	3e-149	TRIUR3_08865-P1	3e-139	GRMZM2G174128_P01	3e-123	EFJ20857	4e-117	PP1S172_87V6.1	8e-128	EDO99369	4e-85		0.0218895	0.0222455		Mtr:"Receptor-like protein kinase "
1222	fgenesh2_kg.1__2434__AT1G22400.1	6e-101	AT1G22400.1	3e-100	Bra031387.1-P	9e-103	GLYMA01G02670.1	6e-148	AES95983	2e-144	POPTR_0008s06270.1	0	Solyc02g091370.2.1	0	PGSC0003DMT400078644	0	VIT_13s0019g03060.t01	0	EMT06489	4e-118	BRADI1G27270.1	4e-117	Sb02g033580.1	4e-112	MLOC_31124.1	6e-122	OS07T0486700-00	6e-119	NA	NA	GRMZM5G834303_P01	2e-114	EFJ27165	1e-77	PP1S4_21V6.1	2e-76	EDP07311	3e-10		0.0218895	0.0238095		Mtr:"UDP-glucuronosyltransferase 1-1 "
1404	fgenesh2_kg.1__2552__AT1G23360.1	4e-08	AT1G23360.1	2e-07	Bra016349.1-P	5e-09	GLYMA12G14360.1	0	AES89766	0	POPTR_0019s11940.1	0	Solyc10g008020.2.1	6e-172	PGSC0003DMT400027341	4e-174	VIT_12s0028g02370.t01	0	NA	NA	BRADI3G22740.1	3e-148	Sb01g042150.1	7e-162	MLOC_15214.4	6e-148	OS10T0181600-01	1e-161	TRIUR3_15391-P1	5e-100	GRMZM2G005260_P04	2e-158	EFJ11155	1e-125	PP1S321_8V6.1	5e-126	EDP08576	3e-57		0.0218895	0.0238095		Mtr:"Menaquinone biosynthesis methyltransferase ubiE "
1734	fgenesh2_kg.6__1149__AT5G11780.1	5e-61	AT5G11780.1	7e-62	Bra008937.1-P	2e-50	GLYMA01G00670.1	0	AES77100	0	POPTR_0006s24700.1	4e-97	Solyc07g032260.2.1	7e-98	PGSC0003DMT400021731	0	VIT_11s0016g02510.t01	0	NA	NA	BRADI2G42700.1	3e-91	Sb03g027010.1	4e-88	MLOC_52821.2	1e-95	OS01T0600300-02	2e-89	TRIUR3_14570-P1	2e-72	GRMZM2G015735_P01	5e-88	NA	NA	PP1S141_38V6.1	7e-21	NA	NA		0.0218895	0.0238095		Osa:"Note=Conserved hypothetical protein., Transcript_evidence=AK102895 (DDBJ, Best hit),AK067562 (DDBJ, Best hit), ORF_evidence=B9EXX0 (UniProt), NIAS_FLcDNA=J033112N23,J013112G07,"
2267	fgenesh2_kg.1__1002__AT1G09530.2	2e-82	AT1G09530.2	2e-75	Bra020017.1-P	2e-77	GLYMA19G41261.2	0	AES61505	5e-153	POPTR_0013s00310.1	1e-146	Solyc01g102300.2.1	0	PGSC0003DMT400047079	0	VIT_14s0060g00260.t01	0	EMT27650	2e-42	BRADI2G11100.1	2e-69	Sb01g013843.1	3e-42	MLOC_68598.4	1e-45	OS01T0286100-01	4e-63	TRIUR3_14996-P1	3e-36	NA	NA	EFJ16372	2e-29	PP1S84_22V6.1	8e-61	EDP10049	1e-07		0.0218895	0.0238095		Mtr:"Transcription factor PIF3 "
2125	scaffold_302601.1	8e-60	AT3G21790.1	4e-58	Bra031559.1-P	9e-61	GLYMA09G29160.1	0	AES76409	0	POPTR_0017s12490.1	2e-126	Solyc02g088500.1.1	0	PGSC0003DMT400089418	0	VIT_16s0050g01610.t01	7e-64	EMT10984	1e-107	BRADI1G44630.1	2e-109	Sb10g010610.1	9e-108	MLOC_10956.1	2e-110	OS06T0288300-01	1e-107	TRIUR3_33528-P1	2e-104	NA	NA	EFJ33496	5e-47	PP1S46_163V6.1	5e-53	EDP07311	8e-11		0.0218895	0.0275319		Mtr:"Anthocyanidin 3-O-glucosyltransferase "
584	fgenesh2_kg.6__2690__AT5G27730.1	7e-125	AT5G27730.1	2e-126	Bra020578.1-P	5e-125	GLYMA03G34220.2	0	AES81922	0	POPTR_0006s12440.1	2e-141	Solyc09g008360.2.1	0	PGSC0003DMT400009941	2e-143	VIT_08s0007g04880.t01	0	EMT23462	1e-151	BRADI4G21010.1	1e-158	Sb05g006970.1	8e-157	MLOC_54110.1	2e-129	OS01T0931100-02	1e-125	TRIUR3_24390-P1	1e-155	GRMZM2G161852_P01	7e-129	EFJ14908	3e-127	PP1S126_27V6.1	2e-86	NA	NA		0.0218895	0.0333333		Mtr:"Heparan-alpha-glucosaminide N-acetyltransferase "
1228	fgenesh2_kg.5__1269__AT3G49190.1	7e-65	AT3G49190.1	2e-62	Bra029939.1-P	1e-60	GLYMA18G49230.1	8e-169	AES77383	2e-160	POPTR_0007s00950.1	0	Solyc12g010590.1.1	0	PGSC0003DMT400020381	0	VIT_12s0028g03480.t01	0	EMT14089	3e-50	BRADI2G46640.1	1e-58	Sb09g027970.1	2e-58	MLOC_74286.1	4e-51	OS01T0681000-01	2e-61	TRIUR3_31322-P1	1e-53	GRMZM2G077375_P01	1e-51	EFJ06090	6e-64	PP1S279_34V6.3	7e-54	NA	NA		0.0218895	0.0333333		Mtr:"O-acyltransferase WSD1 "
1470	fgenesh2_kg.6__1391__AT5G14230.1	2e-20	AT2G31820.1	1e-24	Bra005639.1-P	1e-23	GLYMA02G43120.1	3e-105	AET02848	5e-110	POPTR_0010s19260.1	0	Solyc03g095860.2.1	0	PGSC0003DMT400071285	0	VIT_13s0067g01670.t01	0	EMT04923	2e-37	BRADI2G53900.1	9e-77	Sb03g038690.1	1e-85	MLOC_58693.2	8e-84	OS01T0829100-01	1e-81	TRIUR3_31069-P1	2e-24	GRMZM2G135362_P01	4e-85	EFJ31792	4e-23	PP1S32_124V6.1	7e-81	EDP07181	1e-31		0.0218895	0.0333333		Mtr:"Ankyrin repeat domain-containing protein "
2067	fgenesh2_kg.2__1851__AT1G75730.1	1e-27	AT1G75730.2	9e-40	Bra015821.1-P	2e-18	GLYMA06G02702.1	0	AES74004	0	POPTR_0005s26000.1	0	Solyc04g081420.2.1	3e-150	PGSC0003DMT400025732	2e-153	VIT_18s0001g14250.t01	0	EMT30879	4e-12	BRADI3G02067.1	1e-15	Sb04g001753.1	5e-11	MLOC_60271.9	3e-19	OS02T0121500-01	3e-17	TRIUR3_30411-P1	9e-16	GRMZM2G042664_P01	3e-18	EFJ09016	3e-06	PP1S32_98V6.1	2e-09	NA	NA		0.0218895	0.0333333		Osa:"Note=Conserved hypothetical protein., Transcript_evidence=AK065791 (DDBJ, Best hit), ORF_evidence=Q6YUR3 (UniProt), NIAS_FLcDNA=J013043N01,"
1375	fgenesh2_kg.5__463__AT3G26890.4	2e-110	AT3G26890.5	4e-109	Bra025233.1-P	4e-79	GLYMA16G05600.1	3e-152	AES80657	4e-136	POPTR_0012s10600.1	0	Solyc03g097710.2.1	0	PGSC0003DMT400031374	0	VIT_17s0000g00570.t01	0	EMT06546	1e-121	BRADI4G34840.1	1e-127	Sb07g025960.1	1e-123	MLOC_75155.5	1e-122	OS08T0536100-03	3e-123	TRIUR3_09702-P1	1e-108	GRMZM2G138425_P02	3e-123	EFJ30714	1e-69	PP1S148_151V6.1	3e-71	NA	NA		0.0218895	0.0674116		Osa:"Note=Conserved hypothetical protein., Transcript_evidence=AK102567 (DDBJ, Best hit), ORF_evidence=A3BV91 (UniProt), NIAS_FLcDNA=J033097K24,"
1129	scaffold_801818.1	4e-83	AT5G53390.1	9e-83	Bra022653.1-P	4e-84	GLYMA07G00220.1	0	AES83151	3e-153	POPTR_0012s02150.1	5e-87	Solyc01g107900.2.1	0	PGSC0003DMT400066582	0	VIT_03s0063g00120.t01	0	EMT14089	8e-64	BRADI2G46640.1	4e-78	Sb09g027970.1	1e-78	MLOC_74286.1	2e-66	OS01T0681000-01	5e-87	TRIUR3_14920-P1	6e-68	GRMZM2G077375_P01	2e-75	EFJ06090	1e-97	PP1S279_34V6.3	5e-84	NA	NA		0.0218895	0.116667		Mtr:"O-acyltransferase WSD1 "
1189	Al_scaffold_0003_1223	6e-155	AT3G12060.1	4e-157	Bra028721.1-P	2e-157	GLYMA20G38730.2	0	AES63045	0	POPTR_0001s04810.1	0	Solyc10g080550.1.1	1e-161	PGSC0003DMT400048825	0	VIT_08s0007g06680.t01	8e-164	EMT28814	7e-167	BRADI1G46280.1	2e-166	Sb10g006800.1	6e-167	MLOC_70612.2	3e-165	OS06T0207500-02	3e-166	TRIUR3_19587-P1	2e-153	GRMZM2G033805_P01	2e-168	EFJ23158	1e-97	PP1S309_78V6.1	6e-98	NA	NA		0.0218895	0.116667		Stu:"Lustrin A"
1707	fgenesh2_kg.1__3507__AT1G33980.1	2e-108	AT1G33980.1	4e-110	Bra036737.1-P	2e-105	GLYMA16G00390.1	0	AES63156	2e-178	POPTR_0004s23450.2	0	Solyc01g103420.2.1	0	PGSC0003DMT400064025	4e-123	VIT_12s0035g01090.t01	0	EMT22790	3e-116	BRADI5G10820.3	8e-119	Sb06g017380.1	9e-113	MLOC_27537.4	4e-117	OS04T0440100-02	3e-120	TRIUR3_29348-P1	3e-103	GRMZM2G380361_P02	4e-111	EFJ14754	8e-38	PP1S13_385V6.1	5e-65	EDP05545	1e-25		0.0218895	0.116667		Mtr:"Regulator of nonsense transcripts 3A "
1773	fgenesh1_pg.C_scaffold_2001253	5e-55	AT1G69170.1	4e-55	Bra038324.1-P	3e-41	GLYMA04G32002.1	0	AES97184	1e-73	POPTR_0015s07140.1	0	Solyc12g038520.1.1	8e-160	PGSC0003DMT400063046	0	VIT_17s0000g05020.t01	0	EMT31299	6e-38	BRADI3G41250.1	4e-42	Sb02g029300.1	2e-47	MLOC_52321.2	3e-36	OS02T0139400-01	3e-40	TRIUR3_09477-P1	3e-37	GRMZM2G061734_P01	2e-45	EFJ37571	3e-37	PP1S194_57V6.1	7e-44	EDP07682	6e-26		0.0218895	0.116667		Mtr:"Squamosa promoter binding protein "
2052	fgenesh2_kg.5__132__AT2G02160.1	2e-52	AT2G02160.1	1e-49	Bra026613.1-P	1e-43	GLYMA17G12510.2	0	AES91482	3e-97	POPTR_0008s14320.1	3e-60	Solyc12g006620.1.1	0	PGSC0003DMT400053242	0	VIT_11s0016g04980.t01	0	EMT20925	4e-56	BRADI5G25760.1	4e-49	Sb06g032480.1	5e-55	MLOC_19318.1	5e-56	OS05T0176400-01	2e-55	TRIUR3_24587-P1	9e-58	GRMZM2G150262_P01	7e-51	EFJ07786	1e-52	PP1S86_197V6.1	1e-06	NA	NA		0.0218895	0.116667		Mtr:"Immunoglobulin G binding protein A "
1714	fgenesh2_kg.3__558__AT3G05660.1	6e-123	AT1G45616.1	2e-149	Bra037254.1-P	4e-141	GLYMA14G01911.1	0	AET00688	0	POPTR_0001s39970.1	1e-175	Solyc12g100030.1.1	0	PGSC0003DMT400012051	0	VIT_18s0089g00690.t01	2e-173	EMT29334	4e-113	BRADI5G14330.1	2e-126	Sb08g006810.1	6e-123	MLOC_64475.1	3e-110	OS01T0158600-01	7e-126	TRIUR3_03433-P1	5e-116	GRMZM2G174128_P01	7e-130	EFJ32387	5e-93	PP1S68_46V6.1	2e-88	EDO99369	3e-57		0.0218895	0.13728		Mtr:"LRR receptor-like serine/threonine-protein kinase GSO2 "
1126	scaffold_201476.1	2e-128	AT5G38260.1	6e-140	Bra034041.1-P	2e-141	GLYMA05G34780.1	8e-159	AES80584	6e-155	POPTR_0005s15410.1	0	Solyc03g119240.2.1	0	PGSC0003DMT400014684	0	VIT_14s0006g02630.t01	0	EMT25717	1e-121	BRADI2G02477.1	1e-129	Sb03g031670.1	7e-134	MLOC_140.5	4e-132	OS01T0690800-01	1e-134	TRIUR3_11944-P1	3e-127	GRMZM2G467671_P01	4e-126	EFJ25568	8e-77	PP1S194_112V6.1	5e-77	EDP03484	2e-43		0.0218895	0.183333		Mtr:"Kinase R-like protein "
1173	fgenesh1_pg.C_scaffold_8002641	2e-139	AT5G42930.1	3e-150	Bra033651.1-P	2e-152	GLYMA01G39350.1	4e-155	AES94691	2e-153	POPTR_0005s18200.1	0	Solyc02g090940.2.1	0	PGSC0003DMT400010273	0	VIT_07s0031g00560.t01	0	EMT18289	3e-99	BRADI3G57950.1	8e-143	Sb10g007020.1	5e-151	MLOC_8511.1	2e-112	OS02T0767200-01	5e-149	TRIUR3_24069-P1	1e-122	GRMZM2G059693_P01	1e-89	EFJ32399	3e-90	PP1S1_685V6.1	1e-86	EDO97194	3e-09		0.0218895	0.183333		Mtr:"Lipase "
2085	scaffold_603984.1	2e-152	AT4G02750.1	6e-152	Bra018742.1-P	9e-153	GLYMA01G35056.1	0	AES94389	0	POPTR_0003s08560.1	1e-167	Solyc01g081240.2.1	0	PGSC0003DMT400004485	0	VIT_07s0005g04530.t01	9e-168	EMT09559	3e-155	BRADI3G02795.1	1e-152	Sb04g002445.1	5e-158	MLOC_36466.9	6e-154	OS09T0327200-00	6e-141	TRIUR3_21743-P1	2e-155	GRMZM2G049755_P01	3e-157	EFJ21522	2e-117	PP1S276_42V6.1	2e-109	EDP05510	5e-22		0.0218895	0.183333		Mtr:"Pentatricopeptide repeat-containing protein "
1187	fgenesh2_kg.8__858__AT5G49830.1	5e-74	AT5G49830.2	2e-73	Bra018457.1-P	4e-67	GLYMA13G18766.1	0	AES90070	2e-78	POPTR_0014s18460.1	0	Solyc09g072720.1.1	0	PGSC0003DMT400062418	0	VIT_01s0011g01710.t01	3e-83	EMT11240	2e-102	BRADI1G54537.1	4e-73	Sb07g023700.1	2e-91	MLOC_77519.1	3e-71	OS07T0200000-01	5e-74	TRIUR3_13456-P1	2e-73	GRMZM2G123016_P01	1e-96	EFJ26745	2e-79	PP1S90_215V6.2	3e-85	NA	NA		0.0218895	0.359006		Osa:"Note=Vps51/Vps67 domain containing protein., Transcript_evidence=AK102401 (DDBJ, Best hit), ORF_evidence=A2YJ70 (UniProt), NIAS_FLcDNA=J033092J15,"
1017	fgenesh2_kg.8__651__AT5G47900.1	8e-123	AT5G47900.1	3e-124	Bra037521.1-P	2e-123	GLYMA10G01890.2	0	AES61709	0	POPTR_0014s11890.1	0	Solyc06g084590.2.1	0	PGSC0003DMT400005578	8e-126	VIT_01s0150g00540.t01	2e-133	EMT17170	4e-107	BRADI2G35040.1	4e-171	Sb09g004330.2	5e-172	MLOC_36373.4	3e-138	OS05T0155700-01	6e-170	TRIUR3_17797-P1	6e-119	GRMZM2G030122_P02	5e-172	EFJ18519	2e-119	PP1S126_27V6.1	2e-128	NA	NA		0.0218895	0.360475		Mtr:"Heparan-alpha-glucosaminide N-acetyltransferase "
1715	fgenesh2_kg.8__1062__AT5G51810.1	1e-135	AT5G51810.1	7e-137	Bra013890.1-P	3e-135	GLYMA04G38850.1	0	AES72892	0	POPTR_0007s04360.1	0	Solyc11g013360.1.1	1e-151	PGSC0003DMT400062314	1e-141	VIT_18s0001g01390.t01	0	EMT17460	3e-136	BRADI2G57027.1	4e-136	Sb03g041900.1	9e-140	MLOC_56462.1	2e-141	OS01T0883800-02	4e-136	TRIUR3_34129-P1	7e-134	GRMZM2G368411_P01	1e-139	EFJ06734	4e-85	PP1S103_129V6.1	5e-64	EDP08138	7e-19		0.0218895	0.360475		Mtr:"Gibberellin 20 oxidase "
1046	Al_scaffold_0008_3281	2e-140	AT5G66460.1	2e-139	Bra012074.1-P	1e-138	GLYMA12G01510.1	0	AES88050	0	POPTR_0005s12250.1	1e-142	Solyc06g064520.2.1	0	PGSC0003DMT400039596	1e-159	VIT_18s0089g00160.t01	0	EMT21291	5e-127	BRADI2G45790.1	4e-143	Sb04g034200.1	1e-140	MLOC_73297.1	6e-129	OS01T0663300-01	9e-131	TRIUR3_30808-P1	1e-120	GRMZM2G055585_P02	5e-137	EFJ09944	4e-121	PP1S53_47V6.2	1e-115	EDP09961	1e-61		0.0218895	0.383333		Mtr:"Mannan endo-1,4-beta-mannosidase "
1112	fgenesh2_kg.3__2017__AT3G18210.1	2e-155	AT3G18210.2	9e-155	Bra001700.1-P	2e-153	GLYMA07G11180.1	8e-166	AES76574	2e-163	POPTR_0008s12470.1	0	Solyc05g008610.2.1	0	PGSC0003DMT400078389	0	VIT_01s0011g04340.t01	0	EMT29000	2e-83	BRADI2G13710.2	6e-151	Sb03g017150.1	9e-156	MLOC_7091.2	1e-33	OS01T0502400-01	7e-155	TRIUR3_20502-P1	7e-122	GRMZM2G027311_P01	1e-154	EFJ08531	2e-123	PP1S44_162V6.1	1e-125	NA	NA		0.0218895	0.383333		Mtr:"PKHD-type hydroxylase, putative "
1355	fgenesh2_kg.4__690__AT2G27310.1	6e-37	AT2G27310.1	4e-36	Bra000517.1-P	1e-32	GLYMA03G30900.1	0	AES60910	0	POPTR_0005s22970.1	0	Solyc09g065020.2.1	2e-162	PGSC0003DMT400072359	2e-39	VIT_07s0104g00130.t01	0	EMT32059	8e-16	BRADI5G09517.1	4e-23	Sb01g034940.1	1e-127	MLOC_75375.1	2e-26	OS02T0535901-00	2e-21	TRIUR3_12274-P1	1e-09	GRMZM2G082346_P01	4e-100	EFJ27306	6e-58	PP1S44_338V6.1	3e-66	NA	NA		0.0218895	0.383333		Mtr:"F-box protein "
577	fgenesh2_kg.7__801__AT4G33170.1	8e-104	AT2G13600.1	1e-103	Bra034550.1-P	3e-103	GLYMA03G19011.2	3e-109	AES81809	7e-105	POPTR_0006s07570.1	0	Solyc07g008890.1.1	0	PGSC0003DMT400073978	0	VIT_11s0103g00560.t01	0	EMT28073	3e-103	BRADI3G47510.1	3e-104	Sb10g008520.1	3e-101	MLOC_69803.7	1e-99	OS12T0552300-00	1e-105	TRIUR3_11545-P1	1e-101	GRMZM2G163396_P01	5e-102	EFJ08941	2e-99	PP1S276_42V6.1	4e-109	EDP05653	2e-26		0.0218895	0.423622		Mtr:"Pentatricopeptide repeat-containing protein "
1274	scaffold_601772.1	7e-131	AT5G17230.2	4e-131	Bra008569.1-P	5e-132	GLYMA18G00350.1	0	AES71870	0	POPTR_0001s04490.1	0	Solyc01g005940.2.1	0	PGSC0003DMT400043104	1e-135	VIT_06s0004g00820.t01	3e-164	EMT07172	1e-118	BRADI1G29590.1	5e-134	Sb10g031020.2	3e-133	MLOC_69078.9	3e-131	OS06T0729000-01	2e-132	TRIUR3_33626-P1	4e-109	GRMZM2G300348_P04	4e-132	EFJ17751	1e-133	PP1S323_70V6.1	2e-134	EDO97702	1e-107		0.0218895	0.516667		Mtr:"Phytoene synthase "
1445	fgenesh2_kg.8__707__AT5G48380.1	1e-140	AT5G48380.1	8e-139	Bra020705.1-P	2e-119	GLYMA08G06741.1	0	AES90509	0	POPTR_0017s03660.2	0	Solyc07g006480.2.1	0	PGSC0003DMT400075495	7e-163	VIT_00s2085g00010.t01	4e-166	EMT26982	2e-137	BRADI4G20890.1	8e-139	Sb05g006860.1	7e-144	MLOC_2655.1	1e-139	OS05T0414700-01	1e-141	TRIUR3_12681-P1	3e-140	GRMZM2G121565_P01	2e-138	EFJ18603	2e-120	PP1S173_42V6.1	1e-109	EDP03289	9e-23		0.0218895	0.567635		Mtr:"Receptor-like-kinase "
1399	fgenesh2_kg.3__2118__AT3G19000.1	6e-138	AT3G19000.1	1e-140	Bra022378.1-P	2e-134	GLYMA02G15400.1	0	AES90244	0	POPTR_0004s15320.1	0	Solyc01g108880.2.1	0	PGSC0003DMT400066716	5e-179	VIT_03s0063g01210.t01	9e-178	EMT01311	5e-139	BRADI1G14580.1	4e-133	Sb01g014550.1	9e-133	MLOC_18785.1	5e-138	OS03T0618300-01	4e-138	TRIUR3_03078-P1	5e-62	GRMZM2G060940_P02	2e-140	EFJ32850	5e-117	PP1S299_43V6.2	5e-103	EDP08138	8e-33		0.0218895	0.666667		Mtr:"Senescence-associated nodulin 1A "
227	fgenesh1_pg.C_scaffold_2001237	5e-56	AT1G76390.2	3e-57	Bra016453.1-P	3e-55	GLYMA10G32270.2	0	AES82794	2e-130	POPTR_0010s08980.1	0	Solyc09g083060.2.1	2e-172	PGSC0003DMT400015634	0	VIT_05s0020g04560.t01	0	EMT07139	5e-56	BRADI2G60700.1	3e-57	Sb04g038540.1	1e-55	MLOC_69574.1	8e-54	OS01T0948500-01	5e-56	TRIUR3_28415-P1	2e-53	GRMZM2G037422_P01	2e-56	NA	NA	PP1S161_6V6.1	3e-149	EDP05939	6e-12		0.0218895	0.728454		Mtr:"U-box domain-containing protein "
1174	fgenesh2_kg.2__1120__AT1G68640.1	3e-134	AT1G68640.1	2e-132	Bra004329.1-P	3e-128	GLYMA20G24766.1	0	AES97469	7e-136	POPTR_0008s11710.1	1e-173	Solyc05g009660.2.1	0	PGSC0003DMT400033741	0	VIT_01s0011g03230.t01	0	EMT32868	3e-134	BRADI2G52860.1	8e-135	Sb03g037560.1	2e-137	MLOC_64008.2	2e-116	OS06T0265400-01	3e-118	TRIUR3_09546-P1	9e-135	GRMZM2G125243_P01	1e-131	EFJ22847	3e-112	PP1S126_196V6.2	2e-102	NA	NA		0.0218895	0.731657		Mtr:"BZIP transcription factor "
1208	fgenesh2_kg.7__244__AT4G38040.1	9e-64	AT4G38040.1	3e-62	Bra010631.1-P	3e-64	GLYMA19G29020.2	1e-90	AES80854	3e-89	POPTR_0001s12530.1	0	Solyc07g006170.2.1	0	PGSC0003DMT400029016	0	VIT_01s0150g00630.t01	0	EMT22791	2e-61	BRADI3G06390.1	3e-64	Sb04g005890.1	2e-65	MLOC_14407.6	2e-57	OS02T0187200-01	6e-65	TRIUR3_01678-P1	7e-57	GRMZM2G000976_P01	4e-65	EFJ22071	7e-118	PP1S306_31V6.1	2e-94	EDP00376	1e-19		0.0218895	0.908994		Mtr:"Exostosin-like; Exostosin-like protein "
1280	fgenesh2_kg.1__3238__AT1G30540.1	3e-142	AT1G30540.1	1e-143	Bra032400.1-P	3e-143	GLYMA02G45040.1	0	AET00263	0	POPTR_0014s14040.1	0	Solyc07g044750.2.1	7e-180	PGSC0003DMT400054508	0	VIT_12s0028g01190.t01	2e-180	EMT31881	8e-144	BRADI1G58297.1	1e-141	Sb02g002880.1	3e-143	MLOC_11063.4	2e-144	OS07T0147700-01	2e-143	TRIUR3_28963-P1	2e-137	GRMZM2G093705_P01	3e-143	EFJ11084	3e-97	PP1S26_48V6.1	7e-101	NA	NA		0.0218895	1		Mtr:"N-acetyl-D-glucosamine kinase "
1146	Al_scaffold_0005_1418	4e-76	AT2G19210.1	6e-86	Bra015449.1-P	1e-84	GLYMA16G34541.1	0	AET01551	6e-86	POPTR_0013s03130.1	0	Solyc11g072930.1.1	0	PGSC0003DMT400040125	0	VIT_06s0004g03930.t01	0	EMT13854	2e-74	BRADI2G38910.1	2e-77	Sb09g026180.1	2e-75	MLOC_51082.5	6e-82	OS02T0151100-01	5e-79	TRIUR3_23915-P1	7e-80	GRMZM2G091632_P02	3e-68	EFJ07722	1e-30	PP1S97_129V6.1	1e-73	EDO99260	1e-09		0.0229575	0.183333		Mtr:"Receptor-like protein kinase "
1067	fgenesh1_pm.C_scaffold_5000322	2e-129	AT3G26430.1	3e-128	Bra025206.1-P	4e-125	GLYMA03G00863.1	1e-168	AES80981	4e-164	POPTR_0010s05790.1	6e-147	Solyc05g013690.2.1	3e-156	PGSC0003DMT400047844	2e-158	VIT_01s0137g00720.t01	3e-162	EMT15425	2e-114	BRADI1G23120.1	3e-114	Sb02g037820.1	7e-114	MLOC_57901.4	2e-113	OS07T0586200-03	9e-115	TRIUR3_01772-P1	3e-104	AC212068.4_FGP005	1e-72	EFJ22901	4e-76	PP1S30_305V6.1	8e-49	NA	NA		0.0238095	0.0166667		Mtr:"GDSL esterase/lipase "
1102	fgenesh2_kg.5__2054__AT3G56200.1	3e-124	AT3G56200.1	1e-122	Bra007225.1-P	2e-125	GLYMA02G42810.1	1e-175	AES99697	1e-172	POPTR_0010s18910.1	4e-150	Solyc05g052300.2.1	2e-157	PGSC0003DMT400030399	9e-158	VIT_13s0067g02220.t01	2e-164	EMT05781	3e-97	BRADI2G53730.3	9e-114	Sb10g010290.1	4e-103	MLOC_36386.2	1e-112	OS01T0825800-01	6e-122	TRIUR3_26729-P1	9e-121	GRMZM2G036448_P01	5e-114	EFJ37393	2e-91	PP1S3_17V6.1	7e-91	EDP02036	9e-33		0.0238095	0.0166667		Mtr:"Amino acid transporter "
1115	fgenesh2_kg.1__1809__AT1G16560.3	5e-140	AT1G16560.3	7e-139	Bra026040.1-P	6e-142	GLYMA16G32340.2	7e-174	AES76445	1e-146	POPTR_0012s13850.1	0	Solyc03g026290.2.1	5e-172	PGSC0003DMT400037000	3e-173	VIT_16s0100g00360.t01	2e-171	EMT06679	5e-129	BRADI1G15970.1	1e-132	Sb09g007170.2	2e-137	MLOC_65373.3	3e-131	OS05T0220100-01	3e-138	TRIUR3_12990-P1	4e-135	AC203841.3_FGP009	3e-137	EFJ33756	3e-106	PP1S136_162V6.9	1e-115	EDP06597	5e-41		0.0238095	0.0166667		Mtr:"Post-GPI attachment to proteins factor "
1135	fgenesh2_kg.8__1919__AT5G59710.1	4e-138	AT5G59710.1	7e-138	Bra006698.1-P	5e-125	GLYMA11G15480.4	4e-168	AES67560	2e-153	POPTR_0001s34900.1	0	Solyc06g075590.2.1	5e-156	PGSC0003DMT400077919	3e-162	VIT_06s0004g03940.t01	2e-165	EMT13432	4e-107	BRADI5G25870.1	1e-103	Sb04g035110.1	7e-103	MLOC_69382.4	1e-97	OS02T0782200-02	3e-103	TRIUR3_04197-P1	3e-117	GRMZM2G010357_P05	8e-102	EFJ16761	5e-74	PP1S319_18V6.1	6e-59	NA	NA		0.0238095	0.0166667		Mtr:"CCR4-NOT transcription complex subunit "
1140	scaffold_502115.1	2e-144	AT3G50760.1	1e-145	Bra012890.1-P	1e-144	GLYMA17G36650.1	0	AET03979	3e-148	POPTR_0014s03980.1	8e-165	Solyc04g079860.1.1	5e-166	PGSC0003DMT400043474	4e-170	VIT_04s0023g01120.t01	2e-175	EMT30165	3e-115	BRADI1G12560.1	7e-125	Sb01g012060.1	9e-127	MLOC_63491.1	3e-120	OS03T0678800-00	2e-119	TRIUR3_33909-P1	8e-114	GRMZM2G149024_P01	5e-124	EFJ11887	5e-108	PP1S129_133V6.1	2e-112	NA	NA		0.0238095	0.0166667		Mtr:"Glycosyltransferase family GT8 protein "
1164	fgenesh2_kg.1__2760__AT1G26110.1	2e-115	AT1G26110.2	5e-117	Bra012470.1-P	1e-123	GLYMA01G22680.2	4e-142	AES62093	9e-127	POPTR_0004s10380.1	0	Solyc05g009980.2.1	1e-167	PGSC0003DMT400002103	1e-178	VIT_01s0011g02820.t01	5e-146	EMT02713	3e-88	BRADI2G00980.1	8e-107	Sb03g008320.1	8e-106	MLOC_58492.1	8e-103	OS01T0111200-01	1e-102	TRIUR3_11695-P1	6e-89	GRMZM2G341027_P01	9e-106	EFJ22693	5e-67	PP1S35_195V6.1	2e-66	EDP02684	5e-25		0.0238095	0.0166667		Mtr:"LSM14-like protein "
1205	scaffold_103014.1	5e-44	AT1G24530.1	2e-44	Bra022372.1-P	7e-44	GLYMA13G43290.2	8e-120	AES67957	5e-121	POPTR_0003s04950.1	1e-122	Solyc12g044320.1.1	9e-121	PGSC0003DMT400068048	4e-121	VIT_09s0002g04060.t01	8e-113	EMT30110	5e-40	BRADI2G07840.1	4e-41	Sb08g020020.1	8e-39	MLOC_17465.1	2e-39	OS12T0594000-00	6e-42	TRIUR3_33145-P1	7e-37	GRMZM2G432644_P01	7e-38	EFJ06104	1e-38	PP1S2_276V6.1	9e-40	EDP05939	4e-16		0.0238095	0.0166667		Mtr:"WD repeat-containing protein "
1294	scaffold_103728.1	2e-101	AT1G33540.1	5e-106	Bra023128.1-P	5e-99	GLYMA06G05020.1	1e-111	AES64109	2e-110	POPTR_0001s29910.1	6e-169	Solyc10g049210.1.1	3e-142	PGSC0003DMT400065969	1e-139	VIT_03s0091g01200.t01	4e-146	EMT21721	1e-92	BRADI3G21560.2	2e-96	Sb05g009960.1	2e-92	MLOC_6671.4	3e-94	OS04T0176400-00	7e-96	TRIUR3_07194-P1	7e-91	GRMZM2G075676_P04	7e-95	EFJ24157	5e-48	PP1S131_72V6.1	2e-74	EDO96478	1e-61		0.0238095	0.0166667		Mtr:"Serine carboxypeptidase-like protein "
1303	fgenesh2_kg.3__1746__AT3G15890.1	5e-92	AT1G52540.1	1e-89	Bra030378.1-P	3e-88	GLYMA16G32600.6	1e-171	AES62624	2e-158	POPTR_0015s14040.1	6e-126	Solyc03g006890.1.1	2e-174	PGSC0003DMT400092156	1e-144	VIT_16s0022g02280.t01	5e-129	EMT24605	3e-102	BRADI1G31290.1	7e-111	Sb10g026050.1	2e-114	MLOC_50905.1	2e-130	OS09T0531701-00	9e-131	TRIUR3_32604-P1	3e-130	GRMZM2G091919_P01	1e-132	EFJ24769	7e-119	PP1S322_41V6.5	7e-116	EDP03484	9e-32		0.0238095	0.0166667		Mtr:"Somatic embryogenesis receptor kinase "
1338	scaffold_803299.1	5e-104	AT5G65630.1	2e-100	Bra024402.1-P	1e-107	GLYMA15G06560.3	1e-167	AES90546	0	POPTR_0009s08350.5	2e-150	Solyc01g106280.2.1	8e-163	PGSC0003DMT400008039	4e-166	VIT_03s0097g00570.t01	9e-175	EMT12940	2e-63	BRADI5G22200.2	2e-70	Sb06g028960.1	1e-72	MLOC_53153.4	3e-61	OS04T0623100-01	1e-67	TRIUR3_27288-P1	5e-56	GRMZM2G300500_P01	4e-71	EFJ05740	1e-52	PP1S13_29V6.1	4e-58	EDP01011	3e-21		0.0238095	0.0166667		Mtr:"Bromodomain-containing protein "
1369	fgenesh2_kg.2__1046__AT1G68070.1	1e-140	AT1G68070.1	2e-141	Bra033963.1-P	7e-133	GLYMA05G34580.1	2e-179	AET05424	5e-164	POPTR_0008s13440.1	3e-147	Solyc04g008020.2.1	4e-154	PGSC0003DMT400075792	9e-160	VIT_01s0011g05760.t01	7e-153	EMT20198	3e-64	BRADI3G59936.1	4e-103	Sb04g028660.1	2e-106	MLOC_54489.1	8e-89	OS02T0674700-00	3e-87	TRIUR3_22075-P1	5e-89	GRMZM2G181519_P02	6e-105	EFJ28226	8e-84	PP1S13_213V6.1	2e-87	EDP09518	9e-08		0.0238095	0.0166667		Mtr:"E3 ubiquitin-protein ligase "
1389	fgenesh2_kg.6__839__AT5G08640.1	4e-139	AT5G08640.2	1e-139	Bra009358.1-P	2e-141	GLYMA06G11590.1	1e-172	AES71332	3e-177	POPTR_0002s08720.1	6e-180	Solyc11g013110.1.1	4e-165	PGSC0003DMT400036565	3e-169	VIT_18s0001g03490.t01	6e-175	EMT21369	4e-101	BRADI3G57910.1	3e-115	Sb04g034240.1	2e-121	MLOC_79641.1	2e-115	OS02T0767300-01	4e-130	TRIUR3_29024-P1	2e-86	GRMZM2G069298_P01	1e-122	EFJ24162	2e-73	PP1S287_51V6.4	3e-67	EDP08138	9e-18		0.0238095	0.0166667		Mtr:"Flavonol synthase "
1405	fgenesh2_kg.3__2599__AT3G23880.1	2e-54	AT3G06240.1	6e-51	Bra014991.1-P	1e-52	GLYMA15G10860.1	2e-87	AES68758	6e-133	POPTR_0017s08560.1	2e-142	Solyc00g018770.1.1	9e-137	PGSC0003DMT400076275	8e-66	VIT_18s0041g01090.t01	8e-122	EMT31257	6e-28	BRADI2G17100.1	8e-25	Sb04g005990.1	6e-27	MLOC_34787.3	7e-21	OS12T0164300-01	1e-28	TRIUR3_10470-P1	1e-29	GRMZM2G049364_P03	6e-22	EFJ15008	1e-10	PP1S357_16V6.1	2e-17	NA	NA		0.0238095	0.0166667		Mtr:"F-box/kelch-repeat protein "
1412	scaffold_101291.1	2e-138	AT1G11840.6	2e-139	Bra016811.1-P	2e-136	GLYMA07G39120.8	1e-159	AES92644	7e-152	POPTR_0004s01320.1	4e-142	Solyc02g080630.2.1	2e-151	PGSC0003DMT400042417	6e-150	VIT_10s0116g01660.t01	2e-144	EMT08036	3e-131	BRADI3G14960.1	2e-132	Sb07g005460.2	6e-134	MLOC_12359.2	1e-130	OS08T0191700-03	4e-132	TRIUR3_09101-P1	3e-132	GRMZM2G181192_P02	2e-133	EFJ37824	2e-130	PP1S72_285V6.1	1e-124	EDP04844	6e-21		0.0238095	0.0166667		Mtr:"Lactoylglutathione lyase "
1424	fgenesh2_kg.7__128__AT4G39230.1	4e-142	AT4G39230.1	5e-144	Bra010694.1-P	6e-141	GLYMA06G03410.1	1e-161	AES74192	6e-145	POPTR_0009s12070.1	5e-149	Solyc04g080550.2.1	5e-158	PGSC0003DMT400009470	3e-157	VIT_03s0038g04700.t01	1e-163	EMT00362	8e-118	BRADI4G05450.1	3e-131	Sb03g043200.1	3e-130	MLOC_68567.2	5e-125	OS06T0472200-01	4e-129	TRIUR3_32963-P1	9e-112	AC226235.2_FGP001	6e-120	EFJ12527	5e-101	PP1S164_93V6.1	1e-08	EDO98046	2e-07		0.0238095	0.0166667		Mtr:"Isoflavone reductase-like protein "
1425	fgenesh2_kg.2__1104__AT1G68540.1	1e-145	AT1G68540.1	3e-145	Bra004316.1-P	2e-143	GLYMA01G20030.4	8e-163	AES97598	9e-160	POPTR_0010s13520.1	1e-173	Solyc01g068080.2.1	8e-173	PGSC0003DMT400013318	1e-175	VIT_01s0011g03480.t01	4e-177	EMT07290	3e-121	BRADI2G01900.1	9e-126	Sb03g007400.1	2e-125	MLOC_52059.5	6e-85	OS01T0127500-01	1e-120	TRIUR3_07186-P1	1e-122	GRMZM2G004683_P01	3e-85	EFJ06509	8e-105	PP1S114_126V6.1	2e-102	EDO96979	1e-48		0.0238095	0.0166667		Mtr:"Dihydroflavonol-4-reductase "
1430	fgenesh1_pg.C_scaffold_7001381	2e-126	AT4G25810.1	6e-126	Bra002719.1-P	9e-127	GLYMA13G00280.1	2e-134	AES92339	9e-133	POPTR_0013s00710.1	2e-131	Solyc03g093080.2.1	8e-145	PGSC0003DMT400038413	8e-147	VIT_11s0052g01220.t01	4e-155	EMT07366	2e-122	BRADI1G33840.1	1e-115	Sb10g028580.1	5e-116	MLOC_18499.1	5e-114	OS06T0697000-02	4e-118	TRIUR3_09392-P1	2e-118	GRMZM2G166944_P01	5e-117	EFJ25977	3e-89	PP1S168_29V6.1	8e-84	NA	NA		0.0238095	0.0166667		Mtr:"Xyloglucan endotransglucosylase/hydrolase "
1454	fgenesh1_pm.C_scaffold_1001781	2e-112	AT1G20925.1	1e-115	Bra008264.1-P	3e-111	GLYMA16G21930.3	7e-126	AET03524	4e-123	POPTR_0011s14860.1	6e-174	Solyc02g037550.2.1	4e-149	PGSC0003DMT400046054	6e-152	VIT_04s0044g01850.t01	3e-158	EMT00616	1e-106	BRADI4G33860.1	6e-105	Sb02g028510.1	2e-106	MLOC_24846.6	1e-108	OS09T0491740-01	1e-92	TRIUR3_33431-P1	9e-95	GRMZM2G007481_P01	2e-105	EFJ16043	4e-67	PP1S420_20V6.1	1e-53	EDP01219	2e-13		0.0238095	0.0166667		Mtr:"Transporter, putative "
1457	fgenesh2_kg.6__219__AT5G03150.1	3e-106	AT5G03150.1	3e-105	Bra038293.1-P	5e-109	GLYMA11G15950.2	0	AES88616	2e-149	POPTR_0006s13130.1	6e-126	Solyc06g075250.2.1	1e-168	PGSC0003DMT400008694	6e-170	VIT_06s0004g03070.t01	2e-151	EMT33634	1e-92	BRADI2G08460.1	7e-104	Sb03g002960.1	2e-98	MLOC_63058.1	1e-97	OS01T0195000-01	3e-101	TRIUR3_32694-P1	5e-87	GRMZM2G171073_P02	2e-97	EFJ28319	3e-78	PP1S165_3V6.1	5e-102	NA	NA		0.0238095	0.0166667		Mtr:"Zinc finger protein-like protein "
1463	fgenesh1_pg.C_scaffold_5000662	3e-112	AT3G28960.1	8e-112	Bra033075.1-P	7e-111	GLYMA20G04840.2	1e-164	AES77451	1e-116	POPTR_0008s08610.1	0	Solyc05g053970.2.1	3e-136	PGSC0003DMT400008751	7e-117	VIT_01s0026g02500.t01	1e-174	EMT05140	5e-129	BRADI5G12390.1	3e-129	Sb06g018960.1	2e-120	MLOC_50914.1	3e-121	OS04T0460300-01	2e-132	TRIUR3_29989-P1	5e-120	GRMZM2G010433_P01	1e-126	EFJ14266	1e-109	PP1S32_181V6.1	3e-113	EDP06187	1e-47		0.0238095	0.0166667		Mtr:"Amino acid/polyamine transporter II; Vacuolar amino acid transporter "
1467	scaffold_401757.1	8e-125	AT2G32070.1	2e-124	Bra005614.1-P	4e-124	GLYMA06G06700.1	6e-143	AES73560	3e-135	POPTR_0006s27840.1	2e-139	Solyc11g045130.1.1	7e-146	PGSC0003DMT400058833	2e-149	VIT_04s0008g05850.t01	4e-150	EMT24915	2e-85	BRADI3G54110.1	5e-114	Sb04g035960.1	1e-116	MLOC_10922.4	4e-115	OS02T0796300-02	3e-116	TRIUR3_33071-P1	7e-102	GRMZM2G179633_P01	3e-117	EFJ15954	5e-108	PP1S85_101V6.1	2e-115	EDP00109	3e-101		0.0238095	0.0166667		Stu:"Ccr4-associated factor"
1468	scaffold_601743.1	2e-75	AT5G16970.1	4e-75	Bra022471.1-P	3e-73	GLYMA12G31970.1	0	AES67222	2e-177	POPTR_0017s03890.1	3e-81	Solyc07g045090.2.1	7e-171	PGSC0003DMT400012544	4e-77	VIT_12s0059g00670.t01	4e-179	EMT18936	7e-84	BRADI4G39970.1	5e-84	Sb08g007270.1	1e-84	MLOC_12234.1	3e-82	OS12T0227400-01	3e-77	TRIUR3_06746-P1	4e-82	GRMZM2G080650_P01	5e-82	EFJ31706	6e-91	PP1S269_47V6.1	3e-83	EDP01301	5e-23		0.0238095	0.0166667		Stu:"Allyl alcohol dehydrogenase"
1485	Al_scaffold_0007_2735	8e-116	AT4G15450.1	1e-115	Bra039548.1-P	4e-119	GLYMA05G35850.1	3e-130	AET05188	4e-135	POPTR_0006s17820.1	7e-171	Solyc12g008460.1.1	1e-157	PGSC0003DMT400000801	9e-162	VIT_11s0016g03140.t01	4e-170	EMT31348	8e-69	BRADI2G48557.1	2e-89	Sb03g033220.2	5e-91	MLOC_60691.2	4e-93	OS01T0723100-01	3e-92	TRIUR3_10673-P1	2e-53	GRMZM2G151245_P01	6e-92	EFJ34034	1e-59	PP1S12_270V6.1	6e-55	NA	NA		0.0238095	0.0166667		Stu:"Senescence-associated protein"
1487	fgenesh2_kg.7__3336__AT5G40770.1	2e-134	AT5G40770.1	1e-134	Bra025548.1-P	7e-136	GLYMA06G47520.1	3e-139	AET02729	0	POPTR_0001s36300.1	6e-139	Solyc11g013260.1.1	3e-151	PGSC0003DMT400041811	2e-149	VIT_14s0171g00430.t01	4e-146	EMT31042	1e-125	BRADI5G12530.1	4e-127	Sb06g019110.1	2e-125	MLOC_61726.2	6e-121	OS02T0580500-01	2e-121	TRIUR3_27459-P1	3e-118	GRMZM2G107114_P01	8e-120	EFJ31696	4e-119	PP1S415_6V6.1	2e-125	EDP00632	7e-108		0.0238095	0.0166667		Mtr:"Prohibitin "
1504	fgenesh2_kg.3__136__AT3G01015.1	7e-111	AT5G15510.1	7e-110	Bra001027.1-P	2e-106	GLYMA08G26530.1	1e-121	AES74933	0	POPTR_0017s12770.1	3e-121	Solyc02g066980.1.1	1e-172	PGSC0003DMT400064724	8e-179	VIT_14s0108g01630.t01	2e-127	EMT32156	4e-89	BRADI1G70210.1	3e-81	Sb01g043070.1	1e-70	MLOC_44042.1	9e-73	OS03T0212600-01	8e-77	TRIUR3_08563-P1	1e-65	GRMZM2G100473_P02	1e-76	EFJ14217	3e-11	PP1S64_221V6.1	4e-46	EDP00281	2e-06		0.0238095	0.0166667		Ata:"Putative mitochondrial-processing peptidase subunit beta "
1523	fgenesh2_kg.8__1313__AT5G54160.1	3e-124	AT5G54160.1	1e-123	Bra019031.1-P	2e-125	GLYMA07G05480.1	0	AES82832	6e-179	POPTR_0014s10220.1	2e-143	Solyc10g005060.2.1	2e-178	PGSC0003DMT400029318	2e-176	VIT_15s0048g02480.t01	6e-142	EMT17011	4e-116	BRADI1G14870.1	6e-111	Sb07g003860.1	2e-113	MLOC_57100.1	5e-113	OS08T0157500-01	1e-100	TRIUR3_02449-P1	3e-115	AC196475.3_FGP004	4e-113	EFJ35743	7e-96	PP1S56_71V6.2	7e-82	EDP01474	5e-12		0.0238095	0.0166667		Mtr:"Caffeic acid 3-O-methyltransferase "
1532	scaffold_800634.1	2e-106	AT5G43960.1	8e-102	Bra033707.1-P	3e-105	GLYMA19G35151.1	2e-135	AES81592	4e-119	POPTR_0002s25880.1	1e-129	Solyc06g083730.2.1	5e-180	PGSC0003DMT400051924	6e-176	VIT_07s0005g04300.t01	0	EMT08159	4e-72	BRADI3G12770.2	2e-80	Sb02g038050.2	2e-79	MLOC_68802.2	2e-45	OS02T0131700-00	2e-84	TRIUR3_32017-P1	5e-80	GRMZM2G167932_P02	3e-84	EFJ36758	2e-22	PP1S6_137V6.1	1e-51	EDP06764	2e-17		0.0238095	0.0166667		Mtr:"Ras GTPase-activating protein-binding protein "
1538	fgenesh2_kg.4__1727__AT2G36870.1	4e-133	AT2G36870.1	1e-132	Bra005238.1-P	9e-134	GLYMA11G19920.1	4e-159	AES67527	2e-155	POPTR_0009s01210.1	4e-161	Solyc11g066270.1.1	2e-141	PGSC0003DMT400001076	8e-143	VIT_06s0061g00550.t01	2e-149	EMT14079	2e-112	BRADI1G27867.1	2e-118	Sb01g030140.1	2e-117	MLOC_61972.1	2e-116	OS07T0480800-01	9e-119	TRIUR3_30626-P1	3e-72	GRMZM2G413044_P01	4e-117	EFJ25512	2e-66	PP1S168_29V6.1	9e-63	NA	NA		0.0238095	0.0166667		Mtr:"Xyloglucan endotransglycosylase "
1551	fgenesh2_kg.1__690__AT1G07160.1	3e-121	AT1G07160.1	2e-122	Bra022772.1-P	4e-118	GLYMA02G39340.1	5e-128	AES98684	9e-134	POPTR_0010s19430.1	0	Solyc06g082080.2.1	6e-165	PGSC0003DMT400078065	1e-165	VIT_13s0067g01270.t01	5e-157	EMT28203	3e-93	BRADI1G65520.1	3e-106	Sb01g038410.1	7e-101	MLOC_55971.2	4e-91	OS03T0292100-01	2e-101	TRIUR3_24728-P1	3e-65	GRMZM2G465287_P01	2e-105	EFJ11355	5e-88	PP1S225_37V6.2	3e-52	EDP00660	2e-50		0.0238095	0.0166667		Mtr:"Protein phosphatase 2C "
1557	fgenesh2_kg.7__2621__AT4G16830.3	1e-48	AT4G17520.1	4e-48	Bra024955.1-P	2e-52	GLYMA20G39080.1	1e-119	AES80534	9e-90	POPTR_0002s13920.1	2e-63	Solyc01g090190.2.1	3e-60	PGSC0003DMT400066877	2e-64	VIT_15s0021g01420.t01	4e-79	EMT08444	6e-47	BRADI2G14540.1	7e-37	Sb09g030400.1	3e-40	MLOC_74707.2	1e-33	OS01T0603000-01	2e-40	TRIUR3_26332-P1	3e-46	GRMZM2G116282_P02	2e-37	EFJ07285	1e-20	PP1S97_246V6.1	6e-32	NA	NA		0.0238095	0.0166667		Mtr:"Transcription factor "
1562	scaffold_600501.1	2e-94	AT5G05340.1	9e-95	Bra020370.1-P	1e-97	GLYMA09G41450.1	3e-115	AES79782	6e-107	POPTR_0013s15050.1	8e-108	Solyc05g050880.2.1	9e-125	PGSC0003DMT400068341	4e-123	VIT_08s0058g00980.t01	2e-124	EMT02760	1e-98	BRADI4G44530.1	6e-98	Sb05g001030.1	7e-106	MLOC_1396.1	2e-99	OS11T0112200-01	3e-107	TRIUR3_22719-P1	3e-99	GRMZM2G025441_P01	5e-99	EFJ24595	1e-92	PP1S112_96V6.1	4e-77	EDP00040	4e-11		0.0238095	0.0166667		Mtr:"Peroxidase "
1563	fgenesh1_pm.C_scaffold_2000261	2e-119	AT1G61290.1	3e-117	Bra016846.1-P	1e-116	GLYMA15G07360.1	4e-120	AES63695	1e-124	POPTR_0004s03540.1	2e-122	Solyc10g008570.2.1	4e-140	PGSC0003DMT400035739	1e-136	VIT_12s0059g02060.t01	2e-145	EMT29769	2e-100	BRADI1G37150.1	1e-107	Sb10g022930.1	6e-107	MLOC_2944.1	5e-103	OS06T0590500-01	4e-111	TRIUR3_25934-P1	4e-105	GRMZM2G095441_P01	1e-109	EFJ11696	8e-80	PP1S59_154V6.1	5e-81	EDP08892	2e-56		0.0238095	0.0166667		Mtr:"Syntaxin-124 "
1564	fgenesh1_pg.C_scaffold_3002169	4e-47	AT3G22640.1	2e-46	Bra023813.1-P	2e-45	GLYMA02G16440.1	2e-115	AES60861	1e-102	POPTR_0006s00440.1	2e-124	Solyc09g065470.2.1	3e-120	PGSC0003DMT400049823	1e-105	VIT_07s0151g00630.t01	2e-118	EMT20973	8e-60	BRADI1G13040.1	1e-51	Sb01g012640.1	3e-77	MLOC_59994.1	6e-60	OS03T0793700-01	4e-60	TRIUR3_05089-P1	8e-62	GRMZM2G067919_P02	3e-78	EFJ09997	9e-29	NA	NA	NA	NA		0.0238095	0.0166667		Mtr:"Vicilin-like antimicrobial peptides 2-2 "
1572	fgenesh2_kg.7__3587__AT5G38280.1	4e-105	AT5G38280.1	1e-105	Bra034041.1-P	6e-104	GLYMA13G09794.1	8e-140	AES75450	3e-136	POPTR_0015s02040.1	4e-169	Solyc02g079610.2.1	3e-178	PGSC0003DMT400053861	3e-180	VIT_16s0098g00240.t01	3e-157	EMT14012	3e-115	BRADI2G01180.1	1e-112	Sb03g008150.1	2e-115	MLOC_55753.8	5e-112	OS01T0113800-01	6e-118	TRIUR3_11413-P1	2e-112	GRMZM2G034611_P01	5e-113	EFJ18988	1e-75	PP1S160_110V6.1	3e-74	EDP03484	1e-35		0.0238095	0.0166667		Mtr:"Kinase-like protein "
1580	fgenesh2_kg.6__3471__AT4G02340.1	2e-44	AT4G02340.1	3e-44	Bra036275.1-P	3e-45	GLYMA12G12800.2	6e-132	AES84765	7e-65	POPTR_0481s00200.1	2e-141	Solyc02g078570.2.1	2e-69	PGSC0003DMT400055784	2e-117	VIT_12s0059g00210.t01	3e-122	EMT09960	4e-97	BRADI4G12070.1	5e-93	Sb05g003700.1	3e-97	MLOC_54916.3	1e-91	OS10T0498500-00	7e-102	TRIUR3_23186-P1	5e-101	GRMZM2G032910_P02	2e-93	EFJ24766	1e-66	PP1S10_4V6.1	4e-49	EDP07860	8e-08		0.0238095	0.0166667		Mtr:"Epoxide hydrolase "
1584	fgenesh2_kg.8__1267__AT5G53750.1	2e-98	AT5G53750.1	1e-97	Bra029056.1-P	1e-92	GLYMA13G31460.1	4e-165	AES63777	9e-156	POPTR_0004s04120.1	6e-180	Solyc02g078480.2.1	7e-165	PGSC0003DMT400057642	4e-166	VIT_00s0587g00030.t01	1e-156	EMT03934	2e-52	BRADI3G30017.1	1e-68	Sb04g027220.1	7e-54	MLOC_8151.2	9e-65	OS10T0499400-01	2e-67	TRIUR3_03650-P1	1e-66	GRMZM2G032648_P01	2e-73	EFJ17089	1e-69	PP1S104_110V6.1	9e-67	NA	NA		0.0238095	0.0166667		Mtr:"CBS "
1595	fgenesh2_kg.7__2892__AT4G14465.1	2e-72	AT4G14465.1	7e-75	Bra040184.1-P	7e-78	GLYMA10G31020.1	1e-130	AES61181	1e-93	POPTR_0013s04170.1	4e-87	Solyc11g006090.1.1	3e-87	PGSC0003DMT400073795	2e-91	VIT_14s0081g00670.t01	3e-94	EMT17541	4e-30	BRADI4G38870.1	6e-65	Sb04g009050.1	9e-59	MLOC_59134.1	2e-64	OS06T0136900-01	2e-61	TRIUR3_00437-P1	1e-70	GRMZM2G173479_P01	1e-66	EFJ29702	4e-56	PP1S79_150V6.1	6e-57	NA	NA		0.0238095	0.0166667		Mtr:"DNA-binding protein "
1596	fgenesh2_kg.8__1631__AT5G57180.2	8e-77	AT5G57180.2	1e-73	Bra013939.1-P	8e-75	GLYMA13G00520.1	2e-109	AES92251	0	POPTR_0018s13890.1	1e-100	Solyc07g008540.2.1	1e-122	PGSC0003DMT400059171	1e-130	VIT_11s0103g00760.t01	2e-125	EMT12233	2e-24	BRADI3G03770.1	5e-42	Sb04g003470.1	3e-57	MLOC_69238.2	4e-31	OS02T0148000-01	3e-47	TRIUR3_09543-P1	6e-26	GRMZM2G062885_P01	2e-53	EFJ36969	1e-20	PP1S3_491V6.1	3e-22	EDO97924	2e-08		0.0238095	0.0166667		Mtr:"Zinc finger protein CONSTANS-like protein "
1602	fgenesh2_kg.5__1444__AT3G51000.1	1e-66	AT3G51000.1	4e-67	Bra036276.1-P	2e-66	GLYMA13G25040.2	1e-162	AES84765	1e-154	POPTR_0011s04780.1	1e-161	Solyc02g078570.2.1	5e-146	PGSC0003DMT400057633	8e-145	VIT_00s0370g00060.t01	4e-161	EMT09959	4e-121	BRADI4G12070.1	4e-117	Sb05g003700.1	5e-120	MLOC_54916.3	2e-118	OS10T0498200-01	1e-117	TRIUR3_19101-P1	2e-107	GRMZM2G032910_P02	2e-117	EFJ13514	1e-82	PP1S10_4V6.1	1e-73	EDP03303	2e-08		0.0238095	0.0166667		Mtr:"Epoxide hydrolase "
1605	fgenesh2_kg.3__1621__AT3G13610.1	9e-88	AT3G13610.1	1e-87	Bra027412.1-P	3e-87	GLYMA08G41980.2	6e-140	AES69971	3e-126	POPTR_0001s04410.1	1e-101	Solyc11g072100.1.1	3e-109	PGSC0003DMT400070466	2e-113	VIT_06s0004g00760.t01	1e-97	EMT07554	6e-38	BRADI3G16110.1	7e-36	Sb06g002930.1	2e-35	MLOC_73240.1	2e-41	OS01T0832600-01	6e-35	TRIUR3_16182-P1	1e-38	GRMZM2G050234_P01	9e-35	EFJ14992	3e-42	PP1S287_51V6.4	5e-32	NA	NA		0.0238095	0.0166667		Mtr:"Flavonol synthase/flavanone 3-hydroxylase "
1615	scaffold_500273.1	5e-107	AT2G03090.1	1e-104	Bra004392.1-P	2e-105	GLYMA19G02810.1	5e-111	AES89935	2e-107	POPTR_0017s12150.1	1e-112	Solyc02g088100.2.1	2e-120	PGSC0003DMT400003608	1e-116	VIT_14s0108g01020.t01	6e-123	EMT15113	4e-84	BRADI2G22290.1	3e-98	Sb03g038290.1	3e-96	MLOC_63724.2	2e-93	OS05T0477600-01	1e-96	TRIUR3_20249-P1	6e-83	GRMZM2G361064_P01	2e-95	EFJ16958	2e-92	PP1S52_107V6.1	1e-87	EDP06621	6e-10		0.0238095	0.0166667		Mtr:"Expansin "
1630	fgenesh2_kg.3__2506__AT3G22970.1	5e-122	AT3G22970.1	6e-123	Bra033896.1-P	9e-120	GLYMA02G16140.1	2e-151	AES60796	3e-144	POPTR_0002s04710.1	6e-175	Solyc09g082980.2.1	1e-146	PGSC0003DMT400015576	4e-149	VIT_05s0020g04500.t01	0	EMT03225	1e-83	BRADI1G05500.1	1e-84	Sb01g005190.1	6e-86	MLOC_14311.2	2e-87	OS03T0796600-01	2e-80	TRIUR3_11720-P1	1e-34	GRMZM2G080034_P02	2e-79	EFJ38392	1e-56	PP1S293_101V6.2	1e-69	EDO99594	3e-10		0.0238095	0.0166667		Zma:"est|omrna|protein"
1634	fgenesh2_kg.6__2952__AT4G09670.1	7e-119	AT4G09670.1	1e-118	Bra000688.1-P	4e-120	GLYMA18G04830.1	9e-178	AES70921	3e-158	POPTR_0017s02250.1	0	Solyc11g011840.1.1	3e-175	PGSC0003DMT400034501	1e-177	VIT_18s0001g01380.t01	5e-131	EMT23800	1e-106	BRADI1G07560.1	2e-116	Sb01g022480.1	2e-117	MLOC_17775.1	2e-95	OS10T0403700-00	3e-110	TRIUR3_22497-P1	2e-94	GRMZM2G409133_P01	2e-115	EFJ30998	1e-104	PP1S10_392V6.4	2e-95	EDO98192	4e-13		0.0238095	0.0166667		Mtr:"Oxidoreductase, putative "
1637	fgenesh2_kg.7__3399__AT5G40250.1	6e-108	AT5G40250.1	5e-108	Bra025597.1-P	8e-101	GLYMA08G39940.1	8e-121	AES96231	3e-110	POPTR_0017s10860.1	1e-114	Solyc05g005790.2.1	3e-176	PGSC0003DMT400010570	1e-167	VIT_01s0026g00300.t01	0	EMT21055	9e-67	BRADI1G44990.1	4e-94	Sb04g028200.1	3e-94	MLOC_51995.1	1e-82	OS02T0743100-00	2e-95	TRIUR3_04861-P1	1e-55	GRMZM2G003725_P01	1e-92	EFJ20509	2e-26	PP1S166_91V6.1	2e-44	EDO99521	2e-11		0.0238095	0.0166667		Mtr:"RING finger protein "
1639	Al_scaffold_0006_847	3e-120	AT5G09430.1	7e-120	Bra006021.1-P	4e-119	GLYMA13G01770.1	1e-158	AES98081	1e-143	POPTR_0002s09760.1	2e-164	Solyc04g074220.2.1	1e-160	PGSC0003DMT400016406	3e-162	VIT_18s0001g05710.t01	1e-153	EMT26431	3e-60	BRADI1G60810.1	9e-90	Sb01g033640.1	1e-87	MLOC_38514.1	1e-57	OS07T0622700-01	7e-91	TRIUR3_12999-P1	5e-54	GRMZM2G426511_P01	5e-86	EFJ24350	4e-67	PP1S192_84V6.2	1e-53	EDP07860	2e-06		0.0238095	0.0166667		Mtr:"Leucine-rich repeat-containing protein "
1658	scaffold_101888.1	4e-121	AT1G17020.1	1e-122	Bra026693.1-P	5e-121	GLYMA02G13830.1	5e-175	AES97547	4e-132	POPTR_0001s39060.1	2e-132	Solyc02g071430.2.1	1e-180	PGSC0003DMT400007963	8e-175	VIT_10s0003g02450.t01	3e-145	EMT24263	4e-91	BRADI1G78520.1	1e-91	Sb03g045170.1	6e-89	MLOC_56587.4	1e-87	OS01T0351800-01	1e-90	TRIUR3_03078-P1	3e-90	GRMZM2G025870_P01	3e-88	EFJ13589	1e-78	PP1S287_51V6.4	2e-65	EDP08138	8e-21		0.0238095	0.0166667		Mtr:"SRG1-like protein "
1665	scaffold_803383.1	6e-114	AT5G67260.1	2e-114	Bra012146.1-P	2e-112	GLYMA17G18360.1	2e-169	AES73342	1e-114	POPTR_0005s18550.1	0	Solyc01g107730.2.1	6e-149	PGSC0003DMT400066557	4e-150	VIT_03s0180g00040.t01	3e-153	EMT26539	5e-48	BRADI3G58300.1	3e-52	Sb04g033870.1	1e-50	MLOC_81160.1	2e-49	OS07T0620800-01	1e-47	TRIUR3_17837-P1	4e-49	GRMZM2G075117_P02	2e-51	EFJ16284	2e-47	PP1S24_216V6.1	5e-54	EDO98587	4e-13		0.0238095	0.0166667		Sly:"CycD3;2 protein "
1670	scaffold_700433.1	7e-89	AT4G36730.2	3e-89	Bra011701.1-P	9e-89	GLYMA02G06550.5	2e-140	AET03956	4e-155	POPTR_0007s12460.1	1e-117	Solyc02g062950.2.1	1e-125	PGSC0003DMT400032960	2e-146	VIT_18s0001g12120.t01	4e-126	EMT28127	1e-47	BRADI4G39630.1	4e-53	Sb09g028990.1	2e-48	MLOC_6711.2	1e-48	OS05T0569300-01	5e-50	TRIUR3_18117-P1	7e-59	GRMZM2G074373_P02	1e-55	EFJ09801	3e-26	PP1S33_301V6.2	4e-50	NA	NA		0.0238095	0.0166667		Mtr:"G-box binding factor "
1673	fgenesh2_kg.7__1070__AT4G31080.1	1e-125	AT4G31080.1	5e-126	Bra010257.1-P	1e-113	GLYMA17G29620.1	3e-128	AES73773	2e-131	POPTR_0006s29570.1	8e-142	Solyc04g064810.2.1	5e-171	PGSC0003DMT400063935	1e-146	VIT_00s0215g00090.t01	0	EMT01193	2e-98	BRADI3G49400.1	1e-104	Sb04g026710.1	9e-110	MLOC_23723.1	7e-78	OS02T0631000-01	2e-102	TRIUR3_27136-P1	7e-88	GRMZM2G153332_P01	8e-109	EFJ38603	3e-40	PP1S171_32V6.2	1e-83	EDP06076	9e-09		0.0238095	0.0166667		Mtr:"Protein lunapark "
1678	scaffold_701344.1	1e-77	AT4G29100.1	7e-79	Bra011083.1-P	1e-76	GLYMA07G09180.3	7e-131	AES85026	5e-101	POPTR_0018s09060.1	4e-108	Solyc07g020960.2.1	7e-102	PGSC0003DMT400013045	7e-107	VIT_11s0016g03560.t01	3e-123	EMT20268	1e-29	BRADI2G31870.1	7e-62	Sb04g010670.1	8e-57	MLOC_63862.2	1e-63	OS05T0228400-02	5e-64	TRIUR3_23381-P1	7e-31	GRMZM2G030123_P01	1e-59	EFJ16130	1e-33	PP1S173_83V6.1	3e-10	NA	NA		0.0238095	0.0166667		Mtr:"Transcription factor bHLH68 "
1680	scaffold_700419.1	1e-90	AT4G36830.1	6e-88	Bra015876.1-P	7e-87	GLYMA02G06620.1	1e-108	AET03975	4e-102	POPTR_0007s12290.1	7e-96	Solyc02g089860.1.1	1e-99	PGSC0003DMT400075012	1e-98	VIT_04s0023g01140.t01	1e-104	EMT09827	2e-10	BRADI4G00770.1	8e-56	Sb08g022910.1	9e-57	MLOC_11752.1	3e-25	OS12T0635700-01	1e-56	TRIUR3_01048-P1	4e-11	GRMZM2G133793_P01	8e-69	EFJ18881	3e-45	PP1S341_37V6.1	6e-43	NA	NA		0.0238095	0.0166667		Stu:"GNS1/SUR4 membrane family protein"
1689	fgenesh1_pg.C_scaffold_7001381	4e-118	AT4G25810.1	2e-118	Bra013922.1-P	1e-117	GLYMA09G07070.1	8e-147	AES65396	1e-132	POPTR_0006s07060.1	1e-124	Solyc07g009380.2.1	5e-133	PGSC0003DMT400036329	7e-125	VIT_11s0052g01200.t01	3e-127	EMT07366	6e-114	BRADI1G33840.1	3e-112	Sb10g028580.1	2e-112	MLOC_18499.1	3e-110	OS06T0697000-02	8e-113	TRIUR3_09392-P1	2e-111	GRMZM2G166944_P01	6e-111	EFJ14399	2e-85	PP1S168_29V6.1	3e-81	NA	NA		0.0238095	0.0166667		Gma:"Xyloglucan endotransglycosylase "
1716	Al_scaffold_0001_2309	4e-98	AT1G22030.1	1e-94	Bra016391.1-P	5e-99	GLYMA08G13390.1	6e-132	AES63268	2e-126	POPTR_0001s21940.1	3e-155	Solyc01g104010.2.1	4e-132	PGSC0003DMT400061093	3e-126	VIT_12s0034g02370.t01	5e-134	EMT16172	1e-87	BRADI3G13190.1	8e-87	Sb07g000580.1	3e-54	MLOC_28603.2	6e-87	OS01T0875000-01	9e-60	TRIUR3_20698-P1	6e-72	GRMZM2G342963_P01	2e-65	NA	NA	PP1S166_53V6.1	7e-18	NA	NA		0.0238095	0.0166667		Osa:"Note=Conserved hypothetical protein., Transcript_evidence=AK058560 (DDBJ, Best hit), ORF_evidence=A2WXI0 (UniProt), NIAS_FLcDNA=001-017-D09,"
1729	fgenesh2_kg.4__1463__AT2G34430.1	1e-104	AT1G29930.1	2e-106	Bra030182.1-P	2e-107	GLYMA16G27995.1	4e-114	AES75385	6e-129	POPTR_0005s26080.1	8e-111	Solyc03g005780.1.1	8e-118	PGSC0003DMT400034899	4e-117	VIT_12s0028g00320.t01	3e-112	EMT29002	3e-114	BRADI2G16290.1	3e-115	Sb03g027040.1	7e-113	MLOC_81109.1	2e-116	OS01T0600900-02	5e-110	TRIUR3_00894-P1	1e-115	AC207722.2_FGP009	4e-112	EFJ38033	9e-104	PP1S182_81V6.1	3e-104	EDO96390	2e-87		0.0238095	0.0166667		Mtr:"Chlorophyll a-b binding protein 3C-like protein "
1747	fgenesh2_kg.6__659__AT5G07050.1	4e-53	AT1G09380.1	6e-53	Bra020026.1-P	3e-56	GLYMA14G36825.1	3e-147	AES68919	2e-152	POPTR_0012s00780.1	2e-148	Solyc03g080070.2.1	2e-134	PGSC0003DMT400001491	3e-97	VIT_04s0044g00380.t01	2e-60	EMT03818	2e-81	BRADI1G29097.1	8e-77	Sb08g001220.1	4e-78	MLOC_10313.1	1e-88	OS12T0288000-02	3e-89	TRIUR3_25037-P1	6e-82	GRMZM2G063390_P01	6e-74	EFJ36166	2e-43	PP1S40_160V6.2	4e-36	NA	NA		0.0238095	0.0166667		Mtr:"Auxin-induced protein 5NG4 "
1750	fgenesh2_kg.7__2402__AT4G18910.1	4e-106	AT4G18910.1	2e-104	Bra012567.1-P	3e-106	GLYMA05G29510.1	2e-122	AET04339	1e-121	POPTR_0011s06770.1	4e-113	Solyc03g005980.2.1	2e-119	PGSC0003DMT400071510	6e-120	VIT_10s0003g01830.t01	3e-123	EMT30274	8e-95	BRADI3G08930.1	1e-100	Sb04g008360.1	5e-100	MLOC_38945.1	2e-72	OS02T0232900-01	2e-100	TRIUR3_13719-P1	9e-66	GRMZM2G126582_P01	5e-94	EFJ36013	2e-65	PP1S91_35V6.1	7e-65	EDP03056	1e-16		0.0238095	0.0166667		Stu:"Aquaporin NIP1.1"
1752	fgenesh2_kg.7__1545__AT4G26890.1	2e-109	AT5G55090.1	2e-112	Bra028991.1-P	1e-113	GLYMA09G00800.2	4e-144	AES67203	2e-124	POPTR_0021s00300.1	4e-177	Solyc07g051930.1.1	3e-169	PGSC0003DMT400038861	6e-173	VIT_12s0059g00870.t01	1e-163	EMT09877	2e-76	BRADI3G10887.1	1e-94	Sb03g032150.1	2e-79	MLOC_56670.1	2e-82	OS02T0322400-00	3e-98	TRIUR3_21311-P1	1e-56	GRMZM2G404078_P01	2e-81	EFJ31654	2e-81	PP1S100_149V6.1	1e-84	EDP07929	2e-60		0.0238095	0.0166667		Mtr:"Mitogen-activated protein kinase kinase kinase A; Protein kinase "
1753	scaffold_100066.1	8e-101	AT1G01720.1	1e-101	Bra033239.1-P	5e-99	GLYMA05G32850.1	2e-107	AES72289	1e-108	POPTR_0007s04780.1	4e-121	Solyc04g009440.2.1	3e-143	PGSC0003DMT400082472	5e-140	VIT_07s0031g02610.t01	4e-163	EMT29472	1e-87	BRADI2G57100.1	1e-97	Sb03g041920.1	2e-96	MLOC_59162.1	6e-98	OS01T0884300-01	8e-96	TRIUR3_14109-P1	1e-75	GRMZM2G014653_P01	5e-94	EFJ07841	2e-69	PP1S140_93V6.1	4e-71	NA	NA		0.0238095	0.0166667		Gma:"NAC domain protein "
1755	scaffold_101975.1	3e-115	AT1G17710.1	3e-113	Bra016591.1-P	7e-115	GLYMA15G02660.1	3e-138	AES67880	3e-139	POPTR_0008s20130.1	1e-127	Solyc06g062550.2.1	8e-141	PGSC0003DMT400012353	7e-144	VIT_09s0002g02460.t01	5e-134	EMT33032	8e-105	BRADI2G48420.1	5e-102	Sb03g033100.1	6e-101	MLOC_67686.1	1e-106	OS01T0720400-01	4e-97	TRIUR3_14671-P1	2e-83	GRMZM2G015908_P01	1e-97	EFJ22074	7e-62	PP1S17_323V6.1	1e-66	EDP03783	9e-15		0.0238095	0.0166667		Mtr:"Pyridoxal phosphate phosphatase PHOSPHO2 "
1759	fgenesh2_kg.7__1736__AT4G25300.1	2e-122	AT1G17020.1	5e-122	Bra026693.1-P	1e-120	GLYMA15G09670.1	4e-162	AES85543	4e-129	POPTR_0001s36520.1	6e-175	Solyc02g071490.2.1	3e-165	PGSC0003DMT400018663	3e-166	VIT_10s0003g02290.t01	3e-178	EMT24263	4e-96	BRADI1G36310.1	2e-90	Sb03g045170.1	3e-94	MLOC_55123.1	8e-93	OS10T0558200-00	4e-89	TRIUR3_03078-P1	9e-95	GRMZM2G025870_P01	2e-92	EFJ19215	3e-86	PP1S287_51V6.4	3e-72	EDP08138	4e-26		0.0238095	0.0166667		Mtr:"Protein SRG1 "
1766	scaffold_304414.1	6e-73	AT2G20760.1	2e-69	Bra031138.1-P	5e-67	GLYMA13G31500.1	7e-97	AES84521	2e-101	POPTR_0004s04020.2	1e-144	Solyc02g078540.2.1	4e-93	PGSC0003DMT400057639	3e-91	VIT_00s0370g00020.t01	1e-101	EMT04210	4e-50	BRADI1G29300.1	3e-63	Sb10g031240.1	5e-63	MLOC_54430.1	1e-42	OS06T0731800-01	1e-58	TRIUR3_17128-P1	8e-51	GRMZM2G112805_P01	5e-62	EFJ11974	3e-47	PP1S87_57V6.1	1e-45	EDP00193	5e-08		0.0238095	0.0166667		Osa:"Note=Clathrin light chain family protein., Transcript_evidence=AK069288 (DDBJ, Best hit), ORF_evidence=Q259D4 (UniProt), NIAS_FLcDNA=J023014P04,"
1778	fgenesh2_kg.1__3812__AT1G45688.1	6e-100	AT1G45688.1	3e-100	Bra040257.1-P	7e-101	GLYMA05G34200.1	3e-145	AET05524	2e-120	POPTR_0002s12620.1	1e-111	Solyc04g078750.2.1	9e-126	PGSC0003DMT400020549	8e-128	VIT_18s0001g10360.t01	5e-107	EMT30475	1e-52	BRADI5G27260.1	6e-83	Sb06g033890.1	1e-85	MLOC_6459.2	4e-76	OS04T0689500-02	3e-92	TRIUR3_30260-P1	6e-58	GRMZM2G081957_P02	3e-80	EFJ31735	3e-47	PP1S126_137V6.1	3e-31	NA	NA		0.0238095	0.0166667		Osa:"Note=Similar to H0814G11.12 protein., Transcript_evidence=AK060983 (DDBJ, Best hit), ORF_evidence=Q00RM8 (UniProt), NIAS_FLcDNA=006-203-A12,"
1781	scaffold_200405.1	8e-54	AT4G27250.1	2e-54	Bra019062.1-P	5e-52	GLYMA19G44360.1	2e-170	AES63790	3e-165	POPTR_0001s10460.1	6e-120	Solyc10g009540.1.1	2e-117	PGSC0003DMT400051197	2e-157	VIT_15s0046g01170.t01	2e-161	EMT31508	2e-96	BRADI1G22270.1	3e-101	Sb02g038530.1	5e-100	MLOC_57004.1	8e-107	OS07T0601100-01	9e-101	TRIUR3_27721-P1	4e-92	GRMZM2G131243_P02	3e-99	EFJ26751	4e-45	PP1S114_126V6.1	1e-39	EDO96977	2e-30		0.0238095	0.0166667		Mtr:"Dihydroflavonol-4-reductase "
1782	fgenesh1_pg.C_scaffold_3001981	8e-57	AT3G20640.1	2e-66	Bra035761.1-P	2e-73	GLYMA12G34490.1	2e-134	AES66795	0	POPTR_0011s13320.1	6e-120	Solyc07g063830.2.1	4e-122	PGSC0003DMT400049504	5e-126	VIT_19s0014g04670.t01	2e-138	EMT02903	5e-52	BRADI5G22920.1	4e-50	Sb03g036670.1	2e-50	MLOC_37666.2	2e-49	OS04T0631600-01	5e-44	TRIUR3_00968-P1	5e-48	GRMZM2G440529_P01	5e-51	EFJ16130	7e-36	PP1S167_124V6.1	3e-09	NA	NA		0.0238095	0.0166667		Mtr:"Transcription factor bHLH123 "
1792	fgenesh1_pg.C_scaffold_7000413	6e-47	AT4G35890.1	1e-44	Bra010506.1-P	4e-49	GLYMA04G02405.1	0	AES74050	3e-142	POPTR_0005s26500.1	8e-69	Solyc04g081820.2.1	7e-129	PGSC0003DMT400025768	8e-127	VIT_18s0001g14900.t01	2e-135	EMT16061	5e-35	BRADI2G09860.1	2e-39	Sb03g010440.1	2e-43	MLOC_69887.2	8e-38	OS01T0266000-01	1e-37	TRIUR3_34484-P1	1e-19	GRMZM2G140339_P01	4e-32	EFJ30495	9e-28	PP1S138_131V6.1	1e-37	EDP05613	3e-22		0.0238095	0.0166667		Mtr:"NAD(P)H-quinone oxidoreductase chain "
1812	scaffold_502165.1	3e-78	AT2G18090.1	6e-76	Bra036836.1-P	8e-80	GLYMA11G07881.1	0	AES95073	2e-161	POPTR_0005s11920.1	2e-85	Solyc03g033630.2.1	3e-170	PGSC0003DMT400058049	6e-175	VIT_04s0023g02950.t01	7e-81	EMT23842	1e-67	BRADI3G30620.1	6e-68	Sb01g017290.1	2e-45	MLOC_4008.3	2e-60	OS09T0530500-01	8e-65	TRIUR3_14319-P1	1e-51	GRMZM2G393471_P01	3e-67	EFJ27570	5e-45	PP1S258_72V6.1	3e-17	NA	NA		0.0238095	0.0166667		Mtr:"Zinc finger CCCH domain-containing protein "
1819	scaffold_101094.1	3e-40	AT1G10380.1	9e-41	Bra019939.1-P	5e-40	GLYMA01G04670.1	8e-44	AES96452	5e-44	POPTR_0010s16600.1	3e-141	Solyc05g012280.2.1	5e-127	PGSC0003DMT400072926	1e-76	VIT_01s0011g00490.t01	5e-126	EMT10513	8e-25	BRADI3G39960.1	3e-21	Sb0014s005110.1	8e-24	MLOC_74271.2	3e-26	OS06T0364500-01	4e-27	TRIUR3_03123-P1	4e-08	GRMZM2G112894_P01	4e-25	EFJ16668	6e-13	NA	NA	NA	NA		0.0238095	0.0166667		Mtr:"Wall-associated receptor kinase-like protein "
1831	scaffold_100018.1	7e-112	AT2G35680.1	4e-111	Bra017303.1-P	7e-109	GLYMA05G05010.6	2e-124	AES90865	1e-122	POPTR_0002s13750.1	5e-167	Solyc10g039280.1.1	4e-134	PGSC0003DMT400011042	2e-135	VIT_00s0341g00010.t01	2e-151	EMT07942	1e-100	BRADI2G49300.1	3e-89	Sb01g028980.1	2e-102	MLOC_37833.1	8e-95	OS10T0561900-02	5e-101	TRIUR3_08073-P1	2e-46	GRMZM2G119079_P01	5e-102	EFJ26857	2e-75	PP1S18_297V6.1	3e-52	EDP01829	9e-08		0.0238095	0.0166667		Mtr:"Protein-tyrosine phosphatase mitochondrial "
1833	Al_scaffold_0005_1561	3e-91	AT5G39660.2	7e-89	Bra018141.1-P	1e-84	GLYMA07G35690.1	0	AES89945	7e-161	POPTR_0008s08740.1	4e-133	Solyc03g115940.2.1	2e-155	PGSC0003DMT400050273	2e-161	VIT_01s0026g02580.t01	7e-141	EMT08945	2e-74	BRADI2G09720.1	8e-77	Sb01g045840.1	1e-77	MLOC_56598.1	3e-79	OS03T0169600-01	7e-75	TRIUR3_07552-P1	4e-75	GRMZM2G138455_P01	1e-70	EFJ08555	5e-44	PP1S385_53V6.1	1e-41	EDP00610	2e-29		0.0238095	0.0166667		Mtr:"Dof zinc finger protein DOF1.10 "
1834	fgenesh2_kg.1__2378__AT1G21880.2	3e-73	AT1G21880.2	1e-71	Bra017956.1-P	7e-72	GLYMA08G04560.1	9e-169	AES71295	4e-75	POPTR_0005s19910.1	4e-77	Solyc03g119550.1.1	4e-150	PGSC0003DMT400014360	1e-168	VIT_18s0001g03080.t01	4e-74	EMT23890	6e-26	BRADI1G46200.1	7e-67	Sb10g006860.1	3e-69	MLOC_24404.1	6e-55	OS09T0452200-02	2e-56	TRIUR3_26587-P1	1e-33	GRMZM2G048194_P01	9e-68	EFJ22796	9e-53	PP1S45_254V6.1	5e-15	NA	NA		0.0238095	0.0166667		Mtr:"LysM domain-containing GPI-anchored protein "
1842	fgenesh2_kg.7__840__AT4G32890.1	1e-82	AT4G32890.1	2e-81	Bra009864.1-P	6e-83	GLYMA07G01960.2	0	AET01478	9e-149	POPTR_0006s25410.1	4e-107	Solyc08g066510.2.1	9e-119	PGSC0003DMT400074935	8e-117	VIT_09s0002g03750.t01	3e-136	EMT09679	3e-31	BRADI2G49620.1	3e-66	Sb03g034360.1	1e-73	MLOC_58725.1	2e-73	OS01T0745700-01	9e-71	TRIUR3_22272-P1	4e-32	AC202864.3_FGP002	1e-69	EFJ31776	7e-31	PP1S241_7V6.1	2e-53	EDP09288	5e-12		0.0238095	0.0166667		Mtr:"GATA transcription factor "
1847	fgenesh2_kg.5__2566__AT3G61060.2	3e-113	AT3G61060.1	5e-112	Bra014456.1-P	2e-111	GLYMA05G03500.1	2e-121	AES62555	2e-115	POPTR_0003s12190.1	6e-122	Solyc08g080360.2.1	5e-145	PGSC0003DMT400058590	2e-147	VIT_16s0100g00520.t01	6e-149	EMT21879	6e-103	BRADI3G31520.1	3e-110	Sb01g031190.1	7e-107	MLOC_52708.1	8e-103	OS03T0116700-01	4e-109	TRIUR3_23573-P1	2e-101	GRMZM2G060257_P02	6e-104	EFJ16296	4e-36	PP1S106_35V6.1	1e-40	NA	NA		0.0238095	0.0166667		Mtr:"F-box family protein "
1861	fgenesh2_kg.8__1404__AT5G55050.1	2e-67	AT5G55050.1	8e-68	Bra028996.1-P	1e-69	GLYMA02G04910.1	6e-100	AET03683	1e-100	POPTR_0004s18720.1	2e-169	Solyc01g111960.2.1	3e-161	PGSC0003DMT400047999	2e-165	VIT_03s0038g03580.t01	9e-160	EMT13101	9e-85	BRADI3G01797.1	2e-97	Sb04g032260.2	3e-101	MLOC_19178.2	1e-83	OS02T0669000-01	7e-99	TRIUR3_10080-P1	4e-91	GRMZM2G073770_P01	1e-97	EFJ38044	4e-61	PP1S67_57V6.1	1e-62	NA	NA		0.0238095	0.0166667		Mtr:"GDSL esterase/lipase "
1863	fgenesh2_kg.5__3__AT2G01060.1	2e-101	AT2G01060.1	2e-100	Bra014348.1-P	4e-98	GLYMA09G02040.3	3e-132	AES64622	4e-123	POPTR_0006s00290.1	3e-178	Solyc11g067280.1.1	7e-132	PGSC0003DMT400019099	8e-147	VIT_00s0475g00040.t01	3e-159	EMT16677	9e-83	BRADI4G27620.1	3e-83	Sb02g020700.1	2e-89	MLOC_60074.4	2e-83	OS09T0299200-01	6e-96	TRIUR3_29870-P1	2e-82	GRMZM2G173943_P02	3e-89	EFJ15358	3e-54	PP1S226_24V6.1	3e-60	EDO97997	2e-22		0.0238095	0.0166667		Mtr:"Two-component response regulator EHD1 "
1868	scaffold_702270.1	5e-90	AT4G21470.1	3e-89	Bra019139.1-P	2e-41	GLYMA13G36701.1	2e-179	AES90428	1e-90	POPTR_0002s07770.5	1e-93	Solyc07g053270.2.1	2e-165	PGSC0003DMT400052621	2e-169	VIT_12s0028g02210.t01	3e-173	EMT12967	2e-102	BRADI2G50350.1	4e-103	Sb03g035060.1	9e-97	MLOC_63871.1	2e-105	OS10T0464400-01	5e-91	TRIUR3_32246-P1	3e-100	GRMZM2G135586_P01	5e-103	EFJ11705	2e-85	PP1S79_94V6.1	1e-76	EDP05064	1e-37		0.0238095	0.0166667		Stu:"2-deoxyglucose-6-phosphate phosphatase"
1869	fgenesh2_kg.3__2338__AT3G21175.1	2e-60	AT3G21175.2	2e-63	Bra023900.1-P	6e-65	GLYMA04G10340.1	1e-144	AES73138	7e-130	POPTR_0002s11140.1	3e-178	Solyc04g076530.2.1	5e-131	PGSC0003DMT400024207	3e-137	VIT_18s0001g07730.t01	3e-152	EMT16558	2e-50	BRADI1G12330.1	4e-58	Sb01g011840.1	5e-57	MLOC_57142.6	8e-52	OS03T0684000-01	5e-58	TRIUR3_11107-P1	4e-56	GRMZM2G058479_P02	9e-55	EFJ14282	1e-65	PP1S68_204V6.2	1e-69	EDO99677	5e-06		0.0238095	0.0166667		Mtr:"Two-component response regulator-like PRR37 "
1872	fgenesh2_kg.3__821__AT3G07820.1	4e-100	AT3G07840.1	2e-100	Bra001268.1-P	2e-99	GLYMA14G00930.1	7e-131	AET00957	1e-167	POPTR_0019s09500.1	1e-114	Solyc07g044870.2.1	1e-161	PGSC0003DMT400002451	7e-168	VIT_12s0028g01270.t01	3e-114	EMT33862	3e-84	BRADI1G36100.1	9e-85	Sb10g024020.1	1e-83	MLOC_12929.1	7e-85	OS06T0611400-01	1e-74	TRIUR3_13279-P1	4e-68	GRMZM2G153666_P02	5e-80	EFJ14561	8e-57	PP1S16_66V6.1	4e-52	NA	NA		0.0238095	0.0166667		Mtr:"Polygalacturonase "
1881	fgenesh2_kg.8__61__AT5G47370.1	4e-79	AT4G16780.1	3e-87	Bra040094.1-P	4e-83	GLYMA17G15380.1	2e-105	AES90870	3e-133	POPTR_0003s07760.2	2e-103	Solyc08g078300.2.1	2e-106	PGSC0003DMT400067540	3e-106	VIT_00s0299g00100.t01	9e-116	EMT18359	4e-49	BRADI3G33410.1	3e-55	Sb01g029000.1	4e-67	MLOC_54921.2	8e-62	OS10T0561800-01	4e-56	TRIUR3_22484-P1	8e-51	GRMZM2G148074_P01	3e-59	EFJ25068	5e-46	PP1S42_219V6.1	2e-61	NA	NA		0.0238095	0.0166667		Mtr:"Homeobox-leucine zipper protein "
1883	fgenesh2_kg.7__3175__AT5G37660.2	2e-91	AT5G37660.2	3e-90	Bra028135.1-P	7e-86	GLYMA02G41140.1	7e-124	AES99226	1e-113	POPTR_0004s08440.2	8e-108	Solyc11g011000.1.1	3e-114	PGSC0003DMT400040456	2e-119	VIT_14s0006g00250.t01	1e-114	EMT33589	2e-48	BRADI3G60010.1	2e-45	Sb06g023810.1	9e-52	MLOC_36445.1	2e-51	OS04T0537800-01	6e-56	TRIUR3_09987-P1	2e-14	GRMZM2G062471_P02	1e-51	EFJ17937	2e-19	NA	NA	NA	NA		0.0238095	0.0166667		Mtr:"Cysteine-rich repeat secretory protein "
1897	fgenesh2_kg.6__1152__AT5G11810.1	2e-95	AT5G11810.1	3e-95	Bra008935.1-P	1e-94	GLYMA17G34750.2	9e-113	AES59268	2e-142	POPTR_0006s24610.2	5e-116	Solyc11g070020.1.1	2e-135	PGSC0003DMT400065590	6e-138	VIT_04s0008g01340.t01	3e-140	EMT32840	7e-55	BRADI3G03130.2	1e-65	Sb04g002870.1	3e-71	MLOC_59736.3	1e-64	OS02T0135600-01	1e-67	TRIUR3_14301-P1	6e-58	GRMZM2G054706_P01	1e-70	EFJ29480	5e-46	PP1S21_419V6.1	2e-55	NA	NA		0.0238095	0.0166667		Osa:"Note=Conserved hypothetical protein., Transcript_evidence=AK069843 (DDBJ, Best hit), ORF_evidence=A2X0M4 (UniProt), NIAS_FLcDNA=J023034H09,"
1905	fgenesh2_kg.2__553__AT1G58122.1	2e-91	AT1G58120.1	7e-91	Bra027884.1-P	3e-92	GLYMA15G06220.2	5e-159	AES90613	7e-128	POPTR_0007s03500.1	0	Solyc01g105720.2.1	1e-161	PGSC0003DMT400083788	6e-166	VIT_12s0028g03930.t01	5e-168	EMT30745	2e-20	BRADI1G16730.1	2e-23	Sb02g043860.1	1e-22	MLOC_51066.2	1e-17	OS07T0620600-01	6e-51	TRIUR3_26284-P1	4e-16	GRMZM2G409128_P01	5e-23	NA	NA	PP1S140_26V6.1	9e-33	NA	NA		0.0238095	0.0166667		Osa:"Note=Conserved hypothetical protein., Transcript_evidence=AK070250 (DDBJ, Best hit), ORF_evidence=B9FU99 (UniProt), NIAS_FLcDNA=J023041I23,"
1913	scaffold_803383.1	1e-92	AT4G34160.1	2e-93	Bra034612.1-P	5e-100	GLYMA04G04460.1	5e-141	AES73342	1e-151	POPTR_0014s02310.1	2e-177	Solyc04g078470.2.1	1e-139	PGSC0003DMT400020648	1e-140	VIT_18s0001g09920.t01	2e-159	EMT15062	1e-50	BRADI3G58300.1	9e-56	Sb04g033870.1	6e-56	MLOC_52021.2	1e-52	OS09T0466100-01	6e-53	TRIUR3_17837-P1	4e-53	GRMZM2G075117_P02	2e-56	EFJ27122	2e-49	PP1S24_216V6.1	3e-62	EDP01727	6e-13		0.0238095	0.0166667		Sly:"CycD3;3 protein "
1917	fgenesh2_kg.3__2699__AT3G24800.1	2e-101	AT3G24800.1	2e-102	Bra013241.1-P	5e-99	GLYMA08G46900.1	5e-154	AES79144	8e-137	POPTR_0003s17710.1	0	Solyc09g091790.2.1	9e-152	PGSC0003DMT400076293	3e-157	VIT_07s0005g06360.t01	4e-162	EMT18664	8e-59	BRADI3G49030.1	2e-88	Sb04g026340.1	4e-49	MLOC_59602.1	9e-87	OS02T0621500-01	7e-95	TRIUR3_30480-P1	4e-54	GRMZM2G362883_P02	5e-85	EFJ37628	2e-07	PP1S257_58V6.1	2e-74	EDP07531	2e-32		0.0238095	0.0166667		Mtr:"E3 ubiquitin-protein ligase PRT1 "
1919	fgenesh1_pm.C_scaffold_7002113	6e-101	AT4G16260.1	1e-101	Bra033549.1-P	2e-100	GLYMA11G10080.1	9e-110	AES89519	6e-157	POPTR_0001s26210.1	1e-107	Solyc01g008610.2.1	2e-146	PGSC0003DMT400027167	8e-151	VIT_05s0077g01150.t01	2e-109	EMT22139	2e-81	BRADI2G60536.1	7e-86	Sb03g045630.1	7e-89	MLOC_13908.1	1e-85	OS01T0946700-01	3e-90	TRIUR3_03096-P1	1e-83	GRMZM2G065585_P01	2e-86	EFJ27684	5e-75	PP1S26_166V6.1	6e-69	NA	NA		0.0238095	0.0166667		Mtr:"Endo-1 3-beta-glucanase "
1930	fgenesh2_kg.7__1282__AT4G29080.1	1e-87	AT4G29080.1	3e-89	Bra011082.1-P	4e-80	GLYMA09G32570.1	8e-117	AES67966	4e-130	POPTR_0003s04980.1	6e-112	Solyc12g007230.1.1	2e-134	PGSC0003DMT400001013	1e-129	VIT_11s0016g03540.t01	1e-150	EMT10037	3e-54	BRADI2G31820.1	9e-65	Sb10g019590.1	3e-69	MLOC_73033.2	1e-59	OS06T0335500-01	6e-63	TRIUR3_01367-P1	3e-56	GRMZM2G147243_P02	1e-63	EFJ26826	2e-44	PP1S184_21V6.1	2e-31	NA	NA		0.0238095	0.0166667		Mtr:"Auxin-responsive protein IAA "
1935	fgenesh2_kg.3__2672__AT3G24570.1	1e-90	AT3G24570.1	7e-89	Bra015059.1-P	2e-88	GLYMA14G21130.1	2e-105	AES58792	1e-105	POPTR_0018s00810.1	8e-113	Solyc11g071330.1.1	5e-108	PGSC0003DMT400047765	2e-108	VIT_04s0008g03860.t01	1e-111	EMT29019	6e-52	BRADI2G07620.1	3e-82	Sb03g000970.1	1e-86	MLOC_34722.2	2e-75	OS01T0228300-01	1e-85	TRIUR3_30308-P1	5e-17	GRMZM2G075250_P01	3e-85	EFJ12200	3e-67	PP1S22_101V6.1	6e-60	EDP02205	1e-34		0.0238095	0.0166667		Ata:"Protein SYM1 "
1942	fgenesh2_kg.3__266__AT3G03190.1	2e-59	AT3G03190.1	5e-59	Bra021673.1-P	8e-60	GLYMA08G41960.1	1e-65	AES59817	4e-109	POPTR_0002s01660.1	2e-120	Solyc12g094430.1.1	5e-116	PGSC0003DMT400075626	1e-116	VIT_18s0001g00690.t01	2e-115	EMT08743	1e-86	BRADI1G76060.1	4e-88	Sb01g047970.1	7e-90	MLOC_39273.1	4e-87	OS03T0135300-01	3e-86	TRIUR3_19428-P1	1e-66	GRMZM2G096153_P01	3e-89	EFJ34604	1e-61	PP1S66_172V6.1	7e-55	EDP09099	1e-13		0.0238095	0.0166667		Mtr:"Glutathione S-transferase "
1943	Al_scaffold_0005_3115	8e-96	AT2G46495.1	5e-100	Bra039281.1-P	3e-108	GLYMA16G02821.1	3e-160	AES85802	9e-152	POPTR_0002s17150.1	1e-167	Solyc01g095860.2.1	3e-138	PGSC0003DMT400000626	5e-137	VIT_15s0046g00930.t01	1e-147	EMT01969	7e-22	BRADI2G01130.1	2e-20	Sb03g008170.1	9e-19	MLOC_55752.1	1e-20	OS01T0113200-01	8e-23	TRIUR3_15615-P1	4e-22	GRMZM2G028188_P01	9e-20	EFJ06696	7e-23	PP1S41_270V6.1	7e-24	EDP09518	3e-10		0.0238095	0.0166667		Mtr:"RING finger protein "
1944	fgenesh2_kg.6__2806__AT5G29000.2	9e-74	AT5G29000.2	4e-77	Bra020622.1-P	9e-70	GLYMA03G41040.3	0	AES81572	2e-88	POPTR_0002s25960.1	4e-93	Solyc05g055940.2.1	3e-154	PGSC0003DMT400060324	2e-166	VIT_14s0036g01380.t01	8e-92	EMT26247	8e-64	BRADI1G63530.2	5e-65	Sb02g010520.1	8e-68	MLOC_5585.3	7e-69	OS07T0438800-01	1e-64	TRIUR3_02291-P1	3e-46	GRMZM2G162409_P03	3e-67	EFJ35363	2e-39	PP1S226_24V6.1	9e-44	EDO97997	5e-21		0.0238095	0.0166667		Mtr:"Two-component response regulator ARR "
1959	fgenesh2_kg.7__1282__AT4G29080.1	6e-92	AT4G29080.1	3e-92	Bra011082.1-P	9e-86	GLYMA15G02040.1	3e-136	AES67966	1e-123	POPTR_0003s04980.1	8e-165	Solyc03g120500.2.1	1e-116	PGSC0003DMT400006548	1e-111	VIT_09s0002g04080.t01	4e-144	EMT10037	7e-58	BRADI2G31820.1	1e-69	Sb10g019590.1	9e-70	MLOC_73033.2	1e-63	OS12T0601300-01	1e-68	TRIUR3_01367-P1	2e-59	GRMZM2G138268_P01	4e-67	EFJ26826	9e-47	PP1S184_21V6.1	1e-34	NA	NA		0.0238095	0.0166667		Mtr:"Auxin-responsive protein IAA "
1966	fgenesh2_kg.5__2307__AT3G58630.1	4e-60	AT3G58630.1	3e-60	Bra003346.1-P	2e-54	GLYMA13G30280.1	5e-107	AES89785	2e-74	POPTR_0001s08350.1	6e-138	Solyc02g076810.2.1	2e-99	PGSC0003DMT400026431	2e-98	VIT_10s0003g01300.t01	1e-110	EMT16042	4e-22	BRADI2G16780.1	9e-47	Sb09g028350.1	7e-50	MLOC_58439.1	6e-37	OS05T0560600-02	6e-50	TRIUR3_32867-P1	1e-20	GRMZM2G157219_P02	9e-50	EFJ36787	3e-32	PP1S65_218V6.1	4e-21	NA	NA		0.0238095	0.0166667		Mtr:"Transcription regulation protein "
1973	fgenesh2_kg.2__1067__AT1G68190.1	1e-33	AT1G68190.1	2e-34	Bra004045.1-P	4e-48	GLYMA10G41540.3	4e-91	AES85575	2e-84	POPTR_0008s12410.1	4e-98	Solyc04g007470.2.1	4e-154	PGSC0003DMT400015371	2e-161	VIT_01s0011g04240.t01	4e-161	EMT03529	6e-28	BRADI3G56490.2	1e-27	Sb04g029480.1	9e-28	MLOC_50966.8	2e-27	OS02T0724000-01	6e-27	TRIUR3_03045-P1	3e-26	GRMZM2G075562_P01	2e-28	EFJ19922	3e-26	PP1S236_21V6.1	5e-39	EDO99677	5e-08		0.0238095	0.0166667		Mtr:"CONSTANS-like zinc finger protein "
1976	scaffold_403460.1	1e-60	AT2G45190.1	3e-60	Bra040322.1-P	4e-60	GLYMA01G33370.1	1e-71	AES90958	3e-62	POPTR_0002s14600.1	5e-89	Solyc01g091010.2.1	4e-73	PGSC0003DMT400066793	5e-73	VIT_15s0048g00550.t01	8e-80	EMT27813	8e-39	BRADI4G01300.2	2e-39	Sb08g022030.1	3e-38	MLOC_66260.1	3e-39	OS03T0650000-02	4e-36	TRIUR3_18590-P1	1e-30	GRMZM2G141955_P01	2e-36	NA	NA	NA	NA	NA	NA		0.0238095	0.0166667		Mtr:"Protein YABBY "
1983	scaffold_803378.1	2e-76	AT4G37260.1	7e-76	Bra012149.1-P	1e-76	GLYMA04G04490.1	2e-130	AES94624	9e-89	POPTR_0002s12410.1	7e-100	Solyc04g078420.1.1	3e-93	PGSC0003DMT400008569	9e-97	VIT_18s0001g09850.t01	3e-112	EMT05058	3e-40	BRADI3G06470.1	9e-63	Sb04g005940.1	5e-64	MLOC_63964.1	9e-64	OS09T0106700-01	2e-62	TRIUR3_25447-P1	6e-58	GRMZM2G050550_P01	4e-66	EFJ23406	6e-53	PP1S10_267V6.1	1e-48	EDP02308	1e-39		0.0238095	0.0166667		Mtr:"R2R3-MYB transcription factor "
1993	fgenesh2_kg.5__435__AT3G26710.1	1e-90	AT3G26710.1	7e-91	Bra032943.1-P	5e-91	GLYMA02G07350.3	2e-141	AES80731	2e-114	POPTR_0001s46750.3	9e-100	Solyc02g005210.2.1	4e-104	PGSC0003DMT400037674	2e-102	VIT_14s0068g01020.t01	1e-109	EMT17641	3e-79	BRADI3G36577.1	3e-86	Sb05g019766.1	1e-71	MLOC_21680.1	1e-62	OS11T0526200-01	2e-88	TRIUR3_02659-P1	4e-46	GRMZM2G059252_P02	5e-90	EFJ25772	7e-74	PP1S84_178V6.1	8e-70	EDO99759	3e-42		0.0238095	0.0166667		Osa:"Note=Similar to predicted protein., Transcript_evidence=AK243337 (DDBJ, Best hit), ORF_evidence=NP_566797.1 (RefSeq), NIAS_FLcDNA=J100059E19,"
2005	Al_scaffold_0006_437	3e-41	AT5G05180.1	2e-43	Bra005846.1-P	8e-41	GLYMA06G14650.1	8e-128	AES98999	5e-69	POPTR_0019s08970.1	7e-178	Solyc03g095600.1.1	1e-122	PGSC0003DMT400059105	2e-126	VIT_13s0067g03230.t01	7e-75	EMT13990	3e-34	BRADI2G04180.4	1e-35	Sb03g004680.1	6e-35	MLOC_58032.6	1e-29	OS01T0168100-01	2e-35	TRIUR3_12620-P1	4e-35	GRMZM2G146750_P02	5e-33	EFJ23850	5e-13	PP1S4_129V6.1	3e-11	EDP05584	2e-09		0.0238095	0.0166667		Mtr:"Viral A-type inclusion protein repeat containing protein expressed "
2018	fgenesh2_kg.2__1046__AT1G68070.1	3e-76	AT1G68070.1	6e-77	Bra033963.1-P	7e-74	GLYMA03G27500.1	3e-157	AES81087	3e-128	POPTR_0008s13440.1	2e-77	Solyc10g081110.1.1	2e-118	PGSC0003DMT400072485	1e-112	VIT_08s0040g00310.t01	9e-127	EMT20198	2e-50	BRADI3G51530.1	9e-65	Sb04g028660.1	2e-64	MLOC_54489.1	2e-62	OS02T0674700-00	2e-65	TRIUR3_22075-P1	3e-63	GRMZM2G139941_P03	9e-66	EFJ18697	1e-64	PP1S13_213V6.1	2e-63	EDP09518	7e-09		0.0238095	0.0166667		Mtr:"E3 ubiquitin-protein ligase "
2025	Al_scaffold_0007_3938	3e-83	AT5G39110.1	8e-83	Bra020560.1-P	8e-84	GLYMA20G36320.1	8e-86	AES61155	7e-87	POPTR_0013s04870.1	1e-89	Solyc01g102890.2.1	5e-100	PGSC0003DMT400046992	2e-101	VIT_14s0006g02440.t01	4e-100	EMT02678	5e-81	BRADI3G15210.1	6e-78	Sb04g019650.1	6e-80	MLOC_58734.1	9e-76	OS02T0491600-00	3e-81	TRIUR3_04595-P1	5e-80	GRMZM2G149714_P01	6e-76	EFJ21800	1e-52	PP1S68_22V6.1	6e-61	NA	NA		0.0238095	0.0166667		Stu:"Germin 12"
2028	fgenesh2_kg.5__582__AT3G28050.1	2e-73	AT3G28050.1	1e-74	Bra025599.1-P	4e-75	GLYMA02G03725.1	3e-132	AES96250	5e-135	POPTR_0001s36190.1	1e-79	Solyc05g005830.2.1	3e-120	PGSC0003DMT400010535	6e-106	VIT_01s0026g00360.t01	5e-85	EMT14666	1e-52	BRADI2G25490.1	2e-55	Sb09g020200.1	8e-53	MLOC_54601.1	2e-52	OS10T0210500-02	7e-54	TRIUR3_11480-P1	1e-54	GRMZM2G140805_P01	7e-56	EFJ31804	4e-46	PP1S40_160V6.2	2e-39	NA	NA		0.0238095	0.0166667		Mtr:"Auxin-induced protein 5NG4 "
2029	fgenesh2_kg.6__437__AT5G05140.1	2e-80	AT5G05140.1	2e-77	Bra009090.1-P	2e-70	GLYMA02G18250.3	1e-165	AES81148	8e-97	POPTR_0016s03310.2	4e-102	Solyc10g080930.1.1	5e-135	PGSC0003DMT400072461	1e-137	VIT_08s0040g00990.t01	8e-107	EMT17780	3e-69	BRADI2G25350.2	3e-62	Sb09g020380.3	1e-65	MLOC_69833.1	1e-63	OS07T0642600-01	1e-37	TRIUR3_33136-P1	5e-51	GRMZM2G087451_P01	2e-65	EFJ29678	1e-34	PP1S317_35V6.2	2e-41	NA	NA		0.0238095	0.0166667		Osa:"Note=Transcription elongation factor, TFIIS/CRSP70, N-terminal domain containing protein., Transcript_evidence=AK121167 (DDBJ, Best hit), ORF_evidence=B8B542 (UniProt), NIAS_FLcDNA=J023080K05,"
2034	fgenesh2_kg.7__2515__AT4G17900.1	9e-98	AT4G17900.1	1e-98	Bra013266.1-P	7e-96	GLYMA11G01100.1	3e-112	AES95843	2e-113	POPTR_0019s07790.1	1e-130	Solyc08g005100.2.1	6e-105	PGSC0003DMT400046007	9e-108	VIT_02s0012g01400.t01	2e-114	EMT28680	3e-89	BRADI3G52170.1	2e-82	Sb04g031230.1	3e-91	MLOC_69202.3	2e-88	OS02T0692700-01	7e-90	TRIUR3_25489-P1	1e-87	GRMZM2G131280_P01	2e-89	EFJ36596	3e-46	PP1S102_87V6.1	2e-60	EDO99532	9e-29		0.0238095	0.0166667		Stu:"Zinc-binding protein"
2037	scaffold_202859.1	1e-86	AT1G78860.1	3e-87	Bra035070.1-P	7e-88	GLYMA13G34520.1	2e-107	AES66629	2e-101	POPTR_0001s40180.1	1e-151	Solyc07g062480.1.1	4e-143	PGSC0003DMT400018218	1e-145	VIT_19s0014g01370.t01	2e-112	EMT08394	5e-31	BRADI4G41920.1	2e-27	Sb04g008440.1	6e-29	MLOC_14966.9	4e-26	OS02T0234450-00	8e-29	TRIUR3_07589-P1	8e-27	GRMZM2G383881_P01	5e-28	EFJ14055	9e-39	PP1S180_50V6.1	3e-19	NA	NA		0.0238095	0.0166667		Stu:"Epidermis-specific secreted glycoprotein EP1"
2039	fgenesh2_kg.6__2190__AT5G22050.2	9e-96	AT5G22050.2	7e-96	Bra006607.1-P	2e-94	GLYMA12G31630.1	3e-118	AES67170	9e-153	POPTR_0001s22230.1	7e-116	Solyc11g071820.1.1	6e-130	PGSC0003DMT400007783	2e-134	VIT_06s0080g01260.t01	6e-137	EMT31198	2e-69	BRADI1G57100.1	6e-69	Sb02g003350.1	8e-64	MLOC_28868.3	2e-72	OS07T0159700-00	2e-73	TRIUR3_26931-P1	1e-62	GRMZM2G029692_P04	2e-64	EFJ29432	3e-42	PP1S142_28V6.1	6e-49	EDP03484	3e-21		0.0238095	0.0166667		Mtr:"Wall-associated receptor kinase-like protein "
2056	fgenesh2_kg.3__1301__AT3G12410.1	8e-27	AT3G12410.1	3e-28	Bra033341.1-P	2e-26	GLYMA12G21130.1	2e-77	AES66165	1e-47	POPTR_0011s11670.1	6e-86	Solyc01g100680.1.1	1e-63	PGSC0003DMT400016348	2e-88	VIT_14s0060g00990.t01	3e-88	EMT19622	2e-48	BRADI1G72550.1	4e-47	Sb03g033960.1	6e-51	MLOC_59003.1	7e-46	OS01T0737700-00	2e-51	TRIUR3_30496-P1	6e-49	GRMZM2G152774_P01	4e-51	EFJ15539	1e-37	PP1S135_47V6.1	8e-38	EDO96190	2e-17		0.0238095	0.0166667		Mtr:"Werner syndrome ATP-dependent helicase "
2062	scaffold_401930.1	9e-96	AT2G33550.1	4e-94	Bra005486.1-P	3e-89	GLYMA08G28880.1	7e-153	AES77841	6e-134	POPTR_0001s13060.1	2e-117	Solyc04g045430.2.1	2e-122	PGSC0003DMT400087461	3e-118	VIT_01s0150g00050.t01	2e-124	EMT09969	3e-25	BRADI3G44370.4	2e-66	Sb06g014640.1	3e-61	MLOC_64879.2	5e-70	OS02T0516800-00	1e-40	TRIUR3_13384-P1	8e-18	GRMZM2G149590_P01	5e-63	EFJ31936	3e-17	PP1S83_71V6.1	2e-32	NA	NA		0.0238095	0.0166667		Osa:"Note=Conserved hypothetical protein., Transcript_evidence=AK367735 (DDBJ), ORF_evidence=B8AIN0 (UniProt),"
2083	fgenesh2_kg.5__2254__AT3G58120.1	3e-78	AT3G58120.1	5e-78	Bra004689.1-P	7e-79	GLYMA13G34770.1	7e-134	AES82906	6e-81	POPTR_0001s38320.1	2e-81	Solyc07g062710.2.1	3e-95	PGSC0003DMT400032381	7e-100	VIT_19s0014g01780.t01	4e-97	EMT20411	4e-64	BRADI3G09340.1	6e-62	Sb03g002050.1	2e-71	MLOC_72368.4	1e-72	OS01T0756200-01	3e-60	TRIUR3_19907-P1	9e-46	AC233853.1_FGP002	4e-72	EFJ19775	2e-38	PP1S16_138V6.1	3e-45	NA	NA		0.0238095	0.0166667		Mtr:"Transcription factor bZIP48 "
2087	fgenesh2_kg.8__2211__AT5G62180.1	4e-113	AT5G62180.1	6e-114	Bra035904.1-P	6e-112	GLYMA20G29200.1	9e-162	AES62621	1e-151	POPTR_0015s13770.1	1e-119	Solyc07g040890.1.1	6e-152	PGSC0003DMT400017199	2e-152	VIT_16s0100g00010.t01	2e-114	EMT14684	1e-74	BRADI3G42207.1	5e-68	Sb07g025010.1	6e-72	MLOC_72584.1	5e-74	OS08T0547800-01	5e-76	TRIUR3_23687-P1	2e-43	GRMZM2G460383_P01	1e-78	EFJ34888	3e-62	PP1S297_21V6.4	1e-54	NA	NA		0.0238095	0.0166667		Mtr:"CXE carboxylesterase "
2098	fgenesh2_kg.5__2254__AT3G58120.1	3e-83	AT3G58120.1	2e-82	Bra004689.1-P	2e-81	GLYMA12G33600.1	9e-102	AES82906	9e-94	POPTR_0001s38320.1	8e-122	Solyc07g053450.2.1	4e-90	PGSC0003DMT400024289	9e-97	VIT_12s0028g02590.t01	1e-88	EMT20411	4e-60	BRADI3G09340.1	1e-56	Sb03g002050.1	5e-70	MLOC_72368.4	1e-72	OS01T0211800-01	4e-58	TRIUR3_19907-P1	5e-43	AC233853.1_FGP002	4e-72	EFJ19775	1e-35	PP1S16_138V6.1	4e-47	NA	NA		0.0238095	0.0166667		Mtr:"Transcription factor bZIP48 "
2281	fgenesh2_kg.4__1005__AT2G30340.1	1e-63	AT2G40470.1	2e-65	Bra004572.1-P	2e-66	GLYMA06G15050.1	7e-76	AES72715	4e-73	POPTR_0013s08040.1	3e-77	Solyc06g082430.1.1	2e-95	PGSC0003DMT400078265	3e-90	VIT_06s0004g07790.t01	1e-107	EMT24601	8e-58	BRADI2G53690.1	5e-61	Sb03g038410.1	6e-57	MLOC_16076.3	5e-58	OS01T0825000-01	1e-60	TRIUR3_34193-P1	1e-58	GRMZM2G092517_P01	7e-60	NA	NA	PP1S9_186V6.1	2e-44	NA	NA		0.0238095	0.0166667		Mtr:"LOB domain-containing protein "
2283	fgenesh2_kg.4__1405__AT2G33980.1	2e-82	AT2G33980.1	3e-83	Bra010854.1-P	2e-81	GLYMA15G08673.1	4e-104	AES63966	9e-103	POPTR_0004s05260.1	2e-113	Solyc10g008760.2.1	2e-100	PGSC0003DMT400068468	3e-105	VIT_10s0003g00880.t01	5e-91	EMT23472	7e-72	BRADI3G35150.1	7e-70	Sb07g019090.1	1e-74	MLOC_10777.4	5e-66	OS08T0375900-02	6e-72	TRIUR3_14339-P1	4e-72	GRMZM2G044775_P02	8e-65	NA	NA	PP1S154_133V6.2	3e-67	NA	NA		0.0238095	0.0166667		Mtr:"Nudix hydrolase "
2291	fgenesh2_kg.5__235__AT2G03350.1	4e-65	AT2G03350.1	3e-65	Bra026553.1-P	1e-63	GLYMA17G11140.1	2e-79	AES96924	3e-69	POPTR_0008s09200.1	2e-71	Solyc03g115640.2.1	2e-76	PGSC0003DMT400063130	3e-78	VIT_17s0000g06680.t01	2e-74	EMT07383	2e-53	BRADI1G70440.1	2e-57	Sb01g043280.1	1e-56	MLOC_3888.2	5e-59	OS05T0346400-01	9e-49	TRIUR3_23413-P1	4e-57	GRMZM2G155086_P01	6e-59	NA	NA	PP1S47_89V6.1	1e-39	NA	NA		0.0238095	0.0166667		Zma:"cdna|est|omrna|protein"
2299	fgenesh2_kg.2__1196__AT1G69390.1	2e-70	AT1G69390.1	9e-70	Bra004378.1-P	5e-70	GLYMA01G06620.1	2e-77	AES96910	1e-78	POPTR_0010s17000.1	2e-82	Solyc05g012710.2.1	4e-112	PGSC0003DMT400072828	3e-113	VIT_14s0108g01300.t01	6e-123	EMT03477	5e-58	BRADI4G06987.1	7e-59	Sb08g015430.1	6e-60	MLOC_81451.3	2e-57	OS12T0498400-02	5e-61	TRIUR3_33358-P1	5e-59	GRMZM6G007923_P01	8e-61	NA	NA	PP1S9_40V6.1	2e-38	EDP00450	2e-18		0.0238095	0.0166667		Stu:"Plastid division regulator MinE"
2316	fgenesh2_kg.5__2702__AT3G62020.1	8e-32	AT3G62020.1	1e-31	Bra007652.1-P	2e-32	GLYMA12G09760.2	5e-76	AES67088	7e-66	POPTR_0004s20570.1	8e-80	Solyc11g068570.1.1	2e-83	PGSC0003DMT400067709	2e-84	VIT_12s0028g01310.t01	4e-82	EMT02763	4e-56	BRADI3G44300.1	1e-58	Sb02g012080.1	2e-58	MLOC_16017.2	5e-54	OS09T0568700-01	3e-59	TRIUR3_08228-P1	2e-55	GRMZM2G386138_P01	6e-47	NA	NA	PP1S97_59V6.2	1e-40	NA	NA		0.0238095	0.0166667		Mtr:"Germin-like protein "
2325	Al_scaffold_0001_57	5e-44	AT1G01690.1	7e-38	Bra024921.1-P	3e-41	GLYMA07G07665.1	2e-56	AET02053	2e-45	POPTR_0014s08050.1	1e-142	Solyc01g094650.2.1	2e-102	PGSC0003DMT400000494	2e-87	VIT_15s0046g02490.t01	1e-106	EMT23157	4e-18	BRADI1G78150.1	2e-18	Sb01g050260.1	3e-24	MLOC_62024.2	2e-19	OS03T0106300-00	4e-22	TRIUR3_27529-P1	1e-08	GRMZM2G055899_P06	6e-29	NA	NA	NA	NA	NA	NA		0.0238095	0.0166667		Mtr:"Protein PAIR1 "
2327	fgenesh1_pm.C_scaffold_1002773	5e-59	AT1G31320.1	4e-59	Bra014907.1-P	3e-63	GLYMA08G17990.1	1e-86	AES66393	7e-71	POPTR_0001s11610.1	1e-68	Solyc11g045530.1.1	2e-79	PGSC0003DMT400022286	7e-79	VIT_19s0027g01120.t01	8e-77	EMT25455	2e-43	BRADI4G44850.1	9e-45	Sb09g016240.1	1e-49	MLOC_54949.1	3e-47	OS05T0346800-00	5e-48	TRIUR3_11841-P1	1e-51	GRMZM2G044150_P01	4e-47	NA	NA	PP1S238_53V6.1	2e-52	NA	NA		0.0238095	0.0166667		Stu:"LOB domain-containing protein"
2330	Al_scaffold_0003_1807	2e-68	AT1G47990.1	1e-66	Bra032238.1-P	4e-66	GLYMA07G36450.2	4e-84	AES64926	2e-78	POPTR_0008s10100.1	6e-106	Solyc01g058030.1.1	7e-106	PGSC0003DMT400034057	8e-94	VIT_05s0077g00520.t01	4e-80	EMT23022	3e-53	BRADI2G32577.1	3e-55	Sb09g004520.1	2e-58	MLOC_71202.3	2e-54	OS01T0757200-01	4e-56	TRIUR3_14438-P1	2e-53	GRMZM2G022679_P01	3e-57	NA	NA	PP1S106_2V6.1	1e-40	EDP08138	5e-19		0.0238095	0.0166667		Mtr:"Gibberellin 2-oxidase "
2337	fgenesh2_kg.5__614__AT3G28470.1	2e-72	AT3G28470.1	8e-73	Bra025337.1-P	7e-79	GLYMA06G20020.2	2e-114	AES74647	2e-80	POPTR_0012s07450.1	1e-172	Solyc03g113530.2.1	2e-126	PGSC0003DMT400062839	3e-105	VIT_14s0066g02180.t01	1e-115	EMT23269	7e-64	BRADI5G13041.1	2e-59	Sb01g038250.1	1e-64	MLOC_58915.7	4e-54	OS04T0461000-01	5e-55	TRIUR3_35325-P1	5e-62	GRMZM2G308034_P01	3e-64	NA	NA	PP1S65_211V6.1	1e-69	EDP02308	3e-27		0.0238095	0.0166667		Mtr:"Transcription factor-like protein "
2338	scaffold_304185.1	8e-68	AT2G18350.1	7e-70	Bra037224.1-P	3e-67	GLYMA11G07360.1	2e-89	AES94983	3e-78	POPTR_0007s12970.2	4e-131	Solyc02g085160.1.1	5e-84	PGSC0003DMT400009033	2e-83	VIT_04s0023g01880.t01	2e-85	EMT26453	4e-34	BRADI4G32580.1	2e-53	Sb02g027040.1	6e-51	MLOC_65058.1	3e-52	OS09T0466400-01	3e-53	TRIUR3_33472-P1	3e-28	GRMZM2G389379_P01	5e-53	NA	NA	PP1S230_85V6.1	1e-62	NA	NA		0.0238095	0.0166667		Mtr:"Zinc finger-homeodomain protein "
2345	fgenesh2_kg.6__879__AT5G09330.2	6e-83	AT5G64060.1	6e-82	Bra009379.1-P	2e-82	GLYMA04G39140.1	0	AET04736	1e-156	POPTR_0005s06040.1	2e-87	Solyc11g005920.1.1	5e-152	PGSC0003DMT400073779	2e-141	VIT_04s0044g01220.t01	3e-89	EMT22201	1e-74	BRADI2G24790.1	8e-76	Sb06g034210.1	2e-81	MLOC_36942.1	8e-61	OS05T0426200-02	4e-73	TRIUR3_22935-P1	3e-75	GRMZM2G176677_P02	7e-82	NA	NA	PP1S8_36V6.1	2e-61	NA	NA		0.0238095	0.0166667		Mtr:"NAC domain-containing protein "
2349	scaffold_602079.1	3e-65	AT5G19855.1	2e-66	Bra006522.1-P	4e-65	GLYMA14G01340.1	9e-97	AES70729	1e-72	POPTR_0009s05790.1	1e-81	Solyc11g065740.1.1	8e-84	PGSC0003DMT400018933	6e-84	VIT_06s0004g02200.t01	2e-88	EMT24269	1e-34	BRADI1G04620.1	2e-59	Sb01g004240.1	1e-60	MLOC_68131.1	5e-58	OS03T0807900-02	2e-57	TRIUR3_17719-P1	6e-58	AC210013.4_FGP018	3e-60	NA	NA	PP1S128_2V6.1	6e-49	NA	NA		0.0238095	0.0166667		Osa:"Note=Chaperonin-like RbcX family protein., Transcript_evidence=AK070287 (DDBJ, Best hit), ORF_evidence=A2XN64 (UniProt), NIAS_FLcDNA=J023049O16,"
2372	fgenesh1_pg.C_scaffold_8002041	2e-50	AT5G60440.1	4e-49	Bra022434.1-P	1e-48	GLYMA20G27350.2	2e-63	AES71710	5e-62	POPTR_0009s08740.1	4e-68	Solyc01g106710.1.1	7e-82	PGSC0003DMT400094816	2e-85	VIT_03s0088g00590.t01	3e-106	EMT32481	8e-31	BRADI4G39420.1	4e-28	Sb09g029120.1	6e-32	MLOC_78558.1	7e-24	OS09T0116800-00	9e-28	TRIUR3_22433-P1	5e-20	GRMZM5G891280_P01	2e-31	NA	NA	PP1S88_174V6.1	8e-23	NA	NA		0.0238095	0.0166667		Mtr:"Agamous-like MADS-box protein AGL62 "
2376	fgenesh2_kg.7__1455__AT4G27650.1	2e-99	AT4G27650.1	1e-98	Bra019037.1-P	7e-99	GLYMA19G37250.1	3e-137	AES81954	1e-113	POPTR_0005s22620.1	3e-100	Solyc10g083770.1.1	2e-119	PGSC0003DMT400072659	8e-131	VIT_08s0007g04440.t01	7e-155	EMT02961	3e-94	BRADI5G24820.1	2e-93	Sb06g031540.1	2e-91	MLOC_5075.8	3e-35	OS04T0659900-02	8e-32	TRIUR3_08186-P1	2e-90	GRMZM2G044011_P01	4e-94	NA	NA	PP1S227_55V6.1	5e-89	EDP02074	3e-77		0.0238095	0.0166667		Mtr:"Pelota-like protein "
2391	fgenesh2_kg.6__1669__AT5G16770.1	1e-84	AT4G17785.1	6e-84	Bra040181.1-P	5e-83	GLYMA09G33870.1	3e-141	AES95816	3e-126	POPTR_0003s09300.1	2e-154	Solyc08g076710.2.1	1e-90	PGSC0003DMT400045182	5e-94	VIT_02s0012g01650.t01	7e-142	EMT33018	4e-82	BRADI3G58770.1	6e-76	Sb04g027540.1	2e-79	MLOC_52134.2	4e-77	OS06T0221000-00	2e-75	TRIUR3_03772-P1	4e-78	GRMZM2G159547_P01	7e-81	NA	NA	PP1S317_55V6.1	4e-67	EDP02308	1e-28		0.0238095	0.0166667		Mtr:"Myb-like transcription factor "
2413	fgenesh2_kg.6__2229__AT5G22390.1	6e-19	AT5G22390.1	8e-17	Bra020189.1-P	7e-18	GLYMA12G31090.1	3e-66	AES67083	2e-57	POPTR_0009s16430.1	1e-113	Solyc11g068530.1.1	1e-66	PGSC0003DMT400067762	9e-68	VIT_06s0080g00570.t01	8e-83	EMT28160	5e-22	BRADI4G42240.1	1e-35	Sb05g003300.1	3e-36	MLOC_71746.1	1e-43	OS11T0153500-01	2e-38	TRIUR3_23703-P1	3e-41	GRMZM2G135990_P03	3e-43	NA	NA	NA	NA	NA	NA		0.0238095	0.0166667		Zma:"cdna|est|omrna|protein"
2414	fgenesh2_kg.7__59__AT4G38620.1	2e-73	AT4G38620.1	4e-73	Bra033572.1-P	1e-74	GLYMA07G33960.1	4e-102	AES99346	7e-79	POPTR_0010s12420.1	5e-111	Solyc05g008250.1.1	2e-76	PGSC0003DMT400078477	1e-77	VIT_01s0011g04760.t01	6e-110	EMT18797	1e-68	BRADI4G36460.1	9e-71	Sb07g024890.1	4e-72	MLOC_71041.1	1e-72	OS09T0538400-01	6e-70	TRIUR3_22555-P1	3e-68	GRMZM2G405094_P01	6e-71	NA	NA	PP1S317_55V6.1	4e-59	EDP02308	3e-26		0.0238095	0.0166667		Mtr:"Myb-like transcription factor "
2416	fgenesh2_kg.1__287__AT1G03610.1	4e-22	AT1G03610.1	3e-22	Bra014331.1-P	2e-24	GLYMA09G29401.2	1e-91	AES76378	7e-94	POPTR_0019s14160.1	3e-157	Solyc00g090430.2.1	2e-100	PGSC0003DMT400026296	2e-103	VIT_16s0039g00490.t01	3e-95	EMT16027	2e-77	BRADI1G29510.1	2e-73	Sb07g000200.1	7e-78	MLOC_52408.6	1e-70	OS04T0675000-01	3e-77	TRIUR3_04577-P1	9e-63	GRMZM5G873295_P01	1e-80	NA	NA	PP1S36_242V6.1	2e-20	NA	NA		0.0238095	0.0166667		Osa:"Note=Similar to H0103C06.5 protein., Transcript_evidence=AK103357 (DDBJ, Best hit), ORF_evidence=Q259G9 (UniProt), NIAS_FLcDNA=J033126L11,"
2417	scaffold_403422.1	2e-50	AT4G17500.1	9e-59	Bra021048.1-P	3e-59	GLYMA11G03910.2	5e-61	AES90855	2e-59	POPTR_0001s11770.1	2e-123	Solyc05g052050.1.1	1e-83	PGSC0003DMT400041331	5e-86	VIT_16s0013g00890.t01	9e-79	EMT21523	1e-23	BRADI3G50490.1	1e-43	Sb06g024355.1	5e-44	MLOC_70692.1	5e-26	OS02T0654700-01	8e-45	TRIUR3_22798-P1	2e-23	GRMZM2G466044_P01	1e-42	NA	NA	PP1S2_404V6.1	1e-28	EDO98853	2e-20		0.0238095	0.0166667		Mtr:"Ethylene-responsive transcription factor 1A "
2443	fgenesh1_pg.C_scaffold_4002708	1e-66	AT2G45550.1	6e-70	Bra014953.1-P	2e-68	GLYMA10G34850.2	4e-78	AES93786	1e-73	POPTR_0001s08320.1	4e-85	Solyc02g065210.2.1	2e-108	PGSC0003DMT400001965	5e-110	VIT_02s0025g04890.t01	3e-97	EMT14459	4e-59	BRADI1G68090.1	1e-55	Sb05g026610.1	3e-51	MLOC_66760.1	3e-52	OS03T0248200-01	9e-60	TRIUR3_20328-P1	2e-53	GRMZM2G089528_P01	2e-51	NA	NA	PP1S22_30V6.1	3e-45	EDO98047	2e-21		0.0238095	0.0166667		Mtr:"Cytochrome P450 monooxygenase "
2447	Al_scaffold_0003_921	3e-58	AT2G29420.1	4e-57	Bra034061.1-P	1e-58	GLYMA20G23420.1	8e-78	AES61895	3e-75	POPTR_0010s07170.1	3e-103	Solyc12g097080.1.1	1e-94	PGSC0003DMT400094155	7e-93	VIT_05s0051g00110.t01	6e-98	EMT19525	6e-63	BRADI4G32610.1	3e-61	Sb02g027080.1	3e-64	MLOC_57721.1	1e-61	OS09T0467200-01	9e-62	TRIUR3_20426-P1	5e-63	GRMZM2G416632_P02	4e-63	NA	NA	PP1S12_401V6.1	1e-11	NA	NA		0.0238095	0.0166667		Mtr:"Glutathione S-transferase, C-terminal; Thioredoxin-like fold "
2451	fgenesh2_kg.1__1687__AT1G15360.1	7e-65	AT1G15360.1	1e-62	Bra026140.1-P	4e-60	GLYMA17G12330.1	2e-88	AES91534	1e-87	POPTR_0018s13130.1	1e-100	Solyc12g009490.1.1	1e-74	PGSC0003DMT400007494	3e-79	VIT_11s0016g05340.t01	3e-84	EMT32668	5e-66	BRADI1G36590.1	8e-68	Sb04g006970.1	1e-69	MLOC_12747.2	5e-67	OS02T0202000-00	7e-69	TRIUR3_22374-P1	1e-66	GRMZM2G085678_P01	4e-69	NA	NA	PP1S79_25V6.1	3e-41	EDP08156	2e-16		0.0238095	0.0166667		Mtr:"Ethylene-responsive transcription factor WIN1 "
2460	scaffold_700942.1	4e-51	AT4G32480.1	2e-51	Bra024209.1-P	5e-50	GLYMA11G01690.1	2e-111	AES93898	1e-99	POPTR_0013s10400.1	9e-125	Solyc11g042630.1.1	2e-105	PGSC0003DMT400045914	1e-105	VIT_18s0001g06070.t01	5e-108	EMT03225	3e-31	BRADI2G49690.1	3e-43	Sb03g034430.1	2e-44	MLOC_9718.1	3e-38	OS05T0519300-01	2e-31	TRIUR3_31642-P1	9e-30	GRMZM2G069694_P01	8e-43	NA	NA	PP1S39_369V6.2	3e-35	EDO98739	1e-08		0.0238095	0.0166667		Zma:"cdna|est|omrna|protein"
2618	fgenesh1_pm.C_scaffold_2001595	3e-54	AT1G20823.1	1e-52	Bra008257.1-P	3e-55	GLYMA09G32910.1	3e-79	AES95369	2e-71	POPTR_0005s10190.1	4e-69	Solyc02g082420.2.1	9e-67	PGSC0003DMT400035547	1e-59	VIT_07s0031g02250.t01	5e-65	EMT16971	2e-29	BRADI3G51980.1	1e-39	Sb04g031560.1	2e-39	MLOC_32712.1	9e-29	OS02T0686100-00	4e-38	TRIUR3_14883-P1	1e-31	GRMZM2G057789_P01	2e-37	NA	NA	PP1S85_173V6.1	4e-26	EDO99222	6e-11		0.0238095	0.0166667		Stu:"RING-H2 finger protein ATL80"
2620	fgenesh2_kg.3__1325__AT3G12650.1	1e-53	AT3G12650.1	1e-50	Bra001463.1-P	9e-54	GLYMA13G27400.1	4e-93	AET02202	2e-66	POPTR_0009s06820.1	1e-60	Solyc03g115460.1.1	9e-83	PGSC0003DMT400063112	2e-81	VIT_13s0064g01180.t01	3e-69	EMT21029	7e-28	BRADI3G53480.1	3e-32	Sb04g029790.1	1e-31	MLOC_37587.1	2e-19	OS02T0718000-01	2e-37	TRIUR3_22042-P1	2e-12	GRMZM2G309950_P01	5e-34	NA	NA	PP1S84_154V6.1	3e-25	NA	NA		0.0238095	0.0166667		Osa:"Note=Conserved hypothetical protein., Transcript_evidence=AK069099 (DDBJ, Best hit), ORF_evidence=B8AHM6 (UniProt), NIAS_FLcDNA=J023007L05,"
2622	fgenesh2_kg.8__1332__AT5G54310.1	9e-70	AT5G54310.1	2e-69	Bra002995.1-P	2e-70	GLYMA06G39690.2	5e-75	AES66725	4e-72	POPTR_0001s41710.1	3e-88	Solyc03g098500.2.1	4e-74	PGSC0003DMT400026309	2e-76	VIT_19s0014g03510.t01	2e-75	EMT22862	3e-63	BRADI1G24680.1	4e-67	Sb02g036460.1	2e-64	MLOC_12188.3	8e-67	OS07T0563800-03	2e-65	TRIUR3_20821-P1	1e-61	GRMZM2G129354_P01	8e-65	NA	NA	PP1S149_21V6.1	5e-55	EDP05126	3e-36		0.0238095	0.0166667		Mtr:"Arf-GAP with coiled-coil, ANK repeat and PH domain-containing protein "
2625	scaffold_801637.1	6e-63	AT5G51990.1	2e-64	Bra026963.1-P	1e-63	GLYMA01G42500.2	3e-76	AES94116	4e-84	POPTR_0001s08720.1	1e-98	Solyc08g007820.1.1	1e-86	PGSC0003DMT400032621	4e-86	VIT_02s0025g04460.t01	1e-92	EMT19910	2e-39	BRADI3G51630.1	2e-41	Sb06g025900.1	1e-48	MLOC_75886.1	5e-46	OS04T0572400-00	2e-54	TRIUR3_29805-P1	8e-34	GRMZM2G042756_P01	7e-49	NA	NA	PP1S14_458V6.1	5e-29	EDO98853	2e-12		0.0238095	0.0166667		Ptr:"AP2/ERF domain-containing transcription factorC-repeat binding facor 3"
2974	fgenesh2_kg.1__2615__AT1G23980.1	3e-16	AT1G23980.1	8e-17	Bra011068.1-P	2e-16	GLYMA13G23930.1	1e-70	AES59809	5e-17	POPTR_0018s09200.1	4e-17	Solyc02g067700.1.1	2e-60	PGSC0003DMT400017897	9e-60	VIT_11s0065g01210.t01	2e-22	EMT23628	3e-17	BRADI1G43750.1	1e-20	Sb10g009860.1	2e-21	MLOC_78551.1	3e-20	OS06T0271600-00	1e-18	TRIUR3_24140-P1	3e-22	GRMZM2G324375_P01	5e-21	NA	NA	PP1S166_91V6.1	1e-16	EDP09518	1e-09		0.0238095	0.0166667		Mtr:"RING finger protein "
2994	fgenesh2_kg.3__2599__AT3G23880.1	7e-39	AT3G23880.1	5e-35	Bra014991.1-P	1e-37	GLYMA15G10860.1	1e-72	AES84440	5e-174	POPTR_0008s20430.1	5e-57	Solyc10g075010.1.1	2e-110	PGSC0003DMT400094422	3e-112	VIT_18s0041g01090.t01	2e-44	EMT31257	4e-20	BRADI5G07810.1	1e-21	Sb01g013240.1	7e-23	MLOC_10177.2	6e-15	OS09T0449600-02	2e-23	TRIUR3_10470-P1	3e-25	GRMZM2G012393_P01	2e-17	NA	NA	PP1S357_16V6.1	4e-16	NA	NA		0.0238095	0.0166667		Mtr:"F-box protein "
3002	fgenesh2_kg.4__732__AT2G28330.1	1e-11	AT2G28330.1	2e-12	Bra011957.1-P	4e-11	GLYMA16G34800.1	1e-68	AET01105	4e-51	POPTR_0016s14880.1	5e-85	Solyc09g031900.2.1	8e-65	PGSC0003DMT400053785	5e-74	VIT_08s0056g00270.t01	9e-67	EMT13794	2e-19	BRADI4G44260.1	6e-16	Sb06g020880.1	5e-18	MLOC_19453.2	1e-17	OS11T0119900-01	1e-19	TRIUR3_28735-P1	4e-19	GRMZM2G139022_P01	8e-19	NA	NA	NA	NA	NA	NA		0.0238095	0.0166667		Osa:"Note=Conserved hypothetical protein., Transcript_evidence=AK241076 (DDBJ, Best hit), ORF_evidence=Q2RB98 (UniProt), NIAS_FLcDNA=J065070G03,"
3018	fgenesh2_kg.2__1107__AT1G68550.2	9e-24	AT1G68550.2	1e-22	Bra033923.1-P	5e-23	GLYMA07G10116.1	2e-139	AES97654	2e-26	POPTR_0015s06470.1	1e-29	Solyc03g119580.1.1	3e-71	PGSC0003DMT400014358	2e-76	VIT_01s0011g03470.t01	3e-33	EMT20090	4e-18	BRADI4G27850.1	5e-18	Sb02g020910.1	1e-17	MLOC_69438.2	3e-18	OS09T0309700-01	6e-20	TRIUR3_17496-P1	8e-15	GRMZM2G328197_P01	4e-17	NA	NA	PP1S160_12V6.1	4e-13	EDO98853	2e-13		0.0238095	0.0166667		Mtr:"Ethylene-responsive transcription factor "
3024	scaffold_101992.1	2e-44	AT1G17860.1	1e-44	Bra016580.1-P	9e-47	GLYMA09G29340.1	3e-97	AES76405	1e-86	POPTR_0017s03430.1	5e-59	Solyc03g098730.1.1	4e-77	PGSC0003DMT400026262	3e-77	VIT_17s0119g00150.t01	2e-60	EMT20112	9e-15	BRADI5G16290.1	1e-15	Sb06g023160.1	1e-18	MLOC_57981.1	4e-19	OS04T0526600-01	1e-21	TRIUR3_16926-P1	2e-07	GRMZM2G474575_P01	3e-18	NA	NA	NA	NA	NA	NA		0.0238095	0.0166667		Mtr:"Miraculin "
3031	fgenesh1_pm.C_scaffold_1001571	2e-25	AT5G38260.1	1e-30	Bra034041.1-P	1e-32	GLYMA07G10695.1	1e-75	AET05359	5e-36	POPTR_0160s00250.1	4e-113	Solyc03g119240.2.1	6e-73	PGSC0003DMT400014682	1e-83	VIT_17s0000g03330.t01	7e-44	EMT01641	5e-17	BRADI2G47037.1	5e-19	Sb09g027610.1	1e-18	MLOC_81165.1	9e-25	OS01T0690200-00	3e-17	TRIUR3_06247-P1	4e-24	GRMZM2G028568_P02	3e-18	NA	NA	NA	NA	NA	NA		0.0238095	0.0166667		Mtr:"Kinase R-like protein "
3040	scaffold_300705.1	4e-39	AT3G07870.1	1e-37	Bra001273.1-P	2e-38	GLYMA15G10860.1	2e-39	AES95604	1e-100	POPTR_0001s23150.1	3e-141	Solyc05g010220.1.1	5e-112	PGSC0003DMT400087852	2e-115	VIT_12s0059g02140.t01	1e-41	EMT29426	1e-30	BRADI4G33151.1	8e-30	Sb02g023440.2	2e-29	MLOC_34787.3	9e-28	OS09T0479100-01	5e-32	TRIUR3_09723-P1	4e-31	GRMZM2G047777_P02	3e-30	NA	NA	PP1S357_16V6.1	2e-18	NA	NA		0.0238095	0.0166667		Mtr:"F-box family protein "
3046	fgenesh2_kg.5__1859__AT3G54630.1	6e-39	AT3G54630.1	2e-38	Bra007084.1-P	1e-35	GLYMA15G05330.1	3e-43	AES64683	8e-44	POPTR_0001s21600.1	1e-46	Solyc01g104570.2.1	2e-51	PGSC0003DMT400076547	1e-50	VIT_16s0013g00940.t01	7e-69	EMT01555	2e-20	BRADI3G37950.1	2e-29	Sb07g024910.1	5e-20	MLOC_44641.1	3e-23	OS08T0468400-01	1e-25	TRIUR3_03111-P1	5e-21	GRMZM2G303157_P02	2e-22	NA	NA	PP1S42_51V6.1	4e-14	EDP07530	4e-06		0.0238095	0.0166667		Mtr:"Kinetochore protein NDC80-like protein "
3051	fgenesh2_kg.3__625__AT3G06240.1	1e-43	AT3G06240.1	7e-43	Bra001273.1-P	2e-41	GLYMA13G28210.1	1e-51	AES95111	8e-127	POPTR_0011s03780.1	1e-129	Solyc09g091690.1.1	6e-88	PGSC0003DMT400076216	6e-89	VIT_18s0041g01090.t01	1e-45	EMT31257	2e-31	BRADI5G07810.1	6e-30	Sb02g026226.1	2e-29	MLOC_34787.3	8e-26	OS09T0372900-02	1e-29	TRIUR3_10470-P1	2e-33	GRMZM2G049364_P03	4e-26	NA	NA	PP1S357_16V6.1	9e-18	NA	NA		0.0238095	0.0166667		Mtr:"F-box family protein "
3071	fgenesh1_pm.C_scaffold_1001571	4e-11	AT5G38260.1	4e-13	Bra025911.1-P	1e-10	GLYMA13G09807.1	1e-146	AES75445	8e-53	POPTR_0007s02260.1	3e-63	Solyc02g081490.2.1	2e-50	PGSC0003DMT400053861	1e-60	VIT_16s0098g00200.t01	3e-111	EMT11929	2e-28	BRADI2G01180.1	3e-25	Sb03g025630.1	1e-26	MLOC_6370.4	6e-27	OS01T0113700-00	3e-30	TRIUR3_02036-P1	4e-28	GRMZM2G426917_P01	3e-26	NA	NA	NA	NA	NA	NA		0.0238095	0.0166667		Mtr:"Stress-induced receptor-like kinase "
3073	scaffold_100263.1	3e-33	AT1G03170.1	2e-30	Bra001178.1-P	5e-33	GLYMA02G16640.1	2e-117	AES62723	5e-38	POPTR_0005s23070.1	2e-60	Solyc01g079740.2.1	9e-65	PGSC0003DMT400023308	3e-69	VIT_16s0039g02820.t01	1e-84	EMT32339	1e-22	BRADI1G67440.1	1e-18	Sb01g010700.1	5e-28	MLOC_58080.1	5e-21	OS03T0705800-00	5e-20	TRIUR3_23703-P1	2e-09	GRMZM2G090435_P01	5e-24	NA	NA	NA	NA	NA	NA		0.0238095	0.0166667		Zma:"protein"
3097	fgenesh2_kg.6__3515__AT4G01960.1	4e-26	AT4G01960.1	1e-25	Bra022198.1-P	4e-25	GLYMA02G01410.1	1e-103	AES64955	7e-31	POPTR_0010s15810.1	4e-34	Solyc01g100690.2.1	6e-43	PGSC0003DMT400007230	9e-47	VIT_14s0060g00980.t01	5e-80	EMT00964	6e-12	BRADI2G38470.3	2e-15	Sb03g012380.1	1e-16	MLOC_74708.5	6e-15	OS05T0131900-01	2e-24	TRIUR3_33942-P1	2e-12	GRMZM2G027737_P03	4e-19	NA	NA	NA	NA	NA	NA		0.0238095	0.0166667		Osa:"Note=Hypothetical conserved gene., Transcript_evidence=AK065049 (DDBJ, Best hit), ORF_evidence=B8AXM4 (UniProt), NIAS_FLcDNA=J013001I13,"
3099	fgenesh2_kg.5__2738__AT3G62410.1	2e-29	AT3G62410.1	1e-28	Bra007678.1-P	5e-29	GLYMA10G01610.1	1e-49	AES61652	1e-41	POPTR_0014s11580.1	8e-31	Solyc01g079470.2.1	4e-31	PGSC0003DMT400023336	2e-31	VIT_01s0026g02480.t01	8e-38	EMT01482	3e-18	BRADI2G11550.1	3e-24	Sb01g037510.1	2e-23	MLOC_65860.1	5e-24	OS03T0306800-01	4e-25	TRIUR3_21408-P1	1e-18	GRMZM2G301823_P01	7e-24	NA	NA	PP1S159_143V6.1	1e-16	EDP02778	9e-14		0.0238095	0.0166667		Stu:"CP12"
3112	scaffold_703257.1	8e-33	AT3G06240.1	9e-33	Bra014991.1-P	5e-30	GLYMA08G29710.1	2e-60	AES80206	1e-169	POPTR_0001s07280.3	9e-40	Solyc11g012540.1.1	3e-90	PGSC0003DMT400019216	2e-97	VIT_18s0041g01090.t01	8e-38	EMT16629	2e-24	BRADI3G29200.1	3e-23	Sb01g013220.1	1e-27	MLOC_69747.2	1e-18	OS10T0566300-01	1e-23	TRIUR3_10470-P1	5e-25	GRMZM2G163801_P01	2e-16	NA	NA	PP1S67_164V6.1	9e-11	NA	NA		0.0238095	0.0166667		Mtr:"F-box/kelch-repeat protein "
3115	fgenesh1_pm.C_scaffold_7000458	2e-18	AT4G35160.1	1e-16	Bra038396.1-P	4e-18	GLYMA14G38080.2	6e-39	AES98926	1e-36	POPTR_0019s12300.1	6e-48	Solyc03g097700.2.1	9e-43	PGSC0003DMT400075158	3e-44	VIT_12s0028g02840.t01	4e-45	EMT25245	8e-31	BRADI1G47030.1	6e-30	Sb04g036900.1	1e-33	MLOC_63575.2	5e-29	OS08T0169300-00	5e-31	TRIUR3_09367-P1	3e-30	GRMZM2G140996_P01	3e-32	NA	NA	PP1S56_71V6.2	2e-10	NA	NA		0.0238095	0.0166667		Mtr:"O-methyltransferase "
3152	fgenesh2_kg.3__1415__AT3G13310.1	2e-24	AT3G13310.1	3e-24	Bra039384.1-P	2e-25	GLYMA08G44900.1	1e-66	AES70691	8e-53	POPTR_0001s47360.1	6e-30	Solyc07g065960.1.1	4e-40	PGSC0003DMT400056986	2e-42	VIT_19s0015g01370.t01	2e-26	EMT12125	2e-13	BRADI1G43090.1	3e-18	Sb10g030200.1	1e-16	MLOC_22078.1	4e-15	OS08T0548400-00	6e-17	TRIUR3_09691-P1	2e-10	GRMZM2G399136_P01	3e-14	NA	NA	PP1S275_73V6.1	3e-14	EDP03068	9e-12		0.0238095	0.0166667		Stu:"Chaperone protein DNAj"
3169	Al_scaffold_0003_1860	6e-26	AT3G17675.1	6e-24	Bra002283.1-P	7e-25	GLYMA17G12170.1	4e-58	AES91563	2e-33	POPTR_0001s19280.1	1e-31	Solyc03g116700.2.1	6e-54	PGSC0003DMT400001664	4e-57	VIT_09s0002g06890.t01	6e-36	EMT12127	5e-20	BRADI2G15920.1	4e-20	Sb09g029020.1	2e-20	MLOC_64283.1	1e-19	OS03T0791366-00	3e-21	TRIUR3_16007-P1	8e-20	GRMZM2G145552_P01	8e-22	NA	NA	PP1S13_43V6.2	1e-21	EDP03700	8e-07		0.0238095	0.0166667		Mtr:"Blue copper protein "
3170	scaffold_400801.1	3e-07	AT2G26040.1	9e-07	Bra016364.1-P	6e-06	GLYMA12G01970.1	2e-54	AES70430	1e-17	POPTR_0003s08640.1	3e-54	Solyc07g005370.2.1	8e-56	PGSC0003DMT400008240	2e-56	VIT_16s0039g01770.t01	1e-56	EMT27801	1e-39	BRADI5G20060.1	9e-37	Sb03g042330.1	2e-36	MLOC_14076.1	2e-37	OS04T0593400-00	7e-39	TRIUR3_01643-P1	9e-39	GRMZM2G119370_P01	5e-37	NA	NA	PP1S231_41V6.3	4e-07	NA	NA		0.0238095	0.0166667		Mtr:"Photosystem I P700 chlorophyll a apoprotein "
3184	fgenesh2_kg.1__417__AT1G04780.1	3e-25	AT1G04780.1	8e-25	Bra030590.1-P	3e-30	GLYMA20G36620.2	3e-39	AES61226	7e-31	POPTR_0001s14340.1	2e-66	Solyc09g091560.2.1	4e-44	PGSC0003DMT400076190	3e-44	VIT_14s0036g01030.t01	2e-37	EMT27115	5e-33	BRADI1G28990.1	2e-34	Sb02g010220.1	9e-36	MLOC_18851.1	2e-32	OS02T0810100-00	8e-34	TRIUR3_33270-P1	4e-35	GRMZM2G140394_P03	2e-35	NA	NA	PP1S36_275V6.1	2e-27	NA	NA		0.0238095	0.0166667		Mtr:"Ankyrin repeat domain-containing protein 13C-B "
3195	fgenesh2_kg.3__2599__AT3G23880.1	8e-46	AT3G23880.1	6e-42	Bra014991.1-P	2e-45	GLYMA08G14340.1	1e-144	AES68708	2e-108	POPTR_0008s20430.1	4e-51	Solyc07g052580.1.1	9e-97	PGSC0003DMT400090382	8e-91	VIT_18s0041g01090.t01	3e-48	EMT29428	1e-24	BRADI4G33144.1	2e-23	Sb01g013240.1	5e-26	MLOC_10177.2	3e-19	OS02T0199500-01	8e-24	TRIUR3_06290-P1	5e-27	GRMZM2G047777_P02	6e-21	NA	NA	PP1S357_16V6.1	2e-14	NA	NA		0.0238095	0.0166667		Mtr:"F-box/kelch-repeat protein "
3202	scaffold_202195.1	4e-16	AT1G72690.1	4e-17	Bra006840.1-P	3e-18	GLYMA07G01020.1	1e-20	AET01601	2e-22	POPTR_0006s15030.1	5e-30	Solyc12g008950.1.1	8e-20	PGSC0003DMT400000749	7e-20	VIT_09s0002g01690.t01	9e-21	EMT05883	8e-08	BRADI4G28850.2	3e-10	Sb02g022990.2	2e-10	MLOC_19273.3	3e-08	OS09T0363700-01	2e-11	TRIUR3_07146-P1	3e-09	GRMZM2G082019_P01	1e-10	NA	NA	NA	NA	NA	NA		0.0238095	0.0166667		Osa:"Note=Conserved hypothetical protein., Transcript_evidence=AK103667 (DDBJ, Best hit), ORF_evidence=F2DYB6 (UniProt), NIAS_FLcDNA=J033135K13,"
3212	scaffold_800938.1	5e-07	AT5G42380.1	7e-07	Bra034907.1-P	4e-06	GLYMA06G04240.1	4e-23	AES59466	2e-25	POPTR_0014s03040.1	7e-34	Solyc04g079080.2.1	3e-34	PGSC0003DMT400020608	9e-27	VIT_18s0001g10670.t01	1e-33	EMT22619	4e-19	BRADI1G21095.1	4e-21	Sb02g039433.1	3e-22	MLOC_65903.2	6e-21	OS07T0619200-01	5e-23	TRIUR3_26518-P1	7e-21	GRMZM2G381071_P01	1e-21	NA	NA	PP1S107_173V6.1	3e-07	NA	NA		0.0238095	0.0166667		Mtr:"Calcium-binding protein "
4350	fgenesh2_kg.1__3283__AT1G30870.1	8e-100	AT1G30870.1	3e-99	Bra014895.1-P	8e-101	GLYMA08G17300.1	1e-161	AES92782	4e-162	POPTR_0010s18250.1	3e-171	Solyc02g082090.2.1	4e-114	PGSC0003DMT400035521	3e-114	VIT_19s0085g01040.t01	2e-158	EMT18257	3e-87	BRADI1G26870.1	2e-87	Sb02g033790.1	3e-79	MLOC_20243.2	5e-88	OS07T0499500-01	2e-92	TRIUR3_28306-P1	3e-88	GRMZM2G010640_P01	8e-76	EFJ14722	6e-75	PP1S55_121V6.2	3e-71	EDP00040	1e-07		0.0238095	0.0166667		Mtr:"Peroxidase "
4365	fgenesh2_kg.6__3471__AT4G02340.1	4e-134	AT4G02340.1	8e-135	Bra039422.1-P	1e-133	GLYMA19G42000.1	2e-172	AES82462	1e-175	POPTR_0013s01510.1	3e-143	Solyc06g009170.2.1	3e-140	PGSC0003DMT400063718	6e-141	VIT_05s0077g01990.t01	4e-161	EMT04118	2e-124	BRADI1G42880.1	1e-120	Sb03g009830.1	4e-126	MLOC_56895.1	2e-130	OS05T0273800-01	4e-129	TRIUR3_24031-P1	5e-95	GRMZM2G161658_P01	2e-122	EFJ19079	7e-107	PP1S10_4V6.1	4e-96	EDO96864	5e-13		0.0238095	0.0166667		Mtr:"Epoxide hydrolase "
4366	scaffold_701344.1	1e-66	AT4G29100.1	2e-67	Bra011083.1-P	3e-65	GLYMA07G02120.5	2e-167	AES67968	7e-145	POPTR_0001s18660.1	3e-108	Solyc07g020960.2.1	9e-90	PGSC0003DMT400013045	5e-93	VIT_09s0002g04120.t01	9e-140	EMT21314	3e-31	BRADI2G31870.1	3e-62	Sb04g010670.1	3e-56	MLOC_63862.2	3e-60	OS05T0228400-01	1e-64	TRIUR3_23381-P1	4e-30	GRMZM2G072238_P03	7e-59	EFJ16130	4e-33	PP1S173_83V6.1	1e-09	NA	NA		0.0238095	0.0166667		Mtr:"Helix-loop-helix DNA-binding; Transcription factor bHLH68 "
4387	scaffold_601330.1	5e-94	AT5G13200.1	3e-91	Bra023398.1-P	1e-91	GLYMA19G27260.1	3e-121	AES80678	2e-121	POPTR_0001s33050.1	2e-138	Solyc08g078510.2.1	5e-102	PGSC0003DMT400012159	5e-101	VIT_14s0068g01360.t01	2e-116	EMT17227	3e-72	BRADI4G07520.1	1e-80	Sb08g014070.1	3e-86	MLOC_67899.1	1e-79	OS12T0478200-02	6e-54	TRIUR3_11344-P1	1e-71	GRMZM2G106622_P01	2e-83	EFJ20728	2e-56	PP1S12_415V6.2	2e-55	NA	NA		0.0238095	0.0166667		Mtr:"GEM-like protein "
4389	fgenesh2_kg.4__797__AT2G27770.1	3e-84	AT2G27770.1	9e-84	Bra034367.1-P	1e-83	GLYMA19G37630.1	2e-143	AES81973	4e-137	POPTR_0005s15470.1	3e-154	Solyc06g074500.1.1	6e-102	PGSC0003DMT400018411	2e-101	VIT_08s0007g03840.t01	3e-144	EMT06649	7e-55	BRADI1G04760.1	2e-59	Sb01g004400.1	5e-58	MLOC_1813.3	1e-53	OS03T0806700-02	3e-57	TRIUR3_16464-P1	4e-56	GRMZM2G009901_P01	5e-63	EFJ21260	7e-59	PP1S148_26V6.1	2e-56	NA	NA		0.0238095	0.0166667		Zma:"est|omrna|protein"
4413	scaffold_700020.1	8e-96	AT4G38260.1	2e-95	Bra033559.1-P	3e-93	GLYMA20G02900.1	1e-142	AES90035	1e-134	POPTR_0004s21630.1	1e-116	Solyc02g021340.2.1	4e-102	PGSC0003DMT400056430	4e-103	VIT_03s0038g03840.t01	5e-137	EMT08613	4e-84	BRADI1G29750.1	1e-83	Sb06g025430.1	2e-84	MLOC_2259.1	8e-84	OS09T0323500-01	5e-86	TRIUR3_08626-P1	3e-80	GRMZM2G037284_P01	3e-88	EFJ36398	2e-50	PP1S312_59V6.1	1e-64	NA	NA		0.0238095	0.0166667		Mtr:"Ser/Thr-rich protein T10 in DGCR region "
3136	scaffold_601739.1	4e-17	AT5G16950.1	4e-16	Bra006380.1-P	5e-16	GLYMA08G08930.1	1e-25	AES93973	1e-24	POPTR_0001s11560.3	2e-29	Solyc07g052920.2.1	2e-36	PGSC0003DMT400067362	3e-41	VIT_16s0039g02630.t01	3e-39	EMT06420	1e-29	BRADI1G47340.2	3e-30	Sb02g039280.1	8e-30	MLOC_17531.1	3e-29	OS06T0184100-01	4e-28	TRIUR3_17764-P1	1e-29	GRMZM2G159218_P01	1e-29	NA	NA	PP1S90_54V6.1	4e-12	NA	NA		0.0238095	0.0210353		Mtr:"Histone acetyltransferase type B subunit "
3150	scaffold_402775.1	1e-17	AT2G40080.1	2e-18	Bra004991.1-P	3e-19	GLYMA18G03130.2	3e-21	AES71140	6e-22	POPTR_0001s25870.1	4e-26	Solyc11g028200.1.1	4e-45	PGSC0003DMT400078042	3e-46	VIT_06s0004g06600.t01	1e-43	EMT31043	1e-15	BRADI4G13227.1	3e-15	Sb05g025110.1	3e-16	MLOC_70937.5	1e-16	OS11T0621500-01	1e-15	TRIUR3_33924-P1	1e-15	GRMZM5G877647_P01	6e-16	NA	NA	PP1S180_31V6.2	5e-13	EDP09205	5e-10		0.0238095	0.0210353		Mtr:"Early flowering "
3201	fgenesh1_pm.C_scaffold_1001571	2e-11	AT1G18390.2	1e-11	Bra025911.1-P	1e-10	GLYMA13G09742.1	7e-42	AES75445	1e-34	POPTR_0007s00830.1	3e-103	Solyc03g083480.2.1	7e-26	PGSC0003DMT400080853	6e-54	VIT_16s0148g00020.t01	6e-73	EMT14013	4e-20	BRADI2G01310.1	5e-20	Sb03g025630.1	4e-20	MLOC_70734.5	1e-20	OS01T0113700-00	3e-22	TRIUR3_11413-P1	4e-20	GRMZM2G426917_P01	8e-23	NA	NA	NA	NA	NA	NA		0.0238095	0.0210353		Mtr:"Stress-induced receptor-like kinase "
1728	fgenesh1_pm.C_scaffold_7000458	8e-75	AT4G35160.1	2e-69	Bra038396.1-P	5e-75	GLYMA14G38090.1	3e-143	AES98924	1e-130	POPTR_0019s12290.1	2e-143	Solyc01g068550.2.1	5e-165	PGSC0003DMT400067578	2e-168	VIT_15s0045g01490.t01	2e-179	EMT10452	9e-98	BRADI2G19857.1	1e-101	Sb09g025570.1	1e-101	MLOC_38478.1	4e-93	OS12T0441300-00	2e-97	TRIUR3_24134-P1	2e-97	GRMZM2G023152_P01	3e-98	EFJ36489	2e-53	PP1S56_71V6.2	4e-45	EDO99858	7e-10		0.0238095	0.0218393		Mtr:"O-methyltransferase "
1849	fgenesh2_kg.5__1548__AT3G51970.1	5e-91	AT3G51970.1	1e-84	Bra007744.1-P	9e-86	GLYMA09G01290.1	5e-131	AES64469	2e-118	POPTR_0001s09110.1	1e-132	Solyc11g012240.1.1	6e-139	PGSC0003DMT400034544	7e-136	VIT_00s2300g00010.t01	5e-108	EMT12362	2e-39	BRADI4G23490.1	2e-64	Sb01g049060.1	3e-62	MLOC_77446.2	2e-59	OS02T0454500-01	2e-64	TRIUR3_17334-P1	5e-40	GRMZM2G171440_P01	3e-62	EFJ09903	5e-45	PP1S74_78V6.1	1e-47	EDP07532	2e-16		0.0238095	0.0218393		Mtr:"Annotation was added to scaffolds in November 2011 Long-chain-alcohol O-fatty-acyltransferase "
1876	scaffold_700269.1	8e-83	AT4G37990.1	4e-82	Bra033613.1-P	3e-80	GLYMA09G33371.1	1e-127	AES95935	8e-109	POPTR_0016s06540.1	4e-96	Solyc11g010960.1.1	5e-99	PGSC0003DMT400041566	4e-100	VIT_00s0615g00020.t01	2e-96	EMT31529	9e-67	BRADI4G29780.1	5e-68	Sb06g028240.1	3e-69	MLOC_65081.1	6e-68	OS09T0400000-00	9e-67	TRIUR3_01082-P1	2e-65	GRMZM2G046070_P01	3e-69	EFJ04940	4e-65	PP1S163_63V6.1	7e-60	EDP03196	4e-62		0.0238095	0.0218393		Mtr:"Cinnamyl alcohol dehydrogenase "
1969	fgenesh2_kg.7__2437__AT4G18550.1	4e-119	AT4G18550.1	7e-120	Bra021003.1-P	6e-124	GLYMA15G08780.1	3e-143	AES63998	2e-138	POPTR_0015s05770.1	0	Solyc02g077430.2.1	2e-178	PGSC0003DMT400081243	2e-177	VIT_10s0003g01040.t01	3e-139	EMT21704	3e-116	BRADI2G45300.1	2e-114	Sb09g001420.1	2e-116	MLOC_18031.1	2e-116	OS05T0574000-00	2e-109	TRIUR3_31903-P1	3e-117	GRMZM2G153672_P01	2e-114	EFJ16290	1e-69	PP1S294_49V6.1	8e-88	EDP02239	1e-25		0.0238095	0.0218393		Mtr:"Lipase "
3019	fgenesh1_pg.C_scaffold_1004316	2e-16	AT1G54580.1	6e-16	Bra010475.1-P	1e-16	GLYMA07G04800.2	5e-34	AES64263	1e-18	POPTR_0006s23440.1	4e-47	Solyc02g038720.1.1	2e-37	PGSC0003DMT400084773	2e-36	VIT_09s0002g00710.t01	2e-42	EMT17439	2e-17	BRADI4G18170.1	1e-18	Sb08g017000.1	1e-17	MLOC_37207.1	3e-18	OS11T0521500-01	3e-18	TRIUR3_28231-P1	8e-19	GRMZM2G149580_P01	1e-17	NA	NA	PP1S468_18V6.1	6e-19	EDP09036	1e-16		0.0238095	0.0218393		Gma:"Acyl carrier protein "
3050	fgenesh2_kg.2__1514__AT1G72510.1	1e-36	AT1G72510.2	9e-37	Bra016052.1-P	2e-34	GLYMA17G05610.1	3e-42	AES92183	2e-50	POPTR_0006s14300.1	3e-39	Solyc06g066110.1.1	2e-42	PGSC0003DMT400033818	3e-45	VIT_11s0016g00890.t01	2e-47	EMT19238	8e-21	BRADI1G12950.1	8e-21	Sb10g006530.1	2e-24	MLOC_4721.2	6e-21	OS06T0199402-00	4e-24	TRIUR3_11655-P1	7e-22	GRMZM2G135501_P01	2e-24	NA	NA	PP1S389_8V6.2	3e-20	NA	NA		0.0238095	0.0218393		Osa:"Note=Similar to predicted protein., Transcript_evidence=ab initio prediction, ORF_evidence=Q69K56 (UniProt),"
1110	fgenesh2_kg.7__252__AT4G37970.1	5e-116	AT4G37970.1	6e-116	Bra033613.1-P	1e-115	GLYMA01G02580.1	3e-132	AES95947	5e-131	POPTR_0016s07910.1	3e-148	Solyc11g011340.1.1	6e-135	PGSC0003DMT400040518	3e-135	VIT_00s0615g00020.t01	1e-149	EMT14647	8e-108	BRADI3G17920.1	9e-106	Sb06g028240.1	9e-104	MLOC_3734.1	1e-108	OS10T0430200-03	2e-105	TRIUR3_01086-P1	5e-110	GRMZM2G118610_P01	1e-108	EFJ29773	2e-100	PP1S163_63V6.1	6e-92	EDP03334	2e-96		0.0238095	0.0222455		Mtr:"Cinnamyl alcohol dehydrogenase "
1215	scaffold_100473.1	3e-149	AT1G05010.1	4e-149	Bra015380.1-P	9e-153	GLYMA07G39420.1	2e-172	AES64412	4e-161	POPTR_0011s00970.1	2e-163	Solyc07g049550.2.1	5e-177	PGSC0003DMT400036081	8e-171	VIT_12s0059g01380.t01	4e-173	EMT28587	1e-124	BRADI4G31820.1	3e-134	Sb04g034520.1	4e-133	MLOC_54272.1	1e-133	OS09T0451400-01	2e-136	TRIUR3_25952-P1	3e-117	GRMZM2G007249_P02	4e-133	EFJ33358	1e-51	PP1S287_51V6.4	4e-45	EDP08138	2e-13		0.0238095	0.0222455		Mtr:"1-aminocyclopropane-1-carboxylate oxidase "
1252	fgenesh2_kg.5__1800__AT3G54110.1	3e-144	AT3G54110.1	4e-144	Bra003170.1-P	1e-148	GLYMA18G42217.1	1e-173	AES86982	5e-153	POPTR_0006s09660.1	2e-155	Solyc09g011920.2.1	2e-150	PGSC0003DMT400052443	5e-160	VIT_08s0007g01700.t01	2e-152	EMT21270	1e-140	BRADI4G09060.1	7e-139	Sb05g027910.1	2e-140	MLOC_63716.2	2e-142	OS11T0707800-01	3e-138	TRIUR3_19305-P1	1e-139	GRMZM2G000510_P04	2e-140	EFJ35536	1e-122	PP1S54_186V6.2	5e-133	EDP01675	2e-110		0.0238095	0.0222455		Mtr:"Mitochondrial uncoupling protein "
1374	fgenesh2_kg.1__3820__AT1G47128.1	2e-148	AT5G43060.1	6e-149	Bra040749.1-P	3e-148	GLYMA17G18440.1	2e-175	AES59386	1e-155	POPTR_0005s18520.1	0	Solyc03g044230.1.1	6e-179	PGSC0003DMT400053921	4e-178	VIT_07s0031g00050.t01	4e-170	EMT10408	2e-138	BRADI5G24027.1	9e-137	Sb06g030800.2	1e-140	MLOC_81876.1	1e-140	OS04T0670200-02	1e-130	TRIUR3_28610-P1	4e-136	GRMZM2G166281_P01	4e-140	EFJ09057	3e-122	PP1S292_39V6.2	3e-124	EDP00016	5e-98		0.0238095	0.0222455		Mtr:"Cysteine proteinase "
1448	fgenesh2_kg.1__852__AT1G08370.1	7e-114	AT1G08370.1	9e-112	Bra031623.1-P	3e-115	GLYMA12G31186.1	2e-134	AES67117	7e-139	POPTR_0016s07600.1	2e-159	Solyc06g074210.2.1	2e-147	PGSC0003DMT400015074	4e-145	VIT_08s0007g02870.t01	7e-151	EMT00516	3e-99	BRADI4G25430.2	3e-106	Sb08g003510.1	2e-98	MLOC_10797.1	2e-98	OS12T0156400-01	2e-96	TRIUR3_05991-P1	3e-59	GRMZM2G101596_P02	8e-98	EFJ22541	9e-64	PP1S14_29V6.1	4e-88	EDP03984	1e-26		0.0238095	0.0222455		Mtr:"mRNA-decapping enzyme-like protein "
1458	fgenesh2_kg.5__18__AT2G01180.1	7e-128	AT3G02600.2	5e-131	Bra039179.1-P	1e-127	GLYMA20G25640.2	1e-148	AES80607	4e-137	POPTR_0010s12940.1	3e-166	Solyc05g008810.2.1	6e-147	PGSC0003DMT400078418	3e-148	VIT_01s0011g04170.t01	1e-153	EMT04406	3e-112	BRADI3G22020.4	4e-116	Sb07g015160.2	3e-117	MLOC_70194.5	4e-115	OS08T0359200-02	5e-115	TRIUR3_30339-P1	3e-112	GRMZM2G447433_P08	5e-117	EFJ17723	2e-86	PP1S4_56V6.1	5e-71	EDO97063	2e-22		0.0238095	0.0222455		Mtr:"Lipid phosphate phosphatase "
1493	Al_scaffold_0001_4306	4e-119	AT1G49570.1	9e-119	Bra014200.1-P	1e-120	GLYMA01G39080.1	6e-162	AES94747	2e-163	POPTR_0005s14190.1	2e-161	Solyc02g090450.2.1	3e-157	PGSC0003DMT400026090	6e-158	VIT_00s0567g00020.t01	5e-159	EMT08941	1e-91	BRADI2G09680.1	7e-92	Sb03g010240.1	1e-93	MLOC_15491.2	8e-92	OS10T0109600-02	9e-92	TRIUR3_07556-P1	1e-90	GRMZM2G089982_P01	1e-91	EFJ16850	3e-99	PP1S60_86V6.1	1e-87	EDP00040	2e-12		0.0238095	0.0222455		Mtr:"Peroxidase "
1507	fgenesh2_kg.6__2822__AT4G06744.1	4e-135	AT4G06744.1	3e-136	Bra039774.1-P	9e-137	GLYMA07G33911.1	3e-169	AES59392	4e-160	POPTR_0001s30990.1	0	Solyc01g107790.2.1	5e-149	PGSC0003DMT400066744	8e-158	VIT_03s0063g00020.t01	6e-157	EMT08852	5e-115	BRADI5G25630.1	6e-113	Sb06g032310.1	5e-115	MLOC_57137.1	7e-117	OS04T0505200-03	3e-104	TRIUR3_04108-P1	9e-114	GRMZM2G340084_P01	3e-117	EFJ26377	2e-79	PP1S35_305V6.1	2e-73	EDO95864	1e-17		0.0238095	0.0222455		Stu:"Serine-threonine protein kinase, plant-type"
1512	fgenesh1_pm.C_scaffold_7001736	3e-95	AT4G20900.1	3e-90	Bra033736.1-P	8e-98	GLYMA09G02945.1	4e-109	AES64803	3e-108	POPTR_0011s16640.1	3e-135	Solyc06g075640.1.1	4e-135	PGSC0003DMT400077925	8e-137	VIT_10s0003g05230.t01	0	EMT18798	2e-86	BRADI4G36470.1	9e-85	Sb02g031200.1	2e-85	MLOC_1956.1	9e-84	OS09T0538500-01	7e-85	TRIUR3_12933-P1	1e-83	GRMZM2G050268_P01	2e-86	EFJ30150	6e-90	PP1S8_159V6.1	1e-92	NA	NA		0.0238095	0.0222455		Stu:"Male sterility MS5"
1515	fgenesh2_kg.8__125__AT5G46700.1	4e-98	AT5G46700.1	3e-104	Bra017532.1-P	3e-100	GLYMA01G11130.1	2e-130	AET03269	2e-128	POPTR_0003s09180.1	4e-121	Solyc08g076850.2.1	5e-126	PGSC0003DMT400045208	7e-126	VIT_02s0012g01410.t01	3e-127	EMT05126	3e-64	BRADI1G74040.1	1e-83	Sb01g050590.1	2e-81	MLOC_51848.1	2e-78	OS03T0100020-01	1e-83	TRIUR3_10720-P1	7e-49	GRMZM2G041175_P01	2e-68	EFJ05646	4e-72	PP1S191_96V6.1	1e-61	NA	NA		0.0238095	0.0222455		Stu:"Senescence-associated protein 5"
1546	fgenesh2_kg.8__2616__AT5G65670.1	2e-112	AT5G65670.2	2e-113	Bra031850.1-P	3e-84	GLYMA02G38260.6	1e-179	AES98348	1e-146	POPTR_0002s10880.1	5e-180	Solyc04g076850.2.1	5e-158	PGSC0003DMT400016356	4e-158	VIT_18s0001g08090.t01	2e-171	EMT10037	4e-51	BRADI4G02600.1	2e-62	Sb09g007890.1	8e-60	MLOC_73033.2	1e-61	OS12T0601300-01	7e-64	TRIUR3_01367-P1	4e-56	GRMZM2G138268_P01	2e-62	EFJ05906	7e-45	PP1S184_21V6.1	8e-32	NA	NA		0.0238095	0.0222455		Mtr:"Auxin-responsive protein IAA5 "
1560	fgenesh2_kg.7__1736__AT4G25300.1	3e-139	AT1G17020.1	2e-138	Bra026693.1-P	7e-137	GLYMA13G33890.1	4e-169	AES85543	7e-158	POPTR_0009s03100.1	1e-174	Solyc02g071500.2.1	0	PGSC0003DMT400018663	3e-155	VIT_10s0003g02430.t01	1e-177	EMT02970	8e-102	BRADI1G78520.1	2e-99	Sb01g029140.1	2e-99	MLOC_56587.4	1e-99	OS10T0558200-00	8e-101	TRIUR3_03068-P1	1e-97	GRMZM2G363893_P01	1e-95	EFJ13589	8e-81	PP1S46_151V6.1	1e-72	EDP08138	2e-23		0.0238095	0.0222455		Mtr:"Protein SRG1 "
1565	fgenesh2_kg.7__1973__AT4G23340.1	1e-114	AT4G23340.1	3e-115	Bra022544.1-P	3e-104	GLYMA03G01190.1	9e-130	AES80179	2e-123	POPTR_0003s10610.1	0	Solyc03g025490.2.1	8e-147	PGSC0003DMT400040854	5e-150	VIT_16s0050g00640.t01	2e-154	EMT01311	1e-31	BRADI1G00950.1	6e-35	Sb01g000580.1	6e-35	MLOC_16059.1	7e-36	OS04T0581000-01	3e-34	TRIUR3_34129-P1	2e-36	GRMZM2G177104_P01	2e-34	EFJ21916	4e-48	PP1S198_40V6.1	9e-44	EDP08138	2e-15		0.0238095	0.0222455		Mtr:"Gibberellin 3-beta-dioxygenase "
1574	fgenesh2_kg.6__58__AT5G01520.1	5e-97	AT3G47160.1	3e-96	Bra006745.1-P	1e-94	GLYMA07G31510.1	5e-132	AES84536	2e-123	POPTR_0004s04140.1	4e-131	Solyc02g078460.2.1	2e-129	PGSC0003DMT400057645	5e-131	VIT_00s0583g00040.t01	4e-130	EMT21423	1e-113	BRADI3G30040.1	1e-116	Sb06g033110.1	5e-117	MLOC_64401.2	8e-111	OS07T0661600-01	1e-110	TRIUR3_19451-P1	1e-113	GRMZM2G440259_P02	2e-114	EFJ18404	3e-106	PP1S60_192V6.1	4e-105	NA	NA		0.0238095	0.0222455		Mtr:"RING finger protein "
1585	fgenesh1_pm.C_scaffold_7000458	6e-74	AT4G35160.1	5e-70	Bra038396.1-P	2e-75	GLYMA10G32010.1	1e-178	AES78575	6e-163	POPTR_0011s05860.1	0	Solyc02g077520.2.1	9e-158	PGSC0003DMT400081287	2e-160	VIT_10s0003g00460.t01	3e-165	EMT10452	2e-101	BRADI2G19857.2	5e-106	Sb09g025570.1	2e-104	MLOC_38478.1	4e-96	OS05T0515600-01	1e-104	TRIUR3_24134-P1	2e-101	GRMZM2G140996_P01	1e-105	EFJ36489	1e-58	PP1S56_71V6.2	1e-49	EDP01474	1e-09		0.0238095	0.0222455		Mtr:"Isoflavone-7-O-methyltransferase "
1622	scaffold_103049.1	1e-20	AT1G27340.1	5e-21	Bra030038.1-P	5e-22	GLYMA07G03590.1	4e-162	AES72016	2e-25	POPTR_0003s06050.1	0	Solyc03g116480.1.1	6e-172	PGSC0003DMT400001635	1e-175	VIT_09s0002g06300.t01	2e-170	EMT02934	3e-26	BRADI2G59200.1	7e-25	Sb03g044270.1	5e-26	MLOC_70188.4	9e-26	OS01T0923900-01	2e-28	TRIUR3_20931-P1	1e-25	GRMZM2G064954_P01	5e-26	EFJ05965	2e-52	PP1S512_11V6.1	1e-51	NA	NA		0.0238095	0.0222455		Mtr:"F-box family protein "
1623	fgenesh2_kg.2__1790__AT1G75180.3	5e-99	AT1G19400.2	4e-97	Bra003765.1-P	3e-100	GLYMA11G12550.5	9e-125	AES89101	6e-119	POPTR_0009s11860.1	1e-133	Solyc01g109610.2.1	1e-158	PGSC0003DMT400001913	4e-159	VIT_03s0063g02530.t01	8e-171	EMT09320	5e-91	BRADI1G07070.1	4e-89	Sb01g006540.1	2e-94	MLOC_4524.4	2e-91	OS03T0775600-02	2e-91	TRIUR3_00988-P1	1e-90	GRMZM5G838226_P01	1e-57	EFJ32462	1e-53	PP1S63_149V6.1	1e-58	NA	NA		0.0238095	0.0222455		Stu:"2-hydroxyacid dehydrogenase"
1629	fgenesh2_kg.4__2415__AT2G42590.2	3e-107	AT2G42590.3	2e-107	Bra000268.1-P	1e-105	GLYMA13G34580.2	2e-129	AES66661	3e-129	POPTR_0001s40270.3	7e-118	Solyc07g053260.2.1	9e-120	PGSC0003DMT400052619	3e-124	VIT_10s0003g01240.t01	4e-117	EMT12878	2e-93	BRADI4G16640.1	3e-90	Sb07g020990.2	3e-89	MLOC_69312.2	5e-90	OS03T0710800-01	8e-91	TRIUR3_15699-P1	3e-90	GRMZM2G078641_P02	2e-97	EFJ35972	6e-107	PP1S67_176V6.1	9e-106	EDO96857	9e-93		0.0238095	0.0222455		Mtr:"14-3-3-like protein GF14 "
1650	fgenesh2_kg.7__1953__AT4G23500.1	7e-128	AT4G23500.1	7e-129	Bra019299.1-P	2e-127	GLYMA20G30240.2	6e-179	AES62451	4e-133	POPTR_0001s09790.1	1e-134	Solyc03g007950.2.1	9e-160	PGSC0003DMT400024595	2e-159	VIT_02s0025g00260.t01	6e-129	EMT00190	2e-110	BRADI1G52050.1	1e-109	Sb10g000660.1	9e-117	MLOC_61812.1	2e-110	OS06T0106800-02	2e-114	TRIUR3_10656-P1	7e-110	GRMZM2G107073_P02	3e-116	EFJ31646	2e-73	PP1S252_60V6.1	3e-70	EDP03114	2e-08		0.0238095	0.0222455		Mtr:"Polygalacturonase-like protein "
1654	fgenesh2_kg.4__2415__AT2G42590.2	4e-114	AT2G42590.2	3e-114	Bra000268.1-P	8e-113	GLYMA12G33800.2	5e-126	AET04239	3e-117	POPTR_0001s40270.3	2e-133	Solyc12g010860.1.1	4e-124	PGSC0003DMT400020199	8e-124	VIT_10s0003g01240.t01	5e-131	EMT12878	4e-97	BRADI4G16640.1	3e-93	Sb07g020990.2	2e-92	MLOC_61457.1	3e-92	OS08T0430500-02	2e-94	TRIUR3_00547-P1	2e-92	GRMZM2G078641_P02	7e-102	EFJ35972	9e-113	PP1S67_176V6.1	2e-111	EDO96857	8e-97		0.0238095	0.0222455		Mtr:"14-3-3-like protein gf14-6 "
1688	scaffold_702680.1	1e-120	AT5G47000.1	3e-121	Bra022090.1-P	2e-119	GLYMA08G40280.1	4e-154	AET03104	6e-153	POPTR_0010s04550.1	6e-156	Solyc05g006230.1.1	4e-146	PGSC0003DMT400040260	2e-148	VIT_01s0026g00830.t01	2e-151	EMT01141	6e-115	BRADI3G59660.1	8e-112	Sb04g028340.1	3e-116	MLOC_15632.1	4e-88	OS02T0741200-01	5e-117	TRIUR3_21168-P1	3e-115	GRMZM2G442008_P01	3e-116	EFJ26305	6e-102	PP1S1_302V6.1	1e-69	EDP01734	1e-12		0.0238095	0.0222455		Mtr:"Peroxidase "
1720	fgenesh2_kg.6__1375__AT5G14090.1	1e-57	AT5G14090.1	2e-57	Bra008780.1-P	1e-49	GLYMA16G05860.1	9e-133	AES78382	7e-112	POPTR_0001s33510.1	3e-163	Solyc05g015880.2.1	2e-99	PGSC0003DMT400051027	5e-103	VIT_14s0068g01720.t01	1e-113	EMT22503	5e-23	BRADI4G19040.1	7e-22	Sb05g017110.1	3e-19	MLOC_67623.1	4e-24	OS11T0490600-01	3e-20	TRIUR3_25633-P1	5e-22	GRMZM2G135019_P01	5e-23	NA	NA	NA	NA	NA	NA		0.0238095	0.0222455		Osa:"Note=Conserved hypothetical protein., Transcript_evidence=AK067664 (DDBJ, Best hit), ORF_evidence=A2ZED5 (UniProt), NIAS_FLcDNA=J013117H24,"
1772	fgenesh2_kg.4__334__AT2G24190.2	3e-82	AT2G24190.2	5e-83	Bra014448.1-P	9e-80	GLYMA09G39820.1	4e-87	AES71564	3e-150	POPTR_0009s15990.1	0	Solyc11g071460.1.1	4e-151	PGSC0003DMT400048179	1e-152	VIT_06s0009g01450.t01	2e-115	EMT04347	1e-109	BRADI1G17360.1	6e-104	Sb02g043370.1	8e-109	MLOC_32111.2	2e-108	OS07T0685800-01	2e-114	TRIUR3_14899-P1	1e-109	GRMZM2G003563_P01	1e-107	EFJ15853	8e-54	PP1S88_35V6.1	1e-45	EDO97414	2e-30		0.0238095	0.0222455		Mtr:"Short-chain dehydrogenase/reductase "
1774	fgenesh2_kg.7__2268__AT4G20330.1	1e-90	AT4G20330.1	4e-90	Bra033156.1-P	6e-97	GLYMA11G02750.1	2e-126	AES94086	8e-116	POPTR_0001s09040.1	7e-114	Solyc06g064890.2.1	1e-115	PGSC0003DMT400013293	3e-121	VIT_02s0025g03930.t01	1e-118	EMT28118	7e-101	BRADI3G26730.1	1e-98	Sb06g028040.1	2e-100	MLOC_70032.1	2e-99	OS10T0397200-01	2e-100	TRIUR3_22608-P1	1e-100	GRMZM2G177263_P02	8e-101	EFJ21040	6e-64	PP1S155_97V6.1	2e-80	EDP05525	2e-13		0.0238095	0.0222455		Mtr:"General transcription factor IIE subunit "
1775	fgenesh2_kg.2__2106__AT1G78090.1	1e-106	AT1G78090.1	7e-107	Bra011835.1-P	3e-106	GLYMA06G13170.2	6e-153	AES72460	3e-156	POPTR_0012s01570.1	8e-177	Solyc03g007290.2.1	9e-147	PGSC0003DMT400023513	2e-149	VIT_16s0050g02600.t01	1e-155	EMT32785	3e-107	BRADI3G35590.1	3e-110	Sb04g027650.1	1e-111	MLOC_65203.2	1e-107	OS09T0369400-01	9e-110	TRIUR3_29736-P1	2e-107	GRMZM2G347280_P01	3e-110	EFJ11784	1e-102	PP1S141_116V6.2	7e-108	EDO96976	4e-81		0.0238095	0.0222455		Mtr:"Trehalose-phosphate phosphatase "
1813	fgenesh2_kg.4__2735__AT2G45400.1	1e-112	AT2G45400.1	3e-110	Bra040313.1-P	5e-109	GLYMA09G40570.1	8e-129	AES87284	4e-158	POPTR_0002s14890.1	1e-145	Solyc01g094070.2.1	5e-143	PGSC0003DMT400018059	1e-157	VIT_15s0048g00990.t01	1e-171	EMT10743	2e-100	BRADI2G44480.1	1e-98	Sb03g028880.1	2e-95	MLOC_65788.2	6e-99	OS01T0633500-00	4e-79	TRIUR3_03992-P1	3e-100	GRMZM2G013726_P01	2e-95	EFJ35085	7e-74	PP1S114_126V6.1	4e-65	EDO96977	8e-41		0.0238095	0.0222455		Mtr:"Dihydroflavonol 4-reductase "
1816	fgenesh2_kg.1__1710__AT1G15550.1	4e-108	AT1G15550.1	2e-106	Bra026757.1-P	5e-108	GLYMA14G16060.1	9e-163	AES58944	2e-163	POPTR_0018s01170.1	6e-160	Solyc00g007180.1.1	6e-164	PGSC0003DMT400074744	3e-163	VIT_04s0008g04940.t01	2e-154	EMT24263	9e-53	BRADI2G04840.1	4e-72	Sb03g004020.1	3e-77	MLOC_12855.1	1e-72	OS01T0177400-01	9e-80	TRIUR3_27532-P1	4e-72	GRMZM2G036340_P01	9e-78	EFJ11595	5e-73	PP1S111_140V6.1	5e-56	EDP08138	5e-23		0.0238095	0.0222455		Mtr:"Gibberellin 3-beta-dioxygenase "
1817	fgenesh2_kg.5__582__AT3G28050.1	3e-74	AT3G28050.1	2e-75	Bra033035.1-P	6e-75	GLYMA06G12860.1	3e-129	AES72417	8e-131	POPTR_0008s14510.1	4e-144	Solyc05g005860.1.1	6e-136	PGSC0003DMT400010544	4e-140	VIT_01s0026g00540.t01	2e-132	EMT15640	6e-57	BRADI4G21220.1	5e-57	Sb07g023970.1	1e-57	MLOC_53860.1	1e-55	OS08T0561500-01	2e-57	TRIUR3_11480-P1	2e-55	GRMZM5G804575_P01	2e-57	EFJ38056	5e-48	PP1S263_60V6.1	5e-38	NA	NA		0.0238095	0.0222455		Mtr:"Auxin-induced protein 5NG4 "
1829	fgenesh2_kg.7__488__AT4G35840.1	4e-97	AT2G17730.1	3e-97	Bra011643.1-P	1e-96	GLYMA02G05001.4	7e-117	AES95204	2e-104	POPTR_0005s11000.1	3e-107	Solyc02g083400.2.1	2e-112	PGSC0003DMT400009422	1e-112	VIT_00s0264g00020.t01	2e-114	EMT09640	2e-60	BRADI1G30190.1	2e-60	Sb01g030190.1	1e-63	MLOC_6942.1	1e-53	OS10T0544600-02	6e-65	TRIUR3_25619-P1	5e-50	GRMZM2G052344_P03	4e-61	EFJ22156	1e-41	PP1S85_173V6.1	2e-16	EDP09518	6e-11		0.0238095	0.0222455		Stu:"RING-H2 finger protein ATL4M"
1839	fgenesh2_kg.1__477__AT1G05260.1	6e-76	AT1G05260.1	3e-75	Bra015404.1-P	9e-76	GLYMA04G40530.1	1e-125	AES72656	5e-128	POPTR_0012s00700.1	3e-144	Solyc03g080150.2.1	1e-147	PGSC0003DMT400001510	7e-148	VIT_16s0098g00820.t01	4e-127	EMT13671	7e-91	BRADI2G37020.1	6e-90	Sb05g004180.1	4e-95	MLOC_19201.1	3e-90	OS03T0121200-01	2e-94	TRIUR3_18981-P1	6e-90	AC205413.4_FGP003	2e-95	EFJ20126	1e-87	PP1S55_121V6.2	8e-75	NA	NA		0.0238095	0.0222455		Mtr:"Peroxidase "
1845	fgenesh2_kg.6__1767__AT5G17680.1	3e-73	AT5G36930.2	2e-86	Bra023631.1-P	4e-76	GLYMA16G03780.1	3e-90	AES86804	1e-92	POPTR_0011s01910.1	0	Solyc01g102840.2.1	2e-172	PGSC0003DMT400047006	9e-176	VIT_18s0041g00250.t01	3e-95	EMT21202	7e-19	BRADI3G03882.1	8e-19	Sb05g025190.1	1e-18	MLOC_65574.1	1e-18	OS12T0467300-01	4e-20	TRIUR3_31487-P1	5e-18	GRMZM5G898898_P01	8e-17	EFJ08305	7e-21	PP1S145_93V6.1	6e-45	NA	NA		0.0238095	0.0222455		Mtr:"TIR-NBS-LRR RCT1 resistance protein "
1889	fgenesh1_pm.C_scaffold_1003483	7e-106	AT1G53920.1	8e-106	Bra030917.1-P	9e-106	GLYMA07G04930.1	7e-160	AES75215	3e-113	POPTR_0003s06900.1	2e-115	Solyc06g065010.2.1	7e-159	PGSC0003DMT400080416	2e-156	VIT_09s0002g00540.t01	2e-127	EMT29053	2e-50	BRADI1G35340.1	2e-50	Sb08g021590.1	5e-52	MLOC_81659.1	1e-49	OS09T0132200-01	5e-55	TRIUR3_13583-P1	7e-51	GRMZM2G042758_P01	1e-55	EFJ38532	3e-63	PP1S138_71V6.1	4e-77	NA	NA		0.0238095	0.0222455		Mtr:"GDSL esterase/lipase "
1895	fgenesh2_kg.1__3844__AT1G47480.1	2e-104	AT1G47480.1	9e-106	Bra019558.1-P	2e-106	GLYMA07G33320.1	1e-127	AES90210	6e-136	POPTR_0009s10780.1	1e-128	Solyc01g108570.2.1	6e-152	PGSC0003DMT400066392	3e-156	VIT_03s0063g00750.t01	2e-155	EMT18899	5e-95	BRADI3G38040.1	1e-97	Sb02g026816.1	2e-93	MLOC_16107.1	3e-97	OS09T0462200-01	3e-96	TRIUR3_23687-P1	6e-95	GRMZM2G064193_P01	3e-97	EFJ28734	6e-52	PP1S297_21V6.4	7e-50	EDP07672	2e-07		0.0238095	0.0222455		Mtr:"CXE carboxylesterase "
1934	fgenesh2_kg.1__3124__AT1G29670.1	2e-116	AT1G29670.1	9e-116	Bra010820.1-P	2e-113	GLYMA05G29630.1	3e-119	AET04356	4e-117	POPTR_0011s03100.1	1e-117	Solyc02g071690.1.1	7e-130	PGSC0003DMT400053002	2e-129	VIT_09s0054g00880.t01	5e-177	EMT24700	3e-69	BRADI2G19650.1	6e-112	Sb03g034560.1	3e-113	MLOC_65671.1	5e-112	OS01T0748500-01	3e-113	TRIUR3_26362-P1	6e-88	GRMZM2G045215_P01	9e-113	EFJ10703	3e-68	PP1S28_369V6.1	3e-71	NA	NA		0.0238095	0.0222455		Mtr:"GDSL esterase/lipase "
1937	fgenesh2_kg.3__2078__AT3G18710.1	3e-95	AT5G09800.1	5e-95	Bra024318.1-P	5e-99	GLYMA16G28630.1	4e-154	AES72815	2e-106	POPTR_0002s07130.1	4e-175	Solyc04g071030.1.1	2e-135	PGSC0003DMT400002079	1e-140	VIT_18s0166g00190.t01	2e-143	EMT03610	2e-38	BRADI3G45250.1	1e-65	Sb04g022120.1	2e-62	MLOC_77066.1	7e-39	OS02T0540700-00	1e-66	TRIUR3_33555-P1	2e-35	GRMZM2G303964_P01	2e-62	EFJ10655	3e-51	PP1S337_3V6.1	3e-46	EDP05939	1e-16		0.0238095	0.0222455		Mtr:"U-box domain-containing protein "
1939	scaffold_700424.1	7e-97	AT4G36800.2	9e-97	Bra010575.1-P	4e-96	GLYMA11G06830.5	5e-102	AES94883	6e-100	POPTR_0009s11590.1	1e-104	Solyc04g079970.2.1	2e-105	PGSC0003DMT400071583	3e-105	VIT_03s0063g02110.t01	8e-108	EMT20362	7e-72	BRADI3G22940.1	3e-88	Sb10g028930.1	2e-90	MLOC_34519.1	1e-85	OS10T0190000-02	2e-90	TRIUR3_07730-P1	7e-88	GRMZM2G102421_P04	4e-91	EFJ12792	6e-81	PP1S102_139V6.1	2e-85	EDO97610	6e-60		0.0238095	0.0222455		Mtr:"Ubiquitin carrier protein "
1961	fgenesh2_kg.5__804__AT3G43740.2	2e-72	AT3G43740.1	2e-76	Bra002354.1-P	4e-75	GLYMA10G40490.1	9e-99	AES93584	2e-86	POPTR_0001s30370.1	2e-107	Solyc01g107250.2.1	7e-103	PGSC0003DMT400066520	2e-105	VIT_03s0091g00560.t01	7e-100	EMT17561	7e-81	BRADI1G15850.1	3e-82	Sb01g031820.1	2e-82	MLOC_12619.1	3e-81	OS03T0440900-02	3e-83	TRIUR3_28226-P1	9e-78	GRMZM2G084587_P01	3e-82	EFJ34839	5e-74	PP1S389_18V6.2	2e-73	EDP04286	1e-12		0.0238095	0.0222455		Mtr:"Somatic embryogenesis receptor kinase "
1965	fgenesh2_kg.1__2702__AT1G26610.1	1e-83	AT1G26610.1	7e-88	Bra024704.1-P	6e-83	GLYMA01G06880.2	1e-124	AES96989	8e-110	POPTR_0008s09410.1	0	Solyc01g010410.2.1	2e-131	PGSC0003DMT400072796	2e-130	VIT_01s0011g00710.t01	1e-134	EMT29502	4e-19	BRADI1G16200.1	2e-16	Sb01g032230.1	3e-17	MLOC_79666.1	5e-18	OS07T0598800-00	5e-17	TRIUR3_20586-P1	1e-12	GRMZM2G372952_P01	2e-16	EFJ13696	2e-13	PP1S254_44V6.1	4e-22	NA	NA		0.0238095	0.0222455		Mtr:"PEThy ZPT4-2 "
1982	fgenesh2_kg.1__4526__AT1G55170.1	1e-36	AT1G55170.1	8e-37	Bra037981.1-P	4e-37	GLYMA15G02720.2	6e-55	AES83557	2e-56	POPTR_0003s03010.1	6e-44	Solyc05g009290.2.1	2e-57	PGSC0003DMT400037712	7e-57	VIT_01s0011g03510.t01	3e-59	EMT14699	9e-32	BRADI3G36450.1	9e-33	Sb08g002980.1	1e-30	MLOC_13427.1	3e-34	OS12T0193100-04	2e-34	TRIUR3_13361-P1	3e-34	GRMZM2G152688_P02	4e-30	EFJ24504	3e-09	PP1S356_2V6.1	1e-43	NA	NA		0.0238095	0.0222455		Stu:"Protein kinase PKN/PRK1, effector"
1991	fgenesh2_kg.1__3867__AT1G47720.1	7e-33	AT1G47720.1	7e-32	Bra014089.1-P	4e-30	GLYMA10G03700.4	4e-131	AES60784	3e-130	POPTR_0005s23960.1	2e-143	Solyc09g065840.2.1	3e-124	PGSC0003DMT400049767	1e-126	VIT_07s0141g00260.t01	2e-133	EMT18554	1e-52	BRADI1G14220.1	2e-79	Sb01g014110.1	2e-79	MLOC_58813.1	8e-82	OS03T0633900-01	4e-86	TRIUR3_01369-P1	5e-78	GRMZM2G066234_P02	2e-81	EFJ31134	7e-31	PP1S191_76V6.1	2e-48	EDO96540	9e-13		0.0238095	0.0222455		Mtr:"Single-stranded DNA-binding protein "
2010	fgenesh1_pg.C_scaffold_5001392	1e-82	AT5G23960.2	6e-83	Bra040582.1-P	5e-84	GLYMA12G17390.2	6e-105	AES74575	2e-162	POPTR_0015s09710.1	2e-106	Solyc04g051620.1.1	3e-167	PGSC0003DMT400033302	2e-169	VIT_19s0014g04930.t01	5e-113	EMT06630	2e-75	BRADI3G14710.1	8e-76	Sb07g004480.1	2e-74	MLOC_59480.2	8e-75	OS08T0139700-01	2e-75	TRIUR3_28553-P1	1e-73	GRMZM2G030583_P03	5e-72	EFJ37888	1e-34	PP1S130_37V6.1	1e-39	NA	NA		0.0238095	0.0222455		Mtr:"(+)-delta-cadinene synthase isozyme A "
2036	fgenesh2_kg.8__1365__AT5G54680.1	5e-92	AT5G54680.1	6e-92	Bra022738.1-P	1e-91	GLYMA12G16560.1	4e-110	AES89899	1e-114	POPTR_0011s13580.1	3e-118	Solyc07g064040.2.1	7e-104	PGSC0003DMT400049592	9e-105	VIT_19s0014g05100.t01	3e-107	EMT27826	1e-65	BRADI1G25470.1	2e-67	Sb02g035580.1	1e-65	MLOC_6315.1	5e-65	OS07T0543000-01	8e-71	TRIUR3_32784-P1	3e-66	GRMZM2G017586_P01	4e-65	EFJ35991	3e-62	PP1S246_45V6.3	2e-63	NA	NA		0.0238095	0.0222455		Stu:"Basic helix-loop-helix protein"
2059	fgenesh1_pg.C_scaffold_5000381	1e-76	AT3G26300.1	1e-75	Bra034239.1-P	8e-75	GLYMA14G01880.1	2e-107	AES98829	4e-105	POPTR_0007s07300.1	5e-105	Solyc02g092250.2.1	2e-134	PGSC0003DMT400055228	4e-142	VIT_19s0015g00070.t01	1e-135	EMT16961	1e-95	BRADI3G06240.1	3e-89	Sb04g005760.1	5e-92	MLOC_62099.1	2e-94	OS03T0593600-00	2e-93	TRIUR3_13975-P1	2e-94	GRMZM2G148052_P01	7e-91	EFJ17994	5e-67	PP1S1957_2V6.1	2e-64	EDO99174	4e-29		0.0238095	0.0222455		Mtr:"Cytochrome P450 "
2066	scaffold_601585.1	9e-67	AT5G15540.2	2e-66	Bra008693.1-P	2e-65	GLYMA19G03556.1	7e-105	AES74936	7e-99	POPTR_0004s11810.1	0	Solyc03g059420.2.1	1e-76	PGSC0003DMT400032211	4e-78	VIT_14s0108g01680.t01	7e-75	EMT12209	2e-48	BRADI1G59331.1	1e-36	Sb02g000990.1	7e-48	MLOC_4342.9	1e-34	OS07T0110400-01	3e-49	TRIUR3_21777-P1	2e-48	GRMZM2G018926_P01	2e-45	EFJ17512	4e-38	PP1S104_102V6.1	1e-37	NA	NA		0.0238095	0.0222455		Mtr:"Sister chromatid cohesion "
2093	fgenesh2_kg.5__1220__AT3G48740.1	8e-58	AT3G48740.1	5e-59	Bra019560.1-P	8e-61	GLYMA04G37520.1	1e-66	AES73029	2e-65	POPTR_0003s16520.1	1e-62	Solyc09g074530.2.1	9e-101	PGSC0003DMT400029520	4e-102	VIT_07s0104g01340.t01	7e-110	EMT20480	2e-64	BRADI3G44260.1	9e-66	Sb04g021000.1	2e-64	MLOC_13612.1	6e-65	OS11T0508600-01	6e-67	TRIUR3_00534-P1	3e-68	GRMZM2G015976_P01	7e-67	EFJ09168	7e-38	PP1S240_24V6.1	5e-35	EDP08428	6e-15		0.0238095	0.0222455		Mtr:"Protein RUPTURED POLLEN GRAIN "
2099	fgenesh2_kg.5__582__AT3G28050.1	1e-66	AT3G28050.1	7e-67	Bra025599.1-P	3e-70	GLYMA02G03695.1	4e-137	AES96253	2e-128	POPTR_0008s14510.1	3e-92	Solyc05g005840.2.1	2e-118	PGSC0003DMT400010538	1e-115	VIT_01s0026g00530.t01	7e-111	EMT15640	1e-58	BRADI3G11290.1	1e-55	Sb03g008060.1	1e-58	MLOC_61584.1	5e-54	OS01T0117900-02	2e-59	TRIUR3_11480-P1	6e-56	GRMZM5G804575_P01	5e-56	EFJ18649	2e-47	PP1S40_160V6.2	2e-40	NA	NA		0.0238095	0.0222455		Mtr:"Auxin-induced protein 5NG4 "
2300	fgenesh1_pm.C_scaffold_5002321	2e-65	AT3G63530.2	2e-64	Bra040450.1-P	7e-63	GLYMA11G14110.5	8e-121	AES88979	4e-122	POPTR_0003s20350.4	8e-128	Solyc11g062260.1.1	7e-116	PGSC0003DMT400082375	6e-116	VIT_06s0004g01930.t01	9e-121	EMT12530	2e-78	BRADI1G73040.2	8e-78	Sb01g045580.1	6e-79	MLOC_56129.2	2e-78	OS03T0173900-01	2e-82	TRIUR3_04866-P1	2e-77	GRMZM2G141084_P01	1e-78	NA	NA	PP1S116_111V6.1	5e-27	EDP05774	1e-17		0.0238095	0.0222455		Mtr:"E3 ubiquitin-protein ligase "
2320	scaffold_402552.1	6e-66	AT2G38310.1	5e-66	Bra000052.1-P	5e-64	GLYMA07G19120.1	4e-81	AES79584	4e-74	POPTR_0016s13320.1	2e-75	Solyc10g076410.1.1	3e-78	PGSC0003DMT400041080	1e-77	VIT_08s0058g00470.t01	6e-75	EMT07247	1e-57	BRADI1G65130.1	2e-54	Sb01g038150.1	3e-55	MLOC_65591.1	8e-58	OS03T0297600-01	3e-55	TRIUR3_23584-P1	5e-50	GRMZM2G141382_P03	1e-56	NA	NA	PP1S231_41V6.3	4e-55	NA	NA		0.0238095	0.0222455		Mtr:"Abscisic acid receptor PYL4 "
2346	scaffold_304120.1	2e-42	AT2G17950.1	7e-43	Bra037245.1-P	9e-46	GLYMA01G37190.2	5e-88	AES95116	1e-75	POPTR_0007s14130.1	5e-60	Solyc02g083950.2.1	1e-99	PGSC0003DMT400009157	4e-102	VIT_04s0023g03310.t01	1e-138	EMT01548	3e-21	BRADI5G24080.1	4e-22	Sb06g031880.1	4e-31	MLOC_67600.1	2e-21	OS04T0663600-00	1e-31	TRIUR3_10705-P1	3e-21	GRMZM2G028622_P01	2e-32	NA	NA	PP1S224_106V6.1	9e-11	NA	NA		0.0238095	0.0222455		Mtr:"WUSCHEL "
2405	fgenesh1_pg.C_scaffold_1004125	5e-100	AT5G40990.1	2e-97	Bra027356.1-P	8e-99	GLYMA19G45230.1	2e-110	AES75215	2e-104	POPTR_0003s06900.1	7e-118	Solyc04g028470.1.1	1e-131	PGSC0003DMT400074599	2e-142	VIT_09s0002g00580.t01	2e-173	EMT25664	1e-53	BRADI4G08597.1	1e-54	Sb08g021590.1	9e-56	MLOC_44661.1	5e-54	OS08T0565900-01	2e-54	TRIUR3_13583-P1	2e-54	GRMZM2G116360_P02	2e-55	NA	NA	PP1S138_71V6.1	2e-70	NA	NA		0.0238095	0.0222455		Mtr:"GDSL esterase/lipase "
2430	scaffold_100381.1	1e-55	AT5G43700.1	8e-55	Bra027504.1-P	2e-55	GLYMA19G34370.1	2e-92	AES60783	2e-67	POPTR_0010s08890.1	3e-67	Solyc09g065850.2.1	9e-64	PGSC0003DMT400049677	6e-67	VIT_05s0020g04680.t01	8e-72	EMT20161	7e-36	BRADI4G02600.1	2e-37	Sb10g019590.1	3e-38	MLOC_58812.1	5e-37	OS12T0601400-01	5e-36	TRIUR3_01367-P1	7e-36	GRMZM2G115357_P02	1e-38	NA	NA	PP1S184_21V6.1	3e-19	NA	NA		0.0238095	0.0222455		Sly:"IAA3 "
2431	scaffold_302569.1	1e-50	AT3G21510.1	7e-50	Bra023876.1-P	6e-51	GLYMA13G28390.2	4e-60	AES64300	3e-54	POPTR_0008s20220.1	4e-56	Solyc01g080540.2.1	4e-69	PGSC0003DMT400081747	2e-70	VIT_05s0020g02210.t01	6e-70	EMT11353	4e-30	BRADI3G42770.1	8e-32	Sb09g005800.1	9e-34	MLOC_59618.5	4e-30	OS05T0521300-03	2e-34	TRIUR3_22886-P1	1e-30	GRMZM2G451604_P01	9e-35	NA	NA	PP1S30_74V6.1	2e-42	EDP09885	2e-25		0.0238095	0.0222455		Mtr:"Histidine-containing phosphotransfer protein "
2452	fgenesh1_pg.C_scaffold_7000194	5e-73	AT4G40080.1	1e-71	Bra011807.1-P	1e-72	GLYMA06G10450.1	4e-143	AES73105	2e-133	POPTR_0005s17470.1	9e-148	Solyc04g074830.1.1	4e-137	PGSC0003DMT400005471	5e-137	VIT_18s0001g06760.t01	2e-135	EMT22200	1e-16	BRADI4G32627.1	4e-21	Sb02g027190.1	2e-22	MLOC_47634.7	1e-16	OS09T0468150-00	1e-20	TRIUR3_22934-P1	9e-17	GRMZM2G165234_P01	3e-23	NA	NA	PP1S34_268V6.1	5e-23	EDP02252	4e-14		0.0238095	0.0222455		Stu:"Clathrin assembly protein"
2621	fgenesh2_kg.3__230__AT3G02860.2	1e-28	AT3G02860.1	2e-28	Bra040607.1-P	1e-35	GLYMA02G09120.1	2e-39	AES99208	1e-40	POPTR_0017s02420.1	3e-37	Solyc11g011490.1.1	4e-45	PGSC0003DMT400034441	1e-60	VIT_09s0018g00730.t01	1e-93	EMT27844	1e-25	BRADI2G21210.1	2e-25	Sb09g024280.1	5e-26	MLOC_54930.1	2e-24	OS05T0495100-01	1e-26	TRIUR3_18392-P1	2e-25	GRMZM2G159741_P02	2e-26	NA	NA	PP1S56_228V6.1	1e-16	NA	NA		0.0238095	0.0222455		Mtr:"Zinc finger protein "
2954	scaffold_301320.1	7e-65	AT3G11480.1	4e-63	Bra034836.1-P	2e-61	GLYMA16G24831.2	2e-125	AET01758	9e-113	POPTR_0019s03920.1	2e-79	Solyc09g091550.2.1	4e-99	PGSC0003DMT400076187	5e-95	VIT_04s0023g02240.t01	8e-115	EMT33542	8e-58	BRADI1G44620.1	3e-55	Sb10g008730.1	5e-56	MLOC_4116.1	2e-57	OS06T0241400-01	1e-57	TRIUR3_29332-P1	1e-57	GRMZM2G039993_P01	9e-55	NA	NA	PP1S327_35V6.1	3e-23	NA	NA		0.0238095	0.0222455		Mtr:"Jasmonate O-methyltransferase "
2996	Al_scaffold_0002_1762	7e-11	AT1G70850.3	8e-10	Bra016178.1-P	2e-06	GLYMA15G15660.1	8e-156	AES91907	2e-62	POPTR_0008s23130.1	3e-63	Solyc05g054380.1.1	1e-67	PGSC0003DMT400060243	2e-68	VIT_05s0077g01570.t01	2e-87	EMT04932	7e-31	BRADI1G64920.1	4e-29	Sb01g037920.2	1e-31	MLOC_57345.1	4e-31	OS03T0300400-01	9e-31	TRIUR3_09209-P1	1e-31	GRMZM2G112524_P02	2e-31	NA	NA	PP1S139_44V6.1	5e-20	NA	NA		0.0238095	0.0222455		Mtr:"Pathogenesis-related protein "
3001	fgenesh2_kg.5__1277__AT3G49260.1	2e-28	AT3G49260.2	8e-30	Bra017997.1-P	1e-25	GLYMA04G41380.3	3e-76	AES72508	1e-129	POPTR_0012s02330.1	2e-40	Solyc06g052010.1.1	2e-62	PGSC0003DMT400050471	2e-73	VIT_16s0098g01790.t01	4e-36	EMT32282	1e-13	BRADI2G37980.2	2e-11	Sb03g002990.1	9e-11	MLOC_38280.2	2e-13	OS05T0123200-03	9e-14	TRIUR3_28196-P1	2e-13	GRMZM2G077227_P03	7e-12	NA	NA	PP1S147_75V6.1	1e-10	NA	NA		0.0238095	0.0222455		Mtr:"IQ-domain-containing protein "
3015	Al_scaffold_0001_155	7e-38	AT1G02400.1	9e-38	Bra030500.1-P	5e-38	GLYMA15G14646.1	2e-52	AES61612	7e-46	POPTR_0008s10110.1	9e-64	Solyc01g058040.1.1	2e-51	PGSC0003DMT400023289	7e-47	VIT_07s0005g01920.t01	1e-54	EMT07687	4e-14	BRADI2G12440.1	1e-24	Sb03g013450.1	5e-31	MLOC_38462.1	2e-25	OS05T0514600-01	1e-25	TRIUR3_07584-P1	1e-24	GRMZM2G078798_P03	2e-33	NA	NA	PP1S287_51V6.4	2e-13	NA	NA		0.0238095	0.0222455		Mtr:"Gibberellin 2-beta-dioxygenase "
3034	fgenesh2_kg.1__2616__AT1G24020.1	7e-15	AT1G24020.2	3e-15	Bra012397.1-P	2e-08	GLYMA07G37280.1	1e-50	AES91907	3e-50	POPTR_0008s23130.1	1e-47	Solyc09g090970.2.1	5e-62	PGSC0003DMT400003777	3e-64	VIT_05s0077g01580.t01	3e-68	EMT04932	1e-27	BRADI1G64920.1	6e-25	Sb01g037920.2	1e-25	MLOC_57345.1	1e-27	OS03T0300400-01	9e-26	TRIUR3_09209-P1	2e-28	GRMZM2G112524_P02	3e-27	NA	NA	PP1S2_443V6.1	2e-10	NA	NA		0.0238095	0.0222455		Mtr:"Pathogenesis-related protein "
3041	fgenesh2_kg.3__625__AT3G06240.1	3e-57	AT3G06240.1	8e-57	Bra018485.1-P	3e-46	GLYMA16G32800.1	1e-116	AES87230	6e-117	POPTR_0017s08480.1	4e-125	Solyc02g091570.1.1	2e-71	PGSC0003DMT400091259	1e-78	VIT_05s0124g00230.t01	3e-63	EMT31257	3e-35	BRADI5G07810.1	2e-32	Sb01g013220.1	2e-33	MLOC_18557.3	2e-28	OS09T0449600-02	3e-34	TRIUR3_10470-P1	2e-35	GRMZM2G442489_P02	2e-28	NA	NA	PP1S370_10V6.1	6e-17	NA	NA		0.0238095	0.0222455		Mtr:"F-box/kelch-repeat protein "
3047	fgenesh2_kg.3__625__AT3G06240.1	4e-47	AT3G06240.1	2e-43	Bra014991.1-P	3e-34	GLYMA07G37650.1	4e-101	AES69750	7e-114	POPTR_0001s32580.1	4e-133	Solyc09g083230.1.1	2e-65	PGSC0003DMT400015599	5e-68	VIT_05s0124g00230.t01	2e-51	EMT31257	7e-27	BRADI2G17100.1	1e-23	Sb09g027720.1	2e-23	MLOC_18557.3	9e-18	OS09T0449600-02	8e-27	TRIUR3_10470-P1	1e-23	GRMZM2G442489_P02	2e-20	NA	NA	PP1S357_16V6.1	5e-15	NA	NA		0.0238095	0.0222455		Mtr:"F-box protein "
3075	fgenesh2_kg.4__2478__AT2G43160.3	2e-48	AT3G59290.1	4e-46	Bra037730.1-P	6e-48	GLYMA10G44351.4	4e-67	AES77244	2e-56	POPTR_0002s23180.1	2e-58	Solyc01g008660.2.1	2e-117	PGSC0003DMT400046369	1e-130	VIT_05s0124g00010.t01	0	EMT12484	2e-24	BRADI3G54740.1	6e-32	Sb04g036550.1	3e-35	MLOC_1509.2	5e-21	OS02T0806600-03	6e-33	TRIUR3_26528-P1	2e-24	GRMZM2G178398_P01	3e-32	NA	NA	PP1S149_38V6.1	8e-16	NA	NA		0.0238095	0.0222455		Mtr:"Epsin, N-terminal; ENTH/VHS; Epsin-like protein "
3086	scaffold_803397.1	2e-47	AT5G67150.1	9e-49	Bra012137.1-P	2e-46	GLYMA17G16330.1	1e-55	AES72302	2e-52	POPTR_0003s05580.1	2e-57	Solyc02g093180.2.1	8e-95	PGSC0003DMT400010306	2e-94	VIT_07s0031g00300.t01	3e-86	EMT11091	4e-39	BRADI2G10330.1	1e-44	Sb07g001180.1	5e-43	MLOC_7428.1	2e-41	OS08T0111300-01	2e-44	TRIUR3_25893-P1	2e-39	GRMZM2G064969_P01	2e-41	NA	NA	PP1S97_287V6.1	2e-16	NA	NA		0.0238095	0.0222455		Mtr:"Acetyltransferase, putative "
3106	fgenesh2_kg.4__2849__AT2G46370.2	1e-40	AT2G46370.4	5e-41	Bra000421.1-P	7e-43	GLYMA03G41700.2	1e-64	AET02220	1e-61	POPTR_0014s09120.1	7e-52	Solyc10g011660.2.1	2e-51	PGSC0003DMT400000284	2e-56	VIT_15s0046g01280.t01	5e-53	EMT23814	2e-47	BRADI2G07227.1	1e-46	Sb09g030050.1	2e-48	MLOC_16230.3	6e-48	OS05T0586200-01	6e-49	TRIUR3_31351-P1	3e-48	GRMZM2G162413_P02	6e-48	NA	NA	PP1S67_243V6.1	1e-28	NA	NA		0.0238095	0.0222455		Mtr:"GH3 family protein "
3113	fgenesh2_kg.3__3287__AT2G17030.1	7e-26	AT2G17030.1	3e-25	Bra013035.1-P	1e-23	GLYMA04G02200.1	1e-48	AES96534	1e-26	POPTR_0004s14250.1	0	Solyc04g017610.2.1	5e-140	PGSC0003DMT400046590	6e-147	VIT_00s0338g00010.t01	2e-26	EMT04665	1e-37	BRADI2G38850.1	3e-38	Sb06g029410.1	6e-37	MLOC_62652.2	5e-36	OS03T0720400-01	5e-39	TRIUR3_03331-P1	1e-37	GRMZM5G823824_P01	1e-36	NA	NA	NA	NA	NA	NA		0.0238095	0.0222455		Osa:"Note=Cyclin-like F-box domain containing protein., Transcript_evidence=AK067604 (DDBJ, Best hit), ORF_evidence=Q2R244 (UniProt), NIAS_FLcDNA=J013112B07,"
3139	fgenesh2_kg.7__83__AT4G38840.1	4e-32	AT4G38840.1	7e-32	Bra033579.1-P	1e-30	GLYMA09G35490.1	3e-39	AES71920	5e-44	POPTR_0009s12970.1	6e-34	Solyc01g110940.2.1	4e-34	PGSC0003DMT400004088	8e-34	VIT_03s0038g01220.t01	2e-35	EMT28660	2e-22	BRADI3G03660.1	1e-18	Sb07g001830.1	3e-20	MLOC_62547.1	7e-23	OS08T0118500-00	2e-19	TRIUR3_34394-P1	2e-22	GRMZM2G420812_P01	4e-19	NA	NA	PP1S310_61V6.1	2e-17	NA	NA		0.0238095	0.0222455		Mtr:"Auxin-induced protein-like protein "
3185	fgenesh1_pm.C_scaffold_4002002	5e-23	AT2G02060.1	3e-24	Bra026818.1-P	1e-23	GLYMA08G41735.1	9e-59	AES59924	2e-26	POPTR_0002s05770.1	1e-81	Solyc12g006280.1.1	1e-33	PGSC0003DMT400002410	2e-48	VIT_12s0028g00980.t01	8e-28	EMT20949	3e-26	BRADI1G71910.1	3e-28	Sb01g048420.1	2e-28	MLOC_56821.1	1e-26	OS06T0670300-01	6e-26	TRIUR3_34172-P1	4e-25	GRMZM5G887276_P03	3e-28	NA	NA	PP1S55_182V6.1	3e-24	EDO97997	9e-18		0.0238095	0.0222455		Mtr:"Myb family transcription factor APL "
3197	fgenesh1_pg.C_scaffold_8002041	6e-44	AT5G60440.1	9e-42	Bra022434.1-P	5e-43	GLYMA10G10930.2	5e-60	AES69501	5e-50	POPTR_0001s25850.1	7e-79	Solyc04g056740.1.1	2e-72	PGSC0003DMT400093117	4e-71	VIT_03s0088g00590.t01	2e-47	EMT32481	1e-33	BRADI4G39420.1	1e-30	Sb09g029120.1	2e-33	MLOC_55767.2	8e-29	OS01T0975800-00	2e-29	TRIUR3_24172-P1	2e-24	GRMZM5G891280_P01	1e-33	NA	NA	PP1S88_174V6.1	6e-27	NA	NA		0.0238095	0.0222455		Mtr:"MADS-box transcription factor "
3236	fgenesh2_kg.7__83__AT4G38840.1	1e-27	AT2G21210.1	3e-28	Bra011891.1-P	5e-28	GLYMA12G03820.3	1e-31	AES89359	2e-30	POPTR_0009s13010.1	2e-40	Solyc01g110920.2.1	1e-32	PGSC0003DMT400088601	2e-34	VIT_03s0038g01220.t01	4e-38	EMT28660	3e-22	BRADI1G51490.1	5e-19	Sb07g001830.1	7e-19	MLOC_62547.1	2e-22	OS08T0118800-00	8e-20	TRIUR3_34394-P1	3e-22	GRMZM5G899865_P01	1e-18	NA	NA	PP1S4_222V6.1	4e-14	NA	NA		0.0238095	0.0222455		Ptr:"SAUR family protein"
3246	Al_scaffold_0003_1971	2e-19	AT3G18670.1	8e-18	Bra022343.1-P	8e-20	GLYMA13G29675.1	3e-62	AES64276	5e-53	POPTR_0002s04940.1	2e-87	Solyc12g098390.1.1	2e-60	PGSC0003DMT400011862	1e-66	VIT_07s0151g00180.t01	6e-82	EMT22920	4e-11	BRADI3G07390.1	4e-10	Sb05g027773.1	4e-09	MLOC_52733.1	1e-10	OS09T0322500-01	4e-10	TRIUR3_29915-P1	7e-11	AC217293.3_FGP005	9e-10	NA	NA	NA	NA	EDO99768	4e-10		0.0238095	0.0222455		Mtr:"Serine/threonine protein phosphatase 6 regulatory ankyrin repeat subunit A "
3251	fgenesh2_kg.3__2599__AT3G23880.1	2e-33	AT3G06240.1	3e-32	Bra014991.1-P	4e-33	GLYMA08G46490.1	1e-58	AES98540	1e-157	POPTR_0006s01360.1	7e-39	Solyc09g091680.1.1	1e-75	PGSC0003DMT400085977	3e-72	VIT_18s0041g01090.t01	1e-37	EMT05679	1e-19	BRADI4G33144.3	2e-21	Sb01g013220.1	2e-21	MLOC_18557.3	5e-20	OS09T0479100-01	2e-22	TRIUR3_10470-P1	5e-22	GRMZM2G047777_P02	3e-19	NA	NA	PP1S123_143V6.1	3e-15	NA	NA		0.0238095	0.0222455		Mtr:"F-box/kelch-repeat protein "
4358	fgenesh2_kg.5__1697__AT3G53320.1	9e-48	AT3G53320.1	2e-46	Bra006990.1-P	8e-41	GLYMA03G33516.1	2e-174	AES81798	8e-153	POPTR_0006s13380.1	0	Solyc09g007340.2.1	2e-75	PGSC0003DMT400004371	2e-69	VIT_08s0040g02430.t01	4e-139	EMT07599	3e-25	BRADI2G37840.1	1e-23	Sb02g034460.1	1e-23	MLOC_6871.2	9e-06	OS05T0121800-01	3e-24	TRIUR3_21415-P1	8e-26	GRMZM2G342895_P01	4e-27	EFJ09855	5e-18	PP1S194_19V6.1	2e-12	NA	NA		0.0238095	0.0222455		Osa:"Note=Conserved hypothetical protein., Transcript_evidence=AK101222 (DDBJ, Best hit), ORF_evidence=B9FM75 (UniProt), NIAS_FLcDNA=J033031D02,"
4364	Al_scaffold_0002_2763	1e-63	AT1G52820.1	4e-78	Bra018992.1-P	1e-78	GLYMA04G07480.1	2e-151	AES58945	6e-132	POPTR_0018s01190.1	1e-155	Solyc06g066830.2.1	1e-84	PGSC0003DMT400042659	9e-80	VIT_04s0008g04920.t01	2e-148	EMT25366	5e-47	BRADI3G35940.1	7e-52	Sb09g029340.1	2e-56	MLOC_18669.1	4e-48	OS08T0417100-01	3e-50	TRIUR3_31690-P1	4e-48	GRMZM2G062632_P01	4e-55	EFJ21916	2e-46	PP1S54_5V6.1	9e-36	EDP08138	6e-17		0.0238095	0.0222455		Mtr:"2-oxoglutarate-dependent dioxygenase "
4381	scaffold_703167.1	1e-56	AT3G18670.1	1e-52	Bra027577.1-P	2e-51	GLYMA13G28510.2	0	AES64276	9e-169	POPTR_0002s04960.1	3e-133	Solyc12g098390.1.1	6e-87	PGSC0003DMT400011863	3e-103	VIT_09s0002g08700.t01	4e-143	EMT19906	3e-14	BRADI1G54710.1	2e-15	Sb01g008900.1	1e-18	MLOC_52733.1	1e-16	OS07T0193200-00	2e-17	TRIUR3_29915-P1	2e-17	GRMZM2G100380_P01	1e-15	NA	NA	NA	NA	NA	NA		0.0238095	0.0222455		Mtr:"Serine/threonine protein phosphatase 6 regulatory ankyrin repeat subunit A "
4392	fgenesh2_kg.1__2142__AT1G19640.1	4e-86	AT3G11480.1	1e-83	Bra025753.1-P	8e-88	GLYMA18G47380.1	3e-163	AES74212	2e-149	POPTR_0014s16620.1	2e-165	Solyc09g091550.2.1	3e-97	PGSC0003DMT400004581	4e-92	VIT_12s0057g01060.t01	3e-148	EMT10135	5e-79	BRADI1G44620.1	2e-80	Sb10g008730.1	8e-81	MLOC_4116.1	3e-78	OS02T0719600-01	6e-82	TRIUR3_22229-P1	3e-79	GRMZM2G039993_P01	5e-79	EFJ31823	7e-44	PP1S72_289V6.1	3e-47	NA	NA		0.0238095	0.0222455		Mtr:"Salicylic acid/benzoic acid carboxyl methyltransferase "
4396	scaffold_101094.1	6e-42	AT1G10380.1	3e-42	Bra019939.1-P	3e-41	GLYMA05G31090.2	3e-104	AES96452	2e-48	POPTR_0007s05260.1	5e-135	Solyc05g006700.2.1	5e-47	PGSC0003DMT400058199	3e-46	VIT_00s0324g00030.t01	5e-116	EMT10513	2e-22	BRADI3G39960.1	2e-13	Sb0014s005110.1	3e-24	MLOC_74271.2	1e-23	OS06T0364500-01	8e-23	TRIUR3_29029-P1	6e-06	GRMZM2G112894_P01	3e-24	EFJ32613	1e-13	NA	NA	NA	NA		0.0238095	0.0222455		Mtr:"Wall-associated receptor kinase-like protein "
1647	fgenesh2_kg.4__2695__AT2G45040.1	2e-108	AT2G45040.1	4e-109	Bra004885.1-P	3e-106	GLYMA07G14670.2	0	AET01165	1e-146	POPTR_0001s15760.1	2e-130	Solyc08g078550.1.1	1e-149	PGSC0003DMT400012283	6e-150	VIT_15s0021g02280.t01	1e-151	EMT17998	7e-73	BRADI3G33217.1	3e-97	Sb01g029150.1	2e-103	MLOC_6354.1	5e-101	OS10T0557900-00	4e-104	NA	NA	GRMZM2G317386_P01	3e-103	EFJ19546	6e-79	PP1S184_7V6.1	3e-69	NA	NA		0.0238095	0.0238095		Mtr:"Matrix metalloproteinase-27 "
2106	fgenesh2_kg.5__1423__AT3G50830.1	3e-68	AT3G50830.1	1e-69	Bra013087.1-P	9e-70	GLYMA12G05150.1	3e-83	AES89055	1e-72	POPTR_0009s11290.1	5e-91	Solyc01g109170.2.1	3e-80	PGSC0003DMT400064776	1e-81	VIT_03s0063g01870.t01	9e-82	EMT15989	2e-32	BRADI1G07440.1	1e-46	Sb01g006960.1	4e-63	MLOC_72642.1	1e-45	OS03T0767800-02	6e-63	TRIUR3_23376-P1	2e-39	NA	NA	EFJ37864	2e-42	PP1S32_214V6.1	3e-40	NA	NA		0.0238095	0.0238095		Mtr:"Cold acclimation protein COR413-PM1 "
2107	fgenesh2_kg.7__3012__AT5G34930.1	5e-74	AT5G34930.1	3e-74	Bra000336.1-P	2e-73	GLYMA18G02650.1	2e-103	AES71254	9e-110	POPTR_0008s07440.1	8e-79	Solyc06g050630.2.1	9e-100	PGSC0003DMT400061553	3e-103	VIT_13s0067g02120.t01	1e-94	EMT26855	7e-69	BRADI1G39160.1	6e-70	Sb10g029540.1	4e-69	MLOC_8263.1	2e-59	OS06T0709000-01	8e-68	TRIUR3_33887-P1	1e-49	NA	NA	EFJ27425	3e-73	PP1S8_130V6.1	1e-70	EDP01548	1e-66		0.0238095	0.0238095		Mtr:"Arogenate dehydrogenase "
2119	fgenesh2_kg.5__2307__AT3G58630.1	6e-63	AT3G58630.1	2e-64	Bra003346.1-P	2e-60	GLYMA13G36650.1	5e-80	AES89785	3e-81	POPTR_0003s11850.1	2e-76	Solyc12g010890.1.1	5e-102	PGSC0003DMT400020195	9e-113	VIT_12s0028g02150.t01	0	EMT16042	2e-20	BRADI5G11070.1	7e-43	Sb09g028350.1	4e-44	MLOC_58439.1	2e-34	OS05T0560600-02	4e-43	TRIUR3_32867-P1	6e-19	NA	NA	EFJ27884	6e-53	PP1S65_218V6.1	1e-20	NA	NA		0.0238095	0.0238095		Mtr:"Transcription regulation protein "
2123	fgenesh2_kg.8__2789__AT5G66320.1	1e-70	AT5G66320.2	2e-70	Bra037173.1-P	6e-73	GLYMA11G11930.2	1e-114	AES89244	5e-112	POPTR_0004s16860.1	4e-139	Solyc01g110310.2.1	3e-119	PGSC0003DMT400008112	1e-113	VIT_03s0038g00490.t01	4e-105	EMT30068	1e-42	BRADI5G17057.1	1e-50	Sb01g029170.1	3e-49	MLOC_58725.1	7e-51	OS01T0745700-01	3e-52	TRIUR3_22272-P1	1e-44	NA	NA	EFJ31776	8e-34	PP1S241_14V6.1	8e-49	EDP09288	2e-13		0.0238095	0.0238095		Mtr:"GATA transcription factor "
2124	scaffold_103056.1	7e-80	AT1G27390.1	6e-72	Bra030327.1-P	8e-82	GLYMA18G01030.2	1e-95	AES72041	5e-87	POPTR_0001s13980.1	6e-101	Solyc02g094140.2.1	2e-95	PGSC0003DMT400052223	4e-94	VIT_14s0068g02030.t01	5e-92	EMT00308	7e-48	BRADI2G59080.1	1e-60	Sb03g044130.1	4e-63	MLOC_4775.2	1e-38	OS01T0921600-01	4e-65	TRIUR3_13562-P1	2e-39	NA	NA	EFJ31431	2e-59	PP1S15_226V6.1	1e-66	EDP03564	3e-39		0.0238095	0.0238095		Stu:"Mitochondrial import receptor subunit TOM20"
2141	Al_scaffold_0004_3418	9e-75	AT3G29250.1	3e-76	Bra007823.1-P	2e-78	GLYMA04G00460.1	2e-116	AES75049	1e-121	POPTR_0015s07660.1	2e-119	Solyc03g113460.1.1	2e-111	PGSC0003DMT400065176	5e-107	VIT_17s0000g05600.t01	1e-108	EMT02624	6e-61	BRADI1G02790.1	2e-71	Sb01g002510.1	3e-70	MLOC_59568.2	6e-58	OS03T0833100-01	1e-68	TRIUR3_01939-P1	5e-62	NA	NA	EFJ35678	2e-58	PP1S55_197V6.1	2e-56	EDP07053	5e-31		0.0238095	0.0238095		Mtr:"Short-chain alcohol dehydrogenase "
2142	Al_scaffold_0004_3418	3e-85	AT2G47140.1	1e-86	Bra004477.1-P	1e-83	GLYMA03G38150.1	3e-112	AES82244	4e-111	POPTR_0014s11070.1	2e-95	Solyc01g091660.2.1	9e-104	PGSC0003DMT400071372	8e-102	VIT_07s0005g02180.t01	4e-98	EMT02624	1e-58	BRADI1G02790.1	5e-62	Sb01g002510.1	1e-66	MLOC_63111.1	2e-57	OS03T0833100-01	1e-63	TRIUR3_01939-P1	8e-62	NA	NA	EFJ35678	1e-55	PP1S55_197V6.1	7e-56	EDP07053	2e-29		0.0238095	0.0238095		Mtr:"Momilactone A synthase "
2147	fgenesh2_kg.3__2421__AT3G22060.1	2e-70	AT3G22060.1	9e-74	Bra031321.1-P	9e-75	GLYMA13G38170.1	3e-83	AES67291	1e-83	POPTR_0017s06750.1	2e-105	Solyc12g005720.1.1	1e-92	PGSC0003DMT400034271	1e-93	VIT_12s0059g02620.t01	1e-101	EMT14692	1e-50	BRADI1G12397.1	2e-53	Sb09g024150.1	3e-48	MLOC_61816.1	4e-43	OS03T0564600-01	2e-45	TRIUR3_29161-P1	1e-41	NA	NA	EFJ17937	2e-20	NA	NA	NA	NA		0.0238095	0.0238095		Mtr:"Cysteine-rich repeat secretory protein "
2152	fgenesh2_kg.6__2058__AT5G20190.1	3e-33	AT4G17940.1	2e-34	Bra015324.1-P	1e-35	GLYMA03G32430.7	3e-129	AES81666	5e-116	POPTR_0002s25870.1	9e-171	Solyc09g064630.2.1	2e-108	PGSC0003DMT400022129	8e-112	VIT_05s0049g01950.t01	5e-62	EMT25739	1e-42	BRADI1G75670.1	2e-46	Sb01g047550.1	2e-58	MLOC_73824.4	4e-42	OS03T0140700-01	1e-57	TRIUR3_12884-P1	7e-42	NA	NA	EFJ30000	6e-36	PP1S482_3V6.1	2e-18	NA	NA		0.0238095	0.0238095		Mtr:"TPR domain protein "
2156	fgenesh2_kg.7__342__AT4G36988.1	4e-59	AT4G36990.1	6e-58	Bra011735.1-P	7e-62	GLYMA01G39260.1	4e-80	AES94709	1e-87	POPTR_0007s11030.1	1e-113	Solyc02g090820.2.1	6e-75	PGSC0003DMT400010294	4e-75	VIT_07s0031g00670.t01	6e-80	EMT31202	2e-50	BRADI3G42130.1	4e-52	Sb02g030490.1	1e-50	MLOC_75166.4	8e-49	OS08T0546800-01	1e-52	TRIUR3_26103-P1	4e-49	NA	NA	EFJ32930	1e-52	PP1S207_20V6.1	5e-55	EDP02415	9e-42		0.0238095	0.0238095		Mtr:"Heat shock transcription factor "
2159	fgenesh2_kg.5__2590__AT3G61220.1	4e-100	AT3G61220.2	8e-101	Bra007585.1-P	2e-97	GLYMA18G46380.1	6e-105	AET02077	9e-107	POPTR_0002s15770.1	2e-115	Solyc01g094250.2.1	2e-134	PGSC0003DMT400026580	1e-125	VIT_06s0061g00670.t01	2e-138	EMT24464	3e-89	BRADI5G16650.1	1e-89	Sb04g033720.1	6e-92	MLOC_44772.2	2e-90	OS04T0531900-01	2e-92	TRIUR3_14899-P1	3e-83	NA	NA	EFJ15569	5e-60	PP1S68_8V6.1	3e-47	EDO97414	7e-38		0.0238095	0.0238095		Mtr:"(+)-neomenthol dehydrogenase "
2164	fgenesh2_kg.7__127__AT4G39220.1	6e-71	AT4G39220.1	7e-72	Bra010695.1-P	3e-71	GLYMA01G39640.1	9e-77	AES94629	1e-73	POPTR_0007s10630.1	4e-73	Solyc02g093010.2.1	6e-86	PGSC0003DMT400064251	4e-83	VIT_07s0031g00030.t01	2e-100	EMT19801	4e-28	BRADI3G20430.1	1e-68	Sb10g029440.1	3e-70	MLOC_58387.1	1e-61	OS08T0309300-01	1e-66	TRIUR3_15111-P1	7e-70	NA	NA	EFJ28094	4e-67	PP1S254_31V6.1	1e-65	EDP03103	2e-53		0.0238095	0.0238095		Stu:"Rer1 protein"
2165	fgenesh2_kg.4__289__AT2G23620.1	3e-87	AT2G23620.1	3e-90	Bra032155.1-P	5e-89	GLYMA02G07000.1	7e-124	AES94792	2e-90	POPTR_0007s11650.1	4e-94	Solyc03g070380.2.1	5e-127	PGSC0003DMT400019806	3e-128	VIT_00s0253g00140.t01	7e-99	EMT17765	2e-71	BRADI2G52110.1	4e-73	Sb03g036770.1	2e-69	MLOC_55242.3	7e-71	OS01T0787600-01	2e-67	TRIUR3_30970-P1	6e-67	NA	NA	EFJ10380	4e-41	PP1S156_33V6.1	2e-37	NA	NA		0.0238095	0.0238095		Mtr:"Pentatricopeptide repeat-containing protein "
2169	scaffold_703228.1	2e-66	AT4G14110.1	3e-67	Bra038444.1-P	5e-68	GLYMA08G19620.4	3e-71	AES63354	3e-69	POPTR_0001s21520.1	3e-83	Solyc01g104600.2.1	8e-78	PGSC0003DMT400076584	5e-81	VIT_12s0055g00390.t01	4e-82	EMT01432	4e-53	BRADI5G10090.1	4e-51	Sb06g016660.1	2e-50	MLOC_66476.1	5e-53	OS04T0428900-01	1e-52	TRIUR3_21258-P1	2e-41	NA	NA	EFJ12386	2e-44	PP1S79_113V6.1	3e-38	EDO97574	7e-11		0.0238095	0.0238095		Ptr:"predicted protein, mRNA"
2172	fgenesh1_pm.C_scaffold_4000230	7e-23	AT4G37110.1	2e-23	Bra032163.1-P	5e-23	GLYMA09G30420.1	6e-104	AES76078	3e-107	POPTR_0012s04150.1	8e-127	Solyc03g118480.2.1	3e-109	PGSC0003DMT400036780	1e-116	VIT_17s0000g02040.t01	3e-43	EMT20164	2e-65	BRADI1G11390.1	1e-76	Sb01g010320.1	3e-76	MLOC_34711.1	5e-25	OS03T0712100-01	3e-72	TRIUR3_10759-P1	3e-67	NA	NA	EFJ06827	1e-20	PP1S41_2V6.1	3e-24	EDP02060	5e-41		0.0238095	0.0238095		Mtr:"Cell division cycle-associated 7-like protein "
2173	fgenesh1_pm.C_scaffold_1001212	6e-70	AT1G14340.1	2e-66	Bra019660.1-P	4e-66	GLYMA09G37380.2	7e-101	AES77395	2e-100	POPTR_0017s11770.2	3e-106	Solyc05g007200.2.1	5e-93	PGSC0003DMT400065786	2e-94	VIT_01s0026g01970.t01	1e-74	EMT04373	5e-63	BRADI5G23570.1	6e-63	Sb06g030330.1	1e-57	MLOC_58773.1	3e-35	OS04T0641400-02	8e-63	TRIUR3_16542-P1	8e-64	NA	NA	EFJ10633	3e-35	PP1S174_108V6.1	4e-37	NA	NA		0.0238095	0.0238095		Stu:"RNA recognition motif containing protein"
2182	Al_scaffold_0001_1104	3e-81	AT1G11040.1	4e-81	Bra018413.1-P	9e-81	GLYMA04G42750.2	4e-134	AES72292	5e-133	POPTR_0002s08220.1	0	Solyc06g060240.1.1	1e-137	PGSC0003DMT400045241	5e-134	VIT_12s0034g02190.t01	6e-91	EMT20182	1e-64	BRADI2G24680.1	4e-65	Sb03g041460.1	5e-64	MLOC_60749.2	6e-63	OS01T0875700-01	5e-67	TRIUR3_35148-P1	4e-61	NA	NA	EFJ27870	1e-55	PP1S9_173V6.1	4e-56	EDP09241	2e-48		0.0238095	0.0238095		Mtr:"DnaJ homolog subfamily B member "
2185	fgenesh2_kg.3__2338__AT3G21175.1	7e-60	AT3G21175.2	3e-61	Bra023900.1-P	5e-60	GLYMA08G07170.1	1e-142	AES90599	1e-131	POPTR_0007s03120.1	4e-178	Solyc01g106040.2.1	1e-157	PGSC0003DMT400027729	8e-160	VIT_18s0001g07730.t01	2e-97	EMT16558	1e-50	BRADI1G12330.1	1e-57	Sb01g011840.1	1e-55	MLOC_57142.6	5e-50	OS06T0698900-01	4e-56	TRIUR3_11107-P1	3e-55	NA	NA	EFJ14282	4e-58	PP1S68_204V6.2	6e-64	EDO99677	2e-07		0.0238095	0.0238095		Mtr:"GATA transcription factor "
2193	fgenesh2_kg.3__2645__AT3G24310.1	1e-68	AT3G24310.1	2e-70	Bra015029.1-P	5e-75	GLYMA10G33450.1	6e-87	AES60982	2e-120	POPTR_0008s17350.1	1e-82	Solyc09g090790.2.1	3e-94	PGSC0003DMT400003796	7e-98	VIT_05s0049g02260.t01	3e-80	EMT06866	1e-55	BRADI2G38560.1	4e-45	Sb04g026210.1	4e-58	MLOC_6786.1	4e-60	OS02T0618400-02	3e-62	TRIUR3_31527-P1	1e-57	NA	NA	EFJ20228	2e-40	PP1S433_19V6.1	7e-41	EDO98848	4e-23		0.0238095	0.0238095		Mtr:"MYB-related transcription factor-like protein "
2212	fgenesh2_kg.7__2119__AT4G21860.1	1e-68	AT4G21860.3	5e-68	Bra038753.1-P	9e-69	GLYMA15G06650.1	1e-71	AES90536	4e-71	POPTR_0009s08420.1	3e-74	Solyc10g047930.1.1	8e-73	PGSC0003DMT400068883	2e-74	VIT_00s0282g00010.t01	2e-76	EMT17140	2e-64	BRADI2G25820.1	5e-66	Sb09g019820.1	3e-64	MLOC_81215.2	1e-25	OS05T0404200-01	1e-67	TRIUR3_11738-P1	3e-50	NA	NA	EFJ25141	1e-60	PP1S280_13V6.2	5e-67	EDO99105	7e-50		0.0238095	0.0238095		Mtr:"Methionine-R-sulfoxide reductase B1 protein "
2237	fgenesh1_pm.C_scaffold_1001726	2e-66	AT1G20220.1	7e-60	Bra016472.1-P	1e-61	GLYMA06G15380.3	5e-78	AES72772	3e-85	POPTR_0005s21650.1	3e-98	Solyc04g071690.2.1	6e-72	PGSC0003DMT400016279	1e-72	VIT_18s0072g00330.t01	2e-83	EMT22110	2e-70	BRADI4G36710.1	1e-68	Sb02g031450.1	5e-72	MLOC_56421.3	2e-74	OS09T0542000-01	3e-73	TRIUR3_02686-P1	1e-70	NA	NA	EFJ26390	5e-67	PP1S94_22V6.2	1e-69	NA	NA		0.0238095	0.0238095		Mtr:"Ribonuclease P protein subunit p25 "
2241	fgenesh2_kg.3__1304__AT3G12480.1	1e-56	AT3G12480.1	2e-56	Bra009295.1-P	9e-59	GLYMA06G46850.1	3e-77	AET02490	3e-76	POPTR_0003s19130.1	1e-81	Solyc01g096710.2.1	1e-103	PGSC0003DMT400008518	3e-105	VIT_13s0084g00040.t01	3e-149	EMT28857	2e-33	BRADI2G21290.1	1e-52	Sb09g024220.1	4e-49	MLOC_72809.2	5e-47	OS05T0494100-01	3e-52	TRIUR3_34926-P1	9e-39	NA	NA	EFJ24289	9e-44	PP1S112_139V6.1	3e-45	EDP01217	2e-18		0.0238095	0.0238095		Mtr:"Dr1-associated corepressor "
2247	scaffold_700246.1	1e-19	AT3G14320.1	3e-19	Bra010641.1-P	4e-21	GLYMA10G34640.1	3e-116	AES80061	2e-39	POPTR_0010s24160.1	1e-115	Solyc11g007530.1.1	6e-98	PGSC0003DMT400070247	9e-101	VIT_13s0074g00370.t01	1e-104	EMT10471	5e-28	BRADI4G42620.1	1e-41	Sb04g021520.1	5e-35	MLOC_80962.2	1e-35	OS11T0150450-01	8e-40	TRIUR3_27881-P1	1e-34	NA	NA	EFJ23642	1e-19	PP1S313_29V6.1	1e-20	EDO96672	2e-08		0.0238095	0.0238095		Stu:"Ring finger protein"
2252	fgenesh2_kg.7__79__AT4G38810.2	7e-70	AT4G38810.2	1e-68	Bra033576.1-P	3e-67	GLYMA11G10340.2	4e-100	AES74273	1e-76	POPTR_0009s13060.2	2e-106	Solyc01g111040.2.1	5e-82	PGSC0003DMT400004141	7e-88	VIT_03s0038g01380.t01	4e-74	EMT24814	1e-64	BRADI3G22635.1	2e-61	Sb01g041000.2	6e-53	MLOC_70077.3	4e-65	OS10T0177200-02	1e-63	TRIUR3_21313-P1	3e-63	NA	NA	EFJ19433	8e-35	PP1S218_100V6.2	7e-36	NA	NA		0.0238095	0.0238095		Mtr:"SnRK2 calcium sensor "
2254	fgenesh2_kg.7__1852__AT4G24310.1	5e-31	AT5G46090.1	3e-29	Bra021460.1-P	4e-29	GLYMA16G27410.1	5e-86	AES63898	3e-35	POPTR_0013s12060.1	3e-103	Solyc10g050200.1.1	1e-91	PGSC0003DMT400015923	3e-92	VIT_18s0086g00700.t01	7e-99	EMT16211	2e-65	BRADI2G56950.1	4e-68	Sb03g041810.1	1e-68	MLOC_10893.1	3e-31	OS01T0882400-01	3e-66	TRIUR3_05117-P1	2e-69	NA	NA	EFJ16531	1e-26	PP1S5_284V6.1	9e-23	EDP07211	1e-08		0.0238095	0.0238095		not found
2268	scaffold_303493.1	1e-57	AT2G11890.1	1e-58	Bra013156.1-P	8e-62	GLYMA17G11620.1	6e-79	AES91675	5e-82	POPTR_0003s19780.1	1e-69	Solyc07g007510.2.1	2e-97	PGSC0003DMT400078839	7e-102	VIT_11s0118g00440.t01	3e-117	EMT27107	3e-24	BRADI3G20010.1	5e-48	Sb02g043360.1	8e-47	MLOC_15107.5	8e-16	OS08T0299200-01	4e-47	TRIUR3_29346-P1	3e-23	NA	NA	EFJ18362	9e-66	PP1S241_89V6.1	8e-63	EDO99760	3e-38		0.0238095	0.0238095		Stu:"Adenylate cyclase"
2271	fgenesh2_kg.6__2228__AT5G22380.1	1e-81	AT5G22380.1	1e-78	Bra020188.1-P	2e-82	GLYMA11G18770.1	3e-129	AES67092	1e-111	POPTR_0001s22630.1	8e-89	Solyc11g068620.1.1	3e-106	PGSC0003DMT400067707	1e-107	VIT_18s0041g00700.t01	7e-108	EMT13975	7e-64	BRADI4G42180.1	5e-64	Sb03g040720.1	2e-62	MLOC_7757.1	2e-63	OS11T0154500-02	1e-66	TRIUR3_34272-P1	1e-64	NA	NA	EFJ36823	2e-38	PP1S4_283V6.1	1e-39	NA	NA		0.0238095	0.0238095		Mtr:"NAC domain protein "
2961	fgenesh2_kg.3__2924__AT2G06520.1	3e-21	AT2G06520.1	7e-21	Bra035533.1-P	3e-20	GLYMA06G05810.1	1e-40	AES59173	2e-37	POPTR_0006s14630.1	3e-33	Solyc05g025600.1.1	6e-34	PGSC0003DMT400092522	3e-36	VIT_04s0008g01730.t01	3e-34	EMT33520	2e-16	BRADI1G18050.1	1e-12	Sb02g042680.1	5e-08	MLOC_24024.1	1e-11	OS07T0673550-00	7e-10	NA	NA	GRMZM2G380414_P01	4e-06	NA	NA	PP1S249_53V6.1	1e-12	NA	NA		0.0238095	0.0238095		Stu:"Chloroplast photosystem II subunit X"
3181	fgenesh2_kg.1__3998__AT1G49000.1	6e-17	AT1G49000.1	2e-16	Bra037578.1-P	3e-16	GLYMA18G23000.1	2e-20	AES91325	9e-23	POPTR_0010s14060.1	1e-80	Solyc03g119810.1.1	2e-23	PGSC0003DMT400019333	9e-55	VIT_01s0011g02890.t01	1e-56	EMT17328	4e-08	BRADI3G53140.1	5e-13	Sb04g030130.1	4e-15	MLOC_64650.1	4e-16	OS02T0711400-01	5e-11	NA	NA	GRMZM2G341957_P01	9e-14	NA	NA	PP1S156_161V6.1	9e-11	NA	NA		0.0238095	0.0238095		Osa:"Note=Conserved hypothetical protein., Transcript_evidence=AK105197 (DDBJ, Best hit), ORF_evidence=A2X8V2 (UniProt), NIAS_FLcDNA=001-107-G03,"
3049	scaffold_602718.1	7e-10	AT5G25940.1	1e-10	Bra020519.1-P	4e-10	GLYMA05G08400.2	2e-28	AES91462	9e-28	POPTR_0004s19470.1	2e-29	Solyc12g006680.1.1	2e-25	PGSC0003DMT400053291	5e-25	VIT_11s0016g04920.t01	2e-27	EMT32242	8e-21	BRADI1G51090.1	2e-20	Sb10g002820.1	2e-22	NA	NA	OS06T0142200-01	2e-20	TRIUR3_21694-P1	2e-20	GRMZM2G147399_P01	3e-21	NA	NA	PP1S51_293V6.1	3e-16	NA	NA		0.0238095	0.0256011		Stu:"Early nodulin"
1524	scaffold_301027.1	1e-124	AT3G09090.1	5e-125	Bra034054.1-P	1e-126	GLYMA01G27250.1	1e-128	AES86801	2e-135	POPTR_0006s09740.1	2e-131	Solyc09g013130.2.1	8e-131	PGSC0003DMT400052425	1e-132	VIT_08s0007g01790.t01	9e-130	EMT04153	1e-110	BRADI1G03380.1	4e-112	Sb01g002810.1	6e-106	MLOC_55007.1	1e-110	OS03T0825700-01	8e-115	NA	NA	GRMZM2G479744_P01	1e-105	EFJ25263	2e-83	PP1S334_25V6.1	3e-91	EDO96636	2e-26		0.0238095	0.0275319		Mtr:"Defective in exine formation "
1777	fgenesh2_kg.5__2683__AT3G61870.1	3e-97	AT3G61870.1	1e-95	Bra007634.1-P	4e-95	GLYMA16G02440.1	3e-133	AES82801	4e-107	POPTR_0014s09800.1	7e-104	Solyc01g096240.2.1	9e-125	PGSC0003DMT400000359	6e-124	VIT_15s0048g02980.t01	1e-119	EMT09081	1e-59	BRADI3G02200.1	3e-80	Sb04g001870.1	4e-83	MLOC_68416.1	8e-54	OS02T0122500-00	3e-80	NA	NA	GRMZM2G423137_P01	3e-73	EFJ24559	3e-87	PP1S72_288V6.1	6e-81	EDP00761	1e-60		0.0238095	0.0275319		Ata:"Decaprenyl-diphosphate synthase subunit 1 "
2111	scaffold_104083.1	2e-72	AT1G60360.1	3e-70	Bra028173.1-P	7e-67	GLYMA04G43060.2	3e-116	AES71319	8e-120	POPTR_0002s08630.1	1e-149	Solyc11g012950.1.1	7e-121	PGSC0003DMT400002370	1e-122	VIT_18s0001g03270.t01	9e-119	EMT01795	3e-47	BRADI1G62350.1	3e-51	Sb01g035310.1	2e-53	MLOC_62718.2	1e-48	OS02T0767600-00	2e-53	TRIUR3_21209-P1	3e-42	NA	NA	EFJ08789	9e-29	PP1S161_109V6.1	3e-43	EDP05774	2e-11		0.0238095	0.0275319		Mtr:"RING finger protein "
2120	fgenesh2_kg.1__4308__AT1G52340.1	7e-63	AT2G47140.1	1e-62	Bra004477.1-P	2e-62	GLYMA03G26590.1	7e-75	AES79711	2e-68	POPTR_0006s22330.1	2e-121	Solyc10g083180.1.1	1e-75	PGSC0003DMT400081937	2e-117	VIT_08s0007g02710.t01	4e-120	EMT02624	6e-63	BRADI1G04320.1	1e-63	Sb06g015240.1	3e-64	MLOC_12471.1	1e-64	OS03T0810800-01	2e-65	TRIUR3_01939-P1	1e-63	NA	NA	EFJ31125	2e-56	PP1S55_197V6.1	7e-53	EDP07053	6e-29		0.0238095	0.0275319		Mtr:"Sex determination protein tasselseed-2 "
2145	Al_scaffold_0001_601	5e-106	AT1G06620.1	5e-108	Bra015513.1-P	1e-105	GLYMA15G40890.1	1e-108	AET01264	2e-109	POPTR_0010s08390.1	2e-115	Solyc09g089720.1.1	2e-129	PGSC0003DMT400044442	2e-134	VIT_00s1313g00010.t01	6e-126	EMT16499	5e-90	BRADI5G00830.1	3e-86	Sb06g002900.1	5e-90	MLOC_56754.1	3e-88	OS04T0182200-01	1e-82	TRIUR3_04421-P1	1e-89	NA	NA	EFJ09456	2e-47	PP1S40_64V6.1	3e-41	EDP08138	3e-14		0.0238095	0.0275319		Mtr:"1-aminocyclopropane-1-carboxylate oxidase-like protein "
2161	fgenesh2_kg.6__58__AT5G01520.1	7e-71	AT5G01520.1	5e-70	Bra019817.1-P	5e-71	GLYMA18G01440.2	4e-116	AES84536	1e-75	POPTR_0010s06280.1	2e-124	Solyc05g014250.2.1	4e-126	PGSC0003DMT400027896	6e-127	VIT_01s0010g02220.t01	1e-120	EMT31984	2e-80	BRADI2G58040.1	2e-82	Sb02g009020.1	1e-85	MLOC_52523.1	2e-80	OS07T0275300-01	2e-88	TRIUR3_22961-P1	1e-82	NA	NA	EFJ35452	1e-78	PP1S60_192V6.1	1e-76	EDP09164	6e-07		0.0238095	0.0275319		Mtr:"RING finger protein "
2190	fgenesh2_kg.7__510__AT4G35710.1	4e-49	AT4G35720.1	4e-48	Bra017729.1-P	2e-45	GLYMA02G04830.1	2e-131	AES95242	6e-128	POPTR_0005s10670.1	5e-126	Solyc02g083120.1.1	1e-104	PGSC0003DMT400003907	9e-106	VIT_00s1235g00020.t01	1e-125	EMT04462	7e-29	BRADI4G25070.1	6e-27	Sb07g024620.1	3e-26	MLOC_60143.1	2e-29	OS08T0553700-00	2e-29	TRIUR3_00229-P1	6e-28	NA	NA	NA	NA	NA	NA	NA	NA		0.0238095	0.0275319		not found
2261	Al_scaffold_0007_3076	4e-109	AT1G64830.1	2e-112	Bra038954.1-P	2e-110	GLYMA13G26940.1	7e-164	AET02265	0	POPTR_0014s10970.1	1e-124	Solyc01g081350.1.1	7e-152	PGSC0003DMT400093465	7e-155	VIT_02s0087g00220.t01	3e-114	EMT22478	9e-64	BRADI5G11690.1	4e-67	Sb03g003930.1	9e-70	MLOC_64828.1	2e-68	OS04T0448300-02	5e-63	TRIUR3_09657-P1	5e-63	NA	NA	EFJ32117	5e-63	PP1S74_175V6.2	8e-66	EDP09992	5e-31		0.0238095	0.0275319		Mtr:"Aspartic proteinase nepenthesin-2 "
1286	fgenesh2_kg.5__1217__AT3G48710.1	1e-61	AT3G48710.1	3e-59	Bra035837.1-P	2e-55	GLYMA08G01370.1	6e-117	AES73037	7e-76	POPTR_0012s10420.2	2e-72	Solyc06g072660.2.1	9e-80	PGSC0003DMT400081181	2e-82	VIT_17s0000g00960.t01	1e-79	EMT16568	3e-33	BRADI2G59267.1	9e-55	Sb03g044330.1	3e-51	MLOC_36702.2	3e-39	OS01T0924900-01	1e-52	TRIUR3_20752-P1	5e-39	GRMZM2G139617_P01	2e-55	EFJ35496	1e-19	PP1S126_198V6.1	1e-37	EDO96731	3e-06		0.0238095	0.0298676		Mtr:"Protein DEK "
1491	Al_scaffold_0007_2057	3e-111	AT4G21200.1	4e-111	Bra020890.1-P	5e-112	GLYMA12G03350.1	7e-172	AES93617	2e-118	POPTR_0010s10700.1	0	Solyc04g008670.1.1	2e-172	PGSC0003DMT400068810	1e-171	VIT_01s0010g01650.t01	2e-175	EMT33603	7e-117	BRADI3G49390.1	4e-123	Sb06g022880.1	5e-112	MLOC_6996.1	1e-124	OS04T0522500-01	3e-115	TRIUR3_31738-P1	4e-118	GRMZM2G006964_P01	2e-121	EFJ21916	1e-56	PP1S103_129V6.1	1e-50	EDP08138	8e-20		0.0238095	0.0298676		Mtr:"Gibberellin 2-beta-dioxygenase "
1858	fgenesh2_kg.3__3066__AT2G14750.1	5e-101	AT2G14750.1	2e-101	Bra013120.1-P	6e-100	GLYMA11G05140.1	4e-129	AES90720	5e-140	POPTR_0009s09110.1	1e-101	Solyc02g064650.2.1	7e-138	PGSC0003DMT400055243	3e-140	VIT_07s0129g00060.t01	3e-118	EMT14112	4e-94	BRADI1G71030.1	8e-96	Sb01g043710.1	6e-100	MLOC_12790.2	6e-98	OS03T0202001-01	3e-97	TRIUR3_15973-P1	5e-95	GRMZM5G895554_P05	8e-99	EFJ06100	4e-90	PP1S16_302V6.1	2e-90	EDP01296	8e-71		0.0238095	0.0298676		Gma:"Adenylyl-sulfate kinase "
2080	fgenesh2_kg.7__1640__AT4G26080.1	5e-76	AT4G26080.1	3e-76	Bra010441.1-P	3e-75	GLYMA11G02040.1	1e-131	AES93958	6e-117	POPTR_0001s10570.1	5e-156	Solyc08g082260.1.1	1e-127	PGSC0003DMT400023517	7e-92	VIT_02s0025g01390.t01	2e-137	EMT03021	2e-77	BRADI2G45470.1	2e-95	Sb03g029890.1	4e-90	MLOC_15065.1	8e-80	OS01T0656200-01	3e-91	TRIUR3_33059-P1	3e-76	GRMZM2G122228_P01	3e-93	EFJ21554	4e-79	PP1S80_9V6.1	1e-79	EDO98708	3e-62		0.0238095	0.0298676		Mtr:"Protein phosphatase 2C "
4367	fgenesh2_kg.2__1007__AT1G67730.1	2e-99	AT1G67730.1	5e-100	Bra004251.1-P	2e-98	GLYMA18G01500.1	2e-151	AES72109	9e-159	POPTR_0010s06230.1	2e-152	Solyc02g093640.2.1	1e-103	PGSC0003DMT400032914	1e-102	VIT_01s0137g00070.t01	3e-148	EMT05999	2e-73	BRADI3G47840.1	5e-96	Sb04g025020.1	2e-98	MLOC_60985.1	2e-70	OS04T0483500-01	2e-96	TRIUR3_02518-P1	3e-82	GRMZM2G087323_P01	2e-95	EFJ14158	6e-89	PP1S37_341V6.2	2e-84	EDP09378	9e-18		0.0238095	0.0298676		Mtr:"Estradiol 17-beta-dehydrogenase "
1446	scaffold_202643.1	9e-122	AT1G76880.1	5e-120	Bra008285.1-P	5e-121	GLYMA09G19750.2	9e-177	AES62365	7e-130	POPTR_0001s31660.1	0	Solyc11g005380.1.1	2e-157	PGSC0003DMT400010112	1e-158	VIT_04s0044g00510.t01	1e-175	EMT01729	2e-41	BRADI3G30457.1	2e-113	Sb01g049740.1	6e-117	MLOC_70549.1	6e-121	OS04T0541100-01	1e-81	TRIUR3_33328-P1	4e-95	GRMZM2G414159_P01	7e-120	EFJ16698	1e-45	PP1S19_341V6.1	1e-111	NA	NA		0.0238095	0.0333333		Mtr:"GT-2 factor "
1476	scaffold_600501.1	2e-113	AT5G05340.1	1e-113	Bra020370.1-P	9e-116	GLYMA02G40000.1	1e-144	AES63020	5e-142	POPTR_0013s15050.1	8e-144	Solyc06g082420.2.1	3e-145	PGSC0003DMT400078121	1e-147	VIT_18s0001g06840.t01	5e-132	EMT13502	2e-120	BRADI3G09120.1	2e-117	Sb05g001030.1	5e-128	MLOC_14814.1	4e-120	OS11T0112200-01	8e-130	TRIUR3_06593-P1	1e-116	GRMZM2G025441_P01	3e-115	EFJ16850	1e-108	PP1S112_96V6.1	3e-93	EDP00040	3e-14		0.0238095	0.0333333		Mtr:"Peroxidase "
1516	scaffold_600501.1	4e-107	AT5G05340.1	7e-107	Bra020370.1-P	1e-111	GLYMA01G32270.1	1e-163	AES98948	2e-125	POPTR_0006s10760.1	1e-166	Solyc10g076240.1.1	7e-166	PGSC0003DMT400053618	2e-160	VIT_08s0058g00990.t01	2e-158	EMT01627	1e-113	BRADI1G63067.1	3e-116	Sb05g001030.1	2e-114	MLOC_53180.1	2e-115	OS12T0111800-00	5e-117	TRIUR3_22601-P1	7e-118	GRMZM2G015280_P01	3e-111	EFJ16850	2e-101	PP1S112_96V6.1	6e-92	EDP00040	5e-12		0.0238095	0.0333333		Mtr:"Peroxidase "
1603	fgenesh2_kg.7__2155__AT4G21570.1	1e-108	AT4G21570.1	2e-107	Bra020898.1-P	7e-110	GLYMA06G39620.3	2e-133	AES88203	7e-132	POPTR_0004s03600.1	2e-112	Solyc07g063520.2.1	3e-120	PGSC0003DMT400049654	3e-121	VIT_00s0404g00020.t01	4e-116	EMT11579	1e-105	BRADI2G60990.1	9e-107	Sb02g034200.1	8e-106	MLOC_72096.1	6e-105	OS07T0506000-02	2e-106	TRIUR3_27807-P1	5e-108	GRMZM2G025242_P02	3e-106	EFJ26085	5e-93	PP1S233_35V6.2	1e-85	EDP05238	1e-18		0.0238095	0.0333333		Mtr:"Maturase K "
1610	fgenesh2_kg.6__1592__AT5G16080.1	3e-63	AT5G16080.1	2e-65	Bra008651.1-P	2e-64	GLYMA17G31740.1	7e-166	AES59010	7e-154	POPTR_0018s01650.1	2e-169	Solyc08g060930.2.1	3e-71	PGSC0003DMT400040972	1e-159	VIT_04s0008g05390.t01	6e-171	EMT12641	4e-56	BRADI4G32360.1	1e-56	Sb02g003610.1	8e-64	MLOC_45233.1	2e-59	OS01T0155000-02	6e-62	TRIUR3_23687-P1	1e-47	GRMZM2G006716_P01	6e-63	EFJ33462	3e-59	PP1S25_331V6.1	1e-56	NA	NA		0.0238095	0.0333333		Mtr:"Arylacetamide deacetylase "
1709	fgenesh1_pm.C_scaffold_6002776	3e-78	AT1G02840.2	8e-80	Bra036267.1-P	8e-75	GLYMA03G37240.4	8e-138	AET02943	7e-122	POPTR_0002s20650.2	1e-85	Solyc09g075090.1.1	1e-97	PGSC0003DMT400037966	5e-97	VIT_07s0005g00320.t01	3e-91	EMT18069	7e-86	BRADI1G62780.4	3e-83	Sb01g035680.1	1e-78	MLOC_6125.2	8e-81	OS03T0344100-01	9e-84	TRIUR3_07917-P1	2e-86	GRMZM2G170365_P04	3e-81	EFJ21034	2e-84	PP1S28_193V6.2	2e-76	EDO99567	5e-41		0.0238095	0.0333333		Mtr:"Pre-mRNA-splicing factor SF2 "
1832	fgenesh2_kg.3__2214__AT3G19950.1	5e-92	AT3G19950.1	3e-88	Bra038246.1-P	2e-83	GLYMA09G29495.2	2e-115	AES76470	1e-112	POPTR_0015s05600.1	9e-159	Solyc03g098590.2.1	1e-119	PGSC0003DMT400026381	2e-120	VIT_17s0053g00320.t01	3e-116	EMT21882	4e-61	BRADI3G29400.1	5e-78	Sb01g018800.1	1e-77	MLOC_56704.1	1e-78	OS10T0487400-02	2e-82	TRIUR3_30373-P1	3e-59	GRMZM2G157855_P01	5e-84	EFJ08789	6e-46	PP1S161_109V6.1	2e-66	EDP09518	5e-13		0.0238095	0.0333333		Mtr:"RING finger protein "
1846	fgenesh2_kg.6__574__AT5G06300.1	2e-95	AT2G28305.1	1e-95	Bra009182.1-P	2e-94	GLYMA04G02750.1	1e-116	AES73990	7e-116	POPTR_0002s02560.1	6e-122	Solyc04g081290.2.1	3e-118	PGSC0003DMT400009551	4e-118	VIT_18s0001g14030.t01	2e-114	EMT28819	4e-87	BRADI5G15840.1	3e-94	Sb06g022780.1	9e-94	MLOC_6463.1	5e-91	OS04T0518800-01	6e-95	TRIUR3_18970-P1	2e-84	GRMZM2G100360_P01	1e-92	EFJ31417	8e-83	PP1S223_112V6.2	2e-77	EDP03895	2e-50		0.0238095	0.0333333		Mtr:"Carboxy-lyase "
1877	fgenesh1_pm.C_scaffold_8002099	7e-55	AT4G24380.1	4e-60	Bra013797.1-P	3e-57	GLYMA03G00660.1	6e-130	AES81016	2e-122	POPTR_0006s02780.1	3e-132	Solyc06g060570.2.1	1e-121	PGSC0003DMT400035884	4e-122	VIT_08s0040g00440.t01	7e-125	EMT12142	8e-107	BRADI1G17242.1	3e-104	Sb02g043510.1	3e-108	MLOC_34485.9	5e-58	OS07T0687100-01	2e-107	TRIUR3_01436-P1	1e-107	GRMZM2G430600_P02	6e-106	EFJ10056	7e-68	PP1S33_40V6.5	1e-57	EDP06903	6e-26		0.0238095	0.0333333		Mtr:"Dihydrofolate reductase "
1894	Al_scaffold_0007_2992	9e-55	AT4G13640.1	2e-56	Bra028359.1-P	2e-55	GLYMA10G34050.3	0	AES64618	2e-129	POPTR_0016s00320.1	8e-108	Solyc04g015290.2.1	2e-157	PGSC0003DMT400070013	3e-160	VIT_00s0475g00030.t01	3e-65	EMT04645	2e-42	BRADI3G22297.1	4e-55	Sb04g004930.1	1e-42	MLOC_56761.1	1e-53	OS08T0346400-02	2e-54	TRIUR3_22146-P1	6e-42	GRMZM2G113742_P01	4e-53	EFJ24985	7e-40	PP1S13_270V6.1	6e-40	EDO97997	1e-17		0.0238095	0.0333333		Mtr:"Homeodomain-related; Myb family transcription factor "
2272	fgenesh1_pm.C_scaffold_1000623	3e-65	AT1G07900.1	3e-64	Bra035698.1-P	2e-60	GLYMA10G35760.1	2e-79	AES62228	1e-77	POPTR_0010s22470.1	2e-91	Solyc06g005090.2.1	2e-75	PGSC0003DMT400065346	4e-77	VIT_06s0004g03330.t01	6e-77	EMT13503	4e-57	BRADI1G65760.1	2e-57	Sb01g038650.1	8e-60	MLOC_68570.1	8e-48	OS03T0287400-01	9e-61	TRIUR3_11841-P1	1e-45	GRMZM2G145568_P01	6e-60	EFJ14103	7e-41	PP1S66_56V6.1	6e-41	NA	NA		0.0238095	0.0333333		Mtr:"LOB domain-containing protein "
2360	Al_scaffold_0003_2172	1e-43	AT3G20395.1	1e-42	Bra011643.1-P	2e-39	GLYMA02G46060.1	1e-57	AET00501	2e-47	POPTR_0128s00200.1	1e-68	Solyc12g005020.1.1	1e-94	PGSC0003DMT400071648	7e-91	VIT_19s0090g00400.t01	5e-104	EMT09640	7e-34	BRADI1G28060.2	4e-35	Sb01g030190.1	6e-37	MLOC_6942.1	7e-30	OS10T0544600-02	4e-40	TRIUR3_31727-P1	9e-30	GRMZM2G052344_P03	7e-37	NA	NA	PP1S41_270V6.1	1e-16	EDP09518	2e-11		0.0238095	0.0333333		Mtr:"RING finger family protein "
2373	fgenesh2_kg.4__1304__AT2G33060.1	3e-106	AT2G33060.1	3e-104	Bra021803.1-P	1e-101	GLYMA14G04870.3	4e-121	AET00003	6e-112	POPTR_0012s02750.1	0	Solyc12g100020.1.1	3e-178	PGSC0003DMT400061303	3e-139	VIT_19s0027g01230.t01	3e-140	EMT30239	5e-101	BRADI2G02160.1	5e-96	Sb08g006810.1	8e-94	MLOC_15369.1	3e-91	OS12T0222800-00	4e-96	TRIUR3_31682-P1	7e-103	GRMZM2G062576_P01	1e-91	NA	NA	PP1S178_122V6.1	4e-73	EDO99369	5e-46		0.0238095	0.0333333		Mtr:"Receptor-like protein kinase "
2628	scaffold_501777.1	2e-51	AT3G48320.1	3e-48	Bra029893.1-P	1e-47	GLYMA08G14890.1	8e-82	AET05315	5e-121	POPTR_0007s06240.1	2e-78	Solyc04g050620.2.1	2e-109	PGSC0003DMT400036391	4e-111	VIT_07s0031g01390.t01	4e-78	EMT32600	2e-46	BRADI5G08570.1	1e-45	Sb02g025840.1	4e-46	MLOC_19930.1	9e-48	OS09T0441400-01	2e-47	TRIUR3_28101-P1	5e-47	GRMZM2G431288_P01	5e-46	NA	NA	PP1S2_747V6.1	3e-45	NA	NA		0.0238095	0.0333333		Mtr:"Cytochrome P450 "
2966	Al_scaffold_0008_1651	5e-16	AT5G52740.1	3e-16	Bra003114.1-P	8e-20	GLYMA05G37420.1	7e-31	AES62442	2e-28	POPTR_0004s07140.1	1e-31	Solyc03g007870.2.1	2e-36	PGSC0003DMT400024588	1e-37	VIT_16s0050g01250.t01	1e-45	EMT27978	2e-24	BRADI3G31920.1	5e-24	Sb06g032110.1	3e-24	MLOC_13301.1	5e-22	OS10T0532300-01	8e-18	TRIUR3_32617-P1	5e-20	GRMZM2G043932_P01	1e-22	NA	NA	NA	NA	NA	NA		0.0238095	0.0333333		Stu:"Metal ion binding protein"
2972	fgenesh2_kg.4__1901__AT2G38300.1	8e-29	AT2G38300.1	4e-29	Bra004973.1-P	1e-27	GLYMA01G31044.1	7e-36	AES79549	8e-32	POPTR_0008s07170.1	2e-34	Solyc09g005030.1.1	1e-40	PGSC0003DMT400068508	1e-38	VIT_08s0058g00250.t01	2e-45	EMT09351	1e-25	BRADI4G26800.1	3e-26	Sb08g000510.1	5e-28	MLOC_64597.3	3e-25	OS11T0106100-00	7e-27	TRIUR3_10881-P1	2e-26	AC219020.4_FGP002	1e-26	NA	NA	PP1S55_182V6.1	5e-24	EDO97997	2e-15		0.0238095	0.0333333		Mtr:"Two-component response regulator ARR10 "
3114	Al_scaffold_0063_5	1e-20	AT5G50740.4	2e-19	Bra022764.1-P	1e-17	GLYMA11G26230.1	9e-26	AES86408	4e-22	POPTR_0016s00840.1	6e-25	Solyc11g012690.1.1	2e-29	PGSC0003DMT400034600	6e-32	VIT_00s0259g00080.t01	9e-29	EMT14542	1e-14	BRADI5G08240.1	8e-15	Sb06g013950.1	1e-15	MLOC_43497.3	4e-15	OS10T0209700-01	4e-17	TRIUR3_25346-P1	9e-18	GRMZM2G155281_P02	6e-17	NA	NA	PP1S155_55V6.1	5e-10	EDP02326	3e-08		0.0238095	0.0333333		Mtr:"Aquaporin NIP6-1 "
1938	scaffold_301626.1	1e-47	AT3G13980.1	1e-49	Bra021523.1-P	2e-49	GLYMA16G00820.1	1e-74	AES73443	5e-55	POPTR_0003s06210.1	1e-94	Solyc03g121970.1.1	3e-131	PGSC0003DMT400006604	2e-128	VIT_04s0008g01700.t01	0	NA	NA	BRADI1G72920.1	3e-09	Sb01g023080.1	4e-08	MLOC_16127.1	2e-11	OS03T0175800-01	6e-18	NA	NA	GRMZM2G178852_P01	1e-16	NA	NA	NA	NA	NA	NA		0.0238095	0.0357143		Osa:"Note=Conserved hypothetical protein., Transcript_evidence=AK109502 (DDBJ, Best hit), ORF_evidence=B8APC7 (UniProt), NIAS_FLcDNA=001-208-A02,"
2287	fgenesh2_kg.3__708__AT3G06868.1	2e-57	AT3G06868.1	6e-56	Bra020663.1-P	1e-56	GLYMA15G16000.1	1e-133	AES91885	6e-59	POPTR_0008s22370.1	9e-66	Solyc01g066640.2.1	3e-72	PGSC0003DMT400086027	4e-72	VIT_05s0077g02270.t01	8e-62	NA	NA	BRADI3G44677.1	2e-28	Sb04g021450.1	6e-21	MLOC_67763.1	7e-21	OS02T0526700-00	1e-28	NA	NA	GRMZM2G134235_P01	4e-25	NA	NA	NA	NA	NA	NA		0.0238095	0.0357143		Osa:"Note=Conserved hypothetical protein., Transcript_evidence=EU974894 (DDBJ), ORF_evidence=NP_001047000.1 (RefSeq),"
3133	fgenesh2_kg.4__2774__AT2G45760.1	1e-20	AT2G45760.1	2e-18	Bra000402.1-P	1e-18	GLYMA03G01835.1	5e-107	AES70909	5e-52	POPTR_0014s07470.1	3e-34	Solyc01g091590.2.1	4e-52	PGSC0003DMT400071403	2e-44	VIT_15s0048g02070.t01	2e-49	NA	NA	BRADI4G35770.1	3e-11	Sb02g030480.1	2e-14	MLOC_7786.1	7e-11	OS09T0526500-00	5e-15	NA	NA	GRMZM2G104622_P01	8e-16	NA	NA	NA	NA	NA	NA		0.0238095	0.0357143		Osa:"Note=C2 calcium/lipid-binding region, CaLB domain containing protein., Transcript_evidence=CT841705 (DDBJ, Best hit), ORF_evidence=NP_001175951.1 (RefSeq),"
3158	fgenesh1_pm.C_scaffold_1002323	1e-12	AT1G28395.3	6e-13	Bra036489.1-P	5e-13	GLYMA13G37040.9	5e-28	AES89699	1e-16	POPTR_0011s05620.1	2e-17	Solyc07g053670.2.1	3e-22	PGSC0003DMT400024302	9e-24	VIT_12s0028g03170.t01	7e-27	NA	NA	BRADI2G50130.2	3e-06	Sb03g000420.1	9e-06	NA	NA	OS01T0238800-02	8e-08	TRIUR3_07029-P1	4e-10	GRMZM2G087714_P03	1e-07	NA	NA	NA	NA	NA	NA		0.0238095	0.0357143		Osa:"Note=Similar to NFD6 (NUCLEAR FUSION DEFECTIVE 6)., Transcript_evidence=AK062940 (DDBJ, Best hit), ORF_evidence=NP_565478.1 (RefSeq), NIAS_FLcDNA=001-109-B07,"
3238	Al_scaffold_0001_2321	1e-20	AT1G22140.1	2e-20	Bra031367.1-P	6e-19	GLYMA14G34200.2	1e-35	AES97923	2e-21	POPTR_0425s00200.1	2e-41	Solyc12g056910.1.1	4e-28	PGSC0003DMT400022048	2e-29	VIT_18s0001g04880.t01	2e-48	NA	NA	BRADI1G60977.1	1e-16	Sb01g033840.1	3e-16	NA	NA	OS03T0385301-01	2e-15	TRIUR3_14737-P1	2e-13	GRMZM2G143086_P01	6e-17	NA	NA	PP1S52_46V6.1	4e-13	NA	NA		0.0238095	0.0357143		Osa:"Note=Conserved hypothetical protein., Transcript_evidence=AK241085 (DDBJ, Best hit), ORF_evidence=B8AQK3 (UniProt), NIAS_FLcDNA=J065073P03,"
2076	fgenesh2_kg.4__2733__AT2G45360.1	6e-75	AT2G45360.1	8e-74	Bra040314.1-P	2e-75	GLYMA01G42130.2	1e-101	AES94199	2e-99	POPTR_0003s11470.1	1e-104	Solyc08g079480.2.1	3e-98	PGSC0003DMT400010101	1e-98	VIT_02s0241g00100.t01	2e-97	EMT28960	3e-33	NA	NA	Sb02g001700.1	2e-23	MLOC_60337.1	1e-26	OS02T0455400-00	3e-39	NA	NA	GRMZM2G067946_P01	1e-26	EFJ12420	3e-06	PP1S258_20V6.2	7e-22	NA	NA		0.0238095	0.0357701		Osa:"Note=Hypothetical conserved gene., Transcript_evidence=CT835405 (DDBJ, Best hit), ORF_evidence=Q6K3B3 (UniProt),"
1712	fgenesh2_kg.7__111__AT4G39100.1	5e-74	AT4G39100.2	1e-73	Bra020856.1-P	5e-73	GLYMA06G01180.4	2e-85	AES74236	9e-82	POPTR_1680s00200.1	5e-89	Solyc01g110020.2.1	2e-87	PGSC0003DMT400079500	7e-88	VIT_03s0038g00160.t01	3e-87	EMT02157	4e-64	BRADI1G55090.1	4e-70	Sb02g004890.1	5e-73	MLOC_71907.1	3e-65	OS07T0186400-01	4e-72	TRIUR3_19030-P1	3e-70	GRMZM2G091265_P04	5e-73	EFJ17782	2e-69	PP1S56_182V6.1	1e-73	EDO98852	4e-38		0.0238095	0.037837		Stu:"Phd finger transcription factor"
1530	scaffold_703051.1	2e-117	AT4G15130.1	4e-115	Bra032470.1-P	3e-121	GLYMA09G05640.2	1e-134	AES65136	2e-131	POPTR_0003s07260.1	4e-144	Solyc02g068430.2.1	2e-125	PGSC0003DMT400024402	1e-124	VIT_01s0011g01320.t01	5e-133	EMT13888	2e-113	BRADI3G16280.1	2e-114	Sb04g004880.1	2e-115	MLOC_19066.1	1e-112	OS02T0173500-01	5e-115	TRIUR3_05943-P1	6e-113	GRMZM2G085926_P02	2e-114	EFJ27433	1e-116	PP1S246_97V6.1	7e-114	EDP03532	1e-30		0.0238095	0.0396348		Stu:"Cholinephosphate cytidylyltransferase"
2425	fgenesh1_pm.C_scaffold_1001363	3e-35	AT2G32060.3	6e-35	Bra026739.1-P	6e-36	GLYMA08G23260.2	1e-46	AES94293	5e-43	POPTR_0002s05710.1	1e-42	Solyc01g103800.2.1	2e-44	PGSC0003DMT400064166	5e-44	VIT_09s0070g00050.t01	9e-49	EMT04773	2e-37	BRADI1G53740.1	8e-36	Sb09g029400.1	2e-37	MLOC_66817.2	3e-36	OS07T0229900-01	1e-37	TRIUR3_27985-P1	2e-36	GRMZM2G132929_P01	2e-39	NA	NA	PP1S404_26V6.1	7e-36	EDO99351	3e-31		0.0238095	0.0396348		Gma:"40S ribosomal protein S12 "
3027	fgenesh2_kg.7__2965__AT4G13830.2	8e-17	AT4G13830.2	1e-16	Bra013993.1-P	7e-18	GLYMA08G19230.1	2e-43	AES63421	4e-43	POPTR_0007s05840.1	4e-57	Solyc05g053760.2.1	1e-19	PGSC0003DMT400056201	5e-45	VIT_05s0029g00500.t01	3e-20	EMT12466	7e-28	BRADI4G28980.1	1e-25	Sb02g023210.1	1e-25	MLOC_72793.1	1e-26	OS01T0101700-00	1e-17	TRIUR3_12858-P1	8e-25	GRMZM2G167580_P01	2e-21	NA	NA	PP1S160_132V6.1	3e-22	EDP07242	1e-13		0.0238095	0.0396348		Mtr:"Chaperone protein dnaJ "
3079	Al_scaffold_0003_921	2e-22	AT3G09270.1	1e-21	Bra034061.1-P	5e-25	GLYMA13G19130.3	4e-34	AES61895	1e-34	POPTR_0010s07100.1	3e-67	Solyc09g091130.2.1	2e-64	PGSC0003DMT400030302	4e-46	VIT_07s0005g04880.t01	2e-43	EMT19525	2e-27	BRADI2G25376.1	7e-28	Sb02g027080.1	1e-29	MLOC_57721.1	2e-24	OS05T0412800-01	4e-29	TRIUR3_20426-P1	2e-25	GRMZM2G416632_P02	1e-29	NA	NA	NA	NA	NA	NA		0.0238095	0.0396348		Mtr:"Glutathione S-transferase, C-terminal; Thioredoxin-like fold "
2205	fgenesh1_pm.C_scaffold_4000235	2e-86	AT2G23610.1	1e-81	Bra022379.1-P	7e-86	GLYMA11G06320.1	4e-122	AES94786	3e-126	POPTR_0007s11750.2	3e-132	Solyc01g108740.2.1	1e-125	PGSC0003DMT400066664	1e-126	VIT_00s0253g00150.t01	1e-128	EMT21621	6e-80	BRADI2G52110.1	1e-74	Sb03g045070.1	4e-80	MLOC_56069.1	3e-80	OS11T0492800-00	1e-82	TRIUR3_33313-P1	1e-79	NA	NA	EFJ21161	3e-62	PP1S35_208V6.1	6e-60	NA	NA		0.0238095	0.047619		Stu:"Methylketone synthase Ib"
3254	fgenesh2_kg.1__3998__AT1G49000.1	7e-09	AT1G49000.1	3e-08	Bra014167.1-P	1e-08	GLYMA02G41420.2	7e-42	AES99341	3e-33	POPTR_0017s03010.1	2e-60	Solyc02g091380.1.1	4e-27	PGSC0003DMT400078766	2e-27	VIT_14s0006g01600.t01	2e-46	EMT17328	3e-14	BRADI3G53140.1	8e-09	Sb03g008260.1	2e-11	MLOC_40531.1	7e-12	OS01T0111700-01	4e-14	NA	NA	GRMZM2G000035_P01	2e-13	NA	NA	PP1S101_64V6.1	2e-08	NA	NA		0.0238095	0.047619		Osa:"Note=Conserved hypothetical protein., Transcript_evidence=AK108920 (DDBJ, Best hit), ORF_evidence=A2WJV3 (UniProt), NIAS_FLcDNA=002-152-H07,"
2959	scaffold_402793.1	3e-18	AT2G40170.1	4e-18	Bra040894.1-P	5e-12	GLYMA03G07470.1	1e-18	AES86920	2e-19	POPTR_0010s19440.1	4e-20	Solyc06g048840.2.1	3e-22	PGSC0003DMT400017025	1e-22	VIT_13s0067g01250.t01	8e-23	EMT28843	5e-19	BRADI2G28470.1	1e-18	Sb09g016810.2	1e-18	MLOC_24874.2	1e-18	OS05T0349800-01	4e-19	TRIUR3_27217-P1	4e-19	AC233879.1_FGP002	4e-18	NA	NA	PP1S4_10V6.1	1e-12	NA	NA		0.0238095	0.0484335		Mtr:"Em6; Late embryogenesis abundant protein D-19 "
2978	scaffold_101496.1	6e-25	AT1G13360.1	8e-26	Bra016732.1-P	3e-26	GLYMA10G42171.1	2e-27	AET05320	4e-27	POPTR_0015s06430.1	3e-36	Solyc03g119610.1.1	8e-51	PGSC0003DMT400014619	2e-53	VIT_17s0000g03790.t01	2e-75	NA	NA	BRADI2G02090.1	1e-11	NA	NA	MLOC_24605.1	2e-08	OS01T0131300-01	4e-10	NA	NA	GRMZM2G032107_P01	1e-11	NA	NA	NA	NA	NA	NA		0.0238095	0.049746		Osa:"Note=Conserved hypothetical protein., Transcript_evidence=AK101998 (DDBJ, Best hit), ORF_evidence=A2WKA3 (UniProt), NIAS_FLcDNA=J033079K23,"
3036	scaffold_800771.1	2e-10	AT5G43150.1	2e-09	Bra033664.1-P	3e-10	GLYMA13G44930.1	3e-39	AES84428	1e-37	POPTR_0003s18640.1	3e-23	Solyc03g117840.2.1	1e-30	PGSC0003DMT400036876	2e-30	VIT_09s0018g01290.t01	2e-28	EMT04050	1e-11	BRADI3G18730.1	3e-13	Sb06g027640.1	4e-11	MLOC_4172.1	2e-12	OS04T0603400-01	4e-15	TRIUR3_24470-P1	3e-10	GRMZM2G039477_P01	3e-13	NA	NA	PP1S13_289V6.4	3e-10	NA	NA		0.0238095	0.051274		Osa:"Note=Similar to OSIGBa0118P15.3 protein., Transcript_evidence=AK107076 (DDBJ, Best hit), ORF_evidence=Q01KK8 (UniProt), NIAS_FLcDNA=002-121-F04,"
1581	Al_scaffold_0005_2858	2e-52	AT3G59310.1	9e-57	Bra014543.1-P	1e-54	GLYMA08G47720.2	1e-60	AES82008	2e-78	POPTR_0003s02510.1	4e-76	Solyc09g009660.2.1	7e-84	PGSC0003DMT400023158	4e-88	VIT_08s0007g03570.t01	4e-82	EMT08507	1e-54	BRADI2G23860.1	1e-66	Sb09g021870.1	3e-68	MLOC_62557.1	1e-59	OS05T0444300-01	7e-67	TRIUR3_35068-P1	3e-60	GRMZM2G000816_P02	2e-66	EFJ38676	1e-51	PP1S132_81V6.1	4e-53	NA	NA		0.0238095	0.0519887		Mtr:"Solute carrier family 35 member F1 "
1790	scaffold_100444.1	4e-98	AT1G04760.1	1e-97	Bra022893.1-P	2e-98	GLYMA09G02310.1	3e-107	AES90040	4e-102	POPTR_0012s12000.1	2e-104	Solyc02g069150.2.1	5e-110	PGSC0003DMT400026763	7e-110	VIT_01s0011g01660.t01	1e-121	EMT18448	5e-94	BRADI1G54680.1	2e-91	Sb02g005730.1	3e-93	MLOC_19864.1	4e-98	OS03T0803000-01	6e-94	TRIUR3_14779-P1	7e-88	GRMZM2G008919_P02	5e-93	EFJ08162	9e-89	PP1S219_102V6.1	1e-84	EDP04166	1e-73		0.0238095	0.0519887		Mtr:"Vesicle-associated membrane protein "
2358	fgenesh1_pm.C_scaffold_7001694	2e-22	AT1G74520.1	2e-21	Bra008156.1-P	9e-21	GLYMA02G38010.1	0	AES90575	9e-27	POPTR_0017s02070.1	2e-26	Solyc04g076610.1.1	2e-140	PGSC0003DMT400024144	7e-145	VIT_18s0001g07780.t01	4e-157	EMT20688	2e-17	BRADI1G45240.1	2e-21	Sb04g027950.1	3e-19	MLOC_10579.1	9e-20	OS06T0226600-02	5e-19	TRIUR3_19697-P1	9e-18	GRMZM5G862101_P02	1e-20	NA	NA	PP1S25_61V6.1	7e-11	EDP06109	4e-07		0.0238095	0.0519887		Mtr:"HVA22-like protein a "
2188	scaffold_400229.1	4e-55	AT5G67020.1	2e-52	Bra039934.1-P	1e-57	GLYMA01G40531.1	2e-102	AES94474	1e-103	POPTR_0007s14530.1	7e-119	Solyc02g063510.1.1	3e-113	PGSC0003DMT400026970	3e-114	VIT_00s1361g00010.t01	3e-109	NA	NA	BRADI4G32110.1	8e-49	Sb07g022970.1	3e-45	MLOC_63209.1	1e-45	OS08T0472400-00	1e-46	NA	NA	NA	NA	EFJ18156	1e-57	PP1S379_34V6.1	1e-57	NA	NA		0.0238095	0.0571429		Osa:"Note=Conserved hypothetical protein., Transcript_evidence=FP097825 (DDBJ), ORF_evidence=Q6ZDE7 (UniProt),"
3042	fgenesh2_kg.1__1201__AT1G11120.1	1e-18	AT1G11125.1	2e-15	Bra031448.1-P	1e-14	GLYMA13G37560.1	1e-35	AES63741	2e-24	POPTR_0005s08850.1	1e-142	Solyc07g054560.1.1	2e-29	PGSC0003DMT400047209	9e-28	VIT_00s0445g00030.t01	6e-32	NA	NA	BRADI2G51750.1	4e-07	Sb03g036390.1	2e-08	NA	NA	OS01T0779800-01	3e-07	NA	NA	GRMZM5G865151_P01	8e-12	NA	NA	NA	NA	NA	NA		0.0238095	0.0571429		Stu:"CK25"
3235	fgenesh2_kg.4__210__AT2G22880.1	4e-12	AT2G22880.1	2e-10	Bra039937.1-P	2e-12	GLYMA05G22760.1	1e-31	AES90746	4e-24	POPTR_0014s00870.1	8e-51	Solyc09g008750.1.1	3e-27	PGSC0003DMT400033777	4e-29	VIT_00s0471g00020.t01	8e-35	NA	NA	BRADI1G12580.1	6e-09	NA	NA	MLOC_3237.2	4e-07	OS03T0676400-01	9e-07	NA	NA	GRMZM2G059064_P01	7e-06	NA	NA	NA	NA	NA	NA		0.0238095	0.0571429		Stu:"VQ motif-containing protein"
2442	fgenesh2_kg.7__1629__AT4G26160.1	3e-60	AT4G26160.1	1e-59	Bra011127.1-P	5e-61	GLYMA01G00570.1	5e-65	AES77158	8e-64	POPTR_0018s07010.1	7e-69	Solyc03g121480.2.1	6e-92	PGSC0003DMT400006408	2e-89	VIT_09s0002g02380.t01	1e-104	EMT24637	9e-39	BRADI2G33070.1	1e-59	Sb09g006230.1	3e-59	MLOC_13732.1	4e-58	OS05T0200100-02	3e-60	TRIUR3_19990-P1	5e-59	GRMZM2G024073_P01	1e-58	NA	NA	PP1S133_107V6.1	6e-55	EDP00105	7e-44		0.0238095	0.0665766		Mtr:"Thioredoxin-like protein "
3119	fgenesh1_pm.C_scaffold_5001003	2e-23	AT3G48660.1	2e-24	Bra018044.1-P	9e-24	GLYMA05G38150.1	4e-27	AES72004	2e-27	POPTR_0003s16890.1	9e-51	Solyc05g015700.1.1	2e-26	PGSC0003DMT400056380	6e-27	VIT_17s0000g01210.t01	1e-28	EMT04963	1e-22	BRADI5G08140.1	5e-22	Sb03g044200.1	1e-22	MLOC_1954.1	6e-22	OS11T0496500-01	5e-22	TRIUR3_20548-P1	2e-22	GRMZM2G057630_P01	4e-24	NA	NA	PP1S45_25V6.3	1e-09	NA	NA		0.0238095	0.0665766		Osa:"Note=Similar to AT.I.24-5 protein (Fragment)., Transcript_evidence=AK062973 (DDBJ, Best hit), ORF_evidence=Q01LF6 (UniProt), NIAS_FLcDNA=001-109-E07,"
1300	fgenesh2_kg.7__244__AT4G38040.1	8e-76	AT4G38040.1	4e-76	Bra010631.1-P	2e-78	GLYMA19G29020.2	3e-167	AES80854	4e-166	POPTR_0019s05220.1	1e-176	Solyc12g062940.1.1	4e-130	PGSC0003DMT400055365	1e-160	VIT_08s0032g00420.t01	3e-169	EMT22791	9e-74	BRADI3G06390.1	7e-77	Sb04g005890.1	5e-75	MLOC_34940.1	2e-61	OS02T0187200-01	2e-75	TRIUR3_01678-P1	9e-62	GRMZM2G018962_P01	6e-75	EFJ14645	2e-121	PP1S306_31V6.1	3e-116	EDP00376	3e-20		0.0238095	0.0666667		Mtr:"Exostosin-like; Exostosin-like protein "
1423	fgenesh2_kg.3__3312__AT2G17270.1	6e-125	AT2G17270.1	5e-124	Bra009654.1-P	3e-124	GLYMA01G36120.1	3e-151	AES95373	1e-134	POPTR_0005s10170.1	2e-154	Solyc03g032030.2.1	1e-147	PGSC0003DMT400048077	2e-148	VIT_07s0031g02290.t01	7e-151	EMT33480	2e-87	BRADI4G37420.1	2e-124	Sb02g032310.1	1e-121	MLOC_44086.2	7e-84	OS02T0767500-01	1e-83	TRIUR3_15089-P1	3e-98	GRMZM2G060630_P01	4e-84	EFJ11197	4e-98	PP1S134_72V6.1	1e-100	EDP06153	2e-79		0.0238095	0.0666667		Mtr:"Mitochondrial phosphate carrier protein "
1703	fgenesh2_kg.2__1801__AT1G75280.1	5e-122	AT4G39230.1	5e-120	Bra015853.1-P	7e-118	GLYMA11G07490.1	5e-165	AES95007	2e-160	POPTR_0009s12070.1	2e-126	Solyc03g033970.1.1	1e-137	PGSC0003DMT400058163	8e-145	VIT_18s0001g12690.t01	2e-132	EMT24089	1e-104	BRADI4G05450.1	6e-122	Sb03g043200.1	3e-117	MLOC_68567.2	4e-113	OS06T0472200-01	6e-115	TRIUR3_32963-P1	2e-101	AC226235.2_FGP001	9e-110	EFJ12527	7e-94	PP1S136_41V6.1	3e-10	EDP09906	5e-11		0.0238095	0.0666667		Stu:"Isoflavone reductase"
1899	scaffold_102513.1	1e-96	AT1G22180.2	2e-96	Bra012311.1-P	9e-95	GLYMA03G00690.2	1e-102	AES81009	3e-106	POPTR_0013s06500.4	1e-114	Solyc09g098600.2.1	7e-154	PGSC0003DMT400018571	1e-163	VIT_08s0056g00730.t01	6e-156	EMT28809	6e-73	BRADI2G09760.2	8e-94	Sb03g010320.1	3e-95	MLOC_7481.1	2e-93	OS01T0264700-01	7e-96	TRIUR3_05161-P1	4e-85	GRMZM2G022088_P02	3e-93	EFJ19028	7e-88	PP1S223_56V6.1	1e-76	EDO98657	2e-46		0.0238095	0.0666667		Mtr:"CRAL-TRIO domain-containing protein "
1904	fgenesh2_kg.1__4308__AT1G52340.1	3e-68	AT1G52340.1	2e-64	Bra018964.1-P	5e-66	GLYMA19G38380.2	3e-116	AES79711	1e-70	POPTR_0006s22320.1	5e-127	Solyc10g083170.1.1	2e-117	PGSC0003DMT400072585	1e-110	VIT_08s0007g02700.t01	4e-118	EMT02624	1e-72	BRADI1G04320.1	6e-71	Sb01g003880.1	6e-70	MLOC_12471.1	1e-65	OS04T0179200-01	5e-69	TRIUR3_01939-P1	2e-75	GRMZM2G332976_P01	7e-69	EFJ20545	2e-56	PP1S55_197V6.1	1e-50	EDP07053	5e-32		0.0238095	0.0666667		Mtr:"Sex determination protein tasselseed-2 "
1907	fgenesh2_kg.1__762__AT1G07750.1	5e-109	AT1G07750.1	4e-104	Bra018688.1-P	7e-105	GLYMA05G30290.1	1e-164	AET04449	5e-157	POPTR_0001s41300.4	3e-158	Solyc01g104110.2.1	2e-145	PGSC0003DMT400061076	2e-153	VIT_12s0034g01930.t01	3e-171	EMT04678	7e-101	BRADI2G37470.1	2e-101	Sb01g012530.1	3e-101	MLOC_34816.1	2e-72	OS01T0976200-01	5e-101	TRIUR3_15539-P1	4e-98	GRMZM2G054852_P01	2e-106	EFJ36160	2e-85	NA	NA	NA	NA		0.0238095	0.0666667		Mtr:"Glutelin type-A "
1923	Al_scaffold_0002_2475	2e-98	AT1G77700.1	6e-104	Bra003673.1-P	3e-105	GLYMA05G30350.2	6e-124	AES97743	4e-127	POPTR_0003s01430.1	8e-137	Solyc01g104290.1.1	2e-133	PGSC0003DMT400061140	7e-129	VIT_12s0034g01230.t01	4e-131	EMT02857	5e-50	BRADI3G04330.1	2e-97	Sb06g033910.1	3e-100	MLOC_17983.1	6e-97	OS04T0689900-01	2e-99	TRIUR3_27968-P1	2e-54	GRMZM2G125918_P02	2e-89	EFJ07094	1e-58	PP1S412_14V6.1	9e-61	NA	NA		0.0238095	0.0666667		Mtr:"Pathogenesis-related protein "
2976	fgenesh2_kg.1__674__AT1G06980.1	2e-08	AT1G06980.1	3e-08	Bra015540.1-P	3e-07	GLYMA13G00600.1	3e-52	AES92261	2e-48	POPTR_0006s07610.1	5e-69	Solyc07g008930.1.1	5e-49	PGSC0003DMT400073981	6e-50	VIT_11s0103g00520.t01	6e-49	EMT01054	2e-07	BRADI1G34120.1	8e-18	Sb10g028890.1	1e-18	MLOC_68827.1	2e-14	OS06T0700300-01	1e-19	TRIUR3_18326-P1	2e-09	GRMZM2G099413_P01	7e-18	NA	NA	NA	NA	NA	NA		0.0238095	0.0666667		Osa:"Note=Conserved hypothetical protein., Transcript_evidence=AK099967 (DDBJ, Best hit), ORF_evidence=A2YGP2 (UniProt), NIAS_FLcDNA=J013127D12,"
3006	fgenesh2_kg.8__1615__AT5G57060.1	5e-27	AT4G26060.1	6e-29	Bra010442.1-P	1e-27	GLYMA17G06010.2	1e-30	AET01686	4e-29	POPTR_0001s20590.1	9e-34	Solyc06g062830.2.1	1e-39	PGSC0003DMT400012393	7e-40	VIT_09s0002g01880.t01	3e-48	EMT16735	4e-13	BRADI2G05310.1	3e-28	Sb03g030610.1	2e-06	MLOC_55490.5	2e-23	OS01T0183633-01	9e-21	TRIUR3_16825-P1	1e-13	GRMZM2G174570_P04	5e-26	NA	NA	PP1S100_240V6.1	2e-23	NA	NA		0.0238095	0.0666667		Osa:"Note=Similar to predicted protein., Transcript_evidence=AK318597 (DDBJ, Best hit), ORF_evidence=NP_001172209.1 (RefSeq), NIAS_FLcDNA=J100063C05,"
4375	fgenesh2_kg.8__1467__AT5G55630.2	1e-98	AT5G55630.2	3e-99	Bra028967.1-P	1e-100	GLYMA17G01080.1	7e-135	AES92789	3e-129	POPTR_0016s00890.1	9e-139	Solyc10g006010.2.1	4e-103	PGSC0003DMT400037347	4e-101	VIT_00s0194g00250.t01	7e-129	EMT11999	3e-100	BRADI1G08380.3	3e-92	Sb01g007830.1	2e-91	MLOC_14178.1	9e-71	OS03T0752300-01	1e-88	TRIUR3_12344-P1	5e-94	GRMZM2G083677_P04	2e-88	EFJ10516	4e-77	PP1S334_27V6.1	2e-73	NA	NA		0.0238095	0.0666667		Mtr:"Outward rectifying potassium channel "
1900	fgenesh2_kg.8__1407__AT5G55090.1	1e-73	AT5G55090.1	4e-75	Bra021794.1-P	4e-73	GLYMA16G00300.2	2e-153	AES63130	5e-144	POPTR_0003s13010.1	5e-174	Solyc01g103240.2.1	1e-151	PGSC0003DMT400064172	7e-157	VIT_12s0035g01230.t01	2e-162	EMT32207	6e-67	BRADI1G41850.1	1e-74	Sb02g023830.1	2e-68	MLOC_56670.1	2e-65	OS02T0322400-00	4e-72	TRIUR3_21311-P1	2e-63	GRMZM2G404078_P01	2e-68	EFJ31654	4e-88	PP1S281_41V6.1	6e-87	EDO98466	4e-64		0.0238095	0.0674116		Mtr:"Mitogen-activated protein kinase kinase kinase "
2136	fgenesh2_kg.3__1635__AT3G15050.1	3e-55	AT3G15050.1	9e-54	Bra021888.1-P	4e-58	GLYMA13G24070.2	5e-88	AES63965	2e-72	POPTR_0011s07740.1	4e-70	Solyc02g077260.2.1	2e-80	PGSC0003DMT400059119	2e-81	VIT_10s0003g00860.t01	3e-82	EMT06677	2e-49	BRADI1G49070.2	1e-52	Sb10g003840.2	2e-53	MLOC_13642.2	5e-50	OS06T0155300-01	3e-55	TRIUR3_12918-P1	2e-49	NA	NA	EFJ20397	3e-35	PP1S372_8V6.1	6e-34	NA	NA		0.0238095	0.0683572		Mtr:"IQ domain-containing protein "
2115	fgenesh2_kg.4__1005__AT2G30340.1	1e-63	AT2G40470.1	1e-71	Bra004572.1-P	2e-71	GLYMA04G39830.1	1e-86	AES72715	3e-80	POPTR_0013s15220.1	2e-96	Solyc06g050430.2.1	3e-88	PGSC0003DMT400074784	1e-89	VIT_13s0067g02380.t01	8e-93	EMT24601	1e-59	BRADI2G53690.1	1e-63	Sb03g038410.1	5e-59	MLOC_16076.3	3e-61	OS01T0825000-01	5e-65	TRIUR3_34193-P1	4e-62	NA	NA	EFJ35900	3e-46	PP1S9_186V6.1	3e-44	NA	NA		0.0238095	0.0695285		Mtr:"LOB domain-containing protein "
2398	fgenesh2_kg.5__388__AT3G26330.1	1e-69	AT3G26330.1	3e-71	Bra034239.1-P	9e-71	GLYMA03G03700.1	3e-106	AES87380	1e-89	POPTR_0005s25740.1	2e-86	Solyc09g092560.2.1	2e-97	PGSC0003DMT400056321	5e-103	VIT_18s0001g13770.t01	3e-90	EMT13661	4e-65	BRADI2G21917.1	4e-65	Sb02g009410.1	3e-71	MLOC_37543.1	4e-66	OS03T0593600-00	6e-64	TRIUR3_31761-P1	1e-66	GRMZM2G159353_P01	5e-64	NA	NA	PP1S163_33V6.1	2e-53	EDO99174	2e-27		0.0238095	0.0854572		Mtr:"Cytochrome P450 "
1475	fgenesh2_kg.5__2499__AT3G60340.1	1e-139	AT3G60340.2	2e-138	Bra003408.1-P	5e-132	GLYMA01G41571.1	2e-176	AES94306	3e-167	POPTR_0003s07790.1	0	Solyc08g078250.2.1	2e-170	PGSC0003DMT400067481	5e-171	VIT_02s0488g00020.t01	3e-156	EMT04362	2e-138	BRADI1G78560.3	3e-141	Sb01g050600.1	2e-145	MLOC_72732.3	3e-144	OS10T0563000-01	2e-140	TRIUR3_06903-P1	1e-138	GRMZM2G374779_P01	1e-143	EFJ31914	6e-104	PP1S79_112V6.1	1e-107	EDO99226	4e-44		0.0238095	0.0864163		Mtr:"Palmitoyl-protein thioesterase "
2053	fgenesh1_pm.C_scaffold_7000458	2e-81	AT4G35160.1	1e-78	Bra038396.1-P	2e-83	GLYMA12G12230.1	1e-172	AES87942	7e-172	POPTR_0019s13400.1	3e-174	Solyc12g009110.1.1	8e-87	PGSC0003DMT400020336	4e-114	VIT_12s0059g01750.t01	5e-170	EMT10452	3e-77	BRADI2G19857.2	2e-75	Sb09g025570.1	2e-81	MLOC_31360.1	9e-73	OS12T0441300-00	1e-74	TRIUR3_24134-P1	3e-71	GRMZM2G140996_P01	2e-79	EFJ26752	3e-75	PP1S116_1V6.1	7e-62	EDP01474	1e-13		0.0238095	0.0864163		Ptr:"Caffeic acid 3-O-methyltransferase"
2383	fgenesh2_kg.1__1509__AT1G13950.1	2e-64	AT1G13950.1	5e-64	Bra012447.1-P	2e-63	GLYMA17G11130.1	7e-69	AES96906	8e-77	POPTR_0006s19870.1	5e-70	Solyc12g010060.1.1	6e-70	PGSC0003DMT400063132	2e-70	VIT_17s0000g06670.t01	3e-69	EMT06932	2e-66	BRADI1G22670.1	2e-64	Sb01g007500.2	9e-68	MLOC_7292.1	1e-63	OS07T0597000-01	2e-68	TRIUR3_33074-P1	8e-70	GRMZM2G144030_P01	1e-65	NA	NA	PP1S462_12V6.1	5e-19	EDP07536	1e-44		0.0238095	0.0864163		Mtr:"Eukaryotic translation initiation factor 5A "
2421	fgenesh2_kg.6__3590__AT4G01140.1	1e-49	AT4G01140.1	1e-51	Bra037381.1-P	5e-55	GLYMA05G37180.1	8e-71	AES84342	2e-67	POPTR_0014s08970.1	2e-148	Solyc01g095440.2.1	8e-114	PGSC0003DMT400000265	1e-107	VIT_15s0046g01460.t01	1e-118	EMT30592	5e-47	BRADI4G44310.1	5e-42	Sb05g001310.1	1e-49	MLOC_37944.1	7e-49	OS11T0118600-01	1e-53	TRIUR3_33917-P1	3e-34	GRMZM2G304212_P01	2e-45	NA	NA	PP1S46_103V6.1	5e-25	NA	NA		0.0238095	0.0864163		Stu:"Atpob1"
2204	fgenesh2_kg.3__593__AT3G05950.1	2e-72	AT3G05950.1	1e-72	Bra020560.1-P	1e-71	GLYMA08G08600.1	3e-84	AES74385	1e-78	POPTR_0011s16610.1	9e-84	Solyc10g078840.1.1	4e-98	PGSC0003DMT400029687	2e-99	VIT_14s0006g02440.t01	2e-95	EMT02678	4e-78	BRADI3G43650.1	2e-76	Sb04g019650.1	2e-79	MLOC_58737.1	6e-72	OS02T0491800-00	2e-79	TRIUR3_04594-P1	6e-78	NA	NA	EFJ33676	2e-50	PP1S68_22V6.1	3e-55	NA	NA		0.0238095	0.091925		Mtr:"Germin-like protein "
2999	fgenesh2_kg.8__1303__AT5G54090.1	6e-44	AT5G54090.1	3e-45	Bra022693.1-P	1e-46	GLYMA02G38590.1	3e-82	AES98437	4e-85	POPTR_0012s00450.1	2e-54	Solyc03g080010.2.1	6e-73	PGSC0003DMT400001555	2e-61	VIT_16s0098g00680.t01	4e-61	EMT26508	2e-42	BRADI3G30757.2	5e-45	Sb01g017480.1	3e-38	NA	NA	OS10T0509000-01	2e-44	TRIUR3_22629-P1	2e-42	GRMZM2G060349_P01	5e-37	NA	NA	PP1S218_14V6.1	3e-25	NA	NA		0.0238095	0.091925		Mtr:"MutS2 protein "
2155	fgenesh2_kg.3__871__AT3G08680.2	8e-41	AT3G08680.2	1e-40	Bra022250.1-P	3e-41	GLYMA07G11680.2	2e-43	AET05610	8e-43	POPTR_0003s13870.1	3e-169	Solyc03g118510.2.1	1e-42	PGSC0003DMT400031689	3e-131	VIT_02s0025g01310.t01	3e-115	EMT17815	4e-39	BRADI1G11430.1	3e-39	Sb01g010290.1	7e-41	MLOC_73534.3	6e-39	OS03T0223000-02	1e-38	TRIUR3_18436-P1	1e-39	NA	NA	EFJ38333	1e-42	PP1S170_56V6.3	6e-44	EDO99960	6e-12		0.0238095	0.0952381		Mtr:"Atypical receptor-like kinase MARK "
2232	fgenesh2_kg.3__796__AT3G07650.3	2e-66	AT3G07650.4	5e-70	Bra001264.1-P	2e-62	GLYMA13G11592.2	2e-99	AES71771	2e-86	POPTR_0002s22640.1	2e-121	Solyc07g045180.2.1	4e-124	PGSC0003DMT400013624	5e-128	VIT_12s0057g01350.t01	6e-101	EMT08963	2e-69	BRADI1G43220.1	2e-71	Sb10g010860.1	3e-70	MLOC_61919.1	1e-70	OS06T0298200-01	1e-72	TRIUR3_03045-P1	1e-69	NA	NA	EFJ04952	2e-33	PP1S195_82V6.3	3e-35	EDO99677	6e-10		0.0238095	0.0952381		Mtr:"Zinc finger protein CONSTANS-LIKE protein "
2963	fgenesh1_pg.C_scaffold_286000001	2e-28	AT3G14020.1	6e-28	Bra003867.1-P	3e-33	GLYMA12G36540.2	2e-39	AES70718	3e-34	POPTR_0006s05210.1	4e-133	Solyc01g087240.2.1	1e-83	PGSC0003DMT400017698	3e-89	VIT_08s0007g08250.t01	9e-57	EMT15779	2e-30	NA	NA	Sb01g011220.3	2e-37	MLOC_67781.3	7e-30	OS03T0696300-01	1e-35	TRIUR3_09920-P1	4e-37	GRMZM2G091964_P02	2e-35	NA	NA	PP1S42_174V6.1	8e-31	NA	NA		0.0238095	0.0952381		Mtr:"Nuclear transcription factor Y subunit "
2436	fgenesh2_kg.4__2733__AT2G45360.1	5e-24	AT2G45360.1	1e-25	Bra007557.1-P	3e-24	GLYMA16G02750.1	2e-97	AES87322	1e-31	POPTR_0014s09430.1	7e-112	Solyc01g095920.2.1	3e-90	PGSC0003DMT400000636	1e-103	VIT_15s0046g00720.t01	1e-91	EMT28960	7e-14	NA	NA	NA	NA	MLOC_60337.1	9e-12	OS08T0110600-00	4e-16	NA	NA	NA	NA	NA	NA	PP1S220_42V6.1	2e-37	NA	NA		0.0238095	0.1		Mtr:"NAD(P)H-quinone oxidoreductase subunit 6 "
3102	fgenesh2_kg.7__966__AT4G32020.1	3e-16	AT3G21570.1	9e-16	Bra011315.1-P	3e-18	GLYMA13G28360.1	6e-46	AES64307	9e-56	POPTR_0010s02830.1	2e-84	Solyc01g080500.2.1	5e-32	PGSC0003DMT400081770	8e-37	VIT_05s0020g02270.t01	5e-47	NA	NA	NA	NA	Sb04g036070.1	1e-11	NA	NA	OS05T0405400-01	2e-07	NA	NA	GRMZM2G469142_P01	6e-07	NA	NA	NA	NA	NA	NA		0.0238095	0.1		Osa:"Note=Hypothetical conserved gene., Transcript_evidence=AK108019 (DDBJ, Best hit), ORF_evidence=XP_002439778.1 (RefSeq), NIAS_FLcDNA=002-136-A01,"
3234	fgenesh2_kg.1__181__AT5G61710.1	9e-07	AT5G61710.1	1e-09	Bra033340.1-P	2e-07	GLYMA19G40240.1	6e-21	AES82167	2e-19	POPTR_0002s20010.1	9e-18	Solyc09g075660.2.1	7e-37	PGSC0003DMT400061820	4e-38	VIT_07s0005g01130.t01	5e-64	NA	NA	NA	NA	Sb03g013670.1	1e-17	NA	NA	OS01T0341300-01	2e-13	NA	NA	GRMZM2G137037_P01	6e-15	NA	NA	NA	NA	NA	NA		0.0238095	0.1		Osa:"Note=Conserved hypothetical protein., Transcript_evidence=AK070629 (DDBJ, Best hit), ORF_evidence=B8A7H5 (UniProt), NIAS_FLcDNA=J023055J16,"
1282	fgenesh2_kg.8__206__AT5G45890.1	1e-123	AT5G45890.1	1e-124	Bra021998.1-P	1e-120	GLYMA12G15780.1	4e-170	AES95168	2e-154	POPTR_0013s12980.1	0	Solyc12g056000.1.1	4e-180	PGSC0003DMT400012877	1e-178	VIT_10s0003g01100.t01	2e-168	EMT20796	2e-136	BRADI4G40627.1	1e-133	Sb06g005410.1	5e-136	MLOC_73076.2	3e-111	OS04T0206300-00	5e-136	TRIUR3_02535-P1	1e-133	GRMZM2G095628_P01	6e-138	EFJ08849	6e-113	PP1S285_10V6.1	2e-107	EDP00016	2e-91		0.0238095	0.108448		Mtr:"Cysteine proteinase "
1217	fgenesh2_kg.3__1000__AT3G09770.1	3e-108	AT3G09770.1	1e-108	Bra029788.1-P	1e-104	GLYMA03G33770.1	2e-175	AES81840	5e-152	POPTR_0006s13060.1	5e-127	Solyc09g007700.2.1	9e-131	PGSC0003DMT400004461	6e-132	VIT_08s0040g01940.t01	9e-136	EMT24069	1e-101	BRADI1G67780.1	1e-102	Sb01g040770.1	2e-106	MLOC_73319.1	4e-76	OS03T0254900-02	4e-105	TRIUR3_32162-P1	3e-101	GRMZM2G036697_P01	4e-105	EFJ16938	3e-84	PP1S131_9V6.1	6e-84	EDP05973	3e-38		0.0238095	0.109531		Mtr:"RING finger protein "
1767	fgenesh2_kg.1__3739__AT1G43890.3	2e-101	AT1G43890.3	3e-101	Bra036934.1-P	7e-102	GLYMA08G16680.1	1e-112	AET04752	1e-109	POPTR_0005s06440.1	4e-113	Solyc04g064510.2.1	3e-112	PGSC0003DMT400063864	7e-112	VIT_18s0001g15090.t01	9e-114	EMT06614	2e-104	BRADI5G27670.1	2e-104	Sb06g034200.1	3e-105	MLOC_67355.1	8e-105	OS03T0146000-01	4e-77	TRIUR3_06078-P1	1e-104	GRMZM5G836471_P05	1e-105	EFJ14579	2e-86	PP1S15_311V6.1	4e-84	EDP00282	2e-60		0.0238095	0.109531		Stu:"Protein phosphatase 2c"
2353	fgenesh2_kg.3__2046__AT3G18430.1	2e-63	AT3G18430.2	1e-63	Bra021896.1-P	5e-63	GLYMA17G07970.2	2e-79	AES92471	6e-79	POPTR_0018s11260.1	3e-77	Solyc07g005900.2.1	5e-78	PGSC0003DMT400036845	3e-67	VIT_11s0037g00600.t01	2e-76	EMT15744	9e-54	BRADI3G36840.1	1e-72	Sb07g021780.1	4e-72	MLOC_61171.1	8e-64	OS08T0442300-02	5e-71	TRIUR3_35387-P1	3e-64	GRMZM2G146948_P01	4e-72	NA	NA	PP1S211_24V6.1	1e-58	EDO96652	2e-32		0.0238095	0.109531		Stu:"Calcineurin"
2624	scaffold_403349.1	9e-34	AT2G44310.1	8e-32	Bra000349.1-P	2e-31	GLYMA18G52730.1	1e-58	AES78124	5e-57	POPTR_0014s15950.1	6e-59	Solyc03g031630.2.1	5e-53	PGSC0003DMT400012962	9e-49	VIT_12s0059g00340.t01	7e-59	EMT00331	5e-47	BRADI2G33260.1	5e-26	Sb07g028130.1	1e-40	MLOC_40019.1	1e-39	OS09T0483500-01	2e-41	TRIUR3_05531-P1	2e-41	GRMZM2G153404_P01	6e-40	NA	NA	PP1S164_61V6.1	8e-25	NA	NA		0.0238095	0.109531		Ata:"Anamorsin "
1185	fgenesh2_kg.4__21__AT2G21120.1	6e-116	AT2G21120.1	2e-115	Bra030320.1-P	3e-117	GLYMA06G16670.1	1e-163	AET04864	6e-161	POPTR_0001s31310.2	2e-167	Solyc11g016940.1.1	3e-157	PGSC0003DMT400023871	6e-156	VIT_18s0086g00190.t01	2e-157	EMT27144	2e-109	BRADI2G56480.1	9e-139	Sb03g041310.1	1e-130	MLOC_13209.1	7e-136	OS01T0873700-01	8e-141	TRIUR3_23428-P1	2e-134	GRMZM2G097421_P01	5e-128	EFJ16080	5e-110	PP1S49_181V6.2	8e-112	EDP02898	3e-90		0.0238095	0.116667		Mtr:"Magnesium transporter NIPA2 "
1343	fgenesh2_kg.6__1592__AT5G16080.1	1e-50	AT1G68620.1	8e-53	Bra004026.1-P	1e-52	GLYMA06G46680.1	2e-171	AES84561	2e-53	POPTR_0001s06970.1	0	Solyc02g069800.1.1	8e-174	PGSC0003DMT400054431	1e-174	VIT_13s0084g00130.t01	2e-175	EMT04070	7e-103	BRADI2G25470.1	5e-107	Sb09g020220.1	3e-104	MLOC_6272.1	2e-57	OS05T0410200-01	3e-107	TRIUR3_23687-P1	3e-42	GRMZM2G082959_P01	4e-102	EFJ34888	2e-57	PP1S297_21V6.4	8e-56	NA	NA		0.0238095	0.116667		Mtr:"Arylacetamide deacetylase "
1497	fgenesh2_kg.3__3398__AT2G17975.1	1e-95	AT2G17975.1	7e-95	Bra039905.1-P	9e-86	GLYMA16G23920.1	2e-124	AET03807	1e-117	POPTR_0005s11720.1	2e-134	Solyc03g033560.2.1	1e-163	PGSC0003DMT400058128	2e-113	VIT_04s0023g03280.t01	8e-170	EMT03508	7e-62	BRADI5G01960.1	2e-88	Sb06g000870.1	1e-87	MLOC_10641.3	3e-45	OS04T0110600-01	2e-20	TRIUR3_05246-P1	3e-30	GRMZM2G149698_P04	6e-89	EFJ32442	6e-61	PP1S143_168V6.1	4e-06	NA	NA		0.0238095	0.116667		Mtr:"RNA-binding protein, putative "
1608	fgenesh2_kg.6__2850__AT4G08950.1	2e-94	AT4G08950.1	7e-95	Bra000660.1-P	5e-92	GLYMA14G35330.1	7e-99	AET04949	4e-97	POPTR_0002s09880.1	2e-104	Solyc04g074400.1.1	2e-157	PGSC0003DMT400079205	2e-154	VIT_18s0001g06140.t01	9e-170	EMT27500	4e-101	BRADI3G58630.1	8e-104	Sb04g027370.1	4e-104	MLOC_53132.1	7e-103	OS02T0756800-01	2e-108	TRIUR3_33062-P1	6e-42	GRMZM2G149422_P01	3e-104	EFJ32020	7e-74	PP1S13_94V6.1	1e-73	NA	NA		0.0238095	0.116667		Mtr:"Phi-1 protein "
1698	scaffold_802141.1	9e-111	AT5G55990.1	2e-110	Bra035598.1-P	1e-110	GLYMA17G00830.3	4e-116	AES84745	4e-114	POPTR_0006s00480.1	3e-113	Solyc12g015870.1.1	2e-112	PGSC0003DMT400076653	3e-112	VIT_19s0015g01070.t01	4e-115	EMT13590	9e-99	BRADI4G02740.1	3e-107	Sb08g020190.1	8e-109	MLOC_16711.2	1e-107	OS03T0626800-02	1e-111	TRIUR3_34679-P1	3e-100	GRMZM2G112672_P02	6e-109	EFJ08761	4e-85	PP1S28_66V6.2	4e-84	EDP01056	3e-10		0.0238095	0.116667		Mtr:"Calcineurin B-like protein "
1732	Al_scaffold_0007_1273	1e-107	AT4G28500.1	6e-109	Bra011034.1-P	3e-108	GLYMA07G32250.1	6e-148	AET03400	9e-120	POPTR_0004s04900.1	2e-164	Solyc02g077610.2.1	2e-131	PGSC0003DMT400081229	2e-132	VIT_10s0003g00350.t01	1e-150	EMT27068	3e-82	BRADI2G46197.1	8e-104	Sb03g030750.1	2e-107	MLOC_75795.6	2e-85	OS05T0563000-01	3e-103	TRIUR3_27393-P1	4e-107	GRMZM2G058518_P01	2e-109	EFJ22806	4e-66	PP1S251_11V6.1	1e-68	NA	NA		0.0238095	0.116667		Mtr:"NAC domain protein "
1748	fgenesh2_kg.1__4308__AT1G52340.1	3e-71	AT1G52340.1	8e-69	Bra018964.1-P	1e-69	GLYMA19G38370.1	7e-104	AES79711	2e-71	POPTR_0016s07490.1	2e-114	Solyc10g083180.1.1	8e-145	PGSC0003DMT400072587	2e-134	VIT_08s0007g02720.t01	2e-150	EMT02624	5e-69	BRADI5G08940.1	6e-75	Sb06g009610.1	2e-75	MLOC_12471.1	1e-76	OS04T0179200-01	2e-74	TRIUR3_01939-P1	5e-70	GRMZM2G069523_P01	3e-74	EFJ20545	5e-63	PP1S55_197V6.1	5e-51	EDP07053	6e-30		0.0238095	0.116667		Mtr:"Sex determination protein tasselseed-2 "
1806	fgenesh2_kg.1__2553__AT1G23380.2	4e-72	AT1G23380.1	4e-74	Bra007920.1-P	5e-75	GLYMA20G22986.2	8e-103	AES61472	8e-93	POPTR_0013s01000.1	1e-105	Solyc01g100510.2.1	1e-143	PGSC0003DMT400007159	4e-134	VIT_14s0060g01180.t01	1e-152	EMT25342	2e-54	BRADI2G11540.1	1e-93	Sb03g012480.1	4e-92	MLOC_57232.2	4e-87	OS01T0302500-01	4e-90	TRIUR3_25015-P1	4e-76	GRMZM2G087741_P01	3e-92	EFJ21442	3e-45	PP1S33_357V6.1	2e-46	EDP05294	6e-12		0.0238095	0.116667		Mtr:"Homeobox transcription factor KN2 "
1815	Al_scaffold_0001_128	7e-100	AT1G01050.1	9e-100	Bra037416.1-P	3e-99	GLYMA11G07530.3	8e-106	AES95016	8e-109	POPTR_0007s13110.1	3e-111	Solyc02g085050.2.1	9e-117	PGSC0003DMT400009045	2e-117	VIT_04s0023g02050.t01	5e-120	EMT22352	2e-98	BRADI3G52740.1	4e-100	Sb04g030590.1	7e-102	MLOC_32990.3	7e-101	OS02T0704900-02	9e-101	TRIUR3_20171-P1	1e-100	GRMZM2G137930_P02	2e-103	EFJ27219	3e-103	PP1S142_132V6.2	1e-99	EDP02064	2e-70		0.0238095	0.116667		Mtr:"Soluble inorganic pyrophosphatase "
1826	scaffold_301288.1	9e-42	AT5G08640.2	9e-41	Bra038447.1-P	2e-41	GLYMA04G33760.1	8e-146	AES72646	7e-42	POPTR_0012s07100.1	2e-156	Solyc03g116270.2.1	4e-159	PGSC0003DMT400001604	8e-162	VIT_03s0063g01210.t01	5e-44	EMT01311	1e-39	BRADI5G23690.1	8e-98	Sb06g030370.1	2e-114	MLOC_15558.1	4e-95	OS04T0643500-00	4e-115	TRIUR3_19632-P1	5e-107	GRMZM2G127668_P01	3e-114	EFJ08930	1e-59	PP1S287_51V6.4	3e-43	EDP08138	7e-17		0.0238095	0.116667		Mtr:"1-aminocyclopropane-1-carboxylate oxidase "
1874	fgenesh2_kg.1__3547__AT1G34370.2	9e-77	AT1G34370.2	3e-76	Bra040971.1-P	2e-78	GLYMA18G02010.1	3e-139	AES72195	4e-127	POPTR_0007s05340.1	7e-173	Solyc04g056320.1.1	2e-139	PGSC0003DMT400008898	2e-141	VIT_07s0141g00020.t01	4e-146	EMT22696	2e-85	BRADI3G46570.1	6e-89	Sb04g023670.1	1e-87	MLOC_19108.1	3e-86	OS02T0572900-01	1e-88	TRIUR3_12142-P1	5e-73	GRMZM2G023988_P04	8e-91	EFJ22636	1e-71	PP1S13_145V6.1	3e-74	NA	NA		0.0238095	0.116667		Mtr:"Protein SENSITIVE TO PROTON RHIZOTOXICITY "
1886	fgenesh2_kg.1__949__AT1G09140.1	7e-77	AT1G09140.2	6e-77	Bra018581.1-P	1e-75	GLYMA20G38060.3	3e-79	AES82436	3e-103	POPTR_0013s01700.2	2e-77	Solyc01g099810.2.1	1e-82	PGSC0003DMT400063701	4e-88	VIT_07s0005g00320.t01	1e-80	EMT18069	5e-82	BRADI2G11990.2	7e-79	Sb01g035680.1	5e-74	MLOC_6125.7	7e-78	OS03T0344100-01	4e-78	TRIUR3_07917-P1	2e-82	GRMZM2G170365_P04	3e-79	EFJ21034	4e-78	PP1S28_193V6.2	1e-70	EDO99567	2e-40		0.0238095	0.116667		Mtr:"Arginine/serine-rich splicing factor "
1955	fgenesh2_kg.3__1504__AT3G13960.1	3e-44	AT3G13960.1	1e-44	Bra027384.1-P	4e-44	GLYMA09G34565.1	7e-123	AES95580	1e-110	POPTR_0001s01480.1	2e-148	Solyc08g075950.1.1	6e-143	PGSC0003DMT400079338	1e-128	VIT_16s0039g01450.t01	4e-98	EMT06854	4e-51	BRADI1G50597.1	2e-73	Sb10g001350.1	2e-67	MLOC_67201.2	9e-42	OS04T0600900-01	3e-55	TRIUR3_01357-P1	1e-59	GRMZM2G041223_P01	2e-61	EFJ24588	1e-34	PP1S344_39V6.1	7e-50	NA	NA		0.0238095	0.116667		Stu:"Growth-regulating factor 4"
1970	scaffold_403460.1	7e-45	AT2G45190.1	8e-45	Bra040322.1-P	5e-45	GLYMA17G14710.1	8e-83	AES90958	1e-61	POPTR_0003s11230.1	2e-75	Solyc08g079100.2.1	7e-66	PGSC0003DMT400012083	1e-76	VIT_02s0154g00070.t01	3e-81	EMT32371	4e-39	BRADI3G50050.1	5e-42	Sb04g033590.1	9e-46	MLOC_60897.1	2e-44	OS02T0643200-01	6e-43	TRIUR3_27479-P1	3e-38	GRMZM2G529859_P02	8e-43	NA	NA	NA	NA	NA	NA		0.0238095	0.116667		Mtr:"Protein YABBY "
1979	fgenesh2_kg.1__3844__AT1G47480.1	5e-91	AT1G47480.1	1e-88	Bra014080.1-P	4e-92	GLYMA01G45000.1	2e-153	AES93643	1e-143	POPTR_0009s10720.1	1e-98	Solyc09g075670.1.1	3e-132	PGSC0003DMT400081445	4e-131	VIT_05s0020g03000.t01	1e-133	EMT18899	9e-93	BRADI4G32360.1	4e-91	Sb02g026816.1	1e-94	MLOC_16107.1	1e-92	OS09T0462200-01	2e-92	TRIUR3_23687-P1	3e-90	GRMZM2G026095_P01	4e-95	EFJ06092	1e-49	PP1S297_21V6.4	8e-48	NA	NA		0.0238095	0.116667		Mtr:"Neutral cholesterol ester hydrolase "
1989	fgenesh1_pg.C_scaffold_6002311	2e-51	AT5G27740.1	1e-52	Bra009945.1-P	1e-51	GLYMA06G00445.1	4e-89	AES74320	8e-91	POPTR_0003s09220.1	0	Solyc01g081080.1.1	2e-131	PGSC0003DMT400004500	8e-125	VIT_15s0045g00530.t01	4e-119	EMT01407	1e-55	BRADI3G34150.1	1e-92	Sb01g005600.1	4e-49	MLOC_36347.1	5e-86	OS10T0574500-00	1e-85	TRIUR3_14773-P1	3e-71	GRMZM2G361855_P01	5e-91	EFJ14032	2e-54	PP1S88_44V6.1	5e-51	EDP01216	8e-54		0.0238095	0.116667		Mtr:"Replication factor C subunit "
2004	Al_scaffold_0002_1465	1e-75	AT1G25270.1	3e-75	Bra024767.1-P	9e-77	GLYMA08G19500.1	8e-123	AES63368	5e-122	POPTR_0001s31530.1	4e-107	Solyc07g015910.2.1	1e-117	PGSC0003DMT400010180	1e-89	VIT_04s0044g00380.t01	4e-117	EMT23415	2e-74	BRADI5G27057.1	2e-93	Sb06g033810.1	1e-94	MLOC_54778.1	2e-96	OS04T0687800-01	7e-95	TRIUR3_00201-P1	2e-94	GRMZM2G364328_P01	8e-91	EFJ18649	2e-51	PP1S40_160V6.2	2e-42	NA	NA		0.0238095	0.116667		Mtr:"Auxin-induced protein 5NG4 "
2017	fgenesh1_pg.C_scaffold_4002708	2e-87	AT2G45570.1	4e-86	Bra039328.1-P	9e-87	GLYMA20G28620.1	6e-132	AES91939	2e-164	POPTR_0001s08320.1	5e-113	Solyc09g098030.2.1	6e-177	PGSC0003DMT400042832	2e-169	VIT_02s0012g02340.t01	4e-117	EMT03552	3e-81	BRADI1G68090.1	5e-83	Sb01g016900.1	8e-80	MLOC_66760.1	3e-75	OS03T0248200-01	4e-89	TRIUR3_33452-P1	2e-84	GRMZM5G851862_P01	5e-81	EFJ17005	2e-56	PP1S1_111V6.1	2e-70	EDO98047	3e-14		0.0238095	0.116667		Mtr:"Cytochrome P450 "
2362	scaffold_101723.1	8e-49	AT1G15380.2	2e-48	Bra008491.1-P	3e-49	GLYMA01G37360.1	2e-95	AES95089	3e-88	POPTR_0005s11890.1	7e-99	Solyc02g084410.2.1	4e-84	PGSC0003DMT400009330	9e-86	VIT_04s0023g03040.t01	3e-90	EMT20922	1e-50	BRADI2G34250.1	6e-50	Sb09g005270.1	4e-53	MLOC_12172.1	4e-50	OS05T0171900-01	5e-51	TRIUR3_13403-P1	3e-44	GRMZM2G312877_P01	1e-52	NA	NA	PP1S348_20V6.1	4e-41	EDP01203	6e-35		0.0238095	0.116667		Mtr:"Lactoylglutathione lyase "
2435	fgenesh2_kg.4__196__AT2G22750.1	9e-50	AT4G37850.1	2e-57	Bra013128.1-P	5e-59	GLYMA01G40620.3	1e-99	AES94451	6e-89	POPTR_0007s14480.1	4e-126	Solyc01g106460.2.1	3e-82	PGSC0003DMT400013074	5e-100	VIT_03s0088g01240.t01	2e-107	EMT07864	1e-64	BRADI1G10170.1	4e-67	Sb01g009590.2	4e-73	MLOC_64735.1	2e-69	OS03T0725800-01	3e-68	TRIUR3_26880-P1	2e-48	GRMZM2G019806_P01	1e-72	NA	NA	PP1S42_136V6.2	2e-47	NA	NA		0.0238095	0.116667		Mtr:"BHLH transcription factor "
2626	fgenesh2_kg.6__1658__AT5G16650.1	9e-35	AT2G33735.1	4e-34	Bra005476.1-P	1e-33	GLYMA14G35870.2	3e-57	AES98216	2e-55	POPTR_0002s10410.1	1e-59	Solyc04g076080.2.1	8e-54	PGSC0003DMT400033584	2e-54	VIT_18s0001g07260.t01	6e-56	EMT05554	1e-44	BRADI3G58280.1	5e-45	Sb04g033890.1	3e-46	MLOC_23473.2	2e-14	OS02T0760000-00	1e-51	TRIUR3_12499-P1	9e-46	GRMZM2G072300_P02	1e-43	NA	NA	PP1S227_74V6.2	3e-30	EDP07633	1e-18		0.0238095	0.116667		Mtr:"Chaperone protein dnaJ "
3138	fgenesh2_kg.7__289__AT4G37630.1	3e-41	AT4G37630.2	9e-40	Bra017840.1-P	1e-38	GLYMA06G04910.2	3e-88	AES94553	9e-57	POPTR_0014s01700.1	4e-94	Solyc04g077880.1.1	1e-76	PGSC0003DMT400055429	2e-77	VIT_18s0001g09160.t01	1e-81	EMT12464	4e-42	BRADI4G03121.1	2e-43	Sb01g043610.1	8e-44	MLOC_62983.1	3e-40	OS03T0203800-01	3e-39	TRIUR3_24455-P1	4e-44	GRMZM2G007130_P02	9e-46	NA	NA	PP1S359_22V6.2	7e-36	EDO98587	1e-12		0.0238095	0.116667		Mtr:"Cyclin-D5-1 "
4359	fgenesh2_kg.3__2134__AT3G19184.1	5e-37	AT3G19184.1	2e-36	Bra035129.1-P	4e-42	GLYMA01G45623.1	2e-154	AES85876	3e-88	POPTR_0009s10610.1	0	Solyc06g034140.1.1	2e-113	PGSC0003DMT400055571	6e-112	VIT_03s0063g00630.t01	1e-161	EMT14114	8e-84	BRADI2G07980.1	2e-93	Sb02g013060.1	2e-77	MLOC_20970.1	6e-62	OS01T0234100-01	3e-91	TRIUR3_33205-P1	4e-75	GRMZM2G109480_P01	1e-35	EFJ13235	5e-33	PP1S7_383V6.1	1e-29	NA	NA		0.0238095	0.116667		Mtr:"B3 domain-containing protein "
1332	fgenesh2_kg.8__1800__AT5G58600.1	8e-112	AT5G58600.1	2e-112	Bra002634.1-P	6e-109	GLYMA11G27490.1	3e-151	AES98668	1e-126	POPTR_0009s07700.1	5e-135	Solyc06g007170.2.1	4e-140	PGSC0003DMT400010652	1e-144	VIT_06s0004g06820.t01	5e-144	EMT17911	1e-108	BRADI1G65550.1	5e-109	Sb01g038480.1	2e-111	MLOC_11278.1	6e-109	OS03T0290900-01	2e-106	TRIUR3_14105-P1	1e-68	GRMZM2G059565_P01	1e-109	EFJ23158	1e-51	PP1S57_228V6.1	4e-45	NA	NA		0.0238095	0.13728		Zma:"cdna|est|omrna|protein"
1394	fgenesh2_kg.6__2889__AT4G08500.1	1e-113	AT4G08500.1	2e-110	Bra037860.1-P	5e-110	GLYMA14G33650.3	6e-159	AES97782	0	POPTR_0005s16210.1	7e-143	Solyc07g053170.2.1	5e-156	PGSC0003DMT400067244	3e-125	VIT_18s0001g03960.t01	7e-133	EMT24334	2e-100	BRADI1G67397.1	4e-107	Sb01g040360.1	2e-110	MLOC_7058.1	1e-108	OS03T0262200-00	5e-111	TRIUR3_02352-P1	6e-105	GRMZM2G066120_P01	5e-109	EFJ36960	5e-67	PP1S31_252V6.1	3e-76	EDP07929	6e-56		0.0238095	0.13728		Mtr:"Mitogen-activated protein kinase kinase kinase "
2122	fgenesh2_kg.7__3065__AT5G35735.1	9e-67	AT5G47530.1	5e-66	Bra035384.1-P	2e-64	GLYMA14G02470.1	1e-154	AET00572	9e-160	POPTR_0007s12910.1	6e-175	Solyc12g017880.1.1	8e-154	PGSC0003DMT400021958	3e-148	VIT_19s0090g00900.t01	2e-81	EMT20437	5e-62	BRADI4G34300.1	9e-64	Sb01g044140.1	1e-62	MLOC_58799.1	2e-66	OS09T0500900-01	1e-64	TRIUR3_32715-P1	5e-50	NA	NA	EFJ07290	2e-68	PP1S191_128V6.1	2e-72	EDP01359	3e-13		0.0238095	0.166667		Mtr:"Dopamine beta-monooxygenase "
2186	scaffold_600636.1	2e-59	AT5G06510.2	2e-58	Bra001164.1-P	5e-51	GLYMA03G36140.6	3e-141	AES60577	2e-115	POPTR_0016s06860.3	1e-166	Solyc01g006930.2.1	1e-114	PGSC0003DMT400055061	2e-118	VIT_08s0032g01190.t01	2e-144	EMT11010	8e-57	BRADI1G13680.1	1e-50	Sb01g013430.1	1e-44	MLOC_76757.5	2e-52	OS12T0618600-01	3e-53	TRIUR3_28596-P1	2e-49	NA	NA	EFJ33025	5e-30	PP1S31_299V6.1	2e-30	NA	NA		0.0238095	0.166667		Mtr:"CCAAT-binding transcription factor, subunit YA; Nuclear transcription factor Y subunit A-10 "
2199	fgenesh2_kg.2__1982__AT1G76940.1	3e-51	AT1G21320.2	2e-51	Bra025890.1-P	7e-52	GLYMA06G13690.3	3e-105	AES72538	4e-104	POPTR_0012s02630.1	2e-106	Solyc03g082710.2.1	8e-81	PGSC0003DMT400047702	1e-81	VIT_16s0098g01370.t01	2e-99	EMT12949	2e-50	BRADI3G42150.1	8e-58	Sb10g001660.1	2e-64	MLOC_15070.1	1e-59	OS06T0127500-01	1e-60	TRIUR3_03523-P1	6e-54	NA	NA	EFJ24257	2e-35	PP1S72_124V6.2	7e-34	NA	NA		0.0238095	0.166667		Mtr:"RNA-binding protein with multiple splicing "
2238	fgenesh2_kg.1__352__AT1G04220.1	6e-95	AT2G26640.1	4e-94	Bra009413.1-P	1e-94	GLYMA10G32260.1	8e-97	AES84168	5e-95	POPTR_0005s23840.1	2e-118	Solyc09g065800.2.1	4e-121	PGSC0003DMT400049683	4e-122	VIT_07s0141g00060.t01	5e-133	EMT15934	2e-91	BRADI1G36847.1	9e-93	Sb09g029260.1	2e-93	MLOC_61063.3	4e-91	OS02T0205500-01	3e-95	TRIUR3_27010-P1	9e-92	NA	NA	EFJ24239	2e-89	PP1S35_53V6.1	2e-95	EDP00465	8e-71		0.0238095	0.166667		Gma:"3-ketoacyl-CoA synthase "
2257	fgenesh2_kg.5__1525__AT3G51780.1	3e-60	AT3G51780.1	5e-58	Bra006876.1-P	9e-60	GLYMA02G39440.1	5e-112	AES79543	5e-65	POPTR_0009s07830.1	1e-124	Solyc06g007240.2.1	7e-104	PGSC0003DMT400052944	1e-104	VIT_06s0004g06960.t01	4e-106	EMT29380	4e-69	BRADI2G54040.1	1e-79	Sb03g038830.1	2e-82	MLOC_7053.1	2e-77	OS01T0831200-01	3e-72	TRIUR3_24271-P1	3e-41	NA	NA	EFJ37166	1e-80	PP1S60_154V6.2	4e-73	NA	NA		0.0238095	0.166667		Mtr:"BAG-domain protein 1 / regulator of cell death "
2258	fgenesh2_kg.3__3241__AT2G19260.1	5e-59	AT2G19260.1	3e-58	Bra036726.1-P	5e-58	GLYMA04G00320.3	3e-107	AES73167	1e-77	POPTR_0006s29220.1	0	Solyc02g069980.2.1	4e-161	PGSC0003DMT400054405	1e-134	VIT_11s0103g00660.t01	4e-175	EMT14881	1e-61	BRADI4G14610.1	1e-67	Sb01g048720.1	3e-69	MLOC_59749.8	1e-62	OS04T0425100-01	1e-66	TRIUR3_00925-P1	1e-44	NA	NA	EFJ29598	3e-37	PP1S200_118V6.1	4e-12	EDP07857	2e-07		0.0238095	0.166667		Mtr:"PHD and RING finger domain-containing protein "
3025	scaffold_700690.1	8e-27	AT5G66800.1	6e-26	Bra012105.1-P	4e-22	GLYMA07G33430.1	2e-41	AES90191	1e-44	POPTR_0004s14880.1	1e-71	Solyc02g065020.1.1	1e-49	PGSC0003DMT400065496	9e-45	VIT_07s0031g00770.t01	7e-58	EMT22620	7e-20	BRADI3G58100.1	8e-22	Sb04g034050.1	4e-25	MLOC_12915.2	2e-20	OS02T0762600-01	4e-24	NA	NA	GRMZM2G123972_P01	1e-23	NA	NA	NA	NA	NA	NA		0.0238095	0.166667		Osa:"Note=Conserved hypothetical protein., Transcript_evidence=AK110321 (DDBJ, Best hit),AK103657 (DDBJ, Best hit), ORF_evidence=A2X9W9 (UniProt), NIAS_FLcDNA=002-164-C12,J033135G19,"
3064	fgenesh2_kg.5__2111__AT3G56810.1	1e-19	AT3G56810.1	7e-22	Bra003252.1-P	7e-21	GLYMA19G30160.1	3e-97	AES81039	5e-87	POPTR_0006s02740.1	6e-158	Solyc08g067000.2.1	7e-65	PGSC0003DMT400074811	2e-69	VIT_08s0040g00480.t01	2e-93	EMT30671	4e-32	BRADI1G64030.1	9e-34	Sb01g037020.1	6e-17	MLOC_78462.2	4e-33	OS03T0319200-00	1e-27	NA	NA	GRMZM2G160466_P03	7e-28	NA	NA	NA	NA	NA	NA		0.0238095	0.166667		Osa:"Note=Hypothetical conserved gene., Transcript_evidence=ab initio prediction, ORF_evidence=Q10M89 (UniProt),"
1820	Al_scaffold_0005_1808	7e-75	AT3G49690.1	3e-78	Bra024419.1-P	3e-74	GLYMA06G05260.1	1e-108	AES94491	1e-91	POPTR_0002s11440.1	7e-139	Solyc04g077260.2.1	2e-139	PGSC0003DMT400012702	3e-145	VIT_18s0001g08470.t01	3e-172	EMT22841	1e-79	BRADI1G07260.1	7e-80	Sb01g006800.1	7e-80	MLOC_52896.3	1e-79	OS03T0771100-01	2e-80	TRIUR3_13802-P1	1e-65	GRMZM2G104789_P01	6e-76	EFJ10825	9e-46	PP1S65_211V6.1	5e-52	EDP03911	1e-24		0.0238095	0.168855		Gma:"MYB transcription factor MYB161 "
1325	fgenesh2_kg.4__1917__AT2G38470.1	7e-94	AT2G38470.1	6e-99	Bra000064.1-P	3e-105	GLYMA01G31921.2	0	AES79679	1e-180	POPTR_0016s13600.1	3e-152	Solyc06g066370.2.1	6e-145	PGSC0003DMT400043204	2e-147	VIT_06s0004g07500.t01	2e-176	EMT33135	3e-101	BRADI2G53760.1	2e-101	Sb03g038510.1	2e-111	MLOC_67851.2	8e-104	OS01T0826400-01	9e-109	TRIUR3_17462-P1	7e-104	GRMZM2G148087_P01	9e-109	EFJ34797	4e-77	PP1S35_336V6.2	8e-85	EDP04292	5e-42		0.0238095	0.17016		Mtr:"WRKY transcription factor "
3077	scaffold_802023.1	3e-23	AT5G54850.1	2e-23	Bra002951.1-P	3e-32	GLYMA09G15210.5	5e-55	AET00444	2e-33	POPTR_0001s44700.1	5e-42	Solyc07g064320.1.1	3e-50	PGSC0003DMT400002809	3e-51	VIT_19s0177g00350.t01	9e-44	EMT33469	7e-24	BRADI1G26080.2	4e-23	Sb02g034900.1	2e-25	MLOC_17842.2	2e-22	OS07T0520600-02	3e-06	TRIUR3_27253-P1	4e-23	GRMZM2G167591_P02	3e-22	NA	NA	NA	NA	NA	NA		0.0238095	0.17016		Osa:"Note=Conserved hypothetical protein., Transcript_evidence=AK120609 (DDBJ, Best hit), ORF_evidence=B8B6P2 (UniProt), NIAS_FLcDNA=J013151G08,"
1290	fgenesh2_kg.6__2003__AT5G19760.1	2e-148	AT5G19760.1	5e-146	Bra020060.1-P	2e-146	GLYMA05G29050.1	3e-151	AET04221	3e-152	POPTR_0003s21070.1	7e-154	Solyc01g005620.2.1	3e-160	PGSC0003DMT400081953	5e-162	VIT_08s0007g07270.t01	8e-162	EMT32171	1e-128	BRADI2G06520.1	2e-144	Sb09g006480.1	9e-147	MLOC_11692.1	6e-144	OS05T0208000-03	7e-147	TRIUR3_24084-P1	9e-141	GRMZM2G042146_P01	1e-145	EFJ36298	6e-133	PP1S372_14V6.1	7e-138	EDP01145	6e-97		0.0238095	0.183333		Mtr:"Mitochondrial 2-oxoglutarate/malate carrier protein "
1383	fgenesh2_kg.4__2597__AT2G44130.1	2e-64	AT1G15670.1	1e-64	Bra026753.1-P	4e-62	GLYMA05G28820.1	8e-129	AET04184	4e-123	POPTR_0006s21140.1	2e-179	Solyc10g080610.1.1	4e-176	PGSC0003DMT400060940	9e-180	VIT_08s0007g07120.t01	5e-178	EMT18179	7e-27	BRADI1G37010.1	2e-62	Sb10g023140.1	5e-66	MLOC_67259.1	3e-57	OS06T0594400-02	2e-61	TRIUR3_02453-P1	2e-24	GRMZM2G025783_P01	8e-57	EFJ33314	6e-62	PP1S217_66V6.1	8e-71	NA	NA		0.0238095	0.183333		Mtr:"F-box/kelch-repeat protein "
1643	fgenesh1_pm.C_scaffold_7001940	3e-106	AT4G18180.1	1e-104	Bra012613.1-P	7e-111	GLYMA15G16240.2	5e-119	AES61742	1e-116	POPTR_0002s20330.1	3e-129	Solyc01g066070.2.1	3e-169	PGSC0003DMT400043315	5e-173	VIT_05s0077g01900.t01	0	EMT33862	4e-106	BRADI1G36100.1	2e-105	Sb10g024020.1	1e-103	MLOC_12929.1	9e-109	OS08T0327200-01	2e-99	TRIUR3_28828-P1	8e-90	GRMZM2G153666_P02	5e-104	EFJ32534	5e-74	PP1S104_31V6.1	3e-68	NA	NA		0.0238095	0.183333		Mtr:"Polygalacturonase "
1731	fgenesh2_kg.2__444__AT1G59960.1	1e-76	AT1G59960.1	2e-85	Bra027828.1-P	2e-79	GLYMA09G29991.1	2e-147	AES89308	2e-138	POPTR_0012s03700.1	4e-100	Solyc12g042470.1.1	4e-103	PGSC0003DMT400079684	3e-121	VIT_18s0001g09570.t01	1e-116	EMT03965	1e-82	BRADI1G68740.1	3e-90	Sb01g041640.1	2e-89	MLOC_80569.1	1e-80	OS10T0113000-01	1e-92	TRIUR3_19862-P1	1e-78	GRMZM2G060952_P01	5e-90	EFJ28696	9e-77	PP1S230_8V6.4	6e-70	EDP02352	8e-49		0.0238095	0.183333		Stu:"Chalcone reductase"
1873	scaffold_602074.1	1e-30	AT5G19790.1	4e-31	Bra006518.1-P	3e-32	GLYMA13G05690.2	3e-159	AES74774	2e-144	POPTR_0017s12370.1	0	Solyc02g088310.1.1	1e-103	PGSC0003DMT400003403	5e-133	VIT_14s0108g01220.t01	9e-104	EMT25881	5e-67	BRADI4G03370.1	9e-32	Sb08g019530.1	4e-59	MLOC_7255.1	7e-67	OS12T0582900-01	4e-63	TRIUR3_17409-P1	6e-22	GRMZM2G010100_P01	2e-65	EFJ26158	3e-35	PP1S195_38V6.1	1e-30	EDP09589	2e-18		0.0238095	0.183333		Mtr:"Ethylene-responsive transcription factor "
1916	fgenesh2_kg.1__4063__AT1G49780.1	2e-54	AT1G49780.1	1e-54	Bra014206.1-P	1e-52	GLYMA04G39021.1	3e-165	AES72877	1e-157	POPTR_0007s04220.1	4e-179	Solyc05g056500.1.1	4e-155	PGSC0003DMT400060272	4e-157	VIT_04s0044g01460.t01	6e-154	EMT28323	7e-54	BRADI5G10650.1	3e-67	Sb06g017230.1	1e-87	MLOC_66279.1	8e-55	OS04T0437300-01	4e-82	TRIUR3_29664-P1	6e-54	GRMZM2G361100_P01	2e-73	EFJ25090	7e-53	PP1S356_21V6.1	3e-46	EDP05939	1e-18		0.0238095	0.183333		Mtr:"U-box domain-containing protein "
1941	fgenesh1_pg.C_scaffold_8002211	5e-53	AT4G12080.1	7e-55	Bra022946.1-P	9e-51	GLYMA10G07545.1	3e-103	AES60637	2e-97	POPTR_0009s15210.1	5e-124	Solyc09g008940.2.1	4e-89	PGSC0003DMT400007056	4e-90	VIT_08s0007g04020.t01	3e-101	EMT33268	6e-48	BRADI5G19900.2	8e-51	Sb01g028400.2	4e-51	MLOC_54675.4	2e-50	OS11T0149100-01	3e-52	TRIUR3_02710-P1	4e-47	GRMZM2G072117_P03	7e-51	EFJ15504	1e-46	PP1S469_4V6.3	6e-49	NA	NA		0.0238095	0.183333		Stu:"DNA binding protein"
2022	fgenesh2_kg.4__1380__AT2G33710.1	2e-34	AT2G33710.1	5e-33	Bra037794.1-P	6e-39	GLYMA02G08835.1	3e-87	AES62326	2e-43	POPTR_0002s06620.1	5e-139	Solyc04g071770.2.1	2e-82	PGSC0003DMT400016306	5e-88	VIT_18s0072g00260.t01	4e-92	EMT16905	9e-32	BRADI5G08380.1	1e-33	Sb02g026630.1	4e-33	MLOC_67996.1	1e-30	OS04T0398000-02	1e-31	TRIUR3_27452-P1	1e-29	GRMZM2G087059_P01	2e-36	EFJ08788	9e-29	PP1S259_104V6.1	8e-28	EDO97233	7e-23		0.0238095	0.183333		Mtr:"Ethylene-responsive transcription factor ERF110 "
2043	fgenesh2_kg.7__2405__AT4G18880.1	2e-83	AT4G18880.1	2e-84	Bra013358.1-P	4e-77	GLYMA05G29470.1	1e-102	AET04323	2e-93	POPTR_0014s13780.1	0	Solyc07g055710.2.1	1e-155	PGSC0003DMT400044683	5e-176	VIT_12s0028g01410.t01	8e-162	EMT25826	2e-82	BRADI2G49860.1	3e-99	Sb03g034630.1	1e-101	MLOC_74270.1	2e-93	OS01T0749300-02	6e-101	TRIUR3_30232-P1	2e-81	GRMZM2G118453_P01	1e-94	EFJ20325	6e-56	PP1S84_95V6.1	2e-78	EDP02415	4e-46		0.0238095	0.183333		Mtr:"Heat stress transcription factor A-4a "
2051	fgenesh2_kg.7__1084__AT4G30980.1	3e-67	AT4G30980.1	9e-67	Bra007863.1-P	4e-64	GLYMA17G08300.2	0	AES92544	8e-93	POPTR_0018s11800.1	4e-96	Solyc12g010170.1.1	1e-93	PGSC0003DMT400020244	5e-92	VIT_11s0037g00040.t01	1e-102	EMT27472	3e-50	BRADI4G30350.1	2e-66	Sb04g035890.1	1e-63	MLOC_13438.3	7e-62	OS06T0184000-00	6e-63	TRIUR3_33956-P1	1e-43	GRMZM2G350165_P01	1e-67	EFJ12627	7e-52	PP1S209_22V6.1	1e-53	NA	NA		0.0238095	0.183333		Mtr:"Transcription factor bHLH66 "
2078	scaffold_104145.1	4e-116	AT1G43710.1	9e-120	Bra032190.1-P	7e-120	GLYMA20G30570.2	0	AES62379	5e-136	POPTR_0005s21280.1	4e-124	Solyc08g006740.2.1	9e-160	PGSC0003DMT400067634	2e-156	VIT_18s0076g00360.t01	2e-125	EMT14427	3e-105	BRADI3G45260.1	2e-117	Sb04g022140.1	4e-119	MLOC_73062.2	3e-119	OS02T0541325-00	7e-116	TRIUR3_04772-P1	4e-101	GRMZM2G451314_P01	5e-118	EFJ11717	7e-115	PP1S13_150V6.1	4e-114	EDP09397	8e-101		0.0238095	0.183333		Mtr:"Embryo defective 1075-like protein "
3029	fgenesh1_pm.C_scaffold_7001730	5e-19	AT4G20970.1	4e-19	Bra038792.1-P	8e-22	GLYMA13G37201.1	7e-65	AES89666	6e-42	POPTR_0019s13090.1	2e-35	Solyc10g008260.1.1	4e-66	PGSC0003DMT400090350	3e-50	VIT_12s0028g03550.t01	6e-52	EMT05067	2e-17	BRADI2G00720.1	1e-16	Sb03g008560.1	3e-15	MLOC_43080.2	3e-19	OS01T0108600-02	2e-15	TRIUR3_14872-P1	3e-21	GRMZM2G112629_P01	8e-18	NA	NA	NA	NA	NA	NA		0.0238095	0.183333		Mtr:"Transcription factor bHLH36 "
4427	fgenesh2_kg.3__862__AT3G08600.1	4e-72	AT3G08600.1	9e-72	Bra001352.1-P	3e-75	GLYMA11G31550.1	1e-157	AES70824	8e-135	POPTR_0006s11240.1	1e-95	Solyc06g060520.1.1	2e-98	PGSC0003DMT400045317	4e-100	VIT_08s0056g00500.t01	4e-116	EMT30592	3e-83	BRADI4G44310.1	2e-74	Sb05g001310.1	2e-80	MLOC_37944.1	4e-84	OS11T0118600-01	3e-88	TRIUR3_33917-P1	2e-60	GRMZM2G304212_P01	8e-77	EFJ19357	2e-29	PP1S219_26V6.1	2e-30	NA	NA		0.0238095	0.183333		Zma:"cdna|est|omrna|protein"
2255	scaffold_303493.1	4e-53	AT2G11890.1	1e-52	Bra013156.1-P	1e-58	GLYMA18G52200.1	1e-94	AES91675	6e-74	POPTR_0003s19780.1	9e-97	Solyc06g068290.1.1	1e-95	PGSC0003DMT400073436	9e-98	VIT_09s0002g08130.t01	5e-90	EMT27107	1e-26	BRADI3G20010.1	2e-55	Sb02g043360.1	7e-52	MLOC_15107.5	4e-19	OS08T0299200-01	4e-53	TRIUR3_29346-P1	8e-25	NA	NA	EFJ18362	2e-64	PP1S241_89V6.1	3e-66	EDO99760	1e-38		0.0238095	0.194835		Stu:"Adenylate cyclase"
3252	fgenesh2_kg.1__4373__AT1G52980.1	6e-31	AT1G52980.1	1e-29	Bra019003.1-P	5e-31	GLYMA13G35400.1	1e-37	AES94061	5e-40	POPTR_0001s41290.1	9e-33	Solyc07g063270.2.1	7e-35	PGSC0003DMT400032418	3e-34	VIT_19s0014g02990.t01	4e-38	EMT20581	3e-17	BRADI1G62330.1	1e-29	Sb01g035280.1	2e-26	MLOC_54468.1	4e-26	OS03T0352400-01	4e-32	NA	NA	GRMZM2G144868_P02	5e-28	NA	NA	PP1S347_32V6.2	6e-28	EDP03872	6e-26		0.0238095	0.194835		Mtr:"Nucleolar GTP-binding protein "
2195	fgenesh2_kg.6__1348__AT5G13890.1	2e-17	AT5G13890.3	3e-17	Bra008794.1-P	1e-13	GLYMA20G21535.1	2e-56	AES60400	2e-86	POPTR_0010s07740.1	3e-107	Solyc09g090560.1.1	3e-100	PGSC0003DMT400044190	1e-104	VIT_05s0049g01750.t01	2e-84	NA	NA	NA	NA	Sb05g020310.1	1e-06	NA	NA	OS11T0534100-00	5e-06	NA	NA	NA	NA	EFJ10739	2e-19	PP1S35_210V6.2	7e-31	NA	NA		0.0238095	0.2		Osa:"Note=Hypothetical conserved gene., Transcript_evidence=BT066546 (DDBJ), ORF_evidence=Q2R368 (UniProt),"
1517	scaffold_601540.1	1e-86	AT5G15130.1	3e-86	Bra008719.1-P	5e-88	GLYMA06G20300.1	1e-126	AES91216	2e-120	POPTR_0015s07530.1	2e-129	Solyc03g113120.2.1	1e-165	PGSC0003DMT400046570	4e-165	VIT_01s0026g01730.t01	0	EMT10372	1e-85	BRADI2G05500.1	1e-71	Sb03g003370.1	1e-81	MLOC_60283.1	7e-83	OS06T0146250-00	2e-100	TRIUR3_03043-P1	1e-86	GRMZM2G176489_P01	1e-82	EFJ17667	3e-41	PP1S47_251V6.1	5e-68	EDP04292	5e-19		0.0238095	0.208615		Mtr:"WRKY transcription factor "
2058	fgenesh2_kg.2__105__AT1G63800.1	9e-76	AT1G63800.1	2e-75	Bra025505.1-P	1e-73	GLYMA05G01980.1	8e-89	AES91143	9e-90	POPTR_0015s08470.1	2e-96	Solyc11g071870.1.1	1e-93	PGSC0003DMT400007769	2e-87	VIT_17s0000g07960.t01	2e-92	EMT01071	4e-77	BRADI1G00620.1	1e-75	Sb01g047040.1	2e-76	MLOC_58932.2	5e-76	OS10T0447100-01	6e-70	TRIUR3_00516-P1	7e-77	GRMZM2G053764_P01	9e-76	EFJ34378	8e-80	PP1S37_166V6.1	2e-80	EDP09753	4e-66		0.0238095	0.208615		Mtr:"Ubiquitin carrier protein "
2175	fgenesh1_pg.C_scaffold_6000550	2e-16	AT5G06920.1	1e-13	Bra025535.1-P	3e-14	GLYMA05G31505.1	1e-162	AET04545	5e-163	POPTR_0005s08130.1	0	Solyc10g051090.1.1	4e-110	PGSC0003DMT400049757	5e-115	VIT_01s0011g06570.t01	6e-153	EMT28986	1e-36	BRADI3G29350.1	3e-65	Sb01g013230.1	4e-66	MLOC_81863.1	5e-08	OS02T0491300-01	3e-65	NA	NA	NA	NA	NA	NA	NA	NA	NA	NA		0.0238095	0.230243		Mtr:"Fasciclin-like arabinogalactan protein "
3146	fgenesh2_kg.8__1733__AT5G58130.1	8e-25	AT5G58130.1	7e-25	Bra002670.1-P	9e-23	GLYMA07G35836.1	1e-58	AES65742	1e-34	POPTR_0018s14820.1	2e-30	Solyc07g042740.2.1	3e-51	PGSC0003DMT400035223	1e-48	VIT_07s0095g00700.t01	1e-40	EMT19313	6e-24	BRADI3G03550.2	1e-22	Sb04g003130.1	2e-24	MLOC_5839.1	5e-21	OS02T0138200-01	1e-24	NA	NA	GRMZM2G169998_P01	1e-24	NA	NA	NA	NA	NA	NA		0.0238095	0.243305		Mtr:"RNA-binding region RNP-1 (RNA recognition motif); Pyridoxal-dependent decarboxylase "
3159	fgenesh2_kg.8__1223__AT5G53340.1	2e-34	AT5G53340.2	6e-34	Bra003064.1-P	2e-36	GLYMA04G41810.2	1e-46	AES72402	7e-49	POPTR_0015s06020.1	1e-40	Solyc08g081920.2.1	8e-45	PGSC0003DMT400032067	3e-40	VIT_02s0025g01010.t01	3e-44	NA	NA	BRADI3G34830.1	7e-39	Sb07g019420.1	2e-38	MLOC_57135.1	2e-15	OS08T0386700-01	3e-38	NA	NA	GRMZM2G153760_P03	1e-38	NA	NA	PP1S152_167V6.1	3e-15	NA	NA		0.0238095	0.25		Mtr:"Beta 1 3-glycosyltransferase-like protein I "
2116	fgenesh1_pg.C_scaffold_1002057	3e-69	AT1G72210.1	2e-75	Bra003886.1-P	6e-72	GLYMA14G35560.1	8e-104	AES73101	1e-89	POPTR_0002s10230.1	8e-100	Solyc04g074810.2.1	2e-116	PGSC0003DMT400005446	6e-117	VIT_18s0001g06650.t01	2e-146	EMT20093	1e-53	BRADI4G32650.1	2e-67	Sb01g044640.1	1e-68	MLOC_10595.1	2e-74	OS03T0188400-01	3e-74	TRIUR3_09788-P1	1e-66	NA	NA	EFJ06465	3e-53	PP1S519_13V6.1	3e-33	NA	NA		0.0238095	0.261905		Mtr:"Basic helix loop helix 1; Transcription factor bHLH96 "
2118	Al_scaffold_0004_2382	2e-46	AT2G38250.1	4e-43	Bra000046.1-P	4e-50	GLYMA01G35370.2	3e-101	AES95530	1e-92	POPTR_0003s10360.1	4e-120	Solyc08g005900.2.1	2e-96	PGSC0003DMT400011408	5e-96	VIT_02s0087g00140.t01	4e-84	EMT03319	2e-75	BRADI5G20847.1	9e-57	Sb06g027540.1	3e-58	MLOC_24112.1	5e-56	OS04T0602300-01	7e-41	TRIUR3_11078-P1	6e-47	NA	NA	EFJ35238	2e-53	PP1S285_47V6.1	2e-57	NA	NA		0.0238095	0.261905		Mtr:"Zinc finger and SCAN domain-containing protein "
2149	scaffold_802811.1	7e-77	AT5G61640.1	4e-76	Bra019187.1-P	9e-77	GLYMA04G36480.1	6e-90	AES85646	1e-94	POPTR_0012s09290.1	2e-104	Solyc03g111720.2.1	4e-104	PGSC0003DMT400039382	7e-103	VIT_17s0000g09780.t01	9e-105	EMT26870	7e-42	BRADI5G13660.1	5e-70	Sb01g028840.1	2e-77	MLOC_57759.1	1e-65	OS10T0563600-01	3e-76	TRIUR3_17333-P1	3e-64	NA	NA	EFJ36615	6e-78	PP1S97_166V6.1	3e-74	EDP02777	6e-52		0.0238095	0.261905		Ptr:"Methionine sulfoxide reductase type"
2220	fgenesh2_kg.5__202__AT2G02960.4	7e-45	AT3G47550.6	2e-42	Bra029259.1-P	6e-46	GLYMA07G32990.2	6e-95	AES96726	5e-49	POPTR_0013s13030.1	6e-137	Solyc08g014080.2.1	3e-99	PGSC0003DMT400037889	4e-103	VIT_05s0094g00470.t01	3e-91	EMT09488	2e-58	BRADI2G57520.2	5e-59	Sb04g023890.2	3e-45	MLOC_55771.3	7e-40	OS01T0894600-01	1e-51	TRIUR3_20055-P1	7e-58	NA	NA	EFJ16714	3e-42	PP1S189_9V6.1	4e-10	EDO99972	1e-20		0.0238095	0.261905		Mtr:"E3 ubiquitin-protein ligase MARCH3 "
1155	fgenesh2_kg.1__3552__AT1G34470.1	4e-116	AT1G34470.1	1e-116	Bra016102.1-P	2e-112	GLYMA02G44980.1	2e-162	AET00251	1e-153	POPTR_0009s05210.1	4e-166	Solyc11g065090.1.1	4e-151	PGSC0003DMT400080272	5e-155	VIT_06s0009g03650.t01	2e-157	EMT16210	3e-114	BRADI2G20020.2	2e-138	Sb09g025370.1	9e-142	MLOC_71099.5	3e-136	OS05T0513400-02	3e-141	TRIUR3_05118-P1	2e-111	GRMZM2G120175_P04	4e-140	EFJ16080	2e-118	PP1S184_59V6.1	9e-118	EDP02898	8e-89		0.0238095	0.266667		Mtr:"Magnesium transporter NIPA2 "
1387	fgenesh2_kg.6__2181__AT5G22000.1	9e-106	AT5G22000.3	2e-105	Bra002382.1-P	4e-103	GLYMA13G38720.1	3e-128	AES67184	1e-123	POPTR_0001s22130.1	5e-120	Solyc06g073860.1.1	9e-125	PGSC0003DMT400015208	3e-165	VIT_06s0009g01000.t01	3e-159	EMT13846	1e-86	BRADI4G16000.2	5e-106	Sb05g022230.3	8e-104	MLOC_16992.1	1e-73	OS03T0788800-01	1e-91	TRIUR3_32335-P1	8e-67	GRMZM2G119930_P03	3e-104	EFJ23030	3e-33	PP1S13_167V6.2	2e-47	EDO97616	1e-10		0.0238095	0.266667		Mtr:"RING finger protein "
1786	fgenesh2_kg.4__2729__AT2G45330.2	5e-99	AT2G45330.2	1e-95	Bra004896.1-P	2e-95	GLYMA17G37310.3	6e-117	AES87263	6e-174	POPTR_0013s09110.1	2e-103	Solyc01g091210.2.1	2e-123	PGSC0003DMT400066771	4e-110	VIT_15s0048g00300.t01	9e-121	EMT17664	1e-76	BRADI1G51640.1	3e-97	Sb10g002260.1	2e-87	MLOC_58259.1	2e-55	OS06T0134050-01	3e-99	TRIUR3_10579-P1	1e-93	GRMZM2G092568_P01	9e-95	EFJ36850	3e-69	PP1S213_28V6.1	3e-68	NA	NA		0.0238095	0.266667		Mtr:"tRNA 2'-phosphotransferase "
1946	fgenesh2_kg.1__3124__AT1G29670.1	9e-106	AT1G29670.1	3e-106	Bra010820.1-P	6e-104	GLYMA05G29630.1	3e-111	AET04356	7e-107	POPTR_0003s21730.1	1e-162	Solyc02g071720.2.1	3e-180	PGSC0003DMT400073024	0	VIT_09s0054g00850.t01	8e-121	EMT24700	9e-70	BRADI2G49781.2	6e-102	Sb03g034560.1	1e-105	MLOC_65671.1	2e-100	OS01T0748500-01	1e-106	TRIUR3_26362-P1	1e-79	GRMZM2G045215_P01	2e-105	EFJ10703	1e-69	PP1S28_369V6.1	4e-68	NA	NA		0.0238095	0.266667		Mtr:"GDSL esterase/lipase "
1958	fgenesh2_kg.1__3210__AT1G30330.2	5e-147	AT1G30330.1	1e-147	Bra004125.1-P	9e-143	GLYMA11G31940.2	2e-151	AES99073	1e-149	POPTR_0005s22930.1	2e-176	Solyc03g031970.2.1	2e-150	PGSC0003DMT400074168	3e-154	VIT_12s0028g01170.t01	3e-149	EMT04282	2e-142	BRADI4G01730.1	1e-143	Sb08g021460.1	4e-145	MLOC_63938.1	4e-142	OS04T0671900-01	4e-143	TRIUR3_10132-P1	6e-143	GRMZM2G081158_P01	5e-145	EFJ16099	3e-122	PP1S65_227V6.1	5e-119	NA	NA		0.0238095	0.266667		Mtr:"Auxin response factor "
2007	Al_scaffold_0007_683	4e-97	AT4G33870.1	1e-86	Bra011475.1-P	1e-103	GLYMA08G17850.2	5e-157	AES86674	5e-127	POPTR_0007s08240.1	3e-168	Solyc02g085930.2.1	3e-154	PGSC0003DMT400032983	1e-132	VIT_01s0010g00960.t01	2e-150	EMT32569	4e-76	BRADI2G48050.1	2e-95	Sb04g019270.1	7e-95	MLOC_66985.1	6e-75	OS01T0712800-00	2e-100	TRIUR3_02646-P1	1e-73	GRMZM2G067096_P07	4e-93	EFJ17084	7e-74	PP1S1_302V6.1	5e-72	EDP06922	1e-06		0.0238095	0.266667		Mtr:"Peroxidase A2 "
2095	fgenesh2_kg.5__360__AT3G26060.1	3e-79	AT3G26060.1	6e-80	Bra036365.1-P	2e-80	GLYMA13G17350.1	6e-91	AES92158	3e-104	POPTR_0006s13980.1	6e-92	Solyc07g042440.2.1	5e-96	PGSC0003DMT400035271	1e-96	VIT_11s0016g00560.t01	2e-94	EMT26022	8e-54	BRADI1G46620.1	5e-78	Sb10g006380.1	3e-80	MLOC_57081.1	1e-80	OS06T0196300-02	2e-78	TRIUR3_07873-P1	1e-55	GRMZM2G012276_P01	5e-79	EFJ25587	3e-69	PP1S30_253V6.1	3e-67	EDP06371	3e-41		0.0238095	0.266667		Mtr:"Peroxiredoxin Q "
2448	scaffold_401638.1	6e-25	AT5G20230.1	1e-24	Bra002283.1-P	1e-27	GLYMA08G22680.1	6e-51	AES91563	1e-31	POPTR_0001s19280.1	6e-71	Solyc07g008110.2.1	4e-45	PGSC0003DMT400079424	2e-43	VIT_09s0002g06890.t01	1e-53	EMT29093	9e-24	BRADI2G15920.1	7e-24	Sb09g029020.1	5e-25	MLOC_77721.1	2e-22	OS03T0807500-00	7e-25	TRIUR3_16008-P1	3e-24	GRMZM2G145552_P01	2e-25	NA	NA	PP1S41_159V6.1	8e-24	EDP03700	2e-08		0.0238095	0.266667		Mtr:"Blue copper protein "
2170	scaffold_102001.1	2e-56	AT1G17950.1	4e-57	Bra016575.1-P	6e-57	GLYMA04G42110.2	5e-78	AES89943	2e-57	POPTR_0005s20870.1	1e-95	Solyc04g064540.2.1	2e-103	PGSC0003DMT400063862	3e-99	VIT_18s0001g15260.t01	9e-143	EMT06416	6e-54	BRADI3G36740.1	2e-57	Sb07g021280.1	2e-58	MLOC_71066.3	3e-58	OS01T0274800-01	3e-57	TRIUR3_35269-P1	6e-57	NA	NA	EFJ20986	1e-54	PP1S200_41V6.1	7e-59	EDP02308	8e-34		0.0238095	0.299677		Mtr:"Myb-like protein A "
1783	Al_scaffold_0001_4187	1e-26	AT3G18640.1	2e-25	Bra018759.1-P	2e-26	GLYMA05G32395.1	0	AET04726	4e-42	POPTR_0005s06240.1	4e-33	Solyc04g064800.2.1	5e-113	PGSC0003DMT400063799	4e-59	VIT_18s0001g15570.t01	7e-67	EMT02379	2e-28	BRADI3G14480.1	3e-28	Sb07g002750.1	4e-23	MLOC_36612.1	8e-27	OS08T0135800-04	8e-27	TRIUR3_04972-P1	1e-28	GRMZM2G005126_P01	3e-24	EFJ06407	6e-26	PP1S13_332V6.1	3e-22	EDO97324	4e-12		0.0238095	0.360475		Mtr:"Zinc finger CCCH domain-containing protein "
1854	fgenesh1_pg.C_scaffold_1002524	6e-73	AT1G28220.1	1e-70	Bra010890.1-P	8e-75	GLYMA04G10550.1	1e-76	AES73111	1e-82	POPTR_0002s09980.1	2e-142	Solyc12g057100.1.1	1e-136	PGSC0003DMT400045772	3e-102	VIT_18s0001g06300.t01	2e-123	EMT19524	1e-68	BRADI5G10880.1	1e-75	Sb02g027100.1	2e-78	MLOC_53765.4	6e-80	OS09T0467400-03	4e-75	TRIUR3_06439-P1	5e-52	GRMZM2G416625_P01	2e-78	EFJ21423	2e-52	NA	NA	NA	NA		0.0238095	0.360475		Mtr:"Purine permease "
2055	fgenesh2_kg.3__78__AT3G01470.1	1e-45	AT3G01470.1	1e-46	Bra040519.1-P	5e-44	GLYMA06G20230.1	2e-141	AES91183	5e-109	POPTR_0015s07640.1	4e-147	Solyc03g113270.2.1	6e-103	PGSC0003DMT400065207	1e-120	VIT_17s0000g05630.t01	3e-140	EMT21095	6e-46	BRADI3G56180.1	6e-43	Sb04g029080.1	1e-44	MLOC_5668.1	9e-45	OS02T0729700-02	3e-44	TRIUR3_12807-P1	4e-35	GRMZM2G021339_P01	9e-45	EFJ20603	2e-39	PP1S4_70V6.1	2e-48	NA	NA		0.0238095	0.360475		Sly:"Homeobox "
2468	fgenesh1_pm.C_scaffold_4000164	6e-57	AT5G64500.1	2e-57	Bra024303.1-P	1e-57	GLYMA13G32670.1	2e-64	AES90533	7e-62	POPTR_0009s08470.1	2e-84	Solyc11g044270.1.1	9e-73	PGSC0003DMT400019637	5e-68	VIT_00s0282g00040.t01	2e-66	EMT21911	1e-59	BRADI5G16257.1	3e-62	Sb06g023125.1	2e-36	MLOC_53977.1	2e-25	OS04T0525900-01	1e-61	TRIUR3_31027-P1	1e-59	GRMZM2G062024_P01	4e-59	NA	NA	PP1S61_45V6.1	7e-34	EDP05005	6e-18		0.0238095	0.360475		Mtr:"Spinster-like protein "
3011	fgenesh2_kg.5__2532__AT3G60670.1	5e-15	AT3G60670.1	1e-14	Bra023155.1-P	3e-15	GLYMA02G41010.2	5e-33	AES99202	3e-33	POPTR_0001s15920.1	1e-15	Solyc02g033100.1.1	1e-33	PGSC0003DMT400089328	1e-29	VIT_02s0154g00150.t01	5e-16	EMT15331	3e-12	BRADI3G05380.1	8e-17	Sb10g026620.1	1e-15	MLOC_21744.1	9e-17	OS02T0172800-01	1e-15	TRIUR3_33737-P1	1e-16	GRMZM2G070295_P01	9e-12	NA	NA	PP1S3_596V6.1	3e-15	EDO99532	6e-07		0.0238095	0.360475		Stu:"Zinc-binding protein"
2178	fgenesh2_kg.2__2114__AT1G78160.1	1e-83	AT5G56510.1	1e-82	Bra008350.1-P	1e-81	GLYMA06G04731.1	7e-155	AES85607	9e-155	POPTR_0002s12190.1	0	Solyc04g078210.1.1	1e-151	PGSC0003DMT400055470	1e-157	VIT_12s0142g00050.t01	2e-88	EMT00542	5e-76	BRADI4G07100.1	4e-82	Sb08g015290.1	3e-81	MLOC_67305.1	4e-82	OS12T0493900-01	5e-84	TRIUR3_23620-P1	3e-74	NA	NA	EFJ25360	4e-86	PP1S41_292V6.1	5e-85	EDP02885	2e-58		0.0238095	0.36415		Mtr:"Pumilio domain-containing protein "
2105	Al_scaffold_0003_921	5e-70	AT3G09270.1	6e-69	Bra034061.1-P	1e-68	GLYMA03G16563.2	1e-88	AES79414	2e-85	POPTR_0016s02350.1	1e-102	Solyc01g081270.2.1	6e-102	PGSC0003DMT400004541	2e-103	VIT_00s0153g00070.t01	2e-111	EMT19525	2e-71	BRADI4G32610.1	3e-71	Sb02g027080.1	3e-70	MLOC_81543.1	7e-70	OS09T0467200-01	5e-69	TRIUR3_16451-P1	7e-68	NA	NA	EFJ16742	5e-50	PP1S57_62V6.1	3e-11	EDP09932	8e-08		0.0238095	0.380952		Mtr:"Glutathione S-transferase "
2270	scaffold_802340.1	3e-70	AT5G57620.1	6e-72	Bra017218.1-P	2e-72	GLYMA13G39760.1	1e-120	AES81899	9e-73	POPTR_0009s01270.1	3e-166	Solyc06g074910.2.1	1e-95	PGSC0003DMT400009926	2e-86	VIT_06s0061g00470.t01	8e-119	EMT22841	2e-69	BRADI5G03882.1	3e-77	Sb06g003100.1	7e-80	MLOC_5849.2	2e-76	OS03T0771100-01	5e-71	TRIUR3_02925-P1	3e-74	NA	NA	EFJ10825	1e-51	PP1S65_211V6.1	1e-57	EDP02308	6e-28		0.0238095	0.380952		Stu:"Transcription factor DcMYB4"
579	scaffold_602371.1	3e-90	AT3G07800.1	5e-91	Bra029680.1-P	1e-92	GLYMA09G01420.1	1e-136	AES71831	5e-103	POPTR_0006s01690.1	5e-130	Solyc11g012480.1.1	4e-104	PGSC0003DMT400034570	1e-104	VIT_12s0057g00500.t01	3e-102	EMT24010	1e-39	BRADI1G60190.1	3e-95	Sb01g031430.1	2e-95	MLOC_51793.4	3e-64	OS03T0113100-02	3e-97	TRIUR3_23661-P1	2e-93	GRMZM2G048821_P01	4e-95	EFJ27763	4e-70	PP1S67_257V6.1	6e-79	EDP03125	2e-52		0.0238095	0.383333		Gma:"Thymidine kinase "
1534	fgenesh2_kg.7__1138__AT4G30470.1	1e-77	AT2G23910.1	5e-82	Bra032137.1-P	7e-81	GLYMA09G33820.1	7e-155	AES95830	7e-151	POPTR_0003s09250.1	9e-161	Solyc06g061280.2.1	1e-153	PGSC0003DMT400019823	4e-159	VIT_02s0012g01570.t01	1e-147	EMT00710	6e-75	BRADI3G34280.1	8e-102	Sb01g028030.1	5e-96	MLOC_53979.2	5e-103	OS10T0576900-01	5e-92	TRIUR3_21996-P1	2e-70	GRMZM2G068917_P01	6e-88	EFJ35744	3e-43	PP1S200_22V6.1	4e-50	EDO96977	3e-17		0.0238095	0.383333		Mtr:"Dihydroflavonol-4-reductase "
1540	scaffold_100878.1	7e-98	AT1G08510.1	6e-97	Bra030731.1-P	2e-96	GLYMA06G17640.1	2e-173	AES73040	3e-161	POPTR_0012s10330.1	0	Solyc03g097390.2.1	5e-151	PGSC0003DMT400068121	1e-153	VIT_17s0000g01090.t01	3e-140	EMT12172	5e-90	BRADI1G51170.1	7e-89	Sb02g009540.1	3e-120	MLOC_76304.1	6e-86	OS11T0659500-01	5e-95	TRIUR3_02484-P1	5e-83	GRMZM2G017382_P01	1e-117	EFJ37337	8e-91	PP1S3_298V6.1	8e-97	EDP08596	4e-45		0.0238095	0.383333		Stu:"Palmitoyl-acyl carrier protein thioesterase"
1570	Al_scaffold_0003_51	2e-90	AT3G01600.1	2e-92	Bra024733.1-P	5e-88	GLYMA19G08510.2	1e-180	AES97379	2e-93	POPTR_0001s35490.2	0	Solyc02g093420.2.1	6e-173	PGSC0003DMT400032829	1e-174	VIT_14s0066g00360.t01	9e-143	EMT06396	6e-100	BRADI3G47627.1	5e-108	Sb04g024780.1	1e-106	MLOC_11732.1	1e-75	OS02T0594800-01	2e-118	TRIUR3_04855-P1	1e-78	GRMZM2G104078_P02	2e-105	EFJ22806	3e-58	PP1S251_11V6.1	1e-58	NA	NA		0.0238095	0.383333		Mtr:"NAC domain-containing protein "
1587	scaffold_100018.1	1e-84	AT2G35680.1	2e-81	Bra002803.1-P	6e-81	GLYMA08G03600.1	3e-158	AET05164	1e-149	POPTR_0002s13750.1	3e-94	Solyc12g008620.1.1	2e-134	PGSC0003DMT400000936	6e-137	VIT_11s0016g02890.t01	6e-141	EMT18397	1e-95	BRADI2G49300.1	5e-95	Sb03g034070.1	5e-94	MLOC_37833.1	1e-72	OS01T0739200-01	3e-94	TRIUR3_08073-P1	8e-53	GRMZM2G051288_P01	2e-94	EFJ26857	1e-75	PP1S18_297V6.1	2e-50	EDP07244	2e-06		0.0238095	0.383333		Mtr:"Protein-tyrosine phosphatase mitochondrial "
1617	fgenesh2_kg.2__1466__AT1G72050.2	4e-103	AT1G72050.2	2e-101	Bra003899.1-P	3e-104	GLYMA02G46270.1	3e-120	AET02367	5e-179	POPTR_0013s11300.1	7e-123	Solyc10g077110.1.1	2e-155	PGSC0003DMT400018559	2e-156	VIT_08s0040g00240.t01	1e-157	EMT20356	5e-89	BRADI3G01487.1	1e-113	Sb09g002060.1	8e-98	MLOC_51032.8	6e-99	OS05T0121400-02	3e-100	TRIUR3_10045-P1	3e-108	GRMZM2G380515_P02	2e-99	EFJ04641	9e-38	PP1S39_62V6.1	1e-57	NA	NA		0.0238095	0.383333		Mtr:"Zinc finger protein "
1632	fgenesh2_kg.2__444__AT1G59960.1	4e-91	AT1G59960.1	2e-100	Bra027828.1-P	4e-94	GLYMA09G30010.1	5e-145	AES89308	5e-128	POPTR_0012s03700.1	1e-159	Solyc12g042470.1.1	4e-144	PGSC0003DMT400047408	2e-148	VIT_18s0001g09570.t01	9e-155	EMT10118	2e-91	BRADI1G68740.1	1e-100	Sb01g041640.1	2e-104	MLOC_75088.3	7e-95	OS10T0114300-01	1e-104	TRIUR3_31166-P1	4e-89	GRMZM2G415579_P01	1e-105	EFJ30658	4e-91	PP1S230_8V6.4	3e-77	EDP02352	3e-59		0.0238095	0.383333		Stu:"Chalcone reductase"
1635	scaffold_604223.1	8e-91	AT4G00755.2	7e-94	Bra008530.1-P	4e-93	GLYMA09G26946.3	2e-179	AES75350	1e-109	POPTR_0014s07240.1	2e-107	Solyc03g026170.2.1	2e-167	PGSC0003DMT400037130	1e-172	VIT_16s0100g00510.t01	9e-154	EMT17958	1e-83	BRADI1G00497.1	2e-93	Sb01g049490.1	1e-82	MLOC_59888.1	2e-92	OS03T0116800-02	4e-94	TRIUR3_31162-P1	1e-84	GRMZM2G044388_P01	1e-86	EFJ37223	2e-51	PP1S98_185V6.1	5e-71	NA	NA		0.0238095	0.383333		Mtr:"F-box family protein "
1697	fgenesh1_pm.C_scaffold_4001431	6e-78	AT2G36690.1	2e-83	Bra017227.1-P	7e-83	GLYMA08G07460.1	3e-167	AES90611	2e-160	POPTR_0017s07630.1	0	Solyc01g105660.2.1	3e-175	PGSC0003DMT400083733	4e-180	VIT_03s0017g00830.t01	1e-174	EMT27219	2e-100	BRADI3G38487.1	4e-101	Sb07g028260.1	8e-84	MLOC_6861.1	3e-99	OS08T0480200-01	1e-101	TRIUR3_31432-P1	2e-65	GRMZM2G050234_P01	3e-77	EFJ33358	8e-81	PP1S287_51V6.4	4e-65	EDP08138	3e-18		0.0238095	0.383333		Mtr:"Flavonol synthase/flavanone 3-hydroxylase "
1725	scaffold_702760.1	3e-52	AT4G17030.1	8e-54	Bra012684.1-P	2e-53	GLYMA01G41050.2	4e-129	AES94346	5e-58	POPTR_0003s08530.1	2e-135	Solyc08g077330.2.1	3e-132	PGSC0003DMT400004660	7e-134	VIT_02s0012g00830.t01	1e-133	EMT13216	1e-45	BRADI1G26990.1	6e-94	Sb01g048190.1	3e-48	MLOC_53864.1	4e-49	OS07T0496250-01	3e-96	TRIUR3_10907-P1	7e-47	GRMZM2G095968_P01	8e-44	EFJ20459	2e-32	PP1S313_59V6.1	1e-24	NA	NA		0.0238095	0.383333		Mtr:"Expansin-like protein "
1837	Al_scaffold_0004_367	1e-72	AT2G23970.1	2e-74	Bra039220.1-P	5e-71	GLYMA08G07140.1	1e-101	AES99646	2e-92	POPTR_0009s08190.1	8e-93	Solyc01g106060.2.1	2e-127	PGSC0003DMT400027692	6e-127	VIT_03s0038g01350.t01	1e-128	EMT15231	1e-60	BRADI1G12240.1	2e-78	Sb01g011750.1	6e-78	MLOC_55179.1	9e-75	OS03T0685300-01	4e-76	TRIUR3_27905-P1	3e-31	GRMZM2G075974_P01	1e-75	EFJ19712	1e-58	PP1S184_47V6.3	2e-29	NA	NA		0.0238095	0.383333		Mtr:"GMP synthase "
2318	fgenesh2_kg.7__1809__AT4G24660.1	5e-65	AT4G24660.1	8e-65	Bra013822.1-P	8e-64	GLYMA01G03060.1	1e-116	AES96050	5e-79	POPTR_0002s10330.1	5e-68	Solyc04g014260.1.1	6e-71	PGSC0003DMT400033624	6e-75	VIT_00s0199g00250.t01	3e-79	EMT26453	2e-35	BRADI4G32580.1	2e-67	Sb02g027040.1	1e-66	MLOC_65058.1	4e-67	OS09T0466400-01	2e-69	TRIUR3_33472-P1	2e-30	GRMZM2G346920_P01	2e-66	NA	NA	PP1S3_539V6.1	3e-61	NA	NA		0.0238095	0.383333		Mtr:"Zinc finger-homeodomain protein "
2367	fgenesh2_kg.2__555__AT1G58170.1	4e-11	AT1G58170.1	7e-11	Bra024546.1-P	3e-12	GLYMA09G33140.1	7e-74	AET03624	2e-73	POPTR_1031s00220.1	2e-84	Solyc02g082740.1.1	2e-65	PGSC0003DMT400003860	2e-67	VIT_04s0044g00040.t01	2e-77	EMT03435	1e-49	BRADI1G70730.1	4e-53	Sb03g041610.1	9e-54	MLOC_80443.1	2e-09	OS01T0879200-01	9e-48	TRIUR3_05228-P1	1e-09	GRMZM2G078667_P01	6e-59	NA	NA	NA	NA	NA	NA		0.0238095	0.383333		Mtr:"Disease resistance response protein "
2408	fgenesh2_kg.3__3287__AT2G17030.1	5e-45	AT2G17030.1	3e-43	Bra013035.1-P	5e-47	GLYMA04G02200.1	3e-142	AES96534	4e-110	POPTR_0002s01590.1	1e-160	Solyc04g082060.2.1	8e-140	PGSC0003DMT400025794	2e-148	VIT_16s0050g00810.t01	8e-96	EMT00584	6e-48	BRADI2G38850.1	4e-49	Sb05g023100.1	4e-43	MLOC_62652.2	3e-46	OS11T0584100-01	3e-47	TRIUR3_03331-P1	5e-48	GRMZM5G823824_P01	2e-43	NA	NA	PP1S370_10V6.1	9e-07	NA	NA		0.0238095	0.383333		Stu:"Ubiquitin-protein ligase"
2627	Al_scaffold_0001_2967	1e-10	AT4G08570.1	2e-10	Bra030119.1-P	3e-10	GLYMA15G15685.1	1e-64	AES91905	4e-49	POPTR_0010s00750.1	9e-96	Solyc01g065690.2.1	7e-36	PGSC0003DMT400015954	1e-42	VIT_05s0077g01700.t01	3e-76	EMT23051	2e-09	BRADI2G50360.1	1e-09	Sb03g012690.1	7e-19	MLOC_74403.1	7e-25	OS01T0309800-01	1e-15	TRIUR3_07365-P1	3e-14	AC200298.4_FGP001	1e-16	NA	NA	PP1S106_39V6.1	1e-08	EDO96697	3e-06		0.0238095	0.383333		Stu:"OJ1116_C07.8 protein"
3063	fgenesh2_kg.4__661__AT2G27140.1	3e-25	AT5G20970.1	5e-25	Bra000523.1-P	6e-25	GLYMA14G04970.1	9e-32	AET00017	1e-32	POPTR_0004s20250.1	3e-37	Solyc11g071560.1.1	4e-75	PGSC0003DMT400048190	3e-75	VIT_06s0009g01090.t01	2e-112	EMT10834	1e-18	BRADI3G27360.1	3e-22	Sb01g012930.1	1e-20	MLOC_77771.1	4e-28	OS10T0437900-00	9e-20	TRIUR3_02112-P1	4e-26	GRMZM2G126972_P01	2e-21	NA	NA	PP1S20_253V6.1	1e-08	NA	NA		0.0238095	0.383333		Mtr:"22.0 kDa heat shock protein "
4360	fgenesh2_kg.5__1216__AT3G48690.1	2e-88	AT1G19190.1	5e-86	Bra019558.1-P	3e-90	GLYMA02G15160.1	1e-157	AES90207	2e-105	POPTR_0004s15010.1	5e-158	Solyc01g108530.2.1	4e-103	PGSC0003DMT400066385	1e-104	VIT_03s0063g00770.t01	4e-165	EMT18899	1e-79	BRADI4G32360.1	2e-87	Sb02g026816.1	2e-86	MLOC_16107.1	4e-87	OS09T0462200-01	3e-89	TRIUR3_23687-P1	8e-84	GRMZM2G026095_P01	3e-87	EFJ22899	3e-47	PP1S25_331V6.1	3e-40	EDP07672	2e-08		0.0238095	0.383333		Mtr:"Hormone-sensitive lipase "
4372	fgenesh2_kg.7__3012__AT5G34930.1	3e-79	AT5G34930.1	1e-79	Bra000336.1-P	1e-76	GLYMA14G05990.1	9e-121	AES71254	1e-120	POPTR_0008s07440.1	2e-112	Solyc06g050630.2.1	3e-100	PGSC0003DMT400061553	4e-102	VIT_13s0067g02120.t01	8e-114	EMT26855	1e-63	BRADI1G39160.1	6e-79	Sb10g021300.1	2e-77	MLOC_8263.1	7e-57	OS06T0542200-01	4e-78	TRIUR3_33887-P1	2e-63	GRMZM2G324297_P02	6e-80	EFJ27425	1e-78	PP1S55_261V6.1	1e-76	EDP01548	2e-69		0.0238095	0.383333		Mtr:"Arogenate dehydrogenase "
3204	fgenesh2_kg.2__521__AT1G58420.1	5e-13	AT1G58420.1	3e-14	Bra031702.1-P	2e-13	GLYMA17G17240.2	2e-35	AES90740	2e-21	POPTR_0014s00880.1	1e-59	Solyc02g092190.1.1	6e-42	PGSC0003DMT400055166	1e-43	VIT_00s0682g00050.t01	7e-47	EMT09850	8e-08	BRADI1G09830.1	8e-14	Sb01g006870.1	3e-16	NA	NA	OS07T0123800-01	4e-16	NA	NA	GRMZM2G058884_P01	5e-18	NA	NA	NA	NA	NA	NA		0.0238095	0.392857		Osa:"Note=Uncharacterised conserved protein UCP031279 domain containing protein., Transcript_evidence=AK109248 (DDBJ, Best hit), ORF_evidence=B9FVA7 (UniProt), NIAS_FLcDNA=002-156-H03,"
2054	fgenesh1_pm.C_scaffold_2001774	3e-70	AT1G17180.1	1e-70	Bra003644.1-P	4e-73	GLYMA14G39090.1	2e-87	AES99128	1e-82	POPTR_0004s07880.1	4e-94	Solyc02g081240.1.1	6e-112	PGSC0003DMT400094585	5e-116	VIT_04s0079g00360.t01	4e-116	EMT21680	3e-70	BRADI1G28340.1	2e-69	Sb02g038130.1	7e-71	MLOC_65670.1	7e-72	OS07T0468100-02	4e-66	TRIUR3_17204-P1	1e-71	GRMZM2G129357_P01	2e-69	EFJ16745	1e-47	PP1S142_117V6.1	1e-08	EDP09932	3e-06		0.0238095	0.422204		Mtr:"Glutathione S-transferase; Glutathione-S-transferse-like protein "
3187	scaffold_700126.1	7e-27	AT1G75250.1	3e-27	Bra008186.1-P	2e-27	GLYMA12G04680.2	2e-38	AES74181	5e-34	POPTR_0004s16320.1	2e-41	Solyc01g109690.1.1	5e-29	PGSC0003DMT400001924	3e-30	VIT_03s0063g02670.t01	3e-35	EMT00143	2e-27	BRADI2G44520.1	3e-24	Sb09g029560.1	1e-28	MLOC_2269.1	1e-28	OS05T0579600-01	2e-25	TRIUR3_31391-P1	4e-28	GRMZM2G114503_P01	6e-29	NA	NA	PP1S256_11V6.2	5e-18	NA	NA		0.0238095	0.422204		Mtr:"DnaJ homolog subfamily C member "
1240	fgenesh2_kg.2__2233__AT1G79380.1	3e-138	AT1G79380.1	3e-137	Bra035112.1-P	4e-137	GLYMA08G25390.8	9e-161	AES77024	1e-150	POPTR_0010s18200.1	6e-168	Solyc05g053870.2.1	4e-154	PGSC0003DMT400040712	4e-161	VIT_19s0085g01000.t01	7e-157	EMT33255	5e-138	BRADI3G14420.1	7e-138	Sb07g002700.1	2e-141	MLOC_13628.3	3e-137	OS08T0135400-01	5e-140	TRIUR3_03004-P1	5e-139	GRMZM2G065893_P01	4e-121	EFJ24202	1e-124	PP1S49_225V6.1	2e-106	EDP01903	1e-84		0.0238095	0.423622		Mtr:"E3 ubiquitin-protein ligase mib1 "
1921	scaffold_402613.1	2e-88	AT2G38740.1	1e-86	Bra017104.1-P	1e-85	GLYMA01G41030.1	1e-99	AES94385	6e-97	POPTR_0014s04300.1	2e-144	Solyc08g013840.2.1	6e-139	PGSC0003DMT400014892	3e-143	VIT_15s0021g00470.t01	1e-135	EMT29066	2e-81	BRADI3G13680.1	1e-85	Sb01g028540.1	2e-91	MLOC_19478.1	1e-79	OS09T0407700-01	4e-85	TRIUR3_08202-P1	3e-80	GRMZM2G086869_P03	9e-95	EFJ30672	3e-87	PP1S185_38V6.2	6e-78	EDP04776	3e-63		0.0238095	0.423622		Mtr:"Pyrophosphatase ppaX "
2404	fgenesh2_kg.6__2521__AT5G25360.1	4e-57	AT5G25360.2	2e-56	Bra009836.1-P	9e-62	GLYMA17G12280.2	2e-82	AES91539	3e-77	POPTR_0006s06780.1	2e-77	Solyc07g008260.2.1	1e-75	PGSC0003DMT400051222	1e-77	VIT_11s0016g05400.t01	1e-69	EMT22859	1e-36	BRADI3G07430.1	8e-56	Sb04g006900.1	9e-55	MLOC_74050.1	3e-57	OS02T0201000-01	4e-57	TRIUR3_13305-P1	2e-54	GRMZM2G097995_P01	3e-62	NA	NA	PP1S29_334V6.1	9e-29	NA	NA		0.0238095	0.423622		Osa:"Note=Conserved hypothetical protein., Transcript_evidence=AK064792 (DDBJ, Best hit), ORF_evidence=A2X247 (UniProt), NIAS_FLcDNA=J013000C11,"
1718	fgenesh2_kg.2__1323__AT1G70630.1	6e-09	AT1G28710.3	2e-91	Bra002916.1-P	6e-92	GLYMA03G25590.2	6e-108	AES60353	6e-104	POPTR_0012s11430.1	3e-113	Solyc03g094120.2.1	9e-140	PGSC0003DMT400021519	3e-139	VIT_16s0039g01510.t01	3e-132	EMT05012	2e-75	BRADI1G09720.1	2e-75	Sb01g009150.1	2e-77	MLOC_54974.3	1e-61	OS03T0731800-01	2e-71	TRIUR3_17514-P1	6e-71	GRMZM2G011383_P01	2e-75	EFJ18080	3e-07	PP1S111_58V6.1	4e-68	EDO97660	5e-08		0.0238095	0.488808		Stu:"Pentatricopeptide repeat-containing protein"
3030	fgenesh2_kg.3__2775__AT2G04240.2	3e-15	AT2G04240.2	2e-14	Bra013211.1-P	1e-15	GLYMA04G23110.1	5e-43	AES98291	4e-45	POPTR_0010s14330.1	4e-49	Solyc05g010170.1.1	3e-41	PGSC0003DMT400064694	9e-41	VIT_01s0011g02410.t01	6e-45	EMT02405	3e-14	BRADI2G09870.1	1e-15	Sb02g043600.1	4e-14	MLOC_6731.2	2e-16	OS01T0266100-01	1e-14	TRIUR3_23244-P1	2e-14	GRMZM2G318408_P01	3e-14	NA	NA	PP1S129_181V6.1	8e-14	EDP05413	1e-09		0.0238095	0.490153		Mtr:"E3 ubiquitin-protein ligase "
2951	scaffold_201674.1	5e-15	AT1G68360.1	2e-15	Bra018438.1-P	3e-14	GLYMA02G03380.1	7e-27	AES96329	1e-20	POPTR_0008s19780.1	2e-64	Solyc05g006310.1.1	2e-38	PGSC0003DMT400040327	4e-40	VIT_01s0026g00850.t01	2e-50	EMT20537	2e-12	BRADI4G31590.1	2e-15	Sb10g010070.1	2e-13	MLOC_17370.1	6e-16	OS01T0512700-00	3e-14	TRIUR3_19837-P1	1e-09	GRMZM2G085945_P02	7e-15	NA	NA	PP1S34_257V6.1	4e-13	NA	NA		0.0238095	0.491487		Mtr:"Zinc finger protein "
1519	fgenesh2_kg.3__2490__AT3G22780.1	5e-58	AT4G14770.1	4e-60	Bra033919.1-P	5e-62	GLYMA14G14750.3	9e-76	AES58976	1e-71	POPTR_0018s01480.1	0	Solyc08g067150.2.1	9e-175	PGSC0003DMT400059571	4e-168	VIT_04s0008g05130.t01	1e-114	EMT20592	2e-58	BRADI4G02390.1	1e-61	Sb02g004250.1	4e-64	MLOC_51353.2	4e-57	OS12T0605500-01	4e-64	TRIUR3_11462-P1	4e-62	GRMZM2G153754_P01	1e-60	EFJ22725	3e-63	PP1S193_30V6.1	7e-55	EDP01039	2e-21		0.0238095	0.492811		Mtr:"Lin-54-like protein "
1796	fgenesh2_kg.6__3069__AT4G10950.1	5e-64	AT4G10950.1	2e-63	Bra035264.1-P	6e-63	GLYMA02G44130.2	4e-124	AET00036	3e-136	POPTR_0009s15950.1	1e-146	Solyc11g072040.1.1	2e-128	PGSC0003DMT400070472	3e-131	VIT_06s0009g01770.t01	2e-142	EMT10345	9e-64	BRADI3G51720.1	6e-66	Sb04g011320.1	6e-66	MLOC_10139.2	1e-60	OS02T0290900-00	5e-66	TRIUR3_25020-P1	9e-61	GRMZM2G166330_P01	1e-64	EFJ24382	2e-57	PP1S28_368V6.1	3e-38	NA	NA		0.0238095	0.492811		Mtr:"GDSL esterase/lipase "
4369	scaffold_500889.1	4e-11	AT1G14590.1	4e-123	Bra024835.1-P	3e-122	GLYMA09G34480.2	1e-155	AES76546	2e-151	POPTR_0012s03430.1	3e-147	Solyc02g021230.2.1	2e-129	PGSC0003DMT400043849	4e-129	VIT_17s0053g00710.t01	6e-138	EMT10693	2e-106	BRADI3G51990.1	6e-113	Sb06g026610.1	3e-117	MLOC_54974.3	1e-120	OS04T0585400-01	3e-118	TRIUR3_09735-P1	2e-106	GRMZM2G014187_P02	6e-116	EFJ08968	3e-13	PP1S68_81V6.1	4e-102	EDP04010	3e-08		0.0238095	0.492811		Stu:"Pentatricopeptide repeat-containing protein"
3225	fgenesh2_kg.3__3565__AT2G20362.1	3e-15	AT2G20362.1	4e-15	Bra031118.1-P	1e-15	GLYMA03G32490.2	3e-39	AES81611	4e-38	POPTR_0002s25780.1	5e-40	Solyc09g064460.1.1	1e-33	PGSC0003DMT400022115	4e-34	VIT_07s0005g04420.t01	1e-26	NA	NA	NA	NA	NA	NA	MLOC_65635.1	1e-07	NA	NA	NA	NA	NA	NA	NA	NA	NA	NA	NA	NA		0.0238095	0.5		not found
1081	scaffold_601417.1	8e-157	AT5G14040.1	1e-156	Bra023446.1-P	9e-158	GLYMA08G01190.1	2e-161	AES80696	6e-158	POPTR_0012s10690.1	0	Solyc06g072510.2.1	4e-173	PGSC0003DMT400069570	2e-174	VIT_14s0068g01260.t01	2e-162	EMT01356	2e-154	BRADI3G57890.1	8e-158	Sb04g034260.1	3e-161	MLOC_16544.2	1e-149	OS02T0767500-01	1e-160	TRIUR3_07456-P1	5e-157	GRMZM2G152827_P01	1e-162	EFJ31006	1e-138	PP1S2_605V6.1	1e-132	EDP06153	5e-121		0.0238095	0.516667		Mtr:"Mitochondrial substrate carrier; Phosphate carrier protein "
1390	scaffold_701966.1	6e-141	AT4G23730.1	4e-141	Bra019272.1-P	2e-138	GLYMA01G43321.1	1e-160	AES93987	1e-169	POPTR_0001s10270.1	2e-169	Solyc08g081930.2.1	2e-162	PGSC0003DMT400032063	3e-165	VIT_15s0046g01430.t01	4e-154	EMT18766	1e-132	BRADI2G15930.1	8e-140	Sb03g030040.1	5e-141	MLOC_6606.1	1e-131	OS01T0658700-02	3e-144	TRIUR3_31950-P1	8e-131	GRMZM2G003354_P02	2e-139	EFJ06112	1e-117	PP1S317_48V6.3	3e-119	EDP03922	1e-59		0.0238095	0.516667		Mtr:"Apospory-associated protein C "
1478	fgenesh2_kg.2__1849__AT1G75710.1	7e-94	AT1G75710.1	6e-90	Bra014094.1-P	1e-93	GLYMA04G43180.1	7e-169	AES71342	1e-163	POPTR_0002s08810.1	0	Solyc11g013220.1.1	2e-155	PGSC0003DMT400074652	3e-134	VIT_18s0001g03670.t01	7e-175	EMT25648	4e-52	BRADI5G27290.1	9e-89	Sb06g033920.1	5e-91	MLOC_64556.2	2e-81	OS04T0690100-02	5e-94	TRIUR3_33494-P1	1e-77	GRMZM2G136494_P01	1e-94	EFJ24606	5e-62	PP1S294_7V6.1	1e-67	NA	NA		0.0238095	0.516667		Stu:"Nucleic acid binding protein"
1627	Al_scaffold_0005_243	3e-32	AT5G15270.2	5e-30	Bra008709.1-P	8e-31	GLYMA09G38291.1	1e-144	AES80447	3e-87	POPTR_0014s04450.1	2e-162	Solyc01g090480.2.1	4e-130	PGSC0003DMT400066837	2e-133	VIT_15s0021g01940.t01	1e-138	EMT12700	1e-33	BRADI3G29870.1	9e-31	Sb01g018300.1	2e-30	MLOC_10424.9	3e-34	OS10T0495000-01	3e-30	TRIUR3_12650-P1	1e-32	GRMZM5G871419_P04	7e-31	EFJ09819	3e-50	PP1S36_86V6.1	2e-27	EDP01252	3e-09		0.0238095	0.516667		Mtr:"Poly(RC)-binding protein "
1656	Al_scaffold_0008_162	2e-73	AT5G46550.1	1e-69	Bra022044.1-P	3e-66	GLYMA15G09620.1	3e-161	AES64085	0	POPTR_0001s36530.1	2e-117	Solyc02g071510.2.1	1e-172	PGSC0003DMT400018643	5e-177	VIT_10s0003g02240.t01	9e-173	EMT14126	6e-32	BRADI2G34827.1	3e-69	Sb05g004810.1	5e-71	MLOC_54045.7	3e-32	OS07T0507700-01	7e-72	TRIUR3_07786-P1	1e-31	GRMZM2G317652_P01	9e-73	EFJ05740	3e-31	PP1S13_29V6.1	1e-31	EDP06193	2e-21		0.0238095	0.516667		Mtr:"Bromodomain-containing factor "
1799	fgenesh1_pm.C_scaffold_2000358	7e-77	AT1G60060.1	1e-77	Bra031531.1-P	8e-76	GLYMA17G35710.1	8e-162	AES59381	7e-151	POPTR_0014s02400.1	0	Solyc04g078520.2.1	2e-153	PGSC0003DMT400020516	4e-158	VIT_18s0001g09980.t01	2e-172	EMT12658	7e-33	BRADI1G44980.1	1e-80	Sb10g008360.1	4e-74	MLOC_74945.3	4e-75	OS02T0742700-00	8e-78	TRIUR3_27811-P1	3e-74	GRMZM2G116185_P04	2e-76	EFJ11803	8e-85	PP1S421_18V6.1	2e-87	NA	NA		0.0238095	0.516667		Mtr:"Basic helix-loop-helix protein, putative "
2356	fgenesh2_kg.6__1178__AT5G12020.1	2e-42	AT5G12020.1	1e-42	Bra023360.1-P	2e-40	GLYMA14G11420.1	1e-63	AES73434	7e-50	POPTR_0006s24030.1	9e-61	Solyc08g062450.1.1	4e-54	PGSC0003DMT400055958	3e-55	VIT_04s0008g01580.t01	2e-57	EMT05229	3e-34	BRADI2G05380.1	3e-45	Sb03g003530.1	1e-39	MLOC_32229.1	3e-43	OS01T0184100-01	5e-40	TRIUR3_31198-P1	5e-21	GRMZM2G034157_P01	6e-41	NA	NA	PP1S27_332V6.1	1e-34	EDP07269	5e-13		0.0238095	0.516667		Sly:"Class II small heat shock protein Le-HSP17.6 "
2385	Al_scaffold_0004_406	7e-73	AT4G16740.1	3e-72	Bra000727.1-P	7e-75	GLYMA12G16830.2	7e-87	AES97954	3e-93	POPTR_0007s02810.1	3e-110	Solyc09g092470.2.1	2e-147	PGSC0003DMT400053084	3e-137	VIT_12s0059g02720.t01	4e-173	EMT06630	1e-72	BRADI4G04965.1	2e-75	Sb01g039090.1	5e-77	MLOC_12039.1	7e-70	OS01T0337100-00	4e-71	TRIUR3_28553-P1	5e-70	GRMZM2G127087_P03	2e-69	NA	NA	PP1S130_5V6.1	5e-37	NA	NA		0.0238095	0.516667		Mtr:"(+)-delta-cadinene synthase isozyme A "
2396	scaffold_301320.1	3e-92	AT3G11480.1	8e-91	Bra012184.1-P	9e-92	GLYMA04G01252.1	8e-156	AES80753	3e-151	POPTR_0019s03920.1	1e-120	Solyc01g080990.2.1	8e-134	PGSC0003DMT400004581	1e-138	VIT_12s0057g01060.t01	9e-115	EMT33542	7e-91	BRADI1G44620.1	4e-94	Sb10g008730.1	4e-92	MLOC_4116.1	3e-85	OS02T0719600-01	2e-91	TRIUR3_21305-P1	2e-90	GRMZM2G039993_P01	5e-88	NA	NA	PP1S72_289V6.1	2e-47	NA	NA		0.0238095	0.516667		Mtr:"Jasmonate O-methyltransferase "
2463	fgenesh2_kg.2__1138__AT1G68810.1	2e-40	AT1G68810.1	9e-41	Bra004338.1-P	2e-41	GLYMA12G14400.1	2e-105	AES89767	3e-97	POPTR_0019s11870.1	2e-116	Solyc07g053290.2.1	9e-96	PGSC0003DMT400052622	3e-98	VIT_12s0028g02350.t01	2e-108	EMT18288	1e-40	BRADI1G67500.1	8e-38	Sb03g001730.1	9e-43	MLOC_66385.1	9e-39	OS03T0260600-01	1e-38	TRIUR3_31897-P1	9e-38	GRMZM2G166642_P01	6e-44	NA	NA	PP1S159_28V6.1	2e-16	EDO99368	4e-09		0.0238095	0.516667		Mtr:"Transcription factor bHLH30 "
2990	fgenesh2_kg.7__26__AT2G45250.1	4e-20	AT2G45250.1	3e-24	Bra010692.1-P	1e-13	GLYMA06G00260.1	5e-50	AES74350	3e-47	POPTR_0009s16760.1	1e-40	Solyc01g112180.2.1	6e-88	PGSC0003DMT400038009	9e-81	VIT_03s0038g03690.t01	1e-91	EMT31468	8e-16	BRADI4G37140.3	9e-18	Sb06g001380.1	3e-19	MLOC_40063.5	4e-14	OS04T0136900-01	1e-15	TRIUR3_12236-P1	3e-15	GRMZM2G134044_P03	2e-18	NA	NA	PP1S292_63V6.1	1e-09	NA	NA		0.0238095	0.516667		Osa:"Note=Similar to OSIGBa0147B06.6 protein., Transcript_evidence=AK067888 (DDBJ, Best hit), ORF_evidence=Q01N17 (UniProt), NIAS_FLcDNA=J013126H20,"
3128	scaffold_801146.1	4e-25	AT5G48460.1	5e-25	Bra036170.1-P	4e-24	GLYMA08G45800.1	2e-38	AES79032	6e-31	POPTR_0002s25290.1	5e-31	Solyc09g056170.2.1	5e-30	PGSC0003DMT400051829	4e-27	VIT_07s0141g00720.t01	2e-31	EMT08231	2e-20	BRADI2G13800.1	4e-22	Sb03g021860.1	9e-30	MLOC_73230.2	8e-20	OS01T0514600-01	1e-24	TRIUR3_14019-P1	1e-23	GRMZM2G081380_P02	2e-29	NA	NA	PP1S271_37V6.1	7e-14	NA	NA		0.0238095	0.516667		Mtr:"Fimbrin "
1918	scaffold_104204.1	5e-52	AT1G44835.1	2e-84	Bra014032.1-P	1e-81	GLYMA04G43051.1	4e-156	AES71318	6e-103	POPTR_0005s15840.1	2e-104	Solyc06g060420.2.1	1e-123	PGSC0003DMT400045310	5e-128	VIT_18s0001g03250.t01	4e-131	EMT08026	7e-58	BRADI3G57867.2	1e-67	Sb04g034280.1	8e-72	MLOC_65519.2	3e-64	OS02T0767700-01	4e-69	NA	NA	GRMZM2G170313_P02	1e-67	EFJ11573	3e-22	PP1S33_8V6.1	4e-47	EDP06340	3e-11		0.0238095	0.516853		Osa:"Note=YbaK/aminoacyl-tRNA synthetase associated region domain containing protein., Transcript_evidence=AK071237 (DDBJ, Best hit), ORF_evidence=NP_001031149.1 (RefSeq), NIAS_FLcDNA=J023086E09,"
2203	fgenesh2_kg.7__2999__AT5G32440.1	5e-67	AT5G32440.1	2e-64	Bra010829.1-P	8e-64	GLYMA07G03320.2	2e-126	AES86566	9e-112	POPTR_0018s12730.1	2e-81	Solyc03g116780.2.1	1e-96	PGSC0003DMT400001668	2e-95	VIT_11s0016g05730.t01	1e-86	EMT12454	6e-59	BRADI3G06250.1	8e-65	Sb10g025170.1	2e-65	MLOC_71862.1	1e-61	OS06T0642900-01	2e-65	TRIUR3_03383-P1	4e-61	NA	NA	EFJ34515	5e-58	PP1S169_100V6.1	1e-57	NA	NA		0.0238095	0.516853		Osa:"Note=Ubiquitin system component Cue domain containing protein., Transcript_evidence=AK073896 (DDBJ, Best hit), ORF_evidence=NP_001149805.1 (RefSeq), NIAS_FLcDNA=J033072G12,"
3067	fgenesh2_kg.6__1117__AT5G11470.1	3e-48	AT5G11470.1	4e-48	Bra006097.1-P	5e-49	GLYMA06G08530.1	3e-61	AES58819	4e-90	POPTR_0006s26040.1	9e-62	Solyc02g069810.1.1	1e-51	PGSC0003DMT400034623	2e-69	VIT_04s0008g04190.t01	1e-62	EMT11241	2e-52	BRADI1G21470.1	2e-50	Sb05g001150.1	2e-46	MLOC_43313.3	1e-51	OS01T0610300-01	2e-50	NA	NA	GRMZM2G044862_P01	1e-47	NA	NA	PP1S5_77V6.1	9e-26	NA	NA		0.0238095	0.516853		Stu:"DNA binding / nucleic acid binding"
1784	fgenesh2_kg.2__1370__AT1G71080.1	1e-55	AT1G71080.1	2e-57	Bra016160.1-P	1e-59	GLYMA10G41100.2	8e-74	AET05459	2e-70	POPTR_0004s09120.1	1e-142	Solyc02g091270.2.1	7e-105	PGSC0003DMT400078623	1e-98	VIT_14s0006g01890.t01	1e-111	EMT14757	1e-41	BRADI2G13767.1	1e-75	Sb01g011550.1	6e-76	NA	NA	OS01T0507500-01	1e-76	TRIUR3_33169-P1	2e-39	AC213463.3_FGP002	5e-75	EFJ11754	6e-42	PP1S228_30V6.1	1e-32	NA	NA		0.0238095	0.547619		Mtr:"Ell-associated factor Eaf "
2166	fgenesh2_kg.3__2039__AT3G18380.2	8e-61	AT3G18380.1	4e-62	Bra037587.1-P	7e-62	GLYMA06G09200.1	7e-95	AET03010	5e-64	POPTR_0018s08210.1	1e-109	Solyc08g066390.2.1	8e-110	PGSC0003DMT400077435	2e-107	VIT_04s0008g00170.t01	6e-110	EMT10923	4e-59	BRADI1G42040.1	2e-63	Sb02g020940.1	4e-58	MLOC_61712.1	1e-59	OS06T0485100-03	4e-63	TRIUR3_20107-P1	2e-57	NA	NA	EFJ34712	3e-48	PP1S44_245V6.1	9e-51	NA	NA		0.0238095	0.547619		Osa:"Note=Similar to Homeobox-like resistance., Transcript_evidence=AK073906 (DDBJ, Best hit), ORF_evidence=B0LX55 (UniProt), NIAS_FLcDNA=J033073M23,"
2181	scaffold_403077.1	5e-58	AT2G42280.1	4e-59	Bra016886.1-P	2e-55	GLYMA13G41670.1	3e-79	AES67711	5e-77	POPTR_0003s22290.1	7e-78	Solyc12g100140.1.1	9e-109	PGSC0003DMT400061287	4e-111	VIT_06s0004g01740.t01	2e-132	EMT21364	5e-54	BRADI3G39927.1	3e-62	Sb07g027810.1	1e-58	MLOC_67834.1	4e-64	OS08T0506700-01	1e-55	TRIUR3_26625-P1	1e-62	NA	NA	EFJ11695	5e-31	PP1S213_60V6.3	5e-30	NA	NA		0.0238095	0.547619		Mtr:"Transcription factor bHLH122 "
2183	fgenesh2_kg.2__1220__AT1G69560.1	9e-65	AT1G26780.2	3e-66	Bra016285.1-P	1e-66	GLYMA19G29670.1	3e-141	AES80959	5e-136	POPTR_0013s06320.1	0	Solyc10g081320.1.1	3e-104	PGSC0003DMT400072258	9e-108	VIT_08s0056g01190.t01	3e-87	EMT06416	6e-62	BRADI3G36740.1	7e-67	Sb03g010960.1	4e-69	MLOC_71066.1	2e-69	OS01T0274800-01	3e-70	TRIUR3_29043-P1	2e-62	NA	NA	EFJ20986	3e-57	PP1S200_41V6.1	1e-64	EDP02308	5e-34		0.0238095	0.547619		Mtr:"Homeodomain-related; Myb-like protein A "
2235	fgenesh2_kg.8__2136__AT5G27260.1	9e-15	AT4G02210.2	2e-30	Bra008215.1-P	2e-48	GLYMA01G36900.1	6e-129	AES95169	2e-132	POPTR_0007s08950.1	4e-140	Solyc02g061940.2.1	5e-119	PGSC0003DMT400061380	9e-123	VIT_04s0023g03770.t01	9e-137	EMT29388	2e-23	BRADI1G62650.1	5e-27	Sb05g003395.1	4e-27	MLOC_60004.2	9e-21	OS12T0207200-01	1e-23	TRIUR3_11914-P1	1e-24	NA	NA	NA	NA	NA	NA	NA	NA		0.0238095	0.547619		Osa:"Note=Myb/SANT-like domain domain containing protein., Transcript_evidence=AK065459 (DDBJ, Best hit), ORF_evidence=B9GCC4 (UniProt), NIAS_FLcDNA=J013025C01,"
2249	fgenesh2_kg.1__1470__AT1G13570.1	3e-67	AT1G13570.1	4e-64	Bra022301.1-P	2e-18	GLYMA17G36600.2	3e-79	AES59558	4e-80	POPTR_0014s03910.1	3e-82	Solyc08g041670.1.1	1e-179	PGSC0003DMT400077321	0	VIT_01s0010g01030.t01	5e-174	EMT30841	1e-48	BRADI2G25340.1	1e-33	Sb09g020390.1	4e-48	MLOC_55880.1	5e-45	OS07T0459500-00	4e-36	TRIUR3_30759-P1	3e-47	NA	NA	NA	NA	PP1S64_68V6.1	9e-07	NA	NA		0.0238095	0.547619		Mtr:"F-box/FBD/LRR-repeat protein "
[truncated: 3,583 more rows]
