# Supplementary material for: A novel bioinformatics pipeline to discover genes related to arbuscular mycorrhizal symbiosis based on their evolutionary conservation pattern among higher plants
Source: BMC Plant Biol. 2014 Dec 3;14:333. doi: 10.1186/s12870-014-0333-0 (PMC4274732; doi:10.1186/s12870-014-0333-0)
Supplement: Additional file 13: Table S5. — List of housekeeping genes resulting from Task9. Gene list as in Additional file 12: Table S4, but for proteins identified by Task9 (housekeeping genes). [file 12870_2014_333_MOESM13_ESM.xls]

## Sheet: Feuille1
Supplementary Table S5. Gene list obtained by psiblast against a wide range of plant species using the MSA consensus sequences from task 9 as queries.																																								p-values
	Group C		Group C		Group C		Group A		Group A		Group A		Group A		Group A		Group A		Group B		Group B		Group B		Group B		Group B		Group B		Group B									C vs. A	C vs. B
rank	Arabidopsis_lyrata	ev_Aly	Arabidopsis_thaliana	ev_Ath	Brassica_rapa	ev_Bra	Glycine max	ev_Gma	Medicago truncaluta	ev_Mtr	Populus_trichocarpa	ev_Ptr	Solanum_lycopersicum	ev_Sly	Solanum tuberosum	ev_Stu	Vitis_vinifera	ev_Vvi	Aegilops_tauschii	ev_Ata	Brachypodium_distachyon	ev_Bdi	Sorghum_bicolor	ev_Sbi	Hordeum_vulgare	ev_Hvu	Oryza_sativa	ev_Osa	Triticum_urartu	ev_Tur	Zea_mays	ev_Zma	Selaginella_moellendorffii	ev_Smo	Physcomitrella_patens	ev_Ppa	Chlamydomonas_reinhardtii	ev_Cre		pv_Bra_Dicot	pv_BraMonoc		Description
1	scaffold_104048.1	0	AT1G36160.2	0	Bra036771.1-P	0	GLYMA06G11120.1	0	AES85932	0	PO0005s16540.1	0	Solyc12g056940.1.1	0	PGSC0003DMT400022054	0	VIT_18s0001g04980.t01	0	EMT24251	0	BRADI3G24417.1	0	Sb08g016820.1	0	MLOC_37244.2	0	OS10T0363300-01	6.00E-083	TRIUR3_27374-P1	0	GRMZM2G377341_P01	0	EFJ11422	0	PP1S158_40V6.1	0	EDO97598	3.00E-095		NA	0.662521		Mtr:"Acetyl-CoA carboxylase "
2	fgenesh2_kg.1__2288__AT1G20960.1	0	AT1G20960.2	0	Bra012260.1-P	0	GLYMA08G18490.1	0	AES66243	0	PO0015s10750.1	0	Solyc06g071620.2.1	0	PGSC0003DMT400078069	0	VIT_05s0102g00480.t01	0	EMT06442	0	BRADI3G00980.1	0	Sb02g040700.1	0	MLOC_46083.1	0	OS03T0743800-00	0	TRIUR3_04003-P1	0	GRMZM2G026991_P01	0	EFJ32423	0	PP1S28_172V6.1	0	EDO96468	0		NA	NaN		Mtr:"U5 small nuclear ribonucleoprotein 200 kDa helicase "
3	fgenesh2_kg.7__493__AT4G35800.1	0	AT4G35800.1	0	Bra011638.1-P	0	GLYMA11G08610.5	0	AES95214	0	PO0005s10940.1	0	Solyc02g083350.2.1	0	PGSC0003DMT400009249	0	VIT_18s0001g00860.t01	0	EMT20712	0	BRADI3G16660.1	0	Sb07g003680.1	0	MLOC_61462.1	0	OS05T0151000-00	0	TRIUR3_24636-P1	0	GRMZM2G044306_P01	0	EFJ10314	0	PP1S460_26V6.1	0	EDP04376	0		NA	NaN		Gma:"DNA-directed RNA polymerase "
4	fgenesh2_kg.5__2552__AT3G60860.1	0	AT3G60860.1	0	Bra014466.1-P	0	GLYMA09G40480.1	0	AES79943	0	PO0014s06630.1	0	Solyc01g091460.2.1	0	PGSC0003DMT400033251	0	VIT_15s0048g00800.t01	0	EMT18434	0	BRADI1G68180.1	0	Sb01g041140.1	0	MLOC_37049.1	0	OS03T0246800-02	0	TRIUR3_20795-P1	0	GRMZM2G058870_P01	0	EFJ15473	0	PP1S264_74V6.1	0	EDP02095	5.00E-167		NA	NaN		Mtr:"Brefeldin A-inhibited guanine nucleotide-exchange protein "
5	scaffold_700052.1	0	AT4G38600.1	0	Bra010737.1-P	0	GLYMA04G00530.1	0	AES89393	0	PO0009s13670.1	0	Solyc10g055450.1.1	0	PGSC0003DMT400031189	0	VIT_03s0038g02340.t01	0	EMT27481	0	BRADI5G04567.1	0	Sb06g003290.1	0	MLOC_9931.1	0	OS02T0101700-01	0	TRIUR3_15663-P1	0	GRMZM2G049141_P02	0	EFJ29999	0	PP1S263_1V6.1	0	EDP07033	1.00E-150		NA	NaN		Mtr:"E3 ubiquitin-protein ligase UPL3 "
6	scaffold_201171.1	0	AT1G65440.1	0	Bra004114.1-P	0	GLYMA19G30560.1	0	AES81104	0	PO0016s02900.1	0	Solyc10g081020.1.1	0	PGSC0003DMT400072480	0	VIT_08s0040g00610.t01	0	EMT25860	0	BRADI2G21217.2	0	Sb09g024270.1	0	MLOC_11971.2	0	OS05T0494900-01	1.00E-093	TRIUR3_21708-P1	0	GRMZM2G041697_P01	0	EFJ37144	0	PP1S23_197V6.1	0	EDP00055	3.00E-056		NA	0.662521		Mtr:"LCR/BET1 "
7	fgenesh1_pg.C_scaffold_1000116	0	AT1G01040.1	0	Bra033293.1-P	0	GLYMA03G42290.4	0	AES82838	0	PO0002s18240.1	0	Solyc10g005130.2.1	0	PGSC0003DMT400029301	0	VIT_15s0048g02380.t01	0	EMT07624	0	BRADI1G77087.1	0	Sb03g043355.1	0	MLOC_30232.1	0	OS03T0121800-00	3.00E-122	TRIUR3_19767-P1	0	GRMZM2G040762_P01	0	EFJ20934	0	PP1S30_297V6.1	0	EDP02111	2.00E-029		NA	0.662521		Mtr:"Endoribonuclease Dicer-like protein "
8	fgenesh2_kg.5__2374__AT3G59140.1	0	AT3G59140.1	0	Bra007434.1-P	0	GLYMA10G37160.1	0	AES62402	0	PO0015s06010.1	0	Solyc03g007530.2.1	0	PGSC0003DMT400023487	0	VIT_16s0050g02480.t01	0	EMT22185	0	BRADI1G48670.1	0	Sb10g004070.1	0	MLOC_76366.5	0	OS06T0158900-00	0	TRIUR3_30836-P1	0	GRMZM2G111903_P02	0	EFJ36575	0	PP1S540_4V6.1	0	EDP08676	0		NA	NaN		Mtr:"Multidrug resistance protein ABC transporter family "
9	Al_scaffold_0007_3395	0	AT5G37830.1	0	Bra028393.1-P	0	GLYMA08G07400.1	0	AES90614	0	PO0004s09010.1	0	Solyc09g010560.1.1	0	PGSC0003DMT400022804	0	VIT_08s0007g00060.t01	0	EMT28987	0	BRADI3G31390.1	0	Sb01g031300.1	0	MLOC_57018.3	0	OS01T0966000-02	0	TRIUR3_30061-P1	0	GRMZM2G045090_P01	0	EFJ05544	0	PP1S471_23V6.1	0	EDO96818	0		NA	NaN		Stu:"5-oxoprolinase"
10	fgenesh2_kg.3__252__AT3G03050.1	0	AT3G03050.1	0	Bra021377.1-P	0	GLYMA01G44281.1	0	AES89624	0	PO0019s07620.1	0	Solyc03g097050.2.1	0	PGSC0003DMT400008184	0	VIT_16s0039g02020.t01	0	EMT31463	0	BRADI1G50170.1	0	Sb10g000980.1	0	MLOC_17477.1	0	OS06T0111800-02	0	TRIUR3_15241-P1	0	GRMZM5G870176_P01	0	EFJ32798	0	PP1S310_10V6.1	0	EDP03779	1.00E-006		NA	NaN		Mtr:"Cellulose synthase-like protein "
11	fgenesh2_kg.4__3023__AT2G47800.1	0	AT2G47800.1	0	Bra018722.1-P	0	GLYMA10G02370.1	0	AES61797	0	PO0014s12500.1	0	Solyc09g075020.2.1	0	PGSC0003DMT400029582	0	VIT_07s0005g00260.t01	0	EMT32529	0	BRADI2G12727.2	0	Sb06g002080.1	0	MLOC_76562.1	0	OS01T0356400-01	0	TRIUR3_18935-P1	0	GRMZM2G142870_P01	0	EFJ27282	0	PP1S122_170V6.1	0	EDP08676	0		NA	NaN		Mtr:"ABC transporter C family protein "
12	fgenesh2_kg.7__919__AT4G32410.1	0	AT4G32410.1	0	Bra023952.1-P	0	GLYMA04G07220.1	0	AES73670	0	PO0018s01540.1	0	Solyc08g061100.2.1	0	PGSC0003DMT400053572	0	VIT_04s0008g05220.t01	0	EMT03676	0	BRADI2G34240.1	0	Sb09g005280.1	0	MLOC_64555.1	0	OS05T0176100-05	0	TRIUR3_32842-P1	0	GRMZM2G039454_P02	0	EFJ37830	0	PP1S29_241V6.1	0	EDP03779	1.00E-006		NA	NaN		Mtr:"Cellulose synthase "
13	fgenesh2_kg.6__2011__AT5G19820.1	0	AT5G19820.1	0	Bra002263.1-P	0	GLYMA08G12120.1	0	AET04209	0	PO0003s21100.1	0	Solyc01g044360.2.1	0	PGSC0003DMT400041005	0	VIT_06s0004g00500.t01	0	EMT26471	0	BRADI1G23750.1	0	Sb02g037270.1	0	MLOC_52027.1	0	OS07T0575100-00	0	TRIUR3_30495-P1	0	GRMZM2G033619_P01	0	EFJ38876	0	PP1S207_33V6.1	0	EDP03763	4.00E-106		NA	NaN		Mtr:"Ran-binding protein "
14	fgenesh2_kg.8__95__AT5G47010.1	0	AT5G47010.1	0	Bra022091.1-P	0	GLYMA01G41110.1	0	AES94382	0	PO0001s03110.1	0	Solyc08g007110.2.1	0	PGSC0003DMT400004712	0	VIT_02s0012g00480.t01	0	EMT33178	0	BRADI1G27027.1	0	Sb02g033940.1	0	MLOC_21543.1	0	OS07T0495900-01	0	TRIUR3_27276-P1	0	GRMZM2G138230_P03	0	EFJ30062	8.00E-061	PP1S44_135V6.1	0	EDP06765	0		NA	NaN		Mtr:"Regulator of nonsense transcripts-like protein "
15	fgenesh2_kg.6__604__AT5G06600.1	0	AT5G06600.1	0	Bra005900.1-P	0	GLYMA02G43930.1	0	AES99964	0	PO0010s25130.1	0	Solyc10g081610.1.1	0	PGSC0003DMT400072539	0	VIT_08s0032g00600.t01	0	EMT28208	0	BRADI4G07167.2	0	Sb08g015020.1	0	MLOC_12516.2	0	OS01T0771400-00	0	TRIUR3_29373-P1	0	GRMZM2G014805_P01	0	EFJ19227	0	PP1S42_181V6.1	0	EDO98392	1.00E-160		NA	NaN		Gma:"Ubiquitin carboxyl-terminal hydrolase "
16	Al_scaffold_0005_2332	0	AT3G54280.2	0	Bra007061.1-P	0	GLYMA12G00450.3	0	AES87826	0	PO0013s06470.3	0	Solyc08g074500.2.1	0	PGSC0003DMT400076122	0	VIT_15s0024g00350.t01	0	EMT05633	0	BRADI2G14340.1	0	Sb09g030650.1	0	MLOC_37459.1	0	OS02T0161300-01	0	TRIUR3_28141-P1	0	GRMZM2G168096_P01	0	EFJ05227	0	PP1S74_188V6.1	0	EDP05471	8.00E-083		NA	NaN		Mtr:"TATA-binding protein-associated factor "
17	fgenesh2_kg.7__11__AT4G38190.1	0	AT4G38190.1	0	Bra033554.1-P	0	GLYMA02G45560.1	0	AES60054	0	PO0009s17100.1	0	Solyc10g074620.1.1	0	PGSC0003DMT400043325	0	VIT_03s0038g04120.t01	0	EMT19566	0	BRADI3G22345.1	0	Sb07g011890.1	0	MLOC_17477.1	0	OS08T0345500-00	0	TRIUR3_15241-P1	0	GRMZM2G044269_P01	0	EFJ32798	0	PP1S310_10V6.1	0	EDP03779	9.00E-008		NA	NaN		Mtr:"Cellulose synthase D-like protein "
18	fgenesh2_kg.8__612__AT5G42390.1	0	AT5G42390.1	0	Bra027982.1-P	0	GLYMA01G44360.1	0	AES93777	0	PO0014s14670.1	0	Solyc03g118430.2.1	0	PGSC0003DMT400036982	0	VIT_18s0122g00160.t01	0	EMT31940	0	BRADI1G35670.1	0	Sb10g024620.1	0	MLOC_72733.3	0	OS06T0625400-01	0	TRIUR3_21017-P1	0	GRMZM2G073312_P01	0	EFJ12171	0	PP1S242_93V6.2	0	EDP00476	0		NA	NaN		Mtr:"Metalloendopeptidase "
19	fgenesh2_kg.6__1880__AT5G18620.2	0	AT5G18620.2	0	Bra002173.1-P	0	GLYMA13G28720.1	0	AES64230	0	PO0010s02180.3	0	Solyc01g067390.2.1	0	PGSC0003DMT400058376	0	VIT_05s0020g01780.t01	0	EMT14109	0	BRADI2G12950.1	0	Sb03g014780.1	0	MLOC_10329.3	0	OS01T0367900-01	0	TRIUR3_20056-P1	0	GRMZM2G010085_P01	0	EFJ31365	0	PP1S123_125V6.1	0	EDP05471	0		NA	NaN		Mtr:"Chromatin remodeling complex subunit "
20	fgenesh2_kg.5__1960__AT3G55410.1	0	AT3G55410.1	0	Bra003211.1-P	0	GLYMA02G10470.1	0	AES78037	0	PO0010s21610.1	0	Solyc04g011350.2.1	0	PGSC0003DMT400071319	0	VIT_13s0019g00510.t01	0	EMT26751	0	BRADI5G08235.1	0	Sb06g013940.1	0	MLOC_25246.1	0	OS04T0390000-02	0	TRIUR3_12693-P1	0	GRMZM2G142863_P02	0	EFJ20348	0	PP1S10_252V6.1	0	EDP03439	0		NA	NaN		Mtr:"Oxoglutarate dehydrogenase-like protein "
21	fgenesh2_kg.7__2498__AT4G18050.1	0	AT4G18050.1	0	Bra012621.1-P	0	GLYMA13G29380.1	0	AES64092	0	PO0001s34280.1	0	Solyc02g071350.2.1	0	PGSC0003DMT400007960	0	VIT_10s0003g02540.t01	0	EMT27767	0	BRADI2G11210.2	0	Sb03g011860.1	0	MLOC_60806.5	0	OS01T0695700-00	0	TRIUR3_10086-P1	0	GRMZM2G119894_P03	0	EFJ31150	0	PP1S391_45V6.1	0	EDP00495	0		NA	NaN		Mtr:"ABC transporter B family member "
22	fgenesh2_kg.4__981__AT2G30110.1	0	AT2G30110.1	0	Bra018338.1-P	0	GLYMA02G39495.2	0	AES98760	0	PO0009s07950.1	0	Solyc06g007320.2.1	0	PGSC0003DMT400052983	0	VIT_06s0004g07060.t01	0	EMT16594	0	BRADI4G26790.1	0	Sb05g000520.1	0	MLOC_80485.2	0	OS11T0106400-01	0	TRIUR3_30795-P1	0	GRMZM2G057441_P01	0	EFJ16009	0	PP1S74_65V6.1	0	EDP01888	0		NA	NaN		Mtr:"Ubiquitin-activating enzyme E1 "
23	fgenesh2_kg.2__1693__AT1G74260.1	0	AT1G74260.1	0	Bra015924.1-P	0	GLYMA11G34241.1	0	AES72003	0	PO0010s20790.1	0	Solyc02g076720.2.1	0	PGSC0003DMT400026513	0	VIT_13s0019g02070.t01	0	EMT04637	0	BRADI5G13190.1	0	Sb01g010140.1	0	MLOC_73858.1	0	OS05T0104650-00	0	TRIUR3_22732-P1	0	GRMZM2G000622_P01	0	EFJ17321	0	PP1S386_21V6.1	0	EDP00988	0		NA	NaN		Mtr:"Phosphoribosylformylglycinamidine synthase "
24	fgenesh1_pm.C_scaffold_8000673	0	AT5G49160.1	0	Bra039939.1-P	0	GLYMA06G18790.1	0	AES75971	0	PO0004s14140.1	0	Solyc11g030600.2.1	0	PGSC0003DMT400079464	0	VIT_07s0130g00390.t01	0	EMT23445	0	BRADI1G55287.1	0	Sb02g004680.1	0	MLOC_61904.5	0	OS07T0182900-01	0	TRIUR3_31441-P1	0	GRMZM2G333916_P01	0	EFJ35559	0	PP1S31_379V6.1	0	EDP08097	0		NA	NaN		Gma:"Cytosine-specific methyltransferase "
25	scaffold_302902.1	0	AT3G23890.2	0	Bra011071.1-P	0	GLYMA15G43170.1	0	AES69522	0	PO0009s06380.1	0	Solyc01g087500.2.1	0	PGSC0003DMT400017488	0	VIT_13s0064g00560.t01	0	EMT12025	0	BRADI3G52470.1	0	Sb04g030880.1	0	MLOC_38181.1	0	OS02T0699700-01	0	TRIUR3_12968-P1	0	GRMZM2G021270_P01	0	EFJ10815	0	PP1S109_208V6.1	0	EDO98265	0		NA	NaN		Gma:"DNA topoisomerase 2 "
26	fgenesh2_kg.8__2850__AT5G65930.2	0	AT5G65930.2	0	Bra037195.1-P	0	GLYMA01G35950.1	0	AES95405	0	PO0011s14970.1	0	Solyc02g068340.2.1	0	PGSC0003DMT400024387	0	VIT_04s0044g02020.t01	0	EMT10804	3.00E-086	BRADI5G25390.1	0	Sb06g032060.1	0	MLOC_9892.1	0	OS04T0666900-01	0	TRIUR3_11251-P1	0	GRMZM2G423861_P01	0	EFJ06058	0	PP1S83_25V6.1	0	EDO99686	0		NA	0.662521		Mtr:"Kinesin-like calmodulin binding protein "
27	fgenesh2_kg.1__596__AT5G25230.1	0	AT1G06220.2	0	Bra030642.1-P	0	GLYMA13G23420.2	0	AES91704	0	PO0006s20500.1	0	Solyc07g007210.2.1	0	PGSC0003DMT400078978	0	VIT_11s0118g00720.t01	0	EMT00518	0	BRADI1G36340.1	0	Sb10g023820.1	0	MLOC_49701.1	0	OS06T0608300-01	0	TRIUR3_23223-P1	0	GRMZM2G316232_P01	0	EFJ13644	0	PP1S214_36V6.1	0	EDO98519	0		NA	NaN		Mtr:"116 kDa U5 small nuclear ribonucleoprotein component "
28	fgenesh2_kg.1__1014__AT1G09620.1	0	AT1G09620.1	0	Bra031675.1-P	0	GLYMA01G41660.1	0	AES77258	0	PO0004s23530.1	0	Solyc02g065300.1.1	0	PGSC0003DMT400026761	0	VIT_12s0035g01160.t01	0	EMT27122	0	BRADI2G08390.1	0	Sb01g038510.1	0	MLOC_66670.2	0	OS09T0503400-01	0	TRIUR3_32506-P1	0	GRMZM2G071333_P01	0	EFJ13764	0	PP1S38_176V6.1	0	EDO97327	5.00E-132		NA	NaN		Mtr:"Leucyl-tRNA synthetase "
29	fgenesh2_kg.1__748__AT1G07810.1	0	AT1G07670.1	0	Bra031593.1-P	0	GLYMA19G35960.1	0	AES81743	0	PO0001s23990.1	0	Solyc11g072880.1.1	0	PGSC0003DMT400040184	0	VIT_06s0004g03900.t01	0	EMT33075	0	BRADI1G66150.1	0	Sb01g038990.1	0	MLOC_56713.2	0	OS03T0281600-01	0	TRIUR3_05946-P1	0	GRMZM2G162426_P01	0	EFJ29960	0	PP1S248_28V6.1	0	EDP06981	0		NA	NaN		Mtr:"Endoplasmic reticulum-type calcium-transporting ATPase "
30	fgenesh2_kg.6__3609__AT4G00900.1	0	AT4G00900.1	0	Bra037404.1-P	0	GLYMA07G05890.3	0	AET02004	0	PO0014s09740.1	0	Solyc01g096190.2.1	0	PGSC0003DMT400000352	0	VIT_15s0046g00040.t01	0	EMT33075	0	BRADI1G66150.1	0	Sb01g038990.1	0	MLOC_56713.2	0	OS03T0281600-01	0	TRIUR3_05946-P1	0	GRMZM2G162426_P01	0	EFJ24210	0	PP1S78_99V6.2	0	EDP06981	0		NA	NaN		Mtr:"Calcium-transporting ATPase, endoplasmic reticulum-type "
31	fgenesh2_kg.3__2887__AT2G05710.1	0	AT2G05710.1	0	Bra019845.1-P	0	GLYMA13G38480.1	0	AES88126	0	PO0014s15170.1	0	Solyc07g052350.2.1	0	PGSC0003DMT400074489	0	VIT_19s0090g00460.t01	0	EMT33022	0	BRADI3G15050.1	0	Sb07g005390.1	0	MLOC_65580.3	0	OS03T0136900-01	0	TRIUR3_04030-P1	0	GRMZM2G171707_P01	0	EFJ18205	0	PP1S253_16V6.1	0	EDP09440	1.00E-064		NA	NaN		Mtr:"Aconitate hydratase "
32	scaffold_100210.1	0	AT1G02730.1	0	Bra033344.1-P	0	GLYMA03G37550.1	0	AES89624	0	PO0014s12000.1	0	Solyc09g075550.2.1	0	PGSC0003DMT400081337	0	VIT_07s0005g01030.t01	0	EMT24879	0	BRADI4G05027.1	0	Sb08g017750.1	0	MLOC_17477.1	0	OS12T0555600-01	0	TRIUR3_15241-P1	0	GRMZM2G015886_P01	0	EFJ32798	0	PP1S310_10V6.1	0	EDP03779	7.00E-007		NA	NaN		Mtr:"Cellulose synthase-like protein "
33	scaffold_701512.1	0	AT4G27640.1	0	Bra019039.1-P	0	GLYMA08G19960.1	0	AES63260	0	PO0010s17690.1	0	Solyc01g104070.2.1	0	PGSC0003DMT400061083	0	VIT_12s0034g02160.t01	0	EMT12518	0	BRADI1G67430.1	0	Sb01g040400.1	0	MLOC_639.2	0	OS03T0261900-02	3.00E-139	TRIUR3_10375-P1	0	GRMZM2G408305_P03	0	EFJ33602	0	PP1S143_122V6.1	0	EDP03763	7.00E-026		NA	0.662521		Mtr:"Importin-4 "
34	fgenesh1_pm.C_scaffold_5001075	0	AT3G49500.1	0	Bra029957.1-P	0	GLYMA06G07251.2	0	AES73660	0	PO0018s01670.1	0	Solyc04g014870.2.1	0	PGSC0003DMT400060673	0	VIT_04s0008g05430.t01	0	EMT27130	0	BRADI1G55350.1	0	Sb03g022880.1	0	MLOC_51409.1	0	OS01T0527600-01	7.00E-173	TRIUR3_00085-P1	0	GRMZM2G347931_P01	0	EFJ23699	0	PP1S495_5V6.1	0	NA	NA		NA	0.662521		Mtr:"Rna-dependent RNA polymerase "
35	fgenesh2_kg.6__1989__AT5G19610.1	0	AT5G19610.1	0	Bra002249.1-P	0	GLYMA09G32140.1	0	AES76730	0	PO0018s06100.1	0	Solyc03g070470.1.1	0	PGSC0003DMT400019795	0	VIT_11s0016g04100.t01	0	EMT14408	0	BRADI2G48310.1	0	Sb08g015320.1	0	MLOC_58480.1	0	OS03T0666100-00	0	TRIUR3_14161-P1	0	GRMZM2G004946_P01	0	EFJ24493	0	PP1S12_339V6.1	0	EDO98460	2.00E-089		NA	NaN		Mtr:"Pattern formation protein EMB30 "
36	fgenesh2_kg.3__889__AT3G08850.1	0	AT3G08850.1	0	Bra029726.1-P	0	GLYMA09G41510.1	0	AES79768	0	PO0006s10720.1	0	Solyc09g014780.2.1	0	PGSC0003DMT400043895	0	VIT_08s0058g00890.t01	0	EMT31722	0	BRADI4G44667.2	0	Sb08g000910.1	0	MLOC_43149.2	0	OS12T0110000-00	0	TRIUR3_20031-P1	2.00E-008	GRMZM2G048067_P01	0	EFJ28980	0	PP1S199_73V6.2	0	EDO97620	2.00E-122		NA	0.662521		Mtr:"Regulatory-associated protein of mTOR "
37	fgenesh2_kg.7__288__AT4G37640.1	0	AT4G37640.1	0	Bra017841.1-P	0	GLYMA01G40130.1	0	AES94546	0	PO0007s09790.1	0	Solyc02g092450.2.1	0	PGSC0003DMT400033890	0	VIT_07s0129g00180.t01	0	EMT12463	0	BRADI1G70920.1	0	Sb07g028160.1	0	MLOC_52579.1	0	OS03T0203700-02	0	TRIUR3_19239-P1	0	GRMZM2G006977_P01	0	EFJ37088	0	PP1S37_351V6.1	0	EDP05262	0		NA	NaN		Mtr:"Calcium-transporting ATPase 2, plasma membrane-type "
38	fgenesh2_kg.4__1622__AT2G35920.1	0	AT2G35920.1	0	Bra023043.1-P	0	GLYMA10G10180.1	0	AES60574	0	PO0016s06940.1	0	Solyc01g006970.2.1	0	PGSC0003DMT400055058	0	VIT_08s0032g01230.t01	0	EMT06239	0	BRADI3G28477.1	0	Sb03g008040.1	0	MLOC_69406.2	0	OS10T0471350-01	0	TRIUR3_08326-P1	0	GRMZM2G399212_P01	0	EFJ10915	0	PP1S36_206V6.1	0	EDP09513	6.00E-088		NA	NaN		Mtr:"ATP-dependent RNA helicase Dhx29 "
39	fgenesh2_kg.3__3537__AT2G18960.1	0	AT2G18960.1	0	Bra038835.1-P	0	GLYMA15G17530.1	0	AES92277	0	PO0018s09750.1	0	Solyc07g017780.2.1	0	PGSC0003DMT400010497	0	VIT_11s0052g00620.t01	0	EMT26270	0	BRADI5G24690.1	0	Sb06g031240.1	0	MLOC_75846.4	0	OS04T0656100-01	0	TRIUR3_31905-P1	0	GRMZM2G006894_P02	0	EFJ37569	0	PP1S133_22V6.1	0	EDP08073	0		NA	NaN		Mtr:"Plasma membrane H+-ATPase "
40	fgenesh2_kg.3__2131__AT3G19170.1	0	AT3G19170.1	0	Bra001738.1-P	0	GLYMA01G45650.2	0	AES83158	0	PO0004s14960.1	0	Solyc01g108600.2.1	0	PGSC0003DMT400066393	0	VIT_03s0063g00680.t01	0	EMT26044	0	BRADI3G58166.1	0	Sb04g033980.1	0	MLOC_36416.1	0	OS02T0761400-01	8.00E-052	TRIUR3_26138-P1	0	GRMZM2G101271_P01	0	EFJ19511	0	PP1S72_282V6.1	0	EDP09697	3.00E-051		NA	0.662521		Mtr:"Presequence protease "
41	scaffold_302132.1	0	AT3G23780.2	0	Bra022279.1-P	0	GLYMA06G06480.1	0	AES73546	0	PO0018s02540.1	0	Solyc03g110880.2.1	0	PGSC0003DMT400079335	0	VIT_04s0008g06580.t01	0	EMT10124	0	BRADI2G05777.1	0	Sb01g042100.1	0	MLOC_38587.1	0	OS04T0641000-01	0	TRIUR3_33930-P1	0	GRMZM2G427031_P01	0	EFJ26753	0	PP1S13_317V6.1	0	EDP06809	1.00E-171		NA	NaN		Gma:"DNA-directed RNA polymerase "
42	fgenesh2_kg.1__4311__AT1G52360.1	0	AT1G52360.2	0	Bra030388.1-P	0	GLYMA15G01680.3	0	AES86379	0	PO0001s17940.1	0	Solyc06g066730.2.1	0	PGSC0003DMT400073669	0	VIT_09s0002g04810.t01	0	EMT13089	0	BRADI3G07926.4	0	Sb04g007340.1	0	MLOC_11201.4	0	OS06T0143900-01	0	TRIUR3_16961-P1	0	GRMZM2G124886_P04	0	EFJ36319	0	PP1S243_63V6.1	0	EDO96917	0		NA	NaN		Mtr:"Coatomer subunit beta'-1 "
43	fgenesh2_kg.4__1269__AT2G32730.1	0	AT2G32730.1	0	Bra005560.1-P	0	GLYMA08G05350.1	0	AET05487	0	PO0001s32150.1	0	Solyc09g091750.2.1	0	PGSC0003DMT400076219	0	VIT_10s0042g00800.t01	0	EMT29618	0	BRADI5G21080.1	0	Sb06g027940.1	0	MLOC_16279.1	0	OS08T0224700-01	0	TRIUR3_17366-P1	0	GRMZM2G156145_P01	0	EFJ33304	0	PP1S114_55V6.1	0	EDP00428	0		NA	NaN		Mtr:"26S proteasome non-ATPase regulatory subunit "
44	fgenesh2_kg.3__2832__AT2G05170.1	0	AT2G05170.1	0	Bra015160.1-P	0	GLYMA07G13120.1	0	AES59444	0	PO0014s16330.1	0	Solyc06g065170.2.1	0	PGSC0003DMT400067064	0	VIT_12s0057g00590.t01	0	EMT32034	0	BRADI5G07790.1	0	Sb06g011800.1	0	MLOC_59818.1	0	OS04T0382700-01	0	TRIUR3_33706-P1	0	AC231747.1_FGP001	0	EFJ07528	0	PP1S88_37V6.1	0	EDO97161	1.00E-051		NA	NaN		Mtr:"Vacuolar protein sorting-associated protein-like protein "
45	fgenesh2_kg.7__650__AT4G34450.1	0	AT4G34450.1	0	Bra011535.1-P	0	GLYMA11G12610.1	0	AES74160	0	PO0009s11800.1	0	Solyc01g109540.2.1	0	PGSC0003DMT400001869	0	VIT_03s0063g02450.t01	0	EMT05643	0	BRADI1G54510.1	0	Sb02g005920.1	0	MLOC_19195.2	0	OS07T0201100-01	0	TRIUR3_29457-P1	0	GRMZM2G036034_P01	0	EFJ08461	0	PP1S276_96V6.1	0	EDP04926	0		NA	NaN		Gma:"Coatomer subunit gamma "
46	fgenesh2_kg.3__2830__AT2G05120.1	0	AT2G05120.1	0	Bra013182.1-P	0	GLYMA02G47530.1	0	AET00905	0	PO0002s22230.1	0	Solyc07g047860.2.1	0	PGSC0003DMT400015741	0	VIT_12s0057g00610.t01	0	EMT09584	0	BRADI1G69360.1	0	Sb01g042300.1	0	MLOC_69036.1	0	OS03T0225500-01	0	NA	NA	GRMZM2G058374_P01	0	EFJ33138	0	PP1S132_172V6.1	0	NA	NA		NA	NaN		Mtr:"Nucleoporin "
47	fgenesh2_kg.3__2124__AT3G19050.1	0	AT3G19050.1	0	Bra022381.1-P	0	GLYMA02G15340.1	0	AES90238	0	PO0004s15300.1	0	Solyc01g108670.2.1	0	PGSC0003DMT400066657	0	VIT_03s0063g01120.t01	0	EMT33714	0	BRADI4G03050.1	0	Sb01g007970.1	2.00E-155	MLOC_75843.3	0	OS12T0590500-00	0	TRIUR3_24398-P1	0	GRMZM2G300709_P01	0	EFJ08701	0	PP1S54_20V6.1	0	EDP06225	5.00E-097		NA	0.662521		Mtr:"Kinesin-like protein KIF15 "
48	scaffold_601601.1	0	AT5G15700.1	0	Bra023533.1-P	0	GLYMA08G28111.1	0	AET03189	0	PO0017s14590.1	0	Solyc05g010660.2.1	0	PGSC0003DMT400003501	0	VIT_14s0083g00790.t01	0	EMT11393	0	BRADI4G08880.1	0	Sb02g039520.1	0	MLOC_60620.1	0	OS09T0246200-01	0	TRIUR3_29385-P1	0	GRMZM2G381395_P01	0	EFJ20792	0	PP1S256_41V6.1	0	EDP06609	2.00E-082		NA	NaN		Gma:"DNA-directed RNA polymerase "
49	scaffold_100928.1	0	AT1G09010.1	0	Bra018587.1-P	0	GLYMA10G29550.1	0	AES61359	0	PO0013s02210.1	0	Solyc01g099090.2.1	0	PGSC0003DMT400063638	0	VIT_14s0128g00710.t01	0	EMT21935	0	BRADI2G26600.1	0	Sb09g019350.1	0	MLOC_58956.3	0	OS05T0391500-01	0	NA	NA	GRMZM2G308707_P01	0	EFJ15573	0	PP1S114_165V6.1	0	NA	NA		NA	NaN		Mtr:"Mannosylglycoprotein endo-beta-mannosidase "
50	scaffold_702990.1	0	AT4G15530.6	0	Bra039540.1-P	0	GLYMA17G02371.1	0	AES91735	0	PO0010s02860.1	0	Solyc01g080460.2.1	0	PGSC0003DMT400081758	0	VIT_05s0020g02310.t01	0	EMT22829	0	BRADI2G25745.1	0	Sb09g019930.1	0	MLOC_2531.2	0	OS05T0405000-01	0	TRIUR3_24517-P1	0	GRMZM2G097457_P01	0	EFJ33526	0	PP1S23_50V6.1	0	EDP03507	0		NA	NaN		Mtr:"Pyruvate orthophosphate dikinase "
51	fgenesh2_kg.6__3103__AT4G11380.1	0	AT4G23460.1	0	Bra035228.1-P	0	GLYMA12G02440.1	0	AES89505	0	PO0003s13040.1	0	Solyc08g081320.2.1	0	PGSC0003DMT400031784	0	VIT_02s0025g00100.t01	0	EMT21366	0	BRADI1G62210.1	0	Sb0598s002020.1	0	MLOC_15738.2	0	OS03T0355600-01	0	TRIUR3_30956-P1	0	GRMZM2G095124_P01	0	EFJ11948	0	PP1S338_11V6.1	0	EDO97907	1.00E-079		NA	NaN		Mtr:"AP-2 complex subunit beta "
52	fgenesh2_kg.1__1086__AT1G10170.1	0	AT1G10170.1	0	Bra019958.1-P	0	GLYMA07G11834.1	0	AES76092	0	PO0012s04070.1	0	Solyc03g118420.2.1	0	PGSC0003DMT400036774	0	VIT_17s0000g01920.t01	0	EMT09587	0	BRADI1G44270.1	0	Sb04g038100.1	0	MLOC_1236.4	0	OS06T0252300-01	0	TRIUR3_19801-P1	0	GRMZM2G087787_P01	0	EFJ30248	0	PP1S215_60V6.1	0	EDP06066	7.00E-070		NA	NaN		Mtr:"Transcriptional repressor NF-X1-like protein "
53	scaffold_800519.1	0	AT1G33390.1	0	Bra032998.1-P	0	GLYMA01G34350.3	0	AES87272	0	PO0002s20250.1	0	Solyc01g095710.2.1	0	PGSC0003DMT400000297	0	VIT_07s0005g00860.t01	0	EMT08593	0	BRADI3G59870.1	0	Sb04g028590.1	0	MLOC_60452.4	0	OS02T0736600-01	0	TRIUR3_13916-P1	0	GRMZM2G357923_P01	0	EFJ38399	7.00E-166	PP1S312_57V6.1	0	EDP04089	9.00E-084		NA	NaN		Mtr:"Pre-mRNA-splicing factor ATP-dependent RNA helicase PRP16 "
54	scaffold_104075.1	0	AT1G37130.1	0	Bra008333.1-P	0	GLYMA13G02510.1	0	AES97778	0	PO0005s16180.1	0	Solyc11g013810.1.1	0	PGSC0003DMT400077648	0	VIT_18s0001g03910.t01	0	EMT09604	0	BRADI3G37940.1	0	Sb07g022750.1	0	MLOC_60358.1	0	OS08T0468100-01	0	TRIUR3_13249-P1	0	GRMZM2G568636_P01	0	EFJ14822	0	PP1S58_249V6.1	0	EDP00805	0		NA	NaN		Gma:"Nitrate reductase "
55	fgenesh1_pm.C_scaffold_4002114	0	AT2G43900.1	0	Bra000333.1-P	0	GLYMA07G40360.1	0	AES77155	0	PO0017s03970.1	0	Solyc08g014580.2.1	0	PGSC0003DMT400064953	0	VIT_05s0094g01330.t01	0	EMT11642	0	BRADI4G34270.1	0	Sb07g026650.1	0	MLOC_53232.1	0	OS08T0524100-01	0	TRIUR3_30992-P1	0	GRMZM2G422045_P01	0	EFJ27510	0	PP1S242_73V6.1	0	EDP03619	4.00E-074		NA	NaN		Mtr:"Type I inositol-1,4,5-trisphosphate 5-phosphatase "
56	fgenesh1_pm.C_scaffold_1003335	0	AT1G52150.2	0	Bra018948.1-P	0	GLYMA08G21610.1	0	AES67941	0	PO0001s18930.1	0	Solyc03g120910.2.1	0	PGSC0003DMT400006735	0	VIT_09s0002g03740.t01	0	EMT22839	0	BRADI1G13910.1	0	Sb01g013710.1	0	MLOC_58644.1	0	OS03T0640800-01	0	TRIUR3_26547-P1	0	AC187157.4_FGP005	0	EFJ29546	0	PP1S15_11V6.1	0	NA	NA		NA	NaN		Mtr:"Class III HD-Zip protein CNA1; Homeobox-leucine zipper protein ATHB-15 "
57	fgenesh2_kg.3__730__AT3G07100.1	0	AT3G07100.1	0	Bra040361.1-P	0	GLYMA19G41400.4	0	AES82378	0	PO0008s04950.1	0	Solyc02g082220.2.1	0	PGSC0003DMT400035474	0	VIT_19s0014g01900.t01	0	EMT30113	0	BRADI5G01280.1	0	Sb06g001240.1	0	MLOC_17932.1	0	OS04T0129500-01	0	TRIUR3_00568-P1	0	GRMZM2G081745_P01	0	EFJ09292	0	PP1S570_1V6.1	0	EDP06949	0		NA	NaN		Mtr:"Protein transport protein Sec24-like protein "
58	fgenesh1_pm.C_scaffold_7001059	0	AT4G28650.1	0	Bra011046.1-P	0	GLYMA10G04620.1	0	AES61239	0	PO0019s03830.1	0	Solyc09g064520.2.1	0	PGSC0003DMT400022119	0	VIT_07s0005g04390.t01	0	EMT20446	0	BRADI1G75430.1	0	Sb04g000920.1	0	MLOC_54417.2	0	OS02T0111800-02	0	TRIUR3_29720-P1	0	GRMZM2G168603_P01	0	EFJ25235	0	PP1S5_68V6.1	0	EDO99369	2.00E-052		NA	NaN		Mtr:"Receptor-like protein kinase "
59	scaffold_803083.1	0	AT5G63840.1	0	Bra024240.1-P	0	GLYMA04G38630.1	0	AES72925	0	PO0007s04720.1	0	Solyc04g049070.2.1	0	PGSC0003DMT400013692	0	VIT_16s0039g01030.t01	0	EMT11799	0	BRADI1G69780.1	0	Sb01g042750.1	0	MLOC_36871.3	0	OS03T0216600-01	0	TRIUR3_10333-P1	0	GRMZM2G163129_P01	0	EFJ31082	0	PP1S109_267V6.2	0	EDP04532	0		NA	NaN		Mtr:"Neutral alpha-glucosidase AB "
60	fgenesh2_kg.2__275__AT1G61850.1	0	AT1G61850.2	0	Bra027074.1-P	0	GLYMA07G38890.1	0	AES92602	0	PO0021s01080.1	0	Solyc02g080340.2.1	0	PGSC0003DMT400005303	0	VIT_10s0116g00830.t01	0	EMT17769	3.00E-011	BRADI1G26060.1	0	Sb02g034920.1	0	MLOC_12688.4	0	OS07T0520900-02	0	TRIUR3_10982-P1	0	GRMZM2G451672_P03	0	EFJ31555	0	PP1S69_157V6.1	0	EDP06513	5.00E-146		NA	0.662521		Mtr:"Calcium-independent phospholipase A2-gamma "
61	fgenesh2_kg.3__3589__AT2G20580.1	0	AT2G20580.1	0	Bra024200.1-P	0	GLYMA06G44340.1	0	AES89702	0	PO0017s04660.1	0	Solyc07g053650.2.1	0	PGSC0003DMT400024306	0	VIT_12s0028g03130.t01	0	EMT17493	0	BRADI3G03720.1	0	Sb04g003410.1	0	MLOC_11882.1	0	OS02T0146700-02	0	TRIUR3_34745-P1	0	GRMZM2G155384_P02	0	EFJ14427	0	PP1S414_22V6.1	0	EDP01117	0		NA	NaN		Mtr:"26S proteasome non-ATPase regulatory subunit "
62	fgenesh2_kg.1__614__AT1G06410.1	0	AT1G06410.1	0	Bra030651.1-P	0	GLYMA12G15500.1	0	AES89804	0	PO0004s06000.1	0	Solyc02g072150.2.1	0	PGSC0003DMT400073263	0	VIT_12s0028g01670.t01	0	EMT15117	0	BRADI2G49870.1	0	Sb03g034640.1	0	MLOC_81502.2	0	OS01T0749400-02	0	TRIUR3_34556-P1	0	GRMZM2G118462_P01	0	EFJ35313	0	PP1S81_200V6.1	0	EDO99651	0		NA	NaN		Mtr:"Trehalose synthase-like protein "
63	scaffold_102583.1	0	AT1G22770.1	0	Bra024536.1-P	0	GLYMA10G36600.3	0	AES62297	0	PO0005s21870.1	0	Solyc04g071990.2.1	0	PGSC0003DMT400048370	0	VIT_18s0157g00020.t01	0	EMT06342	0	BRADI2G05226.1	0	Sb03g003650.1	0	MLOC_18291.1	0	OS01T0182600-03	0	TRIUR3_30834-P1	0	GRMZM2G107101_P06	0	EFJ38770	0	NA	NA	NA	NA		NA	NaN		Mtr:"Protein GIGANTEA "
64	fgenesh2_kg.2__1261__AT1G70070.1	0	AT1G70070.1	0	Bra016240.1-P	0	GLYMA01G04476.1	0	AES96395	0	PO0010s04800.1	0	Solyc05g006530.2.1	0	PGSC0003DMT400058295	0	VIT_01s0026g01000.t01	0	EMT30734	0	BRADI3G59790.1	0	Sb04g028500.1	0	MLOC_56552.1	0	OS02T0739000-01	0	TRIUR3_12945-P1	0	GRMZM2G024882_P01	2.00E-080	EFJ30887	0	PP1S201_62V6.1	0	EDP09296	5.00E-124		NA	0.662521		Mtr:"ATP-dependent RNA helicase DOB1 "
65	scaffold_500286.1	0	AT2G03140.2	0	Bra008599.1-P	0	GLYMA17G05080.1	0	AES92147	0	PO0006s13910.1	0	Solyc07g042500.2.1	0	PGSC0003DMT400035327	0	VIT_11s0016g00490.t01	0	EMT19905	0	BRADI4G31060.1	0	Sb02g025575.1	0	MLOC_43403.2	0	OS09T0436800-01	1.00E-110	TRIUR3_12451-P1	5.00E-156	GRMZM2G446625_P03	0	EFJ08361	5.00E-081	PP1S3_182V6.1	0	EDO99559	2.00E-037		NA	0.416075		Stu:"CAAX amino terminal protease family protein"
66	scaffold_101731.1	0	AT1G15440.1	0	Bra026129.1-P	0	GLYMA15G22450.2	0	AES80059	0	PO0001s17340.1	0	Solyc03g120080.2.1	0	PGSC0003DMT400014539	0	VIT_09s0002g06030.t01	0	EMT09065	5.00E-022	BRADI2G19560.1	0	Sb09g025880.1	0	MLOC_48709.1	0	OS05T0519500-02	0	TRIUR3_12607-P1	0	GRMZM2G060817_P02	0	EFJ34955	0	PP1S87_39V6.1	0	EDP08366	0		NA	0.662521		Mtr:"Periodic tryptophan protein-associated region; WD40-like; Periodic tryptophan protein-like protein "
67	fgenesh2_kg.5__2232__AT3G57880.1	0	AT3G57880.1	0	Bra003302.1-P	0	GLYMA03G29840.5	0	AES81439	0	PO0016s04960.4	0	Solyc10g080430.1.1	0	PGSC0003DMT400060862	0	VIT_08s0007g06170.t01	0	EMT11702	0	BRADI1G35960.1	0	Sb10g024200.1	0	MLOC_64185.1	0	OS05T0370600-01	0	TRIUR3_26985-P1	0	GRMZM2G108149_P02	0	EFJ10173	0	PP1S69_195V6.1	0	EDO98828	4.00E-020		NA	NaN		Mtr:"Anthranilate phosphoribosyltransferase-like protein; C2 "
68	scaffold_202628.1	0	AT1G76810.1	0	Bra008279.1-P	0	GLYMA20G30590.1	0	AES62375	0	PO0012s03630.1	0	Solyc06g054400.2.1	0	PGSC0003DMT400079119	0	VIT_18s0076g00310.t01	0	EMT17747	0	BRADI4G43530.3	0	Sb09g030590.1	0	MLOC_3539.1	0	OS05T0592600-01	0	TRIUR3_34463-P1	0	GRMZM2G023418_P01	0	EFJ34339	0	PP1S247_51V6.1	0	EDP06838	0		NA	NaN		Mtr:"Eukaryotic translation initiation factor 5B "
69	scaffold_600738.1	0	AT5G07350.1	0	Bra005933.1-P	0	GLYMA06G17050.6	0	AES72981	0	PO0015s12080.1	0	Solyc03g118020.2.1	0	PGSC0003DMT400036907	0	VIT_00s0283g00020.t01	0	EMT28430	0	BRADI1G12050.1	0	Sb04g021280.1	0	MLOC_36424.2	0	OS02T0523500-01	0	TRIUR3_26718-P1	0	AC207890.3_FGP002	0	EFJ17443	0	PP1S246_119V6.1	0	EDP00303	2.00E-119		NA	NaN		Mtr:"Nuclease domain-containing protein "
70	fgenesh2_kg.4__2296__AT2G41560.1	0	AT2G41560.1	0	Bra016926.1-P	0	GLYMA03G29010.1	0	AES88043	0	PO0006s04510.1	0	Solyc04g016260.2.1	0	PGSC0003DMT400033064	0	VIT_08s0007g08960.t01	0	EMT08801	0	BRADI4G43300.1	0	Sb08g001260.1	0	MLOC_7046.1	0	OS12T0136900-00	0	TRIUR3_15849-P1	0	GRMZM2G357620_P01	0	EFJ37088	0	PP1S37_351V6.1	0	EDP05262	0		NA	NaN		Mtr:"Calcium-transporting ATPase 4, plasma membrane-type "
71	fgenesh2_kg.1__2882__AT1G27320.1	0	AT1G27320.1	0	Bra030037.1-P	0	GLYMA08G11060.5	0	AES72013	0	PO0003s16950.3	0	Solyc05g015610.2.1	0	PGSC0003DMT400075775	0	VIT_01s0010g03780.t01	0	EMT25502	0	BRADI2G59127.1	0	Sb03g044230.2	0	MLOC_44452.2	0	OS03T0717700-01	0	TRIUR3_25627-P1	0	GRMZM2G423456_P02	0	EFJ31147	0	PP1S50_141V6.1	0	EDP06651	7.00E-038		NA	NaN		Mtr:"Histidine kinase "
72	fgenesh2_kg.1__4730__AT1G55020.1	0	AT1G55020.1	0	Bra021322.1-P	0	GLYMA03G39730.1	0	AES61371	0	PO0005s03560.1	0	Solyc08g029000.2.1	0	PGSC0003DMT400028158	0	VIT_14s0128g00780.t01	0	EMT18292	0	BRADI1G11670.1	0	Sb01g011050.1	0	MLOC_55029.1	0	OS03T0700700-01	0	TRIUR3_04177-P1	0	GRMZM2G109130_P01	0	EFJ33748	0	PP1S21_407V6.1	0	EDP05328	4.00E-099		NA	NaN		Gma:"Lipoxygenase "
73	scaffold_100286.1	0	AT1G03370.1	0	Bra024912.1-P	0	GLYMA09G01830.1	0	AES64583	0	PO0016s00550.1	0	Solyc04g015160.2.1	0	PGSC0003DMT400050834	0	VIT_00s0194g00100.t01	0	EMT08962	0	BRADI1G43230.1	0	Sb10g010850.1	0	MLOC_48422.3	0	OS06T0297800-01	0	TRIUR3_03044-P1	0	GRMZM2G005195_P02	0	EFJ15178	0	PP1S288_2V6.1	0	EDP09649	4.00E-010		NA	NaN		Mtr:"Synaptotagmin-1 "
74	scaffold_101753.1	0	AT1G15690.1	0	Bra035179.1-P	0	GLYMA07G03220.1	0	AES91660	0	PO0025s00560.1	0	Solyc06g068240.2.1	0	PGSC0003DMT400036847	0	VIT_09s0002g07880.t01	0	EMT29715	0	BRADI1G47767.1	0	Sb04g005710.1	0	MLOC_6480.2	0	OS06T0644200-01	0	TRIUR3_01879-P1	0	GRMZM2G069095_P01	0	EFJ37994	0	PP1S445_15V6.1	0	EDP02266	0		NA	NaN		Mtr:"Vacuolar proton-inorganic pyrophosphatase; Vacuolar-type H-pyrophosphatase "
75	scaffold_201700.1	0	AT1G68560.1	0	Bra035407.1-P	0	GLYMA01G20460.1	0	AES97663	0	PO0008s11890.1	0	Solyc05g009470.2.1	0	PGSC0003DMT400037696	0	VIT_01s0011g03450.t01	0	EMT19701	0	BRADI2G02070.1	0	Sb03g007230.1	0	MLOC_2050.1	0	OS01T0130400-01	0	TRIUR3_19569-P1	0	GRMZM2G009282_P01	0	EFJ10614	0	PP1S25_97V6.1	0	EDP03143	2.00E-134		NA	NaN		Mtr:"Alpha-D-xylosidase "
76	fgenesh2_kg.2__2342__AT1G80410.1	0	AT1G80410.2	0	Bra008474.1-P	0	GLYMA15G01580.1	0	AES68048	0	PO0001s17830.1	0	Solyc06g066790.2.1	0	PGSC0003DMT400006808	0	VIT_09s0002g05110.t01	0	EMT02816	0	BRADI2G43650.1	0	Sb03g027980.1	0	MLOC_55760.6	0	OS01T0617500-01	0	TRIUR3_30791-P1	0	GRMZM2G047093_P01	0	EFJ36800	0	PP1S201_47V6.1	0	EDO99649	5.00E-025		NA	NaN		Mtr:"NMDA receptor-regulated protein "
77	fgenesh2_kg.3__1291__AT3G12280.1	0	AT3G12280.2	0	Bra034764.1-P	0	GLYMA15G36890.1	0	AET02437	0	PO0001s06870.1	0	Solyc09g091280.2.1	0	PGSC0003DMT400030280	0	VIT_04s0008g02780.t01	0	EMT06229	0	BRADI3G41630.2	0	Sb07g025760.1	0	MLOC_55341.3	0	OS08T0538700-02	0	TRIUR3_34053-P1	0	GRMZM2G033828_P01	0	EFJ14780	0	PP1S90_238V6.1	0	EDP08606	2.00E-055		NA	NaN		Mtr:"Retinoblastoma-related protein "
78	fgenesh2_kg.5__93__AT2G01830.2	0	AT2G01830.2	0	Bra024849.1-P	0	GLYMA05G34310.3	0	AET05490	0	PO0010s11350.1	0	Solyc04g008110.2.1	0	PGSC0003DMT400075775	0	VIT_01s0011g06190.t01	0	EMT20094	0	BRADI1G10660.1	0	Sb01g010070.1	0	MLOC_10709.2	0	OS03T0717700-01	0	TRIUR3_25627-P1	0	GRMZM2G155767_P01	0	EFJ11984	0	PP1S50_141V6.1	0	EDP06651	8.00E-039		NA	NaN		Mtr:"Histidine kinase "
79	fgenesh2_kg.3__1730__AT3G15730.1	0	AT3G15730.1	0	Bra027209.1-P	0	GLYMA08G22600.1	0	AES68145	0	PO0001s19360.1	0	Solyc06g068090.2.1	0	PGSC0003DMT400073469	0	VIT_09s0002g06760.t01	0	EMT03624	0	BRADI2G04480.1	0	Sb03g004390.2	0	MLOC_56293.3	0	OS01T0172400-03	0	TRIUR3_09822-P1	0	GRMZM2G061969_P01	0	EFJ06378	0	PP1S58_143V6.1	0	NA	NA		NA	NaN		Gma:"Phospholipase D "
80	scaffold_501320.1	0	AT5G22760.1	0	Bra037601.1-P	0	GLYMA11G19530.2	0	AES88498	0	PO0009s15240.1	0	Solyc06g074640.1.1	0	PGSC0003DMT400018346	0	VIT_06s0061g01180.t01	0	EMT19974	0	BRADI4G26627.1	0	Sb05g002930.1	0	MLOC_54689.3	0	OS11T0148700-01	0	TRIUR3_17115-P1	0	GRMZM2G314661_P01	0	EFJ28659	4.00E-178	PP1S311_65V6.1	3.00E-122	EDP07191	3.00E-011		NA	NaN		Stu:"DNA binding protein"
81	fgenesh2_kg.4__125__AT2G22010.1	0	AT2G22010.1	0	Bra031225.1-P	0	GLYMA04G39780.3	0	AES72725	0	PO0007s06510.1	0	Solyc04g054140.2.1	0	PGSC0003DMT400033711	0	VIT_07s0031g01490.t01	0	NA	NA	BRADI3G45820.2	4.00E-006	Sb02g039990.1	0	NA	NA	OS07T0626900-01	9.00E-097	NA	NA	GRMZM2G310283_P01	0	EFJ08108	0	PP1S28_346V6.1	0	EDP00636	3.00E-059		NA	0.270289		Mtr:"RING finger and SPRY domain-containing protein "
82	fgenesh2_kg.1__1901__AT1G17420.1	0	AT1G17420.1	0	Bra030988.1-P	0	GLYMA07G04480.1	0	AET01784	0	PO0001s16780.1	0	Solyc03g122340.2.1	0	PGSC0003DMT400058933	0	VIT_09s0002g01080.t01	0	EMT05915	0	BRADI1G72690.1	0	Sb01g045240.1	0	MLOC_69572.2	0	OS03T0179900-01	0	TRIUR3_25642-P1	0	GRMZM2G017616_P01	0	EFJ31410	0	PP1S70_182V6.2	0	EDP05328	8.00E-091		NA	NaN		Gma:"Lipoxygenase "
83	fgenesh2_kg.5__2178__AT3G57410.1	0	AT2G41740.1	0	Bra004646.1-P	0	GLYMA02G32100.2	0	AES81363	0	PO0016s05650.1	0	Solyc04g015830.2.1	0	PGSC0003DMT400021001	0	VIT_08s0007g08690.t01	0	EMT14415	0	BRADI1G62000.1	0	Sb03g045970.1	0	MLOC_5484.2	0	OS03T0356700-01	0	TRIUR3_25743-P1	0	GRMZM2G180988_P02	0	EFJ19773	0	PP1S20_92V6.1	0	EDP03106	3.00E-052		NA	NaN		Mtr:"Villin-2 "
84	fgenesh2_kg.5__2048__AT3G56150.1	0	AT3G56150.2	0	Bra007220.1-P	0	GLYMA03G36470.1	0	AES63159	0	PO0002s01840.1	0	Solyc06g076150.2.1	0	PGSC0003DMT400046928	0	VIT_08s0007g07180.t01	0	EMT25343	0	BRADI4G30730.1	0	Sb02g028310.1	0	MLOC_58589.2	0	OS07T0124500-01	0	TRIUR3_22602-P1	0	GRMZM2G379758_P01	0	EFJ31946	0	PP1S6_162V6.1	0	EDO96632	0		NA	NaN		Mtr:"Eukaryotic translation initiation factor 3 subunit C "
85	scaffold_601573.1	0	AT5G15450.1	0	Bra023518.1-P	0	GLYMA08G26410.1	0	AES74827	0	PO0004s12360.1	0	Solyc02g088610.2.1	0	PGSC0003DMT400003652	0	VIT_14s0108g01500.t01	0	EMT25681	0	BRADI1G16190.1	0	Sb01g032210.1	0	MLOC_64528.1	0	OS03T0426900-01	0	TRIUR3_26934-P1	0	GRMZM2G162968_P01	0	EFJ23880	0	PP1S62_161V6.1	0	EDP06752	0		NA	NaN		Mtr:"Chaperone protein clpB "
86	fgenesh2_kg.6__1433__AT5G14580.1	0	AT5G14580.1	0	Bra008751.1-P	0	GLYMA19G00280.1	0	AES74396	0	PO0001s35070.1	5.00E-130	Solyc02g086600.2.1	0	PGSC0003DMT400001389	0	VIT_14s0066g00920.t01	0	EMT15535	0	BRADI3G48860.1	0	Sb04g026110.1	0	MLOC_81660.1	5.00E-178	OS07T0168000-01	4.00E-125	TRIUR3_09078-P1	0	GRMZM2G392798_P01	0	EFJ32833	0	PP1S336_43V6.1	0	EDO99387	1.00E-033		0.637352	0.416075		Mtr:"Polyribonucleotide nucleotidyltransferase "
87	fgenesh2_kg.1__3565__AT1G31230.1	0	AT1G31230.1	0	Bra023169.1-P	0	GLYMA05G28380.1	0	AET04095	0	PO0013s10510.1	0	Solyc06g064550.2.1	0	PGSC0003DMT400083218	0	VIT_18s0001g03660.t01	0	EMT20267	0	BRADI3G22387.2	0	Sb02g019450.1	0	MLOC_38593.1	0	OS08T0342400-02	0	TRIUR3_31277-P1	0	GRMZM2G104546_P02	0	EFJ27299	0	PP1S88_62V6.1	0	EDP01964	0		NA	NaN		Mtr:"Bifunctional aspartokinase/homoserine dehydrogenase "
88	fgenesh2_kg.6__233__AT5G03280.1	0	AT5G03280.1	0	Bra009539.1-P	0	GLYMA10G06610.1	0	AES81865	0	PO0006s12900.1	0	Solyc09g007870.2.1	0	PGSC0003DMT400055484	0	VIT_08s0040g01730.t01	0	EMT14855	0	BRADI4G08380.1	0	Sb03g001440.1	0	MLOC_74303.1	0	OS07T0155600-01	0	TRIUR3_23191-P1	0	GRMZM2G068217_P01	0	EFJ06664	0	PP1S54_141V6.1	1.00E-107	EDP07047	1.00E-073		NA	NaN		Mtr:"Ethylene insensitive "
89	fgenesh2_kg.8__2845__AT5G65950.1	0	AT5G65950.1	0	Bra030809.1-P	0	GLYMA09G32860.1	0	AET03540	0	PO0011s14780.1	0	Solyc02g082280.2.1	0	PGSC0003DMT400035480	0	VIT_04s0044g01720.t01	0	EMT13428	0	BRADI3G53280.1	0	Sb04g029980.1	0	MLOC_4943.1	0	OS02T0714500-01	0	TRIUR3_06522-P1	0	GRMZM2G480620_P01	0	EFJ15464	0	PP1S68_152V6.1	0	EDP00542	6.00E-013		NA	NaN		Stu:"Binding protein"
90	scaffold_302867.1	0	AT3G23670.1	0	Bra014969.1-P	0	GLYMA11G36790.1	0	AES71981	0	PO0014s14660.1	0	Solyc09g097860.2.1	0	PGSC0003DMT400011905	0	NA	NA	EMT24823	7.00E-179	BRADI5G06640.1	2.00E-155	Sb06g004750.1	1.00E-151	MLOC_77359.3	0	OS03T0587200-01	0	TRIUR3_34807-P1	5.00E-155	GRMZM2G471186_P01	6.00E-137	EFJ25368	0	PP1S26_172V6.1	0	EDP06225	3.00E-094		NA	0.0887693		Mtr:"Kinesin-like protein KIF15 "
91	scaffold_604020.1	0	AT4G02510.1	0	Bra036261.1-P	0	GLYMA05G29990.2	0	AET04397	0	PO0008s22130.1	0	Solyc09g074940.1.1	0	PGSC0003DMT400029640	0	VIT_07s0005g00180.t01	0	EMT02434	0	BRADI2G35587.1	0	Sb09g004020.1	0	MLOC_65750.1	0	OS05T0151400-03	0	TRIUR3_26220-P1	0	GRMZM2G351125_P01	0	EFJ12178	0	PP1S123_63V6.1	0	EDP08621	3.00E-033		NA	NaN		Mtr:"Chloroplast protein import component Toc159-like protein "
92	fgenesh2_kg.7__2969__AT4G13780.1	0	AT4G13780.1	0	Bra032735.1-P	0	GLYMA12G02076.3	0	AES89605	0	PO0017s08450.1	0	Solyc07g008950.2.1	0	PGSC0003DMT400073985	0	VIT_05s0029g01200.t01	0	EMT31935	0	BRADI1G69880.1	0	Sb01g042830.1	0	MLOC_68522.2	0	OS10T0400100-01	0	TRIUR3_10456-P1	0	GRMZM2G143450_P01	0	EFJ36832	0	PP1S107_189V6.1	0	EDP06926	0		NA	NaN		Mtr:"Methionine--tRNA ligase "
93	fgenesh2_kg.4__716__AT2G28470.1	0	AT2G28470.1	0	Bra000493.1-P	0	GLYMA11G20730.1	0	AES67466	0	PO0009s01780.1	0	Solyc11g069270.1.1	0	PGSC0003DMT400020941	0	VIT_06s0004g03020.t01	0	EMT10014	0	BRADI1G67760.1	0	Sb01g040750.1	0	MLOC_56418.3	0	OS03T0255100-01	0	TRIUR3_10491-P1	0	GRMZM2G127123_P03	0	EFJ22361	0	PP1S10_144V6.1	0	NA	NA		NA	NaN		Gma:"Beta-galactosidase "
94	fgenesh1_pm.C_scaffold_3000229	0	AT3G03300.3	0	Bra031999.1-P	0	GLYMA09G02930.1	0	AES64802	0	PO0008s07580.1	0	Solyc06g048960.2.1	0	PGSC0003DMT400042918	0	VIT_04s0023g00920.t01	0	EMT29032	0	BRADI1G15440.1	0	Sb01g015670.1	0	MLOC_70902.2	0	OS03T0583900-01	0	TRIUR3_01236-P1	0	GRMZM2G413853_P02	0	EFJ07438	0	PP1S149_37V6.1	0	EDP02111	4.00E-027		NA	NaN		Mtr:"Endoribonuclease Dicer "
95	fgenesh2_kg.1__4132__AT1G50500.1	0	AT1G50500.1	0	Bra030486.1-P	0	GLYMA09G02140.1	0	AES64657	0	PO0016s02330.1	0	Solyc04g049490.2.1	0	PGSC0003DMT400033508	0	VIT_09s0018g01620.t01	0	EMT16955	0	BRADI2G58070.1	0	Sb03g043160.1	0	MLOC_36577.2	0	OS01T0906200-01	7.00E-180	TRIUR3_26600-P1	0	GRMZM2G127756_P01	0	EFJ17743	0	PP1S8_195V6.1	0	EDP08316	1.00E-120		NA	0.662521		Mtr:"Vacuolar protein sorting-associated protein-like protein "
96	fgenesh2_kg.7__408__AT4G36630.1	0	AT4G36630.1	0	Bra017767.1-P	0	GLYMA01G38240.1	0	AET03930	0	PO0005s12470.1	0	Solyc07g056660.2.1	0	PGSC0003DMT400009027	0	VIT_04s0023g01750.t01	0	EMT31210	9.00E-008	BRADI1G10697.1	0	Sb01g010130.1	0	MLOC_74741.1	0	OS03T0715500-02	0	TRIUR3_22362-P1	0	GRMZM2G176735_P02	0	EFJ23179	0	PP1S51_78V6.2	0	EDO99612	1.00E-018		NA	0.662521		Mtr:"Tubby-like F-box protein "
97	fgenesh2_kg.7__2729__AT4G15890.1	0	AT4G15890.1	0	Bra012754.1-P	0	GLYMA09G04940.1	0	AES82277	0	PO0010s01690.1	0	Solyc12g099510.1.1	0	PGSC0003DMT400011993	0	VIT_05s0020g01160.t01	0	EMT00799	0	BRADI4G05317.1	0	Sb08g017580.1	0	MLOC_19166.3	0	OS12T0548100-01	0	TRIUR3_34675-P1	0	GRMZM2G571844_P01	3.00E-136	EFJ15452	0	PP1S198_18V6.1	3.00E-009	NA	NA		NA	0.662521		Mtr:"Condensin-2 complex subunit D3 "
98	fgenesh2_kg.7__985__AT4G31850.1	0	AT4G31850.1	0	Bra023980.1-P	0	GLYMA06G06430.2	0	AES73537	0	PO0006s28060.1	0	Solyc04g015440.2.1	0	PGSC0003DMT400070024	0	VIT_04s0008g06690.t01	0	EMT20043	0	BRADI1G09357.1	0	Sb01g032160.1	0	MLOC_54306.3	0	OS10T0421800-01	0	TRIUR3_34131-P1	3.00E-107	GRMZM2G372632_P01	0	EFJ26934	2.00E-155	PP1S38_386V6.1	6.00E-138	EDP05510	6.00E-050		NA	0.662521		Mtr:"Pentatricopeptide repeat-containing protein "
99	scaffold_801123.1	0	AT5G48310.1	0	Bra037494.1-P	0	GLYMA14G00660.2	0	AET01034	0	PO0014s17020.1	0	Solyc07g056060.2.1	0	PGSC0003DMT400079848	0	VIT_12s0057g01510.t01	0	EMT16349	0	BRADI3G07260.1	0	Sb04g006710.1	0	MLOC_79707.1	0	OS02T0198400-00	0	TRIUR3_24074-P1	0	GRMZM2G107737_P01	0	EFJ28603	0	PP1S73_151V6.1	0	EDO99656	4.00E-040		NA	NaN		Osa:"Note=Similar to predicted protein., Transcript_evidence=ab initio prediction, ORF_evidence=B8ADS6 (UniProt),"
100	scaffold_402060.1	0	AT2G34710.1	0	Bra005398.1-P	0	GLYMA09G02750.1	0	AES64771	0	PO0001s38120.1	0	Solyc02g024070.2.1	0	PGSC0003DMT400030829	0	VIT_10s0003g04670.t01	0	EMT22839	0	BRADI1G13910.1	0	Sb01g013710.1	0	MLOC_58644.1	0	OS03T0640800-01	0	TRIUR3_26547-P1	0	GRMZM2G178102_P01	0	EFJ38766	0	PP1S15_11V6.1	0	NA	NA		NA	NaN		Mtr:"Homeobox-leucine zipper protein ATHB-14 "
101	fgenesh2_kg.2__1739__AT1G74720.1	0	AT1G74720.1	0	Bra003788.1-P	0	GLYMA05G01340.1	0	AES91204	0	PO0006s09960.1	0	Solyc03g113190.1.1	0	PGSC0003DMT400065219	0	VIT_17s0000g05700.t01	0	EMT11702	0	BRADI2G42110.1	0	Sb03g026320.1	0	MLOC_7435.1	0	OS01T0587300-00	0	TRIUR3_18589-P1	0	GRMZM5G852378_P01	0	EFJ10173	0	PP1S69_195V6.1	0	EDO98828	9.00E-026		NA	NaN		Mtr:"Unc-13-like protein "
102	scaffold_203079.1	0	AT1G79920.1	0	Bra039679.1-P	0	GLYMA07G00820.1	0	AES68035	0	PO0003s05450.1	0	Solyc12g043110.1.1	0	PGSC0003DMT400080588	0	VIT_09s0002g04680.t01	0	EMT31029	0	BRADI2G33682.1	0	Sb09g005570.1	0	MLOC_26505.2	0	OS01T0180800-01	0	TRIUR3_29963-P1	0	GRMZM2G361605_P02	0	EFJ19903	0	PP1S67_237V6.1	0	EDO97621	3.00E-081		NA	NaN		Mtr:"97 kDa heat shock protein "
103	fgenesh2_kg.8__317__AT5G44790.1	0	AT5G44790.1	0	Bra025102.1-P	0	GLYMA15G17000.1	0	AES65139	0	PO0001s15900.1	0	Solyc02g068490.2.1	0	PGSC0003DMT400024409	0	VIT_01s0011g01360.t01	0	EMT19252	0	BRADI3G05340.1	0	Sb04g004820.1	0	MLOC_4755.1	0	OS06T0665800-01	0	TRIUR3_03709-P1	0	GRMZM2G010152_P01	0	EFJ13560	0	PP1S184_124V6.1	0	EDO98907	8.00E-158		NA	NaN		Mtr:"Copper-transporting ATPase RAN1 "
104	fgenesh2_kg.1__1656__AT1G15130.1	0	AT1G15130.1	0	Bra026779.1-P	0	GLYMA10G41290.1	0	AES62825	0	PO0008s12580.1	0	Solyc05g008430.2.1	0	PGSC0003DMT400078502	0	VIT_01s0011g04520.t01	0	EMT05010	0	BRADI3G29880.1	0	Sb01g018290.1	0	MLOC_7478.1	0	OS10T0495300-01	0	TRIUR3_25355-P1	0	GRMZM2G082529_P01	0	EFJ23756	0	PP1S403_53V6.1	0	EDO97226	4.00E-120		NA	NaN		Mtr:"Rhophilin-1 "
105	fgenesh2_kg.6__3514__AT4G01970.1	0	AT4G01970.1	0	Bra036301.1-P	0	GLYMA19G40550.1	0	AET04367	0	PO0014s11370.1	0	Solyc01g079300.2.1	0	PGSC0003DMT400023280	0	VIT_07s0005g01680.t01	0	EMT16470	4.00E-113	BRADI1G44930.1	0	Sb05g026330.1	0	MLOC_66151.2	6.00E-129	OS01T0170000-01	2.00E-113	TRIUR3_24841-P1	2.00E-152	GRMZM2G150906_P01	7.00E-168	EFJ36920	3.00E-100	PP1S8_24V6.1	9.00E-095	EDO97430	3.00E-061		NA	0.0887693		Mtr:"Stachyose synthase "
106	fgenesh2_kg.1__109__AT1G01220.1	0	AT1G01220.1	0	Bra032626.1-P	0	GLYMA03G42000.1	0	AES82793	0	PO0014s09690.1	0	Solyc01g096160.2.1	0	PGSC0003DMT400000666	0	VIT_15s0046g00110.t01	0	EMT16864	0	BRADI1G77547.2	0	Sb01g049620.1	0	MLOC_70063.2	0	OS03T0115100-01	0	TRIUR3_15497-P1	0	GRMZM2G077780_P01	0	EFJ36030	1.00E-007	PP1S276_103V6.1	0	NA	NA		NA	NaN		Mtr:"Fucose-1-phosphate guanylyltransferase "
107	fgenesh2_kg.6__1219__AT5G12370.1	0	AT5G12370.2	0	Bra006157.1-P	0	GLYMA07G05160.1	0	AET01938	0	PO0014s08590.1	0	Solyc03g095410.2.1	0	PGSC0003DMT400013465	0	VIT_15s0046g02200.t01	0	EMT18854	6.00E-169	BRADI4G39550.1	0	Sb08g008650.1	0	MLOC_82054.2	8.00E-115	OS12T0238100-01	0	NA	NA	GRMZM5G823484_P01	2.00E-110	EFJ07499	0	PP1S311_15V6.1	0	NA	NA		NA	0.219768		Mtr:"Exocyst complex component "
108	fgenesh2_kg.1__3336__AT1G31930.1	0	AT1G31930.3	0	Bra033865.1-P	0	GLYMA01G01470.1	0	AES76108	0	PO0001s01770.1	0	Solyc08g005310.2.1	0	PGSC0003DMT400047610	0	VIT_02s0012g02570.t01	0	EMT31554	0	BRADI3G00530.1	0	Sb04g000360.1	0	MLOC_19378.1	0	OS11T0206700-01	0	TRIUR3_02468-P1	0	GRMZM2G016858_P02	0	EFJ34462	0	PP1S147_153V6.1	0	NA	NA		NA	NaN		Mtr:"Guanine nucleotide-binding protein alpha-2 subunit "
109	fgenesh2_kg.4__2301__AT2G41620.1	0	AT2G41620.1	0	Bra016924.1-P	0	GLYMA13G44070.1	0	AES68112	0	PO0015s05790.1	0	Solyc04g016240.2.1	0	PGSC0003DMT400033102	0	VIT_08s0007g08940.t01	0	EMT17503	0	BRADI1G62480.1	0	Sb01g035430.1	0	MLOC_12549.2	0	OS03T0349000-01	0	TRIUR3_02551-P1	0	GRMZM2G052148_P01	0	EFJ19806	0	PP1S14_237V6.1	0	EDO96335	5.00E-025		NA	NaN		Mtr:"Nucleoporin interacting component; Protein prenyltransferase "
110	fgenesh2_kg.6__3056__AT4G10770.1	0	AT4G10770.1	0	Bra035279.1-P	0	GLYMA20G16480.1	0	AES71704	0	PO0003s14540.1	0	Solyc08g082990.2.1	0	PGSC0003DMT400031916	0	VIT_02s0025g02390.t01	0	EMT07894	0	BRADI1G49470.1	0	Sb10g001530.1	0	MLOC_64771.1	0	OS06T0125400-00	0	TRIUR3_22770-P1	0	GRMZM5G825515_P02	0	EFJ27305	0	PP1S91_181V6.1	0	NA	NA		NA	NaN		Mtr:"Oligopeptide transporter "
111	fgenesh2_kg.2__1636__AT1G73660.1	0	AT1G73660.1	0	Bra015976.1-P	0	GLYMA05G33910.1	0	AET05565	0	PO0015s04410.1	0	Solyc06g068980.2.1	0	PGSC0003DMT400074057	0	VIT_17s0000g02540.t01	0	EMT15325	0	BRADI3G59510.1	0	Sb04g028160.1	0	MLOC_73298.1	0	OS02T0743500-02	0	TRIUR3_08565-P1	0	GRMZM2G048243_P01	0	EFJ13394	0	PP1S462_10V6.1	7.00E-134	EDP03289	9.00E-111		NA	NaN		Mtr:"CTR2 protein kinase "
112	scaffold_403776.1	0	AT2G47980.1	0	Bra004420.1-P	0	GLYMA03G36570.1	0	AES85222	0	PO0002s23150.1	0	Solyc05g026510.2.1	0	PGSC0003DMT400041085	0	VIT_07s0104g01070.t01	0	NA	NA	BRADI4G11510.1	0	Sb05g025690.1	0	MLOC_5703.1	0	OS05T0188500-02	0	TRIUR3_34834-P1	0	GRMZM2G131443_P02	0	EFJ32383	0	PP1S199_157V6.1	0	EDO98509	1.00E-030		NA	NaN		Mtr:"Cohesin subunit SA-3 "
113	fgenesh2_kg.5__1524__AT3G51770.2	0	AT3G51770.2	0	Bra006875.1-P	0	GLYMA01G31170.1	0	AES86773	0	PO0016s13180.3	0	Solyc10g076450.1.1	0	PGSC0003DMT400068499	0	VIT_08s0058g00260.t01	0	EMT27830	0	BRADI1G65350.1	0	Sb01g038320.1	0	MLOC_66873.1	0	OS07T0178100-01	0	TRIUR3_19381-P1	0	GRMZM2G135456_P01	0	EFJ12245	0	PP1S11_315V6.1	0	EDP06979	1.00E-008		NA	NaN		Stu:"Ethylene-overproduction protein 1"
114	fgenesh2_kg.1__2070__AT1G18910.1	0	AT1G18910.1	0	Bra031056.1-P	0	GLYMA17G10510.1	0	AES78618	0	PO0015s07790.1	0	Solyc03g113350.2.1	0	PGSC0003DMT400034293	0	VIT_17s0000g05480.t01	0	EMT08909	2.00E-133	BRADI2G46957.1	0	Sb09g027620.1	4.00E-175	MLOC_51867.1	2.00E-134	OS01T0689451-02	0	TRIUR3_23039-P1	2.00E-137	GRMZM2G175661_P01	0	EFJ31962	0	PP1S77_113V6.1	0	EDP07201	1.00E-086		NA	0.157871		Mtr:"RING finger and CHY zinc finger domain-containing protein "
115	scaffold_301027.1	0	AT3G09090.1	0	Bra034054.1-P	0	GLYMA01G27250.1	0	AES86801	0	PO0016s11820.1	0	Solyc10g085060.1.1	0	PGSC0003DMT400028625	0	VIT_08s0007g01790.t01	0	EMT04153	0	BRADI1G03380.1	0	Sb01g002810.1	0	MLOC_55007.1	0	OS03T0825700-01	0	NA	NA	GRMZM2G479744_P01	0	EFJ25263	0	PP1S334_25V6.1	0	EDO96636	5.00E-050		NA	NaN		Mtr:"Defective in exine formation "
116	scaffold_300918.1	0	AT3G07770.1	0	Bra040027.1-P	0	GLYMA02G47580.1	0	AET00910	0	PO0014s16280.1	0	Solyc07g047790.2.1	0	PGSC0003DMT400015734	0	VIT_12s0057g00670.t01	0	EMT31740	0	BRADI4G06370.1	0	Sb08g016560.1	0	MLOC_3272.3	0	OS12T0514500-01	0	TRIUR3_22630-P1	0	GRMZM5G813217_P03	0	EFJ06304	0	PP1S118_219V6.1	0	EDO96722	0		NA	NaN		Mtr:"Heat-shock protein "
117	fgenesh1_pg.C_scaffold_4001434	0	AT2G33420.1	0	Bra022939.1-P	0	GLYMA20G34360.1	0	AES60361	0	PO0008s17010.1	0	Solyc03g005630.2.1	0	PGSC0003DMT400044198	0	VIT_05s0049g01560.t01	0	EMT18278	0	BRADI1G75830.1	0	Sb01g047700.1	0	MLOC_74819.1	0	OS03T0138600-01	0	TRIUR3_14965-P1	0	GRMZM2G172751_P01	0	EFJ23814	0	PP1S370_53V6.1	0	NA	NA		NA	NaN		Osa:"Note=Hypothetical conserved gene., Transcript_evidence=AK288194 (DDBJ, Best hit), ORF_evidence=B9FAZ4 (UniProt), NIAS_FLcDNA=J090007H07,"
118	Al_scaffold_0008_1867	0	AT5G54280.2	0	Bra002998.1-P	0	GLYMA13G35790.1	0	AES66739	0	PO0001s41770.1	0	Solyc07g063590.2.1	0	PGSC0003DMT400049643	0	VIT_19s0014g03640.t01	0	EMT12170	0	BRADI3G29440.1	0	Sb01g018770.1	0	MLOC_68088.1	0	OS07T0562800-01	0	TRIUR3_23074-P1	0	GRMZM2G113202_P01	0	EFJ20281	0	PP1S17_368V6.1	0	EDP00860	0		NA	NaN		Mtr:"Myosin-like protein "
119	scaffold_601196.1	0	AT5G11720.1	0	Bra006111.1-P	0	GLYMA15G14150.1	0	AES64837	0	PO0011s15750.1	0	Solyc04g009630.2.1	0	PGSC0003DMT400041356	0	VIT_10s0092g00240.t01	0	EMT25211	0	BRADI1G32650.1	0	Sb10g027110.1	0	MLOC_66806.6	0	OS06T0675700-01	0	TRIUR3_32454-P1	0	GRMZM2G428518_P01	0	EFJ10614	0	PP1S25_97V6.1	0	EDP03143	2.00E-156		NA	NaN		Mtr:"Alpha-glucosidase "
120	fgenesh2_kg.2__989__AT1G67560.1	0	AT1G67560.1	0	Bra004081.1-P	0	GLYMA08G10840.1	0	AES84453	0	PO0010s06720.1	0	Solyc05g014790.2.1	0	PGSC0003DMT400045049	0	VIT_01s0010g02750.t01	0	EMT05915	0	BRADI1G72690.1	0	Sb01g045240.1	0	MLOC_69572.2	0	OS03T0179900-01	0	TRIUR3_26398-P1	0	GRMZM2G017616_P01	0	EFJ31410	0	PP1S70_182V6.2	0	EDP05328	4.00E-103		NA	NaN		Gma:"Lipoxygenase "
121	fgenesh2_kg.3__332__AT3G03790.2	0	AT3G03790.2	0	Bra031973.1-P	0	GLYMA19G29100.2	0	AES80872	0	PO0013s05200.1	0	Solyc01g056570.2.1	0	PGSC0003DMT400014258	0	VIT_08s0032g00280.t01	0	EMT14584	0	BRADI1G56600.1	0	Sb02g003750.1	0	MLOC_16652.1	0	OS07T0165200-01	0	TRIUR3_20509-P1	0	GRMZM2G443668_P01	0	EFJ15078	0	PP1S221_56V6.1	0	EDO97078	4.00E-036		NA	NaN		Mtr:"Ankyrin repeat domain-containing protein; Regulator of chromosome condensation/beta-lactamase-inhibitor protein II "
122	fgenesh2_kg.6__163__AT5G02500.1	0	AT5G02500.1	0	Bra038734.1-P	0	GLYMA18G52610.1	0	AES81705	0	PO0008s05410.1	0	Solyc11g066060.1.1	0	PGSC0003DMT400001058	0	VIT_06s0004g04510.t01	0	EMT15100	0	BRADI4G04220.1	0	Sb08g018750.1	0	MLOC_53941.2	0	OS11T0703900-01	0	TRIUR3_10439-P1	0	GRMZM2G340251_P03	0	EFJ11703	0	PP1S39_121V6.1	0	EDO97621	0		NA	NaN		Mtr:"Heat shock protein "
123	fgenesh2_kg.6__3509__AT4G02060.1	0	AT4G02060.2	0	Bra000897.1-P	0	GLYMA03G37770.1	0	AES82184	0	PO0014s11610.1	0	Solyc01g079500.2.1	0	PGSC0003DMT400023333	0	VIT_07s0005g01430.t01	0	EMT08294	0	BRADI4G04730.1	0	Sb08g018160.1	0	MLOC_36301.1	0	OS12T0560700-01	0	TRIUR3_34285-P1	0	GRMZM2G065205_P01	0	EFJ38524	0	PP1S31_86V6.1	0	EDP08041	0		NA	NaN		Mtr:"Mini-chromosome maintenance "
124	scaffold_202994.1	0	AT1G80680.1	0	Bra003578.1-P	0	GLYMA14G00880.1	0	AET00961	0	PO0003s17850.1	0	Solyc03g117120.2.1	0	PGSC0003DMT400036816	0	VIT_09s0002g08940.t01	0	EMT23796	0	BRADI1G73110.1	0	Sb01g045670.1	0	MLOC_57182.2	0	OS03T0172000-01	0	TRIUR3_35359-P1	4.00E-046	AC149829.2_FGP003	0	EFJ31934	0	PP1S217_88V6.2	0	EDP06719	2.00E-023		NA	0.662521		Mtr:"Nuclear pore complex protein Nup98-Nup96 "
125	scaffold_501084.1	0	AT3G42660.1	0	Bra034949.1-P	0	GLYMA04G31220.1	0	AES65941	0	PO0012s06670.1	0	Solyc03g114690.2.1	0	PGSC0003DMT400063296	0	VIT_17s0000g04740.t01	0	EMT11396	0	BRADI2G18270.1	0	Sb10g019730.1	0	MLOC_36749.1	0	OS09T0241100-01	0	TRIUR3_14637-P1	0	GRMZM2G179424_P01	0	EFJ13490	0	PP1S357_37V6.1	5.00E-154	EDO99505	4.00E-041		NA	NaN		Mtr:"WD repeat-containing protein "
126	fgenesh2_kg.4__2968__AT2G47330.1	0	AT2G47330.1	0	Bra004464.1-P	0	GLYMA03G37920.1	0	AES82204	0	PO0002s19540.1	0	Solyc01g079330.2.1	0	PGSC0003DMT400023277	0	VIT_07s0005g01600.t01	0	EMT30425	0	BRADI1G64410.1	0	Sb01g037410.1	0	MLOC_17670.1	0	OS03T0308500-01	0	TRIUR3_17240-P1	0	GRMZM2G090869_P01	0	EFJ18146	0	PP1S358_35V6.1	0	EDP09760	1.00E-119		NA	NaN		Mtr:"DEAD-box ATP-dependent RNA helicase "
127	fgenesh2_kg.5__822__AT3G44050.1	0	AT3G44050.1	0	Bra034988.1-P	0	GLYMA13G38700.1	0	AES67188	0	PO0009s15780.1	0	Solyc11g071730.1.1	0	PGSC0003DMT400007784	2.00E-176	VIT_06s0009g00820.t01	0	EMT04710	0	BRADI1G08500.1	0	Sb01g007970.1	0	MLOC_58630.2	0	OS12T0590500-00	4.00E-176	TRIUR3_05188-P1	0	GRMZM2G177867_P02	0	EFJ08701	9.00E-174	PP1S276_79V6.1	0	EDP06225	1.00E-098		0.637352	0.662521		Mtr:"Kinesin-like protein "
128	scaffold_202277.1	0	AT1G73430.2	0	Bra015991.1-P	0	GLYMA13G17521.1	0	AES92135	0	PO0010s14870.1	0	Solyc04g008640.2.1	0	PGSC0003DMT400068802	0	VIT_11s0016g00350.t01	0	EMT03490	1.00E-128	BRADI3G37370.2	0	Sb07g022130.1	0	MLOC_66663.1	1.00E-086	OS08T0451000-01	0	TRIUR3_22486-P1	7.00E-167	GRMZM5G825854_P02	0	EFJ16218	0	PP1S58_1V6.1	0	EDP03370	1.00E-175		NA	0.261994		Mtr:"Conserved oligomeric Golgi complex subunit "
129	fgenesh2_kg.6__2366__AT5G23720.1	0	AT5G23720.1	0	Bra009705.1-P	0	GLYMA05G38500.2	0	AET05054	0	PO0015s11630.1	0	Solyc03g118350.2.1	0	PGSC0003DMT400036964	0	VIT_17s0000g00360.t01	0	EMT01666	0	BRADI2G11830.1	0	Sb03g012770.1	0	MLOC_51888.3	0	OS01T0311500-01	0	TRIUR3_22763-P1	0	GRMZM2G139892_P02	0	EFJ13664	4.00E-175	PP1S90_103V6.1	0	EDP00867	3.00E-015		NA	NaN		Mtr:"Dual specificity protein phosphatase "
130	fgenesh2_kg.5__2725__AT3G62270.1	0	AT3G62270.1	0	Bra014404.1-P	0	GLYMA09G03600.1	0	AES64882	0	PO0008s09970.1	0	Solyc06g071500.2.1	0	PGSC0003DMT400069678	0	VIT_05s0020g00440.t01	0	EMT30931	0	BRADI4G04420.1	0	Sb08g018440.2	0	MLOC_63760.1	0	OS12T0566000-02	0	TRIUR3_09278-P1	0	GRMZM2G166159_P01	0	EFJ36311	0	PP1S81_102V6.1	0	EDP05760	7.00E-092		NA	NaN		Mtr:"Boron transporter "
131	fgenesh2_kg.7__3292__AT5G41150.1	0	AT5G41150.1	0	Bra025517.1-P	0	GLYMA11G04113.2	0	AES94349	0	PO0001s15040.1	0	Solyc08g077800.2.1	0	PGSC0003DMT400067435	0	VIT_00s0591g00010.t01	0	EMT00458	0	BRADI1G78620.1	0	Sb01g050650.1	0	MLOC_64534.1	0	OS03T0100400-01	0	TRIUR3_03143-P1	0	GRMZM2G061023_P02	0	EFJ30212	0	PP1S3_646V6.1	0	EDP04921	6.00E-059		NA	NaN		Mtr:"DNA repair endonuclease UVH1 "
132	scaffold_300387.1	0	AT3G03940.1	0	Bra036426.1-P	0	GLYMA16G04580.1	0	AES80844	0	PO0019s05010.1	0	Solyc10g080700.1.1	0	PGSC0003DMT400060832	0	VIT_08s0007g07420.t01	0	EMT06466	0	BRADI1G05950.1	0	Sb02g004030.2	0	MLOC_11943.3	0	OS01T0772600-02	0	TRIUR3_27122-P1	0	GRMZM2G116086_P01	0	EFJ31718	0	PP1S131_16V6.1	0	EDO97462	0		NA	NaN		Mtr:"Casein kinase I isoform alpha "
133	Al_scaffold_0001_4956	0	AT1G55740.1	0	Bra030839.1-P	0	GLYMA14G01430.1	0	AET00866	0	PO0011s16940.1	0	Solyc07g065980.2.1	0	PGSC0003DMT400057320	0	VIT_19s0015g01350.t01	0	EMT18666	0	BRADI3G39220.1	0	Sb07g028620.1	0	MLOC_59487.1	0	OS08T0495800-02	0	TRIUR3_32741-P1	0	GRMZM2G037265_P01	0	EFJ36920	0	PP1S10_132V6.1	0	EDO97430	8.00E-104		NA	NaN		Mtr:"Alkaline alpha galactosidase I "
134	fgenesh2_kg.8__852__AT5G49760.1	0	AT5G49760.1	0	Bra037952.1-P	0	GLYMA09G02190.1	0	AES64685	0	PO0004s24030.1	0	Solyc01g102700.2.1	0	PGSC0003DMT400047023	0	VIT_12s0035g02090.t01	0	EMT31021	0	BRADI1G63550.1	0	Sb08g006710.1	0	MLOC_11783.5	0	OS12T0210400-01	0	TRIUR3_32605-P1	0	GRMZM2G023715_P01	0	EFJ04988	0	PP1S281_115V6.1	0	EDP03484	7.00E-055		NA	NaN		Mtr:"Somatic embryogenesis receptor-like kinase "
135	fgenesh2_kg.3__2579__AT3G23660.1	0	AT1G05520.1	0	Bra030613.1-P	0	GLYMA18G00670.1	0	AES71975	0	PO0001s31490.1	0	Solyc05g053830.2.1	0	PGSC0003DMT400040714	0	VIT_05s0062g00130.t01	0	EMT27989	0	BRADI4G19570.1	0	Sb0010s021250.1	0	MLOC_57586.3	0	OS08T0474700-01	0	TRIUR3_24900-P1	0	GRMZM2G045987_P01	0	EFJ32207	0	PP1S176_120V6.1	0	EDO96789	0		NA	NaN		Mtr:"Protein transport protein Sec23 "
136	fgenesh1_pg.C_scaffold_7001883	0	AT4G20430.1	0	Bra013464.1-P	0	GLYMA15G21920.1	0	AET04481	0	PO0001s43080.1	0	Solyc02g069630.2.1	0	PGSC0003DMT400054620	0	VIT_10s0092g00170.t01	0	EMT32675	0	BRADI2G51130.1	0	Sb03g035770.1	0	MLOC_74653.1	0	OS01T0769200-01	0	TRIUR3_14918-P1	0	GRMZM2G052365_P01	0	EFJ21367	0	PP1S112_240V6.1	0	EDP05897	1.00E-007		NA	NaN		Mtr:"Serine protease aprX "
137	fgenesh2_kg.6__2867__AT4G08180.3	0	AT4G08180.1	0	Bra000639.1-P	0	GLYMA06G11470.1	0	AES71352	0	PO0019s01140.1	0	Solyc11g013190.1.1	0	PGSC0003DMT400074661	0	VIT_18s0001g03790.t01	0	EMT01766	0	BRADI1G11027.1	0	Sb01g010720.1	0	MLOC_55733.2	0	OS12T0285600-01	0	TRIUR3_33639-P1	0	GRMZM2G147332_P01	0	EFJ15167	0	PP1S427_40V6.1	0	EDO99425	3.00E-070		NA	NaN		Mtr:"Oxysterol-binding protein-related protein "
138	fgenesh2_kg.3__2612__AT3G24180.1	0	AT3G24180.2	0	Bra028320.1-P	0	GLYMA20G33990.1	0	AES60952	0	PO0003s17650.1	0	Solyc09g091850.2.1	0	PGSC0003DMT400076302	0	VIT_05s0051g00910.t01	0	EMT15115	0	BRADI3G28580.1	0	Sb01g019510.2	0	MLOC_13522.1	0	OS10T0473400-01	0	TRIUR3_30978-P1	0	GRMZM5G895188_P02	0	EFJ13820	0	PP1S134_55V6.1	0	NA	NA		NA	NaN		Gma:"Non-lysosomal glucosylceramidase "
139	fgenesh2_kg.8__1673__AT5G57610.1	0	AT5G57610.1	0	Bra006812.1-P	0	GLYMA13G01190.6	0	AES92357	0	PO0006s18610.1	0	Solyc07g006760.2.1	0	PGSC0003DMT400048262	0	VIT_11s0052g01480.t01	0	EMT16018	6.00E-171	BRADI3G60210.1	0	Sb04g035290.2	0	MLOC_55366.4	0	OS12T0594300-00	2.00E-172	TRIUR3_13803-P1	0	GRMZM2G039106_P02	0	EFJ30928	1.00E-143	PP1S131_116V6.1	2.00E-146	EDO97722	4.00E-057		NA	0.416075		Mtr:"Protein kinase-like protein "
140	fgenesh2_kg.4__764__AT2G28070.1	0	AT2G28070.1	0	Bra011981.1-P	0	GLYMA13G39820.1	0	AES85192	0	PO0004s22390.1	0	Solyc11g069710.1.1	0	PGSC0003DMT400050589	0	VIT_06s0061g00350.t01	0	EMT16398	7.00E-110	BRADI1G00760.1	0	Sb01g000400.1	0	MLOC_69405.3	0	OS03T0859500-01	0	TRIUR3_06261-P1	0	GRMZM2G135199_P01	0	EFJ28261	4.00E-159	PP1S248_86V6.1	1.00E-133	EDP07756	6.00E-101		NA	0.662521		Mtr:"White-brown-complex ABC transporter family "
141	fgenesh2_kg.1__3618__AT1G35220.1	0	AT1G35220.1	0	Bra030137.1-P	0	GLYMA02G43780.1	0	AES99892	0	PO0002s10100.1	0	Solyc04g074720.2.1	0	PGSC0003DMT400045788	0	VIT_18s0001g06500.t01	0	EMT27059	0	BRADI3G38460.1	0	Sb03g012490.1	0	MLOC_72694.1	0	OS01T0303200-01	0	TRIUR3_14970-P1	0	GRMZM2G092661_P03	0	EFJ34715	0	PP1S30_264V6.1	0	EDP07870	1.00E-053		NA	NaN		Mtr:"Protein FAM91A1 "
142	fgenesh2_kg.1__3154__AT1G29900.1	0	AT1G29900.1	0	Bra032344.1-P	0	GLYMA15G05021.1	0	AES67407	0	PO0010s02380.2	0	Solyc06g075340.2.1	0	PGSC0003DMT400019412	0	VIT_06s0004g03360.t01	0	EMT29267	0	BRADI2G41480.1	0	Sb03g025720.1	0	MLOC_5725.1	0	OS01T0570700-01	1.00E-148	TRIUR3_35237-P1	0	GRMZM2G061990_P01	0	EFJ29065	0	PP1S43_32V6.1	0	EDO96236	0		NA	0.662521		Mtr:"Carbamoyl-phosphate synthase large chain "
143	fgenesh2_kg.1__176__AT1G02640.1	0	AT1G02640.1	0	Bra033337.1-P	0	GLYMA03G37710.1	0	AES82175	0	PO0002s19830.1	0	Solyc01g079570.2.1	0	PGSC0003DMT400023325	0	VIT_07s0005g01300.t01	0	EMT32951	0	BRADI2G48457.1	0	Sb05g026400.1	0	MLOC_54544.1	0	OS04T0640700-01	0	TRIUR3_33483-P1	0	GRMZM2G146192_P01	0	EFJ23793	0	PP1S406_3V6.1	0	NA	NA		NA	NaN		Mtr:"Beta-xylosidase "
144	fgenesh2_kg.6__318__AT5G04040.1	0	AT5G04040.1	0	Bra009491.1-P	0	GLYMA03G28660.1	0	AES61676	0	PO0006s04240.1	0	Solyc10g079410.1.1	0	PGSC0003DMT400076708	0	VIT_08s0007g05800.t01	0	EMT32802	0	BRADI2G50610.1	0	Sb03g035280.1	0	MLOC_50376.2	0	OS01T0762000-01	0	TRIUR3_01940-P1	0	GRMZM2G035421_P01	0	EFJ16352	0	PP1S31_387V6.1	0	EDP04893	1.00E-105		NA	NaN		Mtr:"Patatin-like phospholipase domain-containing protein "
145	fgenesh2_kg.1__411__AT1G50920.1	0	AT1G50920.1	0	Bra030585.1-P	0	GLYMA11G14190.2	0	AET01623	0	PO0009s05870.1	0	Solyc07g053730.2.1	0	PGSC0003DMT400068950	0	VIT_13s0073g00710.t01	0	EMT09209	0	BRADI1G46650.3	0	Sb10g006410.1	0	MLOC_5181.2	0	OS07T0110200-01	1.00E-118	TRIUR3_07876-P1	0	GRMZM2G013318_P01	0	EFJ04805	0	PP1S49_47V6.1	0	EDP07889	0		NA	0.662521		Gma:"Nucleolar GTP-binding protein 1 "
146	fgenesh2_kg.6__907__AT5G09590.1	0	AT5G09590.1	0	Bra028628.1-P	0	GLYMA13G32790.1	0	AES63558	0	PO0001s29210.1	0	Solyc01g106210.2.1	0	PGSC0003DMT400027703	0	VIT_00s0415g00030.t01	0	EMT25329	0	BRADI1G77637.1	0	Sb01g017050.1	0	MLOC_50972.2	0	OS02T0774300-01	0	TRIUR3_04938-P1	0	GRMZM2G153815_P01	0	EFJ20961	0	PP1S183_56V6.1	0	EDP02463	0		NA	NaN		Mtr:"Chaperone DnaK; Heat shock 70 kDa protein "
147	fgenesh2_kg.8__2486__AT5G64570.1	0	AT5G64570.1	0	Bra031912.1-P	0	GLYMA08G19280.1	0	AES63396	0	PO0001s21430.1	0	Solyc10g047030.1.1	0	PGSC0003DMT400076470	0	VIT_12s0121g00230.t01	0	EMT32951	0	BRADI5G23470.1	0	Sb06g030270.1	0	MLOC_54544.1	0	OS04T0640700-01	0	TRIUR3_33483-P1	0	GRMZM2G136895_P01	0	EFJ11533	0	PP1S406_3V6.1	0	NA	NA		NA	NaN		Mtr:"Beta-xylosidase/alpha-L-arabinofuranosidase "
148	Al_scaffold_0007_756	0	AT4G33210.1	0	Bra037014.1-P	0	GLYMA14G11260.1	0	AES59185	0	PO0018s08470.1	0	Solyc08g061820.2.1	0	PGSC0003DMT400048411	0	VIT_04s0008g01890.t01	0	EMT12309	1.00E-170	BRADI3G26160.1	0	Sb01g023110.1	3.00E-095	MLOC_20270.4	2.00E-160	OS10T0396400-01	0	TRIUR3_24740-P1	3.00E-173	GRMZM2G040182_P01	0	EFJ07569	0	PP1S46_277V6.1	0	EDP00695	2.00E-023		NA	0.157871		Mtr:"F-box/LRR-repeat protein "
149	fgenesh2_kg.2__355__AT1G61010.3	0	AT1G61010.3	0	Bra031460.1-P	0	GLYMA12G29031.1	0	AES63255	0	PO0017s11240.2	0	Solyc07g049480.2.1	0	PGSC0003DMT400001821	0	VIT_12s0035g00190.t01	0	EMT17383	0	BRADI1G01140.1	0	Sb01g000850.1	0	MLOC_71779.3	0	OS03T0852900-01	0	TRIUR3_05995-P1	0	GRMZM2G422649_P01	0	EFJ12712	0	PP1S23_196V6.1	0	EDO97006	1.00E-173		NA	NaN		Mtr:"Cleavage and polyadenylation specificity factor subunit 3-I "
150	fgenesh1_pm.C_scaffold_2001242	0	AT1G72440.1	0	Bra016057.1-P	0	GLYMA16G01450.1	0	AES94857	0	PO0001s16440.1	0	Solyc03g123530.2.1	0	PGSC0003DMT400023621	0	VIT_09s0002g00620.t01	0	EMT27529	3.00E-171	BRADI3G47770.1	0	Sb01g042620.1	0	MLOC_58525.1	0	OS09T0116400-01	0	TRIUR3_22590-P1	0	GRMZM2G407287_P01	0	EFJ10114	2.00E-179	PP1S8_147V6.1	0	EDP07890	1.00E-069		NA	0.662521		Mtr:"CCAAT/enhancer-binding protein zeta "
151	fgenesh1_pg.C_scaffold_3001519	0	AT3G16260.1	0	Bra027179.1-P	0	GLYMA13G43270.1	0	AES67955	0	PO0001s18750.1	0	Solyc03g120470.2.1	0	PGSC0003DMT400006564	0	VIT_09s0002g04000.t01	0	EMT30078	0	BRADI2G09007.1	0	Sb03g000750.1	0	MLOC_58975.3	0	OS01T0232300-01	3.00E-114	TRIUR3_21714-P1	0	GRMZM2G379286_P01	0	EFJ14671	0	PP1S126_39V6.1	0	EDP09412	3.00E-051		NA	0.662521		Mtr:"Ribonuclease Z "
152	fgenesh1_pg.C_scaffold_6001046	0	AT5G12950.1	0	Bra023384.1-P	0	GLYMA11G14020.1	0	AES88947	0	PO0001s05560.1	0	Solyc12g100120.1.1	0	PGSC0003DMT400061291	0	VIT_06s0004g01770.t01	0	EMT31118	0	BRADI3G07047.1	0	Sb04g006520.1	0	MLOC_39570.3	0	OS02T0195500-01	0	TRIUR3_23112-P1	0	GRMZM2G000566_P01	0	EFJ08149	0	PP1S60_268V6.1	0	EDP06231	1.00E-147		NA	NaN		Zma:"est|omrna|protein"
153	fgenesh2_kg.5__581__AT3G28040.1	0	AT3G28040.1	0	Bra025319.1-P	0	GLYMA02G10770.1	0	AES77948	0	PO0014s14440.1	0	Solyc09g098290.2.1	0	PGSC0003DMT400055650	0	VIT_05s0062g01070.t01	0	EMT18823	0	BRADI2G61247.1	0	Sb03g046350.1	0	MLOC_52166.1	0	OS01T0957100-01	0	TRIUR3_31523-P1	0	GRMZM2G138338_P01	0	EFJ08160	0	PP1S143_9V6.1	0	EDO99369	3.00E-058		NA	NaN		Mtr:"Probably inactive leucine-rich repeat receptor-like protein kinase "
154	fgenesh2_kg.7__2277__AT4G20270.1	0	AT4G20270.1	0	Bra013451.1-P	0	GLYMA02G45010.1	0	AET00258	0	PO0001s12420.1	0	Solyc01g080770.2.1	0	PGSC0003DMT400016060	0	VIT_01s0010g00330.t01	0	EMT20446	0	BRADI1G07180.1	0	Sb02g002450.1	0	MLOC_68137.1	0	OS07T0134200-01	0	TRIUR3_29720-P1	0	GRMZM2G072569_P01	0	EFJ13721	0	PP1S5_68V6.1	0	EDO99369	6.00E-057		NA	NaN		Mtr:"Receptor-like protein kinase "
155	Al_scaffold_0001_2998	0	AT1G29400.2	0	Bra032316.1-P	0	GLYMA15G23420.1	0	AES65832	0	PO0002s06070.1	0	Solyc10g007770.2.1	0	PGSC0003DMT400054712	0	VIT_10s0003g02670.t01	0	EMT00603	0	BRADI1G52280.1	0	Sb10g000350.1	0	MLOC_56958.2	0	OS02T0719800-02	0	TRIUR3_34361-P1	3.00E-033	GRMZM2G004455_P02	0	EFJ28200	0	PP1S78_22V6.1	0	EDO98372	2.00E-064		NA	0.662521		Mtr:"Polyadenylate-binding protein "
156	fgenesh2_kg.8__2740__AT5G66760.1	0	AT5G66760.1	0	Bra024466.1-P	0	GLYMA02G06400.1	0	AES94944	0	PO0007s12750.1	0	Solyc02g085350.2.1	0	PGSC0003DMT400038576	0	VIT_04s0023g01650.t01	0	EMT18500	0	BRADI1G07020.1	0	Sb02g002570.1	0	MLOC_63302.1	0	OS07T0134800-01	0	TRIUR3_15107-P1	0	GRMZM2G079888_P01	0	EFJ29162	0	PP1S276_97V6.5	0	EDP09580	0		NA	NaN		Mtr:"Succinate dehydrogenase "
157	scaffold_400742.1	0	AT2G25790.1	0	Bra000555.1-P	0	GLYMA06G09120.1	0	AES73883	0	PO0006s25380.3	0	Solyc08g066490.2.1	0	PGSC0003DMT400074940	0	VIT_04s0008g03240.t01	0	EMT20446	3.00E-139	BRADI3G01230.1	6.00E-171	Sb02g002450.1	8.00E-169	MLOC_54417.2	4.00E-170	OS07T0134200-01	4.00E-171	TRIUR3_29720-P1	3.00E-139	GRMZM2G168603_P01	1.00E-173	EFJ37576	0	PP1S5_68V6.1	7.00E-170	EDO99369	1.00E-059		NA	0.0206376		Mtr:"Receptor-like protein kinase "
158	fgenesh2_kg.1__1032__AT1G09770.1	0	AT1G09770.1	0	Bra030798.1-P	0	GLYMA10G30870.1	0	AES94069	0	PO0019s03520.1	0	Solyc04g009950.2.1	0	PGSC0003DMT400029953	0	VIT_14s0036g00510.t01	0	EMT02094	0	BRADI4G07110.1	0	Sb08g015280.1	0	MLOC_68734.1	0	OS04T0348300-01	0	TRIUR3_30901-P1	0	AC203535.4_FGP001	0	EFJ16393	0	PP1S641_1V6.1	0	EDP03322	0		NA	NaN		Mtr:"CDC5-related protein "
159	scaffold_100816.1	0	AT1G07990.1	0	Bra030708.1-P	0	GLYMA12G29710.1	0	AES67505	0	PO0009s02010.1	0	Solyc11g069490.1.1	0	PGSC0003DMT400020816	0	VIT_06s0004g02770.t01	0	EMT30482	0	BRADI5G22100.1	0	Sb06g028900.1	0	MLOC_3292.1	0	OS04T0620400-01	0	TRIUR3_26440-P1	0	GRMZM2G096107_P01	0	EFJ06999	0	PP1S188_88V6.1	0	EDO96566	1.00E-099		NA	NaN		Mtr:"Serine/threonine protein phosphatase 6 regulatory subunit "
160	scaffold_302394.1	0	AT3G20150.1	0	Bra001776.1-P	0	GLYMA02G46630.2	0	AET00644	0	PO0001s37120.1	0	Solyc07g065210.2.1	0	PGSC0003DMT400057119	0	VIT_19s0090g01600.t01	0	EMT24823	0	BRADI1G15330.1	0	Sb01g015490.1	0	MLOC_52557.1	0	OS03T0587200-01	0	TRIUR3_22708-P1	0	GRMZM2G034828_P02	0	EFJ25368	8.00E-120	PP1S26_172V6.1	0	EDP06225	3.00E-073		NA	NaN		Mtr:"Kinesin-like protein KIF15 "
161	fgenesh2_kg.7__2384__AT4G19040.2	0	AT4G19040.1	0	Bra013371.1-P	0	GLYMA01G35043.2	0	AES95593	0	PO0003s09980.1	0	Solyc12g096050.1.1	0	PGSC0003DMT400047520	0	VIT_02s0033g00080.t01	0	EMT20912	0	BRADI3G27852.1	0	Sb01g027640.1	0	MLOC_61699.1	0	OS02T0102800-01	0	TRIUR3_09587-P1	0	GRMZM2G456023_P02	0	EFJ38761	6.00E-117	PP1S253_34V6.2	0	EDP04122	1.00E-025		NA	NaN		Mtr:"Kinase-START "
162	scaffold_703151.1	0	AT4G14570.1	0	Bra039731.1-P	0	GLYMA10G00320.1	0	AES96858	0	PO0008s16030.1	0	Solyc03g005340.2.1	0	PGSC0003DMT400034976	0	VIT_05s0020g04590.t01	0	EMT10968	0	BRADI3G26780.2	0	Sb01g021970.2	0	MLOC_4839.4	0	OS10T0415600-03	0	TRIUR3_05275-P1	0	GRMZM2G081504_P04	0	EFJ32660	0	PP1S97_68V6.1	0	EDP07152	3.00E-123		NA	NaN		Mtr:"Acylamino-acid-releasing enzyme "
163	scaffold_500613.1	0	AT3G27020.1	0	Bra039095.1-P	0	GLYMA16G05850.1	0	AES78364	0	PO0001s33490.1	0	Solyc02g094280.2.1	0	PGSC0003DMT400052206	0	VIT_14s0068g01710.t01	0	EMT26359	0	BRADI5G08260.1	0	Sb06g013960.1	0	MLOC_75136.1	0	OS04T0390500-03	0	TRIUR3_08292-P1	0	GRMZM2G085833_P03	0	EFJ17085	0	PP1S38_30V6.2	0	NA	NA		NA	NaN		Mtr:"Yellow stripe-like protein 1.1 "
164	fgenesh2_kg.7__1856__AT4G24280.1	0	AT4G24280.1	0	Bra010498.1-P	0	GLYMA16G00410.1	0	AES63164	0	PO0004s23310.1	0	Solyc01g103450.2.1	0	PGSC0003DMT400064031	0	VIT_17s0000g03310.t01	0	EMT14862	0	BRADI2G30560.1	0	Sb08g009580.1	0	MLOC_55086.1	0	OS12T0244100-01	0	TRIUR3_20266-P1	0	GRMZM2G079668_P02	0	EFJ09963	0	PP1S6_146V6.1	0	EDP08409	0		NA	NaN		Mtr:"Chaperone DnaK; Heat shock protein "
165	scaffold_302449.1	0	AT3G20540.1	0	Bra035773.1-P	0	GLYMA02G45910.1	0	AET00445	0	PO0001s44720.1	0	Solyc07g064330.2.1	0	PGSC0003DMT400036146	0	VIT_19s0014g00950.t01	0	EMT04979	0	BRADI5G23367.1	0	Sb07g004810.1	0	MLOC_53533.2	0	OS08T0175300-01	0	TRIUR3_29939-P1	0	GRMZM2G480171_P01	0	EFJ34338	0	PP1S460_22V6.1	0	EDP00978	3.00E-079		NA	NaN		Mtr:"DNA polymerase "
166	fgenesh1_pm.C_scaffold_7000563	0	AT4G34100.1	0	Bra011487.1-P	0	GLYMA02G11570.1	0	AES90120	0	PO0009s10230.1	0	Solyc01g107880.2.1	0	PGSC0003DMT400066581	0	VIT_03s0063g00080.t01	0	EMT28890	0	BRADI1G30330.1	0	Sb10g025050.1	0	MLOC_36840.2	0	OS06T0639100-02	0	TRIUR3_04860-P1	0	GRMZM2G051792_P01	0	EFJ20815	0	PP1S189_9V6.1	0	EDP00771	1.00E-008		NA	NaN		Mtr:"E3 ubiquitin-protein ligase MARCH6 "
167	fgenesh2_kg.1__1859__AT1G17070.1	0	AT1G17070.1	0	Bra026691.1-P	0	GLYMA16G27071.2	0	AES79610	0	PO0013s07330.1	0	Solyc10g005990.2.1	0	PGSC0003DMT400037342	0	VIT_16s0039g00690.t01	0	EMT28946	0	BRADI4G02030.1	0	Sb08g021110.1	0	MLOC_72802.3	0	OS12T0615800-01	0	TRIUR3_13229-P1	0	GRMZM2G114584_P03	0	EFJ20150	0	PP1S162_98V6.1	0	EDO96850	1.00E-171		NA	NaN		Mtr:"Tuftelin-interacting-like protein "
168	fgenesh2_kg.6__1521__AT5G15410.1	0	AT5G15410.1	0	Bra008699.1-P	0	GLYMA18G49890.1	0	AES77570	0	PO0017s12550.1	0	Solyc02g088560.2.1	0	PGSC0003DMT400003651	0	VIT_14s0108g01420.t01	0	EMT15005	1.00E-118	BRADI1G08060.1	0	Sb01g007550.1	0	MLOC_4665.1	0	OS03T0758300-01	0	TRIUR3_13988-P1	0	GRMZM2G074317_P01	0	EFJ22043	0	PP1S99_40V6.1	0	EDP07817	9.00E-013		NA	0.662521		Mtr:"Cyclic nucleotide-gated ion channel "
169	fgenesh2_kg.8__2741__AT5G66750.1	0	AT5G66750.1	0	Bra012099.1-P	0	GLYMA01G38150.1	0	AES94938	0	PO0007s12710.1	0	Solyc02g062780.2.1	0	PGSC0003DMT400038561	0	VIT_04s0023g01610.t01	0	EMT13289	0	BRADI1G10360.1	0	Sb02g001960.1	0	MLOC_64588.1	0	OS09T0442700-00	0	TRIUR3_07888-P1	0	GRMZM2G177165_P01	0	EFJ19673	0	PP1S65_183V6.1	0	EDP05471	2.00E-142		NA	NaN		Mtr:"Swi2/Snf2-related chromatin remodeling ATPase "
170	fgenesh2_kg.8__1169__AT5G52882.1	0	AT5G52882.1	0	Bra003102.1-P	0	GLYMA16G29040.1	0	AES94005	0	PO0012s01000.1	0	Solyc03g007760.2.1	0	PGSC0003DMT400051401	0	VIT_16s0050g01850.t01	0	EMT19774	0	BRADI2G07520.2	0	Sb03g001130.1	0	MLOC_64351.2	0	OS01T0226400-01	0	TRIUR3_20296-P1	0	GRMZM2G058491_P01	0	EFJ25102	0	PP1S3_184V6.1	2.00E-158	EDP07782	6.00E-063		NA	NaN		Mtr:"Spastin "
171	scaffold_302835.1	0	AT3G23530.1	0	Bra014958.1-P	0	GLYMA10G33310.1	0	AES60365	0	PO0010s07850.1	0	Solyc09g090510.2.1	0	PGSC0003DMT400018746	0	VIT_05s0049g01650.t01	0	EMT03310	0	BRADI5G02490.1	0	Sb05g026900.1	0	MLOC_63588.6	0	OS12T0267200-01	0	TRIUR3_11929-P1	0	GRMZM2G178917_P01	0	EFJ34452	0	PP1S111_37V6.1	0	EDP01579	9.00E-180		NA	NaN		Mtr:"Cyclopropane fatty acid synthase "
172	fgenesh2_kg.6__2697__AT5G25780.1	0	AT5G27640.1	0	Bra032059.1-P	0	GLYMA07G14870.1	0	AES73491	0	PO0018s02940.1	0	Solyc01g088370.2.1	0	PGSC0003DMT400004200	0	VIT_04s0008g07070.t01	0	EMT20627	0	BRADI1G13850.1	0	Sb01g028520.1	0	MLOC_56768.1	0	OS10T0569200-01	0	TRIUR3_25282-P1	0	GRMZM2G174757_P01	0	EFJ12681	0	PP1S138_36V6.1	0	EDP04360	0		NA	NaN		Mtr:"Eukaryotic translation initiation factor 3 subunit B "
173	fgenesh2_kg.1__1878__AT1G17210.1	0	AT1G17210.1	0	Bra025990.1-P	0	GLYMA05G27480.1	0	AES66254	0	PO0011s02570.1	0	Solyc07g056030.2.1	0	PGSC0003DMT400079854	0	VIT_10s0003g04030.t01	0	EMT32297	0	BRADI1G06480.1	0	Sb02g003020.1	0	MLOC_55658.3	0	OS03T0785300-01	0	TRIUR3_01383-P1	0	GRMZM2G040145_P01	0	EFJ12830	6.00E-112	PP1S311_61V6.1	5.00E-113	NA	NA		NA	NaN		Mtr:"Nuclear-interacting partner of ALK "
174	fgenesh2_kg.2__629__AT1G64960.1	0	AT1G64960.1	0	Bra004100.1-P	0	GLYMA01G40110.2	0	AES94547	0	PO0007s09810.1	0	Solyc03g044020.2.1	0	PGSC0003DMT400023485	0	VIT_07s0129g00190.t01	0	EMT03614	0	BRADI1G14620.1	0	Sb01g014610.1	0	MLOC_70022.2	0	OS03T0616500-00	0	TRIUR3_26008-P1	0	GRMZM2G051894_P01	0	EFJ37107	0	NA	NA	EDP08284	5.00E-083		NA	NaN		Mtr:"Condensin-2 complex subunit G2 "
175	fgenesh1_pg.C_scaffold_6001732	0	AT5G20420.1	0	Bra021058.1-P	0	GLYMA14G06090.1	0	AES99655	0	PO0008s07350.1	0	Solyc06g050510.2.1	0	PGSC0003DMT400061540	0	VIT_13s0067g01950.t01	0	EMT24130	0	BRADI1G16720.1	0	Sb02g043870.1	0	MLOC_62226.2	0	OS07T0692600-01	7.00E-160	TRIUR3_26565-P1	3.00E-117	GRMZM2G108166_P01	0	EFJ28397	5.00E-111	PP1S168_33V6.1	4.00E-130	EDP03380	3.00E-029		NA	0.416075		Mtr:"DNA repair and recombination protein RAD54-like protein "
176	fgenesh2_kg.6__1127__AT5G11560.1	0	AT5G11560.1	0	Bra008953.1-P	0	GLYMA06G08810.1	0	AES83586	0	PO0018s00550.1	0	Solyc09g008610.2.1	0	PGSC0003DMT400033791	0	VIT_04s0008g03620.t01	0	EMT32849	0	BRADI2G31830.1	0	Sb09g007880.1	0	MLOC_69391.2	0	OS05T0230600-01	0	TRIUR3_31633-P1	0	GRMZM2G155332_P01	0	EFJ33383	0	PP1S73_48V6.1	0	EDP09901	3.00E-087		NA	NaN		Zma:"abinitio|cdna|est|omrna"
177	scaffold_801324.1	0	AT5G49460.1	0	Bra036142.1-P	0	GLYMA09G04000.3	0	AES64989	0	PO0008s10480.1	0	Solyc12g099260.1.1	0	PGSC0003DMT400011963	0	VIT_05s0077g00950.t01	0	EMT31827	0	BRADI2G11480.1	0	Sb03g012420.2	0	MLOC_66461.2	0	OS01T0300200-02	0	TRIUR3_02538-P1	0	GRMZM2G002416_P01	0	EFJ15935	0	PP1S35_384V6.2	0	EDP06930	0		NA	NaN		Mtr:"ATP citrate lyase a-subunit; ATP-citrate lyase/succinyl-CoA ligase "
178	fgenesh2_kg.7__1893__AT4G24020.1	0	AT4G24020.1	0	Bra013754.1-P	0	GLYMA09G25230.2	0	AES62521	0	PO0003s14300.1	0	Solyc08g082750.2.1	0	PGSC0003DMT400031945	0	VIT_02s0025g02070.t01	0	EMT25190	0	BRADI2G08177.1	0	Sb03g000490.1	0	MLOC_66539.3	0	OS01T0236700-01	0	TRIUR3_19333-P1	0	GRMZM2G375675_P01	0	EFJ26837	1.00E-115	PP1S26_246V6.1	1.00E-173	EDP03804	7.00E-009		NA	NaN		Stu:"Transcription factor"
179	fgenesh2_kg.5__492__AT3G27170.1	0	AT3G27170.1	0	Bra025253.1-P	0	GLYMA19G25680.1	0	AES75065	0	PO0001s33920.1	0	Solyc02g068080.2.1	0	PGSC0003DMT400017962	0	VIT_14s0068g02190.t01	0	EMT23162	0	BRADI4G07880.1	0	Sb10g026090.1	0	MLOC_54762.1	0	OS01T0876100-00	0	TRIUR3_18358-P1	0	GRMZM2G057616_P01	0	EFJ24475	0	PP1S22_299V6.1	0	EDP09402	7.00E-134		NA	NaN		Mtr:"Chloride channel protein CLC-a "
180	fgenesh2_kg.3__3538__AT2G18940.1	0	AT2G18940.1	0	Bra024454.1-P	0	GLYMA09G06230.1	0	AES65197	0	PO0006s17990.1	0	Solyc07g017760.1.1	0	PGSC0003DMT400010473	0	VIT_11s0052g00600.t01	0	EMT28974	0	BRADI1G31370.1	0	Sb10g026180.1	0	MLOC_56774.1	0	OS05T0275000-01	0	TRIUR3_28857-P1	0	GRMZM2G177169_P01	0	EFJ24892	7.00E-153	PP1S266_45V6.1	0	EDP05510	4.00E-046		NA	NaN		Mtr:"Pentatricopeptide repeat-containing protein; Tetratricopeptide-like helical "
181	Al_scaffold_0007_2668	0	AT3G16630.2	0	Bra012755.1-P	0	GLYMA07G37630.4	0	AES91878	0	PO0010s01710.1	0	Solyc05g054260.2.1	0	PGSC0003DMT400011998	0	VIT_05s0020g01200.t01	0	EMT23830	0	BRADI2G12710.1	0	Sb09g004200.1	0	MLOC_60993.2	0	OS05T0154700-01	5.00E-164	TRIUR3_26727-P1	0	GRMZM5G881464_P02	0	EFJ30271	0	PP1S21_208V6.1	0	EDP01883	4.00E-111		NA	0.662521		Mtr:"Kinesin-like protein KIF2A "
182	fgenesh2_kg.1__341__AT1G04110.1	0	AT1G04110.1	0	Bra015290.1-P	0	GLYMA03G32470.1	0	AES81608	0	PO0002s25800.1	0	Solyc06g083720.1.1	0	PGSC0003DMT400085430	0	VIT_07s0005g04410.t01	0	EMT11726	1.00E-174	BRADI1G75550.1	0	Sb01g047390.1	0	MLOC_64136.1	0	OS03T0143100-00	0	TRIUR3_03910-P1	2.00E-174	GRMZM2G107686_P01	0	EFJ32470	0	PP1S28_90V6.1	0	EDP06984	1.00E-011		NA	0.416075		Mtr:"Subtilisin-like protease "
183	fgenesh2_kg.2__195__AT1G62870.1	0	AT1G12380.1	0	Bra026973.1-P	0	GLYMA01G42160.1	0	AES90996	0	PO0015s14410.1	0	Solyc08g079550.1.1	0	PGSC0003DMT400010029	0	VIT_02s0241g00050.t01	0	EMT15288	0	BRADI5G04720.1	0	Sb04g014800.1	0	MLOC_58453.1	0	OS02T0450000-01	0	TRIUR3_34932-P1	4.00E-089	GRMZM2G087406_P01	0	EFJ13674	0	PP1S111_138V6.1	0	EDO96142	2.00E-039		NA	0.662521		Osa:"Note=Similar to OSIGBa0107A02.7 protein., Transcript_evidence=AK122096 (DDBJ, Best hit), ORF_evidence=Q01MG9 (UniProt), NIAS_FLcDNA=J033125D04,"
184	fgenesh2_kg.8__858__AT5G49830.1	0	AT5G49830.1	0	Bra022506.1-P	0	GLYMA07G00570.1	0	AES86343	0	PO0010s25630.2	0	Solyc03g123870.2.1	0	PGSC0003DMT400023748	0	VIT_09s0018g01920.t01	0	EMT02605	0	BRADI1G54537.1	0	Sb02g005910.1	0	MLOC_77519.1	7.00E-124	OS07T0200000-01	0	TRIUR3_13456-P1	0	GRMZM2G105652_P02	0	EFJ26745	0	PP1S90_215V6.2	0	EDP03419	6.00E-018		NA	0.662521		Osa:"Note=Vps51/Vps67 domain containing protein., Transcript_evidence=AK102401 (DDBJ, Best hit), ORF_evidence=A2YJ70 (UniProt), NIAS_FLcDNA=J033092J15,"
185	fgenesh2_kg.2__2405__AT1G79890.1	0	AT1G79890.1	0	Bra026607.1-P	0	GLYMA07G00710.1	0	AES86677	0	PO0001s18290.1	0	Solyc06g066670.2.1	0	PGSC0003DMT400042548	0	VIT_09s0002g04450.t01	0	EMT32759	0	BRADI2G31967.1	0	Sb09g007185.1	0	MLOC_60304.3	2.00E-168	OS05T0219800-01	0	TRIUR3_28331-P1	0	GRMZM2G100067_P01	0	EFJ16137	0	PP1S370_33V6.1	0	EDP07114	1.00E-061		NA	0.662521		Mtr:"ATP-dependent RNA helicase chl1 "
186	fgenesh2_kg.2__74__AT1G64110.1	0	AT1G64110.3	0	Bra027756.1-P	0	GLYMA01G43230.2	0	AES94005	0	PO0003s13350.1	0	Solyc08g081740.2.1	0	PGSC0003DMT400031731	0	VIT_02s0025g00650.t01	0	EMT19774	0	BRADI2G07520.2	0	Sb03g001130.1	0	MLOC_64351.2	0	OS01T0226400-01	0	TRIUR3_20296-P1	0	GRMZM2G058491_P01	0	EFJ29943	0	PP1S3_184V6.1	6.00E-147	EDP06327	7.00E-059		NA	NaN		Mtr:"Spastin "
187	fgenesh2_kg.6__436__AT5G05130.1	0	AT5G05130.1	0	Bra009089.1-P	0	GLYMA03G28040.1	0	AES81153	0	PO0006s03420.1	0	Solyc12g020110.1.1	0	PGSC0003DMT400022634	0	VIT_08s0040g01020.t01	0	EMT14106	4.00E-157	BRADI1G19820.1	0	Sb02g040960.1	0	MLOC_71318.2	3.00E-131	OS07T0642400-00	0	TRIUR3_33971-P1	1.00E-160	GRMZM2G148249_P01	0	EFJ12054	0	PP1S73_179V6.1	0	EDO98655	2.00E-075		NA	0.261994		Mtr:"DNA repair protein RAD5; SNF2-related; Zinc finger, RING-type; ATP-requiring DNA helicase RecQ "
188	fgenesh2_kg.4__1228__AT2G32400.1	0	AT2G32400.1	0	Bra005591.1-P	0	GLYMA12G32020.1	0	AES67246	0	PO0002s23050.1	0	Solyc07g052390.2.1	0	PGSC0003DMT400065543	0	VIT_12s0059g02260.t01	0	EMT00479	0	BRADI1G32800.1	0	Sb10g027370.1	0	MLOC_66001.1	0	OS06T0680500-01	0	TRIUR3_34741-P1	0	GRMZM2G057459_P01	0	EFJ24331	0	PP1S56_31V6.1	0	EDP04427	2.00E-010		NA	NaN		Gma:"Glutamate receptor "
189	fgenesh2_kg.3__1518__AT3G14067.1	0	AT3G14067.1	0	Bra027376.1-P	0	GLYMA16G01090.1	0	AET01799	0	PO0001s16750.1	0	Solyc06g062950.1.1	0	PGSC0003DMT400012537	0	VIT_09s0002g01040.t01	0	EMT11726	0	BRADI3G57140.1	0	Sb04g034980.1	0	MLOC_58156.1	0	OS02T0779200-01	0	TRIUR3_03910-P1	0	GRMZM2G163749_P01	0	EFJ16748	0	PP1S28_90V6.1	0	EDP06984	5.00E-012		NA	NaN		Mtr:"Cucumisin-like serine protease subtilisin-like protease "
190	fgenesh2_kg.5__2576__AT3G61130.1	0	AT3G61130.1	0	Bra007573.1-P	0	GLYMA03G02250.2	0	AES80022	0	PO0002s15270.1	0	Solyc01g093970.2.1	0	PGSC0003DMT400000034	0	VIT_15s0048g01300.t01	0	EMT00930	0	BRADI4G36050.1	0	Sb02g030820.1	0	MLOC_5185.2	0	OS09T0531900-01	0	TRIUR3_31247-P1	0	GRMZM2G386971_P01	0	EFJ28191	0	PP1S251_8V6.1	0	NA	NA		NA	NaN		Mtr:"Alpha-1,4-galacturonosyltransferase "
191	scaffold_702296.1	0	AT4G21270.1	0	Bra029564.1-P	0	GLYMA15G06880.1	0	AES63626	0	PO0011s03380.1	0	Solyc07g064030.2.1	0	PGSC0003DMT400056132	0	VIT_00s0532g00020.t01	0	EMT04945	0	BRADI5G22780.1	0	Sb06g029500.1	0	MLOC_62969.1	0	OS04T0629700-01	0	TRIUR3_35234-P1	0	GRMZM2G436981_P01	0	EFJ36382	0	PP1S80_62V6.1	0	EDO99715	4.00E-159		NA	NaN		Mtr:"Kinesin-like protein "
192	fgenesh1_pm.C_scaffold_5000623	0	AT3G43210.1	0	Bra019444.1-P	0	GLYMA13G17440.1	0	AES92142	0	PO0006s13890.1	0	Solyc07g042560.2.1	0	PGSC0003DMT400035325	0	VIT_11s0016g00460.t01	0	EMT03728	0	BRADI2G32300.1	0	Sb10g001010.1	0	MLOC_81064.1	0	OS01T0513900-01	0	TRIUR3_31863-P1	0	GRMZM2G136838_P01	0	EFJ06667	0	PP1S343_28V6.1	0	EDP08962	4.00E-083		NA	NaN		Mtr:"Kinesin-like protein "
193	fgenesh2_kg.7__2980__AT4G13650.1	0	AT4G13650.1	0	Bra032726.1-P	0	GLYMA02G07861.4	0	AES75234	0	PO0013s05550.1	0	Solyc02g079260.1.1	0	PGSC0003DMT400057552	0	VIT_08s0007g07510.t01	0	EMT12957	0	BRADI2G22840.1	0	Sb07g026890.1	0	MLOC_1068.3	0	OS12T0552300-00	0	TRIUR3_27565-P1	0	GRMZM2G153275_P02	0	EFJ28358	0	PP1S169_110V6.1	0	EDP05510	6.00E-025		NA	NaN		Mtr:"Pentatricopeptide repeat-containing protein "
194	fgenesh2_kg.2__2067__AT1G77740.1	0	AT1G77740.1	0	Bra016396.1-P	0	GLYMA06G11460.1	0	AES71357	0	PO0005s16140.1	0	Solyc11g013180.1.1	0	PGSC0003DMT400074659	0	VIT_18s0001g03820.t01	0	EMT07835	0	BRADI1G11040.1	0	Sb01g010710.1	0	MLOC_59696.2	0	OS03T0705300-01	0	TRIUR3_14139-P1	0	GRMZM2G157147_P01	0	EFJ12524	0	PP1S31_309V6.1	0	EDO99970	4.00E-114		NA	NaN		Mtr:"Phosphatidylinositol-4-phosphate 5-kinase "
195	fgenesh2_kg.5__77__AT2G01690.2	0	AT2G01690.1	0	Bra017436.1-P	0	GLYMA08G05050.1	0	AET05418	0	PO0010s11700.2	0	Solyc05g017860.2.1	0	PGSC0003DMT400075800	0	VIT_01s0011g05710.t01	0	EMT23122	0	BRADI1G69520.1	0	Sb01g042440.1	0	MLOC_10228.1	0	OS03T0223700-01	0	TRIUR3_08991-P1	0	GRMZM2G063369_P01	0	EFJ26317	0	PP1S122_49V6.2	0	EDO98861	5.00E-157		NA	NaN		Mtr:"VAC14-like protein "
196	fgenesh2_kg.7__1013__AT4G31590.1	0	AT4G31590.1	0	Bra011284.1-P	0	GLYMA06G08180.1	0	AES73806	0	PO0006s28560.1	0	Solyc08g006310.2.1	0	PGSC0003DMT400024646	0	VIT_04s0069g00780.t01	0	EMT18531	0	BRADI3G19087.1	0	Sb07g007890.1	0	MLOC_78241.2	5.00E-139	OS05T0510800-01	0	TRIUR3_21773-P1	0	GRMZM2G173759_P03	0	EFJ09973	0	PP1S162_130V6.1	0	EDP08496	1.00E-046		NA	0.662521		Stu:"Transferase, transferring glycosyl groups"
197	fgenesh2_kg.3__3521__AT2G19130.1	0	AT2G19130.1	0	Bra038566.1-P	0	GLYMA12G11260.1	0	AES67324	0	PO0019s14170.1	0	Solyc07g053220.1.1	0	PGSC0003DMT400093243	0	VIT_12s0134g00450.t01	0	EMT30477	0	BRADI1G25090.1	0	Sb02g036040.1	0	MLOC_70828.2	0	OS07T0553633-01	0	TRIUR3_31035-P1	0	GRMZM2G309025_P01	0	EFJ23635	8.00E-148	PP1S180_50V6.1	1.00E-165	EDP03484	1.00E-035		NA	NaN		Gma:"Serine/threonine-protein kinase "
198	fgenesh2_kg.6__612__AT5G06680.1	0	AT5G06680.1	0	Bra028722.1-P	0	GLYMA03G30240.2	0	AES81510	0	PO0016s05990.1	0	Solyc09g009140.2.1	0	PGSC0003DMT400007029	0	VIT_08s0007g06730.t01	0	EMT04414	0	BRADI4G31640.1	0	Sb02g026120.1	0	MLOC_45041.1	0	OS09T0446200-01	0	TRIUR3_34897-P1	0	GRMZM2G096092_P01	0	EFJ34488	0	PP1S44_159V6.1	0	EDO98538	3.00E-085		NA	NaN		Mtr:"Gamma-tubulin complex component "
199	Al_scaffold_0008_2498	0	AT5G60010.1	0	Bra020270.1-P	0	GLYMA07G15690.1	0	AES79267	0	PO0006s09850.1	0	Solyc06g075570.1.1	0	PGSC0003DMT400078138	0	VIT_06s0004g03790.t01	0	EMT26124	0	BRADI2G54240.1	0	Sb09g026320.1	0	MLOC_11469.12	0	OS05T0465800-01	0	TRIUR3_20792-P1	0	GRMZM2G323731_P01	0	EFJ32489	0	PP1S18_194V6.1	0	EDP04346	3.00E-020		NA	NaN		Mtr:"Respiratory burst oxidase-like protein "
200	fgenesh2_kg.6__961__AT5G10020.1	0	AT5G10020.1	0	Bra009064.1-P	0	GLYMA04G39820.1	0	AES72717	0	PO0005s08470.1	0	Solyc04g054200.2.1	0	PGSC0003DMT400033720	0	VIT_07s0031g01440.t01	0	EMT26161	0	BRADI1G20750.1	0	Sb01g036930.1	0	MLOC_51356.2	0	OS07T0626500-01	0	TRIUR3_20727-P1	0	GRMZM2G081857_P01	0	EFJ30674	0	PP1S324_19V6.1	0	EDO99369	9.00E-047		NA	NaN		Mtr:"Leucine-rich repeat receptor-like protein kinase "
201	fgenesh2_kg.4__379__AT2G24610.1	0	AT2G24610.1	0	Bra032081.1-P	0	GLYMA06G08170.1	0	AES73805	0	PO0018s03380.1	0	Solyc08g069140.2.1	0	PGSC0003DMT400075980	0	VIT_04s0069g00790.t01	0	EMT16564	0	BRADI3G53747.1	0	Sb04g035530.1	0	MLOC_73543.1	0	OS02T0789100-01	0	TRIUR3_12825-P1	0	GRMZM2G005791_P01	0	EFJ15042	0	PP1S37_149V6.1	0	EDP09179	4.00E-019		NA	NaN		Mtr:"Cyclic nucleotide-gated channel "
202	fgenesh2_kg.2__825__AT1G65920.1	0	AT1G65920.1	0	Bra038181.1-P	0	GLYMA11G33200.2	0	AES70889	0	PO0017s02010.1	0	Solyc02g081250.1.1	0	PGSC0003DMT400043094	0	VIT_04s0079g00290.t01	0	EMT20640	0	BRADI2G26807.1	0	Sb06g026493.1	0	MLOC_63401.3	0	OS05T0384800-01	0	TRIUR3_20579-P1	0	GRMZM2G319130_P01	0	EFJ18977	0	PP1S51_210V6.1	0	EDO97078	9.00E-051		NA	NaN		Mtr:"RCC1 and BTB domain-containing protein "
203	fgenesh2_kg.6__1311__AT5G13580.1	0	AT5G13580.1	0	Bra008817.1-P	0	GLYMA20G38610.1	0	AES63009	0	PO0010s22030.1	0	Solyc05g054890.2.1	0	PGSC0003DMT400060438	0	VIT_13s0067g03750.t01	0	EMT27092	0	BRADI1G66120.1	0	Sb01g038970.1	0	MLOC_10906.1	0	OS03T0281900-01	0	TRIUR3_32280-P1	0	GRMZM2G054332_P01	0	EFJ27199	0	PP1S9_229V6.1	0	EDP07756	8.00E-081		NA	NaN		Mtr:"ABC transporter G family member "
204	scaffold_602509.1	0	AT5G24260.1	0	Bra026463.1-P	0	GLYMA06G13410.1	0	AES72492	0	PO0012s02200.1	0	Solyc03g083330.2.1	0	PGSC0003DMT400023565	0	VIT_16s0098g01880.t01	0	EMT13762	0	BRADI3G10630.1	0	Sb04g011310.1	0	MLOC_14434.1	0	OS02T0290600-01	0	TRIUR3_11582-P1	0	GRMZM2G174572_P01	0	EFJ11130	0	PP1S55_173V6.1	0	EDP07152	1.00E-007		NA	NaN		Mtr:"Dipeptidyl peptidase "
205	fgenesh2_kg.3__2801__AT2G04660.1	0	AT2G04660.1	0	Bra028905.1-P	0	GLYMA11G34170.1	0	AES89948	0	PO0008s08910.2	0	Solyc05g007750.2.1	0	PGSC0003DMT400047444	0	VIT_01s0026g02730.t01	0	EMT15244	0	BRADI5G13780.1	0	Sb10g029080.1	0	MLOC_17102.1	0	OS04T0484800-01	0	TRIUR3_18515-P1	5.00E-013	GRMZM2G168886_P01	0	EFJ18755	0	PP1S31_229V6.1	0	EDP08090	2.00E-042		NA	0.662521		Mtr:"Anaphase-promoting complex subunit "
206	fgenesh2_kg.1__457__AT1G05120.1	0	AT1G05120.1	0	Bra015389.1-P	0	GLYMA12G31910.2	0	AES88152	0	PO0014s15270.1	0	Solyc05g044480.2.1	0	PGSC0003DMT400083926	0	VIT_12s0059g00800.t01	0	EMT33517	0	BRADI1G26440.1	0	Sb02g034440.1	0	MLOC_21561.2	0	OS07T0511500-01	0	TRIUR3_31770-P1	0	GRMZM2G021233_P02	0	EFJ12572	2.00E-173	PP1S132_19V6.1	8.00E-103	EDO98655	2.00E-045		NA	NaN		Mtr:"DNA repair protein RAD5 "
207	fgenesh2_kg.4__1132__AT2G31400.1	0	AT2G31400.1	0	Bra021733.1-P	0	GLYMA08G28160.1	0	AES77814	0	PO0014s11380.1	0	Solyc06g009520.2.1	0	PGSC0003DMT400018827	0	VIT_07s0005g01660.t01	0	EMT25376	0	BRADI4G04460.1	0	Sb08g018230.1	0	MLOC_18312.1	0	OS12T0562300-01	3.00E-113	TRIUR3_26746-P1	0	GRMZM2G432850_P01	0	EFJ06470	0	PP1S116_71V6.1	0	EDP05510	6.00E-051		NA	0.662521		Mtr:"Pentatricopeptide repeat-containing protein "
208	scaffold_703629.1	0	AT5G37510.1	0	Bra028124.1-P	0	GLYMA11G33480.1	0	AES70941	0	PO0004s08110.1	0	Solyc11g011470.1.1	0	PGSC0003DMT400034638	0	VIT_14s0006g02020.t01	0	EMT16671	0	BRADI1G11520.2	0	Sb01g010210.1	0	MLOC_4114.1	0	OS03T0713400-01	0	TRIUR3_05971-P1	0	GRMZM2G145854_P01	0	EFJ07644	0	PP1S170_67V6.1	0	EDP03454	0		NA	NaN		Mtr:"NADH-ubiquinone oxidoreductase subunit "
209	fgenesh2_kg.3__3061__AT2G14720.2	0	AT2G14740.2	0	Bra039817.1-P	0	GLYMA01G45380.1	0	AES93578	0	PO0001s30160.1	0	Solyc01g107130.2.1	0	PGSC0003DMT400066159	0	VIT_03s0091g00740.t01	0	EMT24279	0	BRADI3G24680.1	0	Sb05g001160.1	0	MLOC_12555.1	0	OS10T0346600-00	0	TRIUR3_18263-P1	0	GRMZM2G389362_P01	0	EFJ30872	0	PP1S39_323V6.2	0	EDO97696	2.00E-092		NA	NaN		Mtr:"Vacuolar-sorting receptor "
210	scaffold_403620.1	0	AT2G46520.1	0	Bra004531.1-P	0	GLYMA07G06071.1	0	AES75588	0	PO0014s09550.1	0	Solyc01g096060.2.1	0	PGSC0003DMT400000342	0	VIT_15s0046g00300.t01	0	EMT29370	0	BRADI2G08070.1	0	Sb01g010190.1	0	MLOC_37901.2	0	OS01T0235400-02	1.00E-168	TRIUR3_13266-P1	0	GRMZM5G881950_P02	0	EFJ36839	0	PP1S127_31V6.1	0	EDP04587	2.00E-058		NA	0.662521		Mtr:"Exportin-2 "
211	fgenesh2_kg.7__3131__AT5G37020.1	0	AT1G30330.2	0	Bra010776.1-P	0	GLYMA15G09750.3	0	AES64120	0	PO0011s09450.1	0	Solyc02g037530.2.1	0	PGSC0003DMT400041127	0	VIT_10s0003g04100.t01	0	EMT04282	0	BRADI1G32547.1	0	Sb04g004430.1	0	MLOC_58330.3	0	OS02T0164900-02	0	TRIUR3_10132-P1	0	GRMZM2G081158_P01	0	EFJ16099	0	PP1S163_119V6.1	0	NA	NA		NA	NaN		Mtr:"Auxin response factor "
212	fgenesh2_kg.7__3208__AT5G42080.1	0	AT5G42080.1	0	Bra028525.1-P	0	GLYMA01G43550.1	0	AES93936	0	PO0001s10710.1	0	Solyc05g050600.2.1	0	PGSC0003DMT400000646	0	VIT_02s0025g01570.t01	0	EMT04990	0	BRADI2G17090.1	0	Sb09g027960.1	0	MLOC_69619.4	0	OS05T0556100-01	0	TRIUR3_08529-P1	0	GRMZM2G314647_P01	0	EFJ38159	0	PP1S109_205V6.3	0	EDP07185	5.00E-158		NA	NaN		Mtr:"Dynamin-related protein 1A "
213	scaffold_201576.1	0	AT1G67550.1	0	Bra033992.1-P	0	GLYMA11G37250.1	0	AES72062	0	PO0008s17800.1	0	Solyc05g014970.2.1	0	PGSC0003DMT400003151	0	VIT_01s0010g02760.t01	0	EMT15317	0	BRADI1G03550.1	0	Sb02g001020.1	0	MLOC_62464.1	0	NA	NA	TRIUR3_27202-P1	0	GRMZM2G461569_P01	0	EFJ29500	0	PP1S274_69V6.1	0	NA	NA		NA	NaN		Gma:"Urease "
214	fgenesh2_kg.7__1824__AT4G24520.1	0	AT4G24520.1	0	Bra013811.1-P	0	GLYMA06G10180.2	0	AES73149	0	PO0005s19710.1	0	Solyc04g076380.2.1	0	PGSC0003DMT400024163	0	VIT_18s0001g07630.t01	0	EMT14573	0	BRADI5G24370.1	0	Sb06g031110.1	0	MLOC_37457.3	0	OS09T0558900-01	0	TRIUR3_21071-P1	0	GRMZM2G104294_P01	0	EFJ12675	0	PP1S539_10V6.1	0	EDP09868	1.00E-170		NA	NaN		Gma:"NADPH--cytochrome P450 reductase "
215	scaffold_602808.1	0	AT5G26830.1	0	Bra009922.1-P	0	GLYMA01G03930.1	0	AES96234	0	PO0008s14490.1	0	Solyc05g005800.2.1	0	PGSC0003DMT400097200	0	VIT_01s0026g00340.t01	0	EMT11254	0	BRADI3G19960.1	0	Sb01g012680.1	0	MLOC_55849.1	3.00E-127	OS08T0295300-01	0	TRIUR3_01691-P1	0	GRMZM2G553314_P01	0	EFJ07136	0	PP1S400_36V6.1	0	EDP08175	0		NA	0.662521		Mtr:"Threonyl-tRNA synthetase "
216	fgenesh2_kg.4__268__AT2G23380.1	0	AT2G23380.1	0	Bra032169.1-P	0	GLYMA11G05760.1	0	AES94654	0	PO0005s18340.1	0	Solyc03g044380.2.1	0	PGSC0003DMT400084490	0	VIT_07s0031g00320.t01	0	EMT31844	6.00E-128	BRADI1G48340.1	0	Sb10g004560.1	0	MLOC_13033.3	0	OS06T0275500-01	0	TRIUR3_32462-P1	1.00E-152	GRMZM2G157820_P02	0	EFJ18941	0	PP1S100_146V6.1	0	EDP03175	1.00E-013		NA	0.416075		Mtr:"Histone-lysine N-methyltransferase CLF "
217	fgenesh2_kg.2__1943__AT1G76550.1	0	AT1G76550.1	0	Bra025858.1-P	0	GLYMA07G20400.1	0	AES59948	0	PO0005s27920.1	0	Solyc12g095760.1.1	0	PGSC0003DMT400075360	0	VIT_18s0122g00510.t01	0	EMT25737	0	BRADI3G53260.1	0	Sb04g030000.1	0	MLOC_60124.3	0	OS02T0714200-01	0	TRIUR3_34861-P1	0	GRMZM2G123371_P02	0	EFJ20412	0	PP1S167_20V6.1	0	EDP03084	1.00E-008		NA	NaN		Mtr:"Pyrophosphate-fructose 6-phosphate 1-phosphotransferase alpha subunit "
218	fgenesh2_kg.8__856__AT5G49810.1	0	AT5G49810.1	0	Bra022504.1-P	0	GLYMA12G28490.1	0	AES63119	0	PO0004s23890.1	0	Solyc01g102940.2.1	0	PGSC0003DMT400053412	0	VIT_12s0035g01920.t01	0	EMT22723	0	BRADI2G39790.1	0	Sb09g000490.1	0	MLOC_59758.1	0	OS05T0105000-01	0	TRIUR3_01075-P1	0	GRMZM2G098039_P01	0	EFJ08178	0	PP1S39_322V6.1	0	NA	NA		NA	NaN		Mtr:"Methionine S-methyltransferase "
219	Al_scaffold_0002_1121	0	AT1G65810.1	0	Bra033957.1-P	0	GLYMA08G24100.1	0	AES70857	0	PO0004s07570.1	0	Solyc12g013590.1.1	0	PGSC0003DMT400088246	0	VIT_16s0050g02350.t01	0	EMT00889	0	BRADI5G20420.1	0	Sb06g026430.1	0	MLOC_60587.2	0	OS02T0684150-00	0	TRIUR3_33246-P1	0	GRMZM2G313020_P01	0	EFJ34295	7.00E-171	PP1S162_102V6.1	5.00E-113	EDP06765	3.00E-046		NA	NaN		Mtr:"DNA polymerase alpha-associated DNA helicase A "
220	fgenesh2_kg.1__3240__AT1G30570.1	0	AT1G30570.1	0	Bra032404.1-P	0	GLYMA09G02860.3	0	AES64786	0	PO0011s16750.1	0	Solyc02g069970.2.1	0	PGSC0003DMT400054599	0	VIT_10s0003g04990.t01	0	EMT17754	0	BRADI5G22040.1	0	Sb06g028840.1	0	MLOC_80137.1	0	OS07T0147600-03	0	TRIUR3_16032-P1	0	GRMZM2G041518_P01	0	EFJ06392	0	PP1S44_215V6.1	0	EDP03484	1.00E-041		NA	NaN		Mtr:"Kinase-like protein "
221	fgenesh2_kg.4__339__AT2G24230.1	0	AT2G24230.1	0	Bra032115.1-P	0	GLYMA17G08190.2	0	AES92522	0	PO0018s11670.1	0	Solyc07g005540.1.1	0	PGSC0003DMT400090109	0	VIT_11s0016g00040.t01	0	EMT26986	0	BRADI3G19650.1	0	Sb07g017590.1	0	MLOC_63169.3	0	OS08T0276400-01	0	TRIUR3_30482-P1	0	GRMZM2G141355_P01	0	EFJ34909	0	PP1S35_137V6.1	2.00E-175	EDO99369	5.00E-029		NA	NaN		Mtr:"Receptor-like protein kinase "
222	scaffold_702048.1	0	AT4G22990.2	0	Bra013668.1-P	0	GLYMA09G23760.1	0	AES62432	0	PO0003s12060.1	0	Solyc12g056440.1.1	0	PGSC0003DMT400058570	0	VIT_02s0025g04540.t01	0	EMT19120	0	BRADI3G51660.1	0	Sb10g001840.1	0	MLOC_63586.3	0	OS04T0573000-01	0	TRIUR3_17251-P1	0	GRMZM2G134062_P01	0	EFJ23302	0	PP1S317_69V6.1	0	EDP00051	4.00E-008		NA	NaN		Mtr:"Membrane protein, putative "
223	fgenesh2_kg.7__2632__AT4G16760.1	0	AT4G16760.1	0	Bra040093.1-P	0	GLYMA05G04940.1	0	AES90881	0	PO0001s15530.1	0	Solyc08g078390.2.1	0	PGSC0003DMT400012322	0	VIT_00s0389g00020.t01	0	EMT01493	0	BRADI1G52320.1	0	Sb10g004260.1	0	MLOC_34826.1	0	OS06T0103500-02	0	TRIUR3_09773-P1	0	GRMZM5G864319_P01	0	EFJ35164	0	PP1S209_135V6.1	0	EDO98833	6.00E-150		NA	NaN		Gma:"Acyl-coenzyme A oxidase "
224	fgenesh2_kg.7__3428__AT5G39900.1	0	AT5G39900.1	0	Bra028444.1-P	0	GLYMA09G39400.4	0	AES77362	0	PO0017s11600.1	0	Solyc03g058880.2.1	0	PGSC0003DMT400034347	0	VIT_14s0108g00130.t01	0	EMT27629	0	BRADI1G51240.1	0	Sb10g003070.1	0	MLOC_18776.2	1.00E-134	OS06T0144800-01	0	TRIUR3_30919-P1	4.00E-174	GRMZM2G028928_P01	0	EFJ34249	0	PP1S45_94V6.1	0	EDP05972	0		NA	0.416075		Mtr:"Translation factor GUF1 homolog, mitochondrial "
225	Al_scaffold_0001_294	0	AT1G03750.1	0	Bra032544.1-P	0	GLYMA12G13180.1	0	AES89677	0	PO0017s04400.1	0	Solyc07g053870.2.1	0	PGSC0003DMT400082782	0	VIT_12s0028g03440.t01	0	EMT30647	0	BRADI1G14910.1	0	Sb01g016830.1	0	MLOC_27993.2	0	OS05T0247900-01	0	TRIUR3_23149-P1	0	GRMZM2G146041_P01	0	EFJ26199	0	PP1S155_61V6.3	0	EDP06286	8.00E-077		NA	NaN		Mtr:"Chromodomain-helicase-DNA-binding protein "
226	fgenesh2_kg.6__2625__AT5G26710.1	0	AT5G26710.1	0	Bra036585.1-P	0	GLYMA10G28180.1	0	AES61524	0	PO0005s00300.1	0	Solyc01g102410.2.1	0	PGSC0003DMT400046948	0	VIT_14s0060g00110.t01	0	EMT11757	0	BRADI2G10180.1	0	Sb01g047560.1	0	MLOC_6843.3	0	OS10T0369000-01	0	TRIUR3_12715-P1	0	GRMZM2G046932_P01	0	EFJ13872	0	PP1S57_70V6.1	0	EDO97532	0		NA	NaN		Mtr:"Bifunctional aminoacyl-tRNA synthetase "
227	fgenesh2_kg.1__1187__AT1G10950.1	0	AT1G10950.1	0	Bra018416.1-P	0	GLYMA05G30210.1	0	AET04435	0	PO0003s01100.1	0	Solyc10g044480.1.1	0	PGSC0003DMT400025244	0	VIT_18s0041g00680.t01	0	EMT08384	0	BRADI4G23990.1	0	Sb05g005240.1	0	MLOC_54701.1	0	OS12T0175700-01	0	TRIUR3_27487-P1	0	GRMZM2G087212_P01	0	EFJ15096	0	PP1S438_26V6.1	0	EDO99025	0		NA	NaN		Mtr:"Transmembrane 9 superfamily protein member "
228	scaffold_502156.1	0	AT3G51050.1	0	Bra012871.1-P	0	GLYMA01G37580.1	0	AES95046	0	PO0005s12030.1	0	Solyc02g084690.2.1	0	PGSC0003DMT400009104	0	VIT_04s0023g02750.t01	0	EMT13943	0	BRADI3G00260.1	0	Sb10g031210.2	2.00E-133	MLOC_60132.1	0	OS02T0100700-01	0	TRIUR3_03969-P1	0	AC208513.3_FGP008	1.00E-026	EFJ31216	0	PP1S1_121V6.1	0	EDO98436	2.00E-048		NA	0.416075		Stu:"Aldehyde dehydrogenase"
229	fgenesh2_kg.4__1897__AT2G38280.2	0	AT2G38280.2	0	Bra005126.1-P	0	GLYMA03G07460.1	0	AES86921	0	PO0006s10290.1	0	Solyc09g014770.2.1	0	PGSC0003DMT400021901	0	VIT_08s0105g00570.t01	0	EMT18979	0	BRADI2G28450.4	0	Sb02g043940.1	0	MLOC_50786.1	0	OS07T0693500-01	0	TRIUR3_03921-P1	0	GRMZM2G416667_P01	0	EFJ30909	0	PP1S77_89V6.1	0	EDP03596	0		NA	NaN		Mtr:"AMP deaminase "
230	fgenesh2_kg.1__686__AT1G07110.1	0	AT1G07110.1	0	Bra031553.1-P	0	GLYMA11G27870.1	0	AES98712	0	PO0009s07790.2	0	Solyc06g082150.2.1	0	PGSC0003DMT400078081	0	VIT_06s0004g06920.t01	0	EMT14547	0	BRADI2G34580.1	0	Sb09g004780.1	0	MLOC_58116.9	0	OS05T0164100-01	0	TRIUR3_25240-P1	0	GRMZM2G021846_P01	0	EFJ07831	0	PP1S242_66V6.1	0	EDO99118	3.00E-108		NA	NaN		Mtr:"6-phosphofructo-2-kinase/fructose-2, 6-biphosphatase "
231	scaffold_202730.1	0	AT1G77680.1	0	Bra008322.1-P	0	GLYMA14G33170.1	0	AES97733	0	PO0002s08690.2	0	Solyc11g013030.1.1	0	PGSC0003DMT400002367	0	VIT_18s0001g03370.t01	0	EMT30754	0	BRADI3G58790.1	0	Sb04g027560.1	0	MLOC_32812.1	0	OS02T0754100-01	0	TRIUR3_03774-P1	0	GRMZM2G405815_P02	0	EFJ15652	0	PP1S165_124V6.1	0	EDP03330	8.00E-158		NA	NaN		Mtr:"DIS3-like exonuclease "
232	fgenesh2_kg.4__1092__AT2G31060.2	0	AT2G31060.2	0	Bra021694.1-P	0	GLYMA06G43820.1	0	AES89737	0	PO0013s12750.1	0	Solyc07g053470.2.1	0	PGSC0003DMT400024321	0	VIT_12s0028g02640.t01	0	EMT03304	0	BRADI2G50050.1	0	Sb03g034790.1	0	MLOC_3412.2	0	OS01T0752700-01	0	TRIUR3_24687-P1	0	GRMZM2G128688_P01	0	EFJ08344	0	PP1S132_176V6.2	0	EDO98992	0		NA	NaN		Mtr:"GTP-binding protein TypA/BipA-like protein "
233	Al_scaffold_0002_1383	0	AT1G67510.1	0	Bra004229.1-P	0	GLYMA07G19200.1	0	AES79601	0	PO0010s06830.1	0	Solyc05g015150.2.1	0	PGSC0003DMT400038616	0	VIT_01s0010g02910.t01	0	EMT20661	3.00E-161	BRADI4G39617.1	0	Sb01g003440.1	0	MLOC_65616.1	0	OS12T0235700-00	0	TRIUR3_13995-P1	8.00E-164	GRMZM2G012176_P01	0	EFJ07203	6.00E-160	PP1S22_20V6.1	2.00E-168	EDP03484	1.00E-028		NA	0.416075		Mtr:"Receptor protein kinase-like protein "
234	fgenesh1_pg.C_scaffold_7002321	0	AT4G16150.1	0	Bra038040.1-P	0	GLYMA07G37090.2	0	AES91948	0	PO0010s15160.1	0	Solyc12g099340.1.1	0	PGSC0003DMT400011979	0	VIT_05s0077g01240.t01	0	EMT32512	5.00E-176	BRADI1G27170.1	0	Sb02g033620.1	0	MLOC_72697.1	4.00E-098	OS07T0490200-01	0	TRIUR3_19786-P1	0	GRMZM2G032336_P01	0	EFJ26472	1.00E-148	PP1S188_92V6.2	2.00E-107	EDP01698	1.00E-009		NA	0.416075		Mtr:"Calmodulin-binding transcription activator "
235	scaffold_302174.1	0	AT3G18370.1	0	Bra022315.1-P	0	GLYMA07G10280.1	0	AES76695	0	PO0012s05250.1	0	Solyc03g119440.2.1	0	PGSC0003DMT400014646	0	VIT_17s0000g03600.t01	0	EMT16079	1.00E-021	BRADI2G02010.1	0	Sb03g007300.1	0	MLOC_6571.2	0	OS01T0128800-01	3.00E-082	TRIUR3_16064-P1	0	GRMZM2G345840_P01	0	EFJ28181	0	PP1S316_67V6.1	0	EDP09490	1.00E-011		NA	0.416075		Mtr:"Plant synaptotagmin "
236	scaffold_202772.1	0	AT1G78060.1	0	Bra015636.1-P	0	GLYMA14G34480.1	0	AES85916	0	PO0002s09450.1	0	Solyc04g072850.2.1	0	PGSC0003DMT400024532	0	VIT_18s0001g05180.t01	0	EMT10284	0	BRADI3G59020.1	0	Sb04g027700.1	0	MLOC_62475.1	0	OS02T0752200-01	0	TRIUR3_33483-P1	0	GRMZM2G035503_P01	0	EFJ35621	0	PP1S406_3V6.1	0	NA	NA		NA	NaN		Mtr:"Xylan 1 4-beta-xylosidase "
237	fgenesh1_pm.C_scaffold_5001046	0	AT3G49170.1	0	Bra018003.1-P	0	GLYMA0048S00240.1	0	AES87619	0	PO0015s02060.1	0	Solyc01g097670.2.1	0	PGSC0003DMT400050032	0	VIT_00s2397g00010.t01	0	EMT03568	0	BRADI2G32290.1	0	Sb10g008520.1	0	MLOC_36835.2	0	OS05T0212100-01	0	TRIUR3_07994-P1	0	GRMZM2G462625_P01	0	EFJ28358	0	PP1S276_42V6.1	0	EDP05653	4.00E-028		NA	NaN		Mtr:"Pentatricopeptide repeat-containing protein "
238	fgenesh2_kg.8__2413__AT5G64030.1	0	AT5G64030.1	0	Bra024260.1-P	0	GLYMA05G32670.4	0	AET04764	0	PO0007s04340.1	0	Solyc05g056580.2.1	0	PGSC0003DMT400059933	0	VIT_04s0044g01670.t01	0	EMT17461	0	BRADI2G57087.1	0	Sb03g041910.1	0	MLOC_56463.1	0	OS01T0883900-02	0	TRIUR3_13455-P1	0	GRMZM2G049269_P01	0	EFJ34056	0	PP1S99_226V6.2	0	NA	NA		NA	NaN		Mtr:"Ankyrin-like protein "
239	fgenesh1_pm.C_scaffold_7001422	0	AT4G24680.1	0	Bra019213.1-P	0	GLYMA05G02406.5	0	AES71482	0	PO0012s09040.1	0	Solyc03g112660.2.1	0	PGSC0003DMT400046782	0	VIT_17s0000g08810.t01	0	EMT25857	4.00E-136	BRADI4G04400.1	1.00E-128	Sb08g018470.1	7.00E-029	MLOC_5444.3	8.00E-136	OS11T0689500-01	2.00E-006	TRIUR3_33736-P1	7.00E-136	GRMZM2G424181_P01	2.00E-130	EFJ11729	5.00E-059	PP1S60_37V6.1	2.00E-023	EDP05472	3.00E-006		NA	0.0210353		Stu:"Protein MODIFIER OF SNC1 1"
240	fgenesh2_kg.5__36__AT2G01320.2	0	AT2G01320.4	0	Bra014326.1-P	0	GLYMA10G41110.1	0	AES62796	0	PO0010s12530.1	0	Solyc05g008350.2.1	0	PGSC0003DMT400078356	0	VIT_01s0011g04670.t01	0	EMT23251	0	BRADI2G01610.1	0	Sb03g007760.1	0	MLOC_72088.2	6.00E-141	OS01T0121700-01	0	TRIUR3_01619-P1	0	GRMZM2G119345_P01	0	EFJ08843	0	PP1S255_17V6.1	0	EDP02909	0		NA	0.662521		Mtr:"ABC transporter G family member "
241	scaffold_104684.1	0	AT1G49760.2	0	Bra018797.1-P	0	GLYMA02G11580.1	0	AES90119	0	PO0014s02550.1	0	Solyc12g088720.1.1	0	PGSC0003DMT400066245	0	VIT_07s0031g00210.t01	0	EMT14398	0	BRADI4G08430.1	0	Sb02g017910.1	0	MLOC_69690.1	0	OS08T0314800-02	0	TRIUR3_33314-P1	0	GRMZM2G102829_P01	0	EFJ13310	0	PP1S51_110V6.1	0	EDP09409	8.00E-142		NA	NaN		Mtr:"Poly(A)-binding protein "
242	fgenesh2_kg.6__2794__AT5G28740.1	0	AT5G28740.1	0	Bra020619.1-P	0	GLYMA13G31941.2	0	AES63699	0	PO0004s03560.1	0	Solyc01g086990.2.1	0	PGSC0003DMT400017726	0	VIT_00s0404g00060.t01	0	EMT01402	0	BRADI1G19690.1	0	Sb02g041110.1	0	MLOC_6175.1	0	OS07T0644300-02	0	TRIUR3_00577-P1	0	GRMZM2G356894_P01	0	EFJ24307	0	PP1S139_28V6.1	0	EDO96712	0		NA	NaN		Mtr:"Pre-mRNA-splicing factor SYF1 "
243	scaffold_301633.1	0	AT3G14050.1	0	Bra027377.1-P	0	GLYMA16G01040.1	0	AET01774	0	PO0001s16830.1	0	Solyc03g123370.2.1	0	PGSC0003DMT400036434	0	VIT_09s0002g01150.t01	0	EMT09633	0	BRADI3G37620.1	0	Sb07g022430.2	0	MLOC_66108.1	0	OS08T0457600-02	0	TRIUR3_05365-P1	0	GRMZM2G021074_P01	0	EFJ24775	6.00E-173	PP1S15_323V6.1	4.00E-160	EDP00091	9.00E-076		NA	NaN		Mtr:"GTP pyrophosphokinase "
244	scaffold_502568.1	0	AT3G54540.1	0	Bra007079.1-P	0	GLYMA13G22700.1	0	AET03727	0	PO0010s26100.1	0	Solyc07g008610.1.1	0	PGSC0003DMT400049903	0	VIT_18s0076g00380.t01	0	EMT25574	0	BRADI1G15780.1	0	Sb02g004540.1	0	MLOC_64627.9	0	OS03T0441500-01	0	TRIUR3_04087-P1	0	GRMZM2G018074_P01	0	EFJ21885	0	PP1S86_186V6.1	0	EDP09829	0		NA	NaN		Mtr:"ABC transporter "
245	fgenesh2_kg.2__2053__AT1G77590.1	0	AT1G77590.1	0	Bra003678.1-P	0	GLYMA13G03280.1	0	AES72276	0	PO0002s08450.1	0	Solyc11g018580.1.1	0	PGSC0003DMT400002337	0	VIT_18s0001g02810.t01	0	EMT32400	0	BRADI4G24280.1	0	Sb08g004330.2	0	MLOC_16266.1	0	OS12T0168700-02	0	TRIUR3_08516-P1	0	GRMZM2G118286_P01	0	EFJ27012	0	PP1S475_12V6.1	0	EDO96800	1.00E-102		NA	NaN		Mtr:"Annotation was added to scaffolds in November 2011 Long-chain-fatty-acid-CoA ligase "
246	scaffold_301783.1	0	AT3G15354.1	0	Bra027259.1-P	0	GLYMA13G35191.2	0	AES67002	0	PO0001s41030.4	0	Solyc12g013840.1.1	0	PGSC0003DMT400039600	0	VIT_19s0014g02660.t01	0	EMT17570	3.00E-170	BRADI2G48657.2	0	Sb03g033340.1	0	MLOC_63920.1	0	OS01T0725800-01	0	TRIUR3_31747-P1	0	GRMZM2G061602_P01	0	EFJ14473	0	PP1S59_66V6.1	0	EDP10005	7.00E-038		NA	0.662521		Mtr:"SPA1-like protein "
247	scaffold_601731.1	0	AT5G16860.1	0	Bra008587.1-P	0	GLYMA14G39710.2	0	AES84710	0	PO0012s03810.1	0	Solyc03g097850.1.1	0	PGSC0003DMT400051126	0	VIT_15s0046g03020.t01	0	EMT11227	0	BRADI4G40340.1	0	Sb09g004560.1	0	MLOC_55328.2	0	OS04T0218100-02	0	TRIUR3_06779-P1	0	GRMZM2G123014_P01	0	EFJ34560	6.00E-165	PP1S186_64V6.1	0	EDP05510	2.00E-024		NA	NaN		Mtr:"Pentatricopeptide repeat-containing protein "
248	fgenesh1_pm.C_scaffold_6002895	0	AT4G01030.1	0	Bra037391.1-P	0	GLYMA16G02920.2	0	AES84875	0	PO0014s09270.1	0	Solyc01g095690.2.1	0	PGSC0003DMT400000295	0	VIT_15s0046g01060.t01	0	EMT08309	1.00E-169	BRADI2G14750.1	0	Sb09g030130.1	0	MLOC_69402.1	0	OS05T0586900-01	0	TRIUR3_19338-P1	8.00E-173	GRMZM2G440349_P01	0	EFJ31717	3.00E-164	PP1S169_110V6.1	0	EDP05510	9.00E-029		NA	0.416075		Mtr:"Pentatricopeptide repeat-containing protein "
249	fgenesh2_kg.4__2425__AT2G42700.1	0	AT2G42700.1	0	Bra004723.1-P	0	GLYMA06G42880.2	0	AES89799	0	PO0014s13960.1	0	Solyc12g013950.1.1	0	PGSC0003DMT400039768	0	VIT_12s0028g01990.t01	0	EMT10763	0	BRADI4G24237.1	0	Sb09g030030.1	0	MLOC_14088.3	0	OS11T0169100-01	0	TRIUR3_21010-P1	0	GRMZM2G077490_P01	1.00E-105	EFJ19974	4.00E-156	PP1S203_96V6.1	9.00E-169	EDP00257	6.00E-020		NA	0.662521		Ata:"Sec1 family domain-containing protein 2 "
250	fgenesh2_kg.7__1103__AT4G30825.1	0	AT4G30825.1	0	Bra011225.1-P	0	GLYMA04G24371.1	0	AES65902	0	PO0006s00700.1	0	Solyc07g005950.2.1	0	PGSC0003DMT400029152	0	VIT_16s0013g02120.t01	0	EMT06657	0	BRADI4G30570.1	0	Sb07g007540.1	0	MLOC_50938.1	0	OS09T0423300-01	0	TRIUR3_11904-P1	0	GRMZM2G103250_P01	3.00E-179	EFJ12777	3.00E-067	PP1S127_120V6.1	0	EDP05653	2.00E-033		NA	0.662521		Mtr:"Pentatricopeptide repeat-containing protein "
251	fgenesh2_kg.1__2793__AT1G25360.1	0	AT1G25360.1	0	Bra010992.1-P	0	GLYMA10G33420.1	0	AES60995	0	PO0002s02930.1	0	Solyc04g082870.1.1	0	PGSC0003DMT400025916	0	VIT_18s0001g13940.t01	0	EMT12987	0	BRADI1G22990.1	0	Sb02g037960.1	0	MLOC_58086.1	0	OS07T0588100-00	0	TRIUR3_22696-P1	0	GRMZM2G057176_P01	0	EFJ08941	7.00E-151	PP1S68_207V6.1	5.00E-169	EDP05653	4.00E-022		NA	NaN		Mtr:"Pentatricopeptide repeat-containing protein "
252	fgenesh2_kg.2__1031__AT1G67930.1	0	AT1G67930.1	0	Bra004269.1-P	0	GLYMA02G45580.1	0	AET00370	0	PO0005s22560.1	0	Solyc10g007720.2.1	0	PGSC0003DMT400054719	0	VIT_12s0028g00470.t01	0	EMT17428	0	BRADI2G27060.1	0	Sb09g018830.1	0	MLOC_37112.1	7.00E-112	OS05T0378900-01	0	TRIUR3_12926-P1	0	GRMZM2G039419_P01	0	EFJ11933	0	PP1S145_28V6.1	0	EDP00378	6.00E-085		NA	0.662521		Mtr:"Conserved oligomeric Golgi complex subunit "
253	fgenesh2_kg.4__2061__AT2G39750.1	0	AT2G39750.1	0	Bra000145.1-P	0	GLYMA18G03896.1	0	AES99430	0	PO0002s07760.1	0	Solyc05g052970.2.1	0	PGSC0003DMT400069783	0	VIT_13s0019g02250.t01	0	EMT04536	0	BRADI2G54840.1	0	Sb03g039680.1	0	MLOC_10972.1	0	OS01T0846600-01	0	TRIUR3_14150-P1	0	GRMZM2G042295_P01	0	EFJ13186	0	PP1S93_163V6.1	0	NA	NA		NA	NaN		Stu:"ATP binding protein"
254	fgenesh2_kg.8__161__AT5G46280.1	0	AT5G46280.1	0	Bra022027.1-P	0	GLYMA08G08920.4	0	AES90690	0	PO0004s13660.1	0	Solyc02g070780.2.1	0	PGSC0003DMT400021421	0	VIT_10s0003g03080.t01	0	EMT29706	0	BRADI2G22360.1	0	Sb06g017330.1	0	MLOC_23596.1	0	OS05T0476200-02	0	TRIUR3_08889-P1	0	GRMZM2G162445_P01	0	EFJ29981	0	PP1S9_156V6.1	0	EDP05059	5.00E-174		NA	NaN		Mtr:"DNA replication licensing factor MCM3-like protein "
255	scaffold_500854.1	0	AT3G28730.1	0	Bra025350.1-P	0	GLYMA01G33240.1	0	AES99589	0	PO0004s12290.1	0	Solyc02g087710.2.1	0	PGSC0003DMT400003579	0	VIT_14s0108g00040.t01	0	EMT18508	0	BRADI2G33580.1	0	Sb03g003450.1	0	MLOC_6673.4	0	OS01T0184900-02	0	TRIUR3_14091-P1	0	GRMZM2G032252_P01	0	EFJ34918	0	PP1S199_36V6.1	0	EDP09315	5.00E-086		NA	NaN		Mtr:"FACT complex subunit SSRP1 "
256	scaffold_301876.1	0	AT3G16060.1	0	Bra021158.1-P	0	GLYMA13G43560.1	0	AES68014	0	PO0003s05270.1	0	Solyc03g120810.2.1	0	PGSC0003DMT400006508	0	VIT_09s0002g04480.t01	0	EMT22248	0	BRADI2G44040.1	0	Sb03g028460.1	0	MLOC_11568.1	0	OS01T0625200-01	3.00E-085	TRIUR3_26727-P1	5.00E-166	GRMZM2G132686_P01	0	EFJ24862	0	PP1S79_31V6.1	4.00E-171	EDP01883	2.00E-108		NA	0.416075		Mtr:"BY-inesin-like protein "
257	fgenesh1_pm.C_scaffold_3001626	0	AT3G18480.1	0	Bra037581.1-P	0	GLYMA07G09890.1	0	AET05312	0	PO0012s05810.1	0	Solyc06g069210.2.1	0	PGSC0003DMT400010379	2.00E-168	VIT_17s0000g03970.t01	0	EMT28053	0	BRADI1G11300.1	0	Sb01g010430.1	0	MLOC_52291.1	1.00E-094	OS03T0710900-00	0	TRIUR3_15698-P1	0	GRMZM2G011219_P01	0	EFJ26077	0	PP1S1_786V6.1	0	EDP02754	2.00E-019		0.637352	0.662521		Mtr:"Protein CASP "
258	scaffold_103525.1	0	AT1G31780.1	0	Bra023203.1-P	0	GLYMA11G09550.1	0	AES95432	0	PO0004s24460.2	0	Solyc08g075440.2.1	0	PGSC0003DMT400004938	0	VIT_02s0012g00920.t01	0	EMT26301	0	BRADI1G69350.1	0	Sb01g042290.1	0	MLOC_53518.1	0	OS03T0225600-01	7.00E-036	NA	NA	GRMZM2G103579_P01	0	EFJ09748	0	PP1S135_111V6.1	0	EDP09132	3.00E-167		NA	0.637352		Mtr:"Conserved oligomeric Golgi complex subunit "
259	fgenesh1_pm.C_scaffold_7002346	0	AT4G13970.1	0	Bra032751.1-P	0	GLYMA07G35970.1	0	AES89835	0	PO0014s05410.1	0	Solyc08g078230.2.1	0	PGSC0003DMT400067478	0	VIT_13s0047g01180.t01	0	EMT07282	0	BRADI2G36937.1	0	Sb02g005340.1	0	MLOC_22581.1	0	OS07T0227700-01	0	TRIUR3_12822-P1	0	GRMZM2G112003_P01	0	NA	NA	NA	NA	NA	NA		NA	NaN		Stu:"Zinc ion binding protein"
260	fgenesh1_pg.C_scaffold_4002236	0	AT2G40980.1	0	Bra000213.1-P	0	GLYMA03G00680.2	0	AES81010	0	PO0010s18020.3	0	Solyc10g077020.1.1	0	PGSC0003DMT400018568	0	VIT_08s0040g00420.t01	0	EMT14587	0	BRADI4G43670.1	0	Sb05g001970.1	0	MLOC_74044.2	0	OS02T0502500-02	0	TRIUR3_34386-P1	0	GRMZM2G025024_P01	0	EFJ36247	0	PP1S47_146V6.1	0	NA	NA		NA	NaN		Osa:"Note=Protein kinase-like domain containing protein., Transcript_evidence=AK100111 (DDBJ, Best hit), ORF_evidence=A2X544 (UniProt), NIAS_FLcDNA=J023005P11,"
261	scaffold_801560.1	0	AT5G51280.1	0	Bra018133.1-P	0	GLYMA03G39670.1	0	AES62224	0	PO0004s23270.1	0	Solyc06g068280.2.1	0	PGSC0003DMT400073340	0	VIT_09s0002g08120.t01	0	EMT08209	0	BRADI3G03990.1	0	Sb01g035760.1	0	MLOC_12270.2	0	OS06T0697200-00	0	TRIUR3_20199-P1	0	GRMZM2G043724_P01	0	EFJ07220	0	PP1S215_4V6.1	0	EDO98406	0		NA	NaN		Mtr:"DEAD-box ATP-dependent RNA helicase "
262	fgenesh1_pm.C_scaffold_5000817	0	AT3G46220.1	0	Bra018217.1-P	0	GLYMA12G07980.1	0	AES88777	0	PO0001s24090.1	0	Solyc11g072950.1.1	0	PGSC0003DMT400040189	0	VIT_06s0004g03970.t01	0	EMT15677	0	BRADI2G37530.1	0	Sb09g001810.1	0	MLOC_43525.2	0	OS05T0117600-00	0	TRIUR3_17287-P1	0	GRMZM2G094581_P01	4.00E-074	EFJ16215	0	PP1S285_41V6.1	0	EDP04435	1.00E-028		NA	0.662521		Mtr:"E3 UFM1-protein ligase-like protein "
263	scaffold_603673.1	0	AT4G12290.1	0	Bra018469.1-P	0	GLYMA10G11680.3	0	AES71670	0	PO0001s07870.1	0	Solyc08g079430.2.1	0	PGSC0003DMT400049076	0	VIT_02s0025g04560.t01	0	EMT31865	0	BRADI5G04070.1	0	Sb06g004290.1	0	MLOC_17390.1	0	OS06T0338200-01	0	TRIUR3_12515-P1	0	GRMZM2G359298_P01	0	EFJ21207	2.00E-077	PP1S152_72V6.2	0	EDO98173	2.00E-057		NA	NaN		Mtr:"Primary amine oxidase "
264	fgenesh2_kg.1__603__AT1G06290.1	0	AT1G06290.1	0	Bra015491.1-P	0	GLYMA06G43840.1	0	AES89732	0	PO0019s12240.1	0	Solyc10g008110.2.1	0	PGSC0003DMT400027351	0	VIT_12s0028g02660.t01	0	EMT28672	0	BRADI3G22660.1	0	Sb03g039670.1	0	MLOC_15229.2	0	OS06T0354500-01	0	TRIUR3_06749-P1	2.00E-129	GRMZM2G014136_P01	0	EFJ04838	0	PP1S37_122V6.1	0	EDP04443	3.00E-086		NA	0.662521		Gma:"Acyl-coenzyme A oxidase "
265	fgenesh2_kg.7__2078__AT4G22200.1	0	AT4G22200.1	0	Bra013599.1-P	0	GLYMA08G20030.2	0	AES63269	0	PO0003s01270.1	0	Solyc01g104030.2.1	0	PGSC0003DMT400061090	0	VIT_12s0034g02240.t01	0	EMT08371	0	BRADI2G24450.1	0	Sb09g021160.1	0	MLOC_52366.2	0	OS01T0648000-01	0	TRIUR3_19641-P1	0	GRMZM2G020859_P01	0	EFJ17870	8.00E-016	PP1S3_156V6.1	0	EDP09181	1.00E-051		NA	NaN		Mtr:"Potassium channel "
266	scaffold_401863.1	0	AT2G32950.1	0	Bra005541.1-P	0	GLYMA14G05430.1	0	AES99834	0	PO0014s15740.1	0	Solyc12g005950.1.1	0	PGSC0003DMT400036075	0	VIT_12s0059g01420.t01	0	EMT21108	0	BRADI3G57667.1	0	Sb04g034480.1	0	MLOC_63920.1	9.00E-103	OS02T0771100-03	0	TRIUR3_08239-P1	0	GRMZM2G104920_P03	0	EFJ28584	0	PP1S135_17V6.1	0	EDP10005	8.00E-042		NA	0.662521		Mtr:"E3 ubiquitin-protein ligase COP1 "
267	fgenesh2_kg.2__207__AT1G62750.1	0	AT1G62750.1	0	Bra027021.1-P	0	GLYMA17G14650.1	0	AES90967	0	PO0003s11300.1	0	Solyc08g079180.2.1	0	PGSC0003DMT400012076	0	VIT_00s0323g00080.t01	0	EMT13261	0	BRADI5G16980.1	0	Sb06g023840.1	0	MLOC_36541.1	0	OS04T0538100-01	0	TRIUR3_22217-P1	0	GRMZM2G123719_P01	0	EFJ27176	0	PP1S352_4V6.1	0	EDP06820	0		NA	NaN		Gma:"Elongation factor G, chloroplastic "
268	fgenesh2_kg.8__1774__AT5G58410.1	0	AT5G58410.1	0	Bra002652.1-P	0	GLYMA02G39905.2	0	AES98917	0	PO0019s14680.1	0	Solyc09g055260.2.1	0	PGSC0003DMT400045570	0	VIT_06s0004g07570.t01	0	EMT14083	0	BRADI2G62760.1	0	Sb05g002400.1	0	MLOC_55536.1	0	OS01T0977600-02	0	TRIUR3_08679-P1	0	GRMZM2G123660_P02	0	EFJ37747	0	PP1S39_126V6.1	0	EDP08385	1.00E-055		NA	NaN		Mtr:"RING finger protein "
269	scaffold_501657.1	0	AT3G47340.1	0	Bra018160.1-P	0	GLYMA02G39320.1	0	AES98669	0	PO0009s07710.1	0	Solyc06g007180.2.1	0	PGSC0003DMT400010685	0	VIT_06s0004g06830.t01	0	EMT27682	0	BRADI4G45010.1	0	Sb10g009590.1	0	MLOC_63089.10	0	OS06T0265000-01	0	TRIUR3_05036-P1	0	GRMZM2G093175_P02	0	EFJ31317	0	PP1S350_23V6.2	0	EDO97202	0		NA	NaN		Gma:"Asparagine synthetase "
270	fgenesh2_kg.4__1360__AT2G33540.1	0	AT2G33540.1	0	Bra005487.1-P	0	GLYMA08G28920.1	0	AES77862	0	PO0003s16280.1	0	Solyc12g063050.1.1	0	PGSC0003DMT400052897	0	VIT_01s0244g00060.t01	0	EMT07568	0	BRADI4G17960.1	0	Sb05g019010.1	0	MLOC_3482.3	0	OS11T0521900-02	0	TRIUR3_19142-P1	0	GRMZM2G406712_P01	0	EFJ31009	8.00E-169	PP1S49_248V6.1	0	EDP07485	7.00E-044		NA	NaN		Mtr:"RNA polymerase II C-terminal domain phosphatase-like protein "
271	fgenesh2_kg.7__1682__AT4G25730.1	0	AT4G25730.1	0	Bra019144.1-P	0	GLYMA11G12430.1	0	AES89688	0	PO0009s12100.1	0	Solyc11g020820.1.1	0	PGSC0003DMT400023994	0	VIT_03s0038g04610.t01	0	EMT19030	0	BRADI2G16130.1	0	Sb09g028780.1	0	MLOC_70474.2	2.00E-168	OS05T0567400-01	0	TRIUR3_06409-P1	0	GRMZM2G128579_P02	0	EFJ35945	0	PP1S22_254V6.1	0	EDP00658	4.00E-115		NA	0.662521		Mtr:"AdoMet-dependent rRNA methyltransferase spb1 "
272	fgenesh2_kg.7__1116__AT4G30700.1	0	AT4G30700.1	0	Bra011212.1-P	0	GLYMA17G07990.1	0	AES92478	0	PO0006s19570.1	0	Solyc07g005850.1.1	0	PGSC0003DMT400029113	0	VIT_11s0037g00540.t01	0	EMT28927	3.00E-178	BRADI1G47160.1	0	Sb10g005810.1	0	MLOC_61391.1	0	OS06T0185800-01	0	TRIUR3_07829-P1	0	AC215198.3_FGP002	0	EFJ28358	2.00E-161	PP1S276_42V6.1	0	EDP05653	2.00E-020		NA	0.662521		Mtr:"Pentatricopeptide repeat-containing protein "
273	fgenesh2_kg.8__1535__AT5G56290.1	0	AT5G56290.1	0	Bra028938.1-P	0	GLYMA06G47821.2	0	AES68523	0	PO0011s17280.1	0	Solyc10g005650.2.1	0	PGSC0003DMT400029209	0	VIT_19s0015g01940.t01	0	EMT18446	0	BRADI3G39510.1	0	Sb07g028340.1	0	MLOC_37114.1	1.00E-152	OS08T0500100-02	0	TRIUR3_35056-P1	0	GRMZM2G080775_P01	0	EFJ36582	0	PP1S150_16V6.1	0	EDP10014	2.00E-127		NA	0.662521		Mtr:"Peroxisomal targeting signal 1 receptor "
274	fgenesh2_kg.8__2008__AT5G60450.1	0	AT5G60450.1	0	Bra002479.1-P	0	GLYMA12G29280.5	0	AES67442	0	PO0009s01700.1	0	Solyc11g069190.1.1	0	PGSC0003DMT400020839	0	VIT_06s0004g03130.t01	0	EMT17168	2.00E-161	BRADI4G17410.3	1.00E-159	Sb09g028450.1	3.00E-157	MLOC_18401.1	8.00E-159	OS01T0927600-01	6.00E-158	TRIUR3_17755-P1	3.00E-155	GRMZM2G030710_P01	1.00E-161	EFJ36889	2.00E-170	PP1S280_7V6.1	3.00E-139	NA	NA		NA	0.0210353		Mtr:"Auxin response factor "
275	fgenesh2_kg.8__2380__AT5G63770.1	0	AT5G63770.1	0	Bra038661.1-P	0	GLYMA05G32970.1	0	AET04853	0	PO0007s04920.1	0	Solyc05g056420.2.1	0	PGSC0003DMT400059949	0	VIT_07s0031g02840.t01	0	EMT02844	0	BRADI4G40090.1	0	Sb08g007130.2	0	MLOC_51003.4	0	OS12T0576900-01	0	TRIUR3_34134-P1	0	GRMZM5G827286_P01	0	EFJ30273	0	PP1S74_61V6.3	3.00E-045	EDP07029	1.00E-037		NA	NaN		Mtr:"Diacylglycerol kinase eta "
276	fgenesh2_kg.6__1916__AT5G18980.1	0	AT5G18980.1	0	Bra002199.1-P	0	GLYMA15G10920.1	0	AES64347	0	PO0010s03030.1	0	Solyc01g080260.2.1	0	PGSC0003DMT400011134	0	VIT_05s0020g02500.t01	0	EMT14356	6.00E-154	BRADI1G61790.1	0	Sb01g034690.1	0	MLOC_62580.1	0	OS03T0362200-01	0	TRIUR3_11247-P1	2.00E-155	GRMZM2G442387_P01	0	EFJ07819	1.00E-152	NA	NA	NA	NA		NA	0.416075		Stu:"Binding protein"
277	fgenesh1_pg.C_scaffold_1001676	0	AT1G18550.1	0	Bra025894.1-P	0	GLYMA05G07770.1	0	AES91331	0	PO0012s05490.1	0	Solyc03g114380.2.1	0	PGSC0003DMT400062969	0	VIT_17s0000g04330.t01	0	EMT29432	0	BRADI2G42970.1	0	Sb03g027243.1	0	MLOC_58522.2	0	OS01T0605500-00	0	TRIUR3_18136-P1	0	GRMZM2G157616_P01	0	EFJ38461	2.00E-166	PP1S353_36V6.1	2.00E-178	EDP00849	1.00E-062		NA	NaN		Mtr:"Kinesin-like protein "
278	scaffold_300447.1	0	AT3G04470.1	0	Bra010013.1-P	0	GLYMA20G36620.1	0	AES61226	0	PO0019s03660.1	0	Solyc05g054970.2.1	0	PGSC0003DMT400060183	0	VIT_14s0036g01030.t01	0	EMT27115	8.00E-172	BRADI3G54910.1	0	Sb04g036710.1	0	MLOC_18851.1	0	OS02T0810100-00	0	TRIUR3_33270-P1	0	GRMZM2G034005_P01	0	EFJ06522	0	PP1S277_69V6.1	0	NA	NA		NA	0.662521		Mtr:"Ankyrin repeat domain-containing protein 13C-B "
279	fgenesh2_kg.3__1467__AT3G13682.1	0	AT3G13682.1	0	Bra021500.1-P	0	GLYMA06G38600.1	0	AES70426	0	PO0011s12590.1	0	Solyc07g063450.1.1	0	PGSC0003DMT400049658	0	VIT_19s0014g03430.t01	0	EMT33651	0	BRADI3G14870.1	0	Sb06g025190.1	0	MLOC_64955.1	0	OS08T0143400-01	0	TRIUR3_21629-P1	0	GRMZM2G149786_P01	0	EFJ17373	0	PP1S48_113V6.1	0	EDP07797	7.00E-050		NA	NaN		Mtr:"Lysine-specific histone demethylase-like protein "
280	fgenesh2_kg.1__941__AT1G09060.2	0	AT1G09060.2	0	Bra030754.1-P	0	GLYMA20G37910.2	0	AES61379	0	PO0005s02710.1	0	Solyc02g078790.2.1	0	PGSC0003DMT400057765	0	VIT_14s0060g02420.t01	0	EMT30788	0	BRADI1G62640.1	0	Sb01g035540.1	0	MLOC_15207.2	3.00E-145	OS03T0346700-02	0	TRIUR3_21153-P1	0	GRMZM2G428933_P01	1.00E-172	EFJ13117	8.00E-012	PP1S144_17V6.1	6.00E-154	EDP07966	1.00E-033		NA	0.416075		Mtr:"PsbP-like protein "
281	fgenesh2_kg.2__1859__AT1G75820.1	0	AT1G75820.1	0	Bra015812.1-P	0	GLYMA12G04390.1	0	AES89185	0	PO0002s02140.1	0	Solyc04g081590.2.1	0	PGSC0003DMT400025747	0	VIT_18s0001g14610.t01	0	EMT20446	0	BRADI1G07180.1	0	Sb10g030270.1	0	MLOC_66232.2	0	OS06T0717200-01	0	TRIUR3_29720-P1	0	GRMZM2G300133_P01	0	EFJ13721	0	PP1S5_68V6.1	0	EDO99369	1.00E-060		NA	NaN		Mtr:"Receptor protein kinase CLAVATA1 "
282	fgenesh2_kg.3__707__AT3G06860.1	0	AT3G06860.1	0	Bra040296.1-P	0	GLYMA07G37570.1	0	AES91892	0	PO0008s22410.1	0	Solyc12g099440.1.1	0	PGSC0003DMT400011792	0	VIT_05s0077g02140.t01	0	EMT06606	0	BRADI4G28310.1	0	Sb03g013790.1	0	MLOC_2513.2	0	OS01T0348600-01	0	TRIUR3_10092-P1	0	GRMZM2G132903_P01	0	EFJ20660	0	PP1S75_175V6.1	0	EDO98796	4.00E-158		NA	NaN		Mtr:"Glyoxysomal fatty acid beta-oxidation multifunctional protein MFP-a "
283	fgenesh2_kg.5__1206__AT3G48560.1	0	AT3G48560.1	0	Bra029906.1-P	0	GLYMA13G31470.1	0	AES63778	0	PO0015s10920.1	0	Solyc03g044330.1.1	0	PGSC0003DMT400084507	0	VIT_14s0068g01960.t01	0	EMT02445	0	BRADI5G08220.1	0	Sb04g020680.1	0	MLOC_55798.1	0	OS04T0389800-01	0	TRIUR3_22832-P1	0	GRMZM2G143008_P01	0	EFJ12072	0	PP1S40_15V6.2	0	EDP01876	0		NA	NaN		Gma:"Acetolactate synthase "
284	scaffold_802850.1	0	AT5G62000.3	0	Bra010048.1-P	0	GLYMA05G38540.5	0	AET05059	0	PO0012s10790.1	0	Solyc12g042070.1.1	0	PGSC0003DMT400037454	0	VIT_17s0000g00320.t01	0	EMT09779	0	BRADI4G17410.3	0	Sb05g019540.2	0	MLOC_18401.1	0	OS12T0479400-02	0	TRIUR3_17755-P1	0	GRMZM2G378580_P02	0	EFJ36889	0	PP1S341_4V6.2	6.00E-160	NA	NA		NA	NaN		Mtr:"Auxin response factor-like protein "
285	fgenesh2_kg.6__533__AT5G05970.1	0	AT5G05970.1	0	Bra034848.1-P	0	GLYMA14G07090.2	0	AES99470	0	PO0008s06100.1	0	Solyc03g079920.2.1	0	PGSC0003DMT400055853	0	VIT_13s0019g02400.t01	0	EMT15575	5.00E-129	BRADI4G26970.1	0	Sb02g018310.2	0	MLOC_39605.2	6.00E-083	OS09T0267500-01	0	TRIUR3_30521-P1	0	GRMZM2G088261_P01	0	EFJ14121	0	PP1S1_519V6.1	0	EDP05332	4.00E-015		NA	0.416075		Mtr:"Protein NEDD1 "
286	scaffold_502470.1	0	AT3G53700.1	0	Bra039811.1-P	0	GLYMA13G19420.1	0	AES84648	0	PO0004s01330.1	0	Solyc09g010450.1.1	0	PGSC0003DMT400023059	0	VIT_08s0040g03370.t01	0	EMT14194	0	BRADI4G14080.1	0	Sb01g016560.1	0	MLOC_81731.2	0	OS03T0597200-01	0	TRIUR3_30447-P1	0	GRMZM2G150030_P01	0	EFJ26892	2.00E-119	PP1S219_51V6.1	1.00E-101	EDP05653	4.00E-049		NA	NaN		Mtr:"Pentatricopeptide repeat-containing protein "
287	fgenesh1_pg.C_scaffold_1004429	0	AT1G56690.1	0	Bra027927.1-P	0	GLYMA09G40850.1	0	AES79866	0	PO0013s00680.1	0	Solyc06g064600.1.1	0	PGSC0003DMT400083250	0	VIT_14s0060g00670.t01	0	EMT03893	0	BRADI1G64080.1	0	Sb02g022150.1	3.00E-168	MLOC_19056.3	0	OS03T0317100-01	0	TRIUR3_16096-P1	0	GRMZM2G476593_P01	0	EFJ21522	1.00E-175	PP1S276_42V6.1	5.00E-168	EDP05510	3.00E-023		NA	0.662521		Mtr:"Pentatricopeptide repeat-containing protein "
288	fgenesh2_kg.5__1167__AT3G48150.1	0	AT3G48150.1	0	Bra018081.1-P	0	GLYMA11G02890.1	0	AET01800	0	PO0012s07670.1	0	Solyc03g113740.2.1	0	PGSC0003DMT400063189	0	VIT_07s0130g00490.t01	0	EMT23434	0	BRADI3G50600.2	0	Sb04g032980.1	0	MLOC_74684.1	0	OS02T0656300-01	0	TRIUR3_30924-P1	2.00E-019	GRMZM2G170591_P04	0	EFJ14516	0	PP1S80_59V6.1	0	EDO99159	1.00E-125		NA	0.662521		Mtr:"Anaphase-promoting complex subunit "
289	fgenesh2_kg.4__2599__AT2G44160.1	0	AT2G44160.1	0	Bra007497.1-P	0	GLYMA06G48360.1	0	AES60074	0	PO0017s00520.1	0	Solyc11g008870.1.1	0	PGSC0003DMT400041701	0	VIT_15s0024g00070.t01	0	EMT03112	0	BRADI1G04140.1	0	Sb01g003700.1	0	MLOC_74700.1	1.00E-158	OS03T0815200-01	0	TRIUR3_34128-P1	0	GRMZM2G347056_P01	0	EFJ38138	0	PP1S535_3V6.2	0	EDP06255	0		NA	0.662521		Gma:"Methylenetetrahydrofolate reductase "
290	scaffold_300940.1	0	AT3G07960.1	0	Bra001278.1-P	0	GLYMA13G26670.1	0	AES68766	0	PO0003s19540.1	0	Solyc01g096410.2.1	0	PGSC0003DMT400047325	0	VIT_13s0067g02840.t01	0	EMT26748	0	BRADI1G19050.1	0	Sb02g041770.1	0	MLOC_11119.1	0	OS07T0658700-01	0	TRIUR3_14139-P1	0	GRMZM2G163826_P01	0	EFJ12524	0	PP1S311_23V6.1	0	EDO99970	3.00E-100		NA	NaN		Mtr:"Phosphatidylinositol-4-phosphate 5-kinase "
291	fgenesh2_kg.2__373__AT1G60890.1	0	AT1G60890.1	0	Bra027121.1-P	0	GLYMA08G13450.4	0	AET04456	0	PO0003s01350.1	0	Solyc01g104140.2.1	0	PGSC0003DMT400061148	0	VIT_12s0034g01790.t01	0	EMT07835	0	BRADI1G11530.1	0	Sb01g017940.2	0	MLOC_51052.3	0	OS02T0822500-03	0	TRIUR3_29165-P1	0	GRMZM2G076392_P01	0	EFJ05102	0	PP1S31_309V6.1	0	EDO99970	7.00E-082		NA	NaN		Mtr:"Phosphatidylinositol-4-phosphate 5-kinase "
292	fgenesh2_kg.3__2624__AT3G24090.1	0	AT3G24090.1	0	Bra001926.1-P	0	GLYMA09G38460.1	0	AES80412	0	PO0019s08180.1	0	Solyc01g087870.2.1	0	PGSC0003DMT400017445	0	VIT_13s0064g00050.t01	0	EMT18514	0	BRADI4G43640.1	0	Sb08g001480.1	0	MLOC_59721.1	0	OS12T0131100-01	4.00E-156	TRIUR3_22058-P1	0	GRMZM2G005849_P02	0	EFJ08214	0	PP1S139_11V6.1	0	EDP02705	0		NA	0.662521		Mtr:"Glucosamine-fructose-6-phosphate aminotransferase "
293	scaffold_802117.1	0	AT5G55740.1	0	Bra002877.1-P	0	GLYMA06G23620.1	0	AET03258	0	PO0006s16020.1	0	Solyc08g013850.1.1	0	PGSC0003DMT400015038	0	VIT_11s0016g04580.t01	0	EMT00934	6.00E-154	BRADI2G43100.1	3.00E-171	Sb01g006260.1	4.00E-165	MLOC_6067.2	6.00E-164	OS03T0781100-00	7.00E-157	TRIUR3_34360-P1	2.00E-155	GRMZM2G050485_P01	3.00E-166	EFJ08941	4.00E-146	PP1S276_42V6.1	2.00E-169	EDP05510	6.00E-029		NA	0.0210353		Mtr:"Pentatricopeptide repeat-containing protein "
294	scaffold_601333.1	0	AT5G13230.1	0	Bra008845.1-P	0	GLYMA07G19750.1	0	AET00767	0	PO0003s16340.1	0	Solyc05g023900.1.1	0	PGSC0003DMT400092929	0	VIT_01s0146g00490.t01	0	EMT23944	0	BRADI2G13297.1	0	Sb10g008520.1	0	MLOC_15805.9	0	OS03T0441400-03	0	TRIUR3_06115-P1	0	GRMZM2G060337_P01	0	EFJ35715	1.00E-175	PP1S276_42V6.1	0	EDP05510	2.00E-029		NA	NaN		Mtr:"Pentatricopeptide repeat-containing protein "
295	fgenesh2_kg.3__119__AT3G01100.1	0	AT3G01100.1	0	Bra001021.1-P	0	GLYMA19G03105.1	0	AES77519	0	PO0004s11490.1	0	Solyc02g088300.2.1	0	PGSC0003DMT400003402	0	VIT_14s0108g01210.t01	0	EMT19397	0	BRADI4G03360.1	0	Sb08g022840.1	0	MLOC_4742.4	0	OS12T0582800-01	0	TRIUR3_14185-P1	0	GRMZM2G039186_P01	0	EFJ37655	9.00E-168	PP1S78_98V6.1	5.00E-155	EDO97057	7.00E-044		NA	NaN		Mtr:"Membrane protein, putative "
296	fgenesh2_kg.7__2906__AT4G14330.1	0	AT4G14330.1	0	Bra033490.1-P	0	GLYMA20G34970.1	0	AES61082	0	PO0008s16880.1	0	Solyc09g090320.1.1	0	PGSC0003DMT400044210	0	VIT_05s0049g01350.t01	0	EMT21759	7.00E-180	BRADI3G54890.1	0	Sb04g036700.1	0	MLOC_64189.3	0	OS04T0629700-03	7.00E-039	TRIUR3_33216-P1	6.00E-164	GRMZM2G150984_P01	0	EFJ26473	2.00E-171	PP1S34_181V6.1	2.00E-135	EDP01415	3.00E-039		NA	0.261994		Mtr:"Kinesin like protein "
297	scaffold_503041.1	0	AT3G58560.1	0	Bra003342.1-P	0	GLYMA03G36550.4	0	AES85237	2.00E-162	PO0006s21030.1	0	Solyc10g078950.1.1	0	PGSC0003DMT400029795	0	VIT_08s0007g07020.t01	0	EMT24945	8.00E-020	BRADI3G26410.2	0	Sb01g046090.2	0	MLOC_12628.1	0	OS10T0412100-01	0	TRIUR3_30080-P1	0	GRMZM2G118467_P04	0	EFJ35408	0	PP1S101_26V6.1	0	EDO97283	4.00E-153		0.637352	0.662521		Mtr:"Carbon catabolite repressor protein-like protein "
298	fgenesh2_kg.2__1154__AT1G68930.1	0	AT1G68930.1	0	Bra004350.1-P	0	GLYMA13G18250.1	0	AET03186	0	PO0010s14610.1	0	Solyc05g010620.1.1	0	PGSC0003DMT400050583	0	VIT_01s0010g00730.t01	0	EMT02942	0	BRADI3G00900.1	0	Sb04g028180.1	0	MLOC_79918.2	0	OS02T0106300-01	0	TRIUR3_30617-P1	0	GRMZM2G053396_P01	0	EFJ08941	1.00E-156	PP1S13_264V6.1	0	EDP05510	7.00E-030		NA	NaN		Mtr:"Pentatricopeptide repeat-containing protein "
299	scaffold_202792.1	0	AT1G78240.2	0	Bra003652.1-P	0	GLYMA04G10920.1	0	AES98085	0	PO0002s09820.1	0	Solyc04g074290.2.1	0	PGSC0003DMT400080807	0	VIT_18s0001g05800.t01	0	EMT33652	0	BRADI3G58730.1	0	Sb04g027500.1	0	MLOC_4290.1	0	OS02T0755000-01	0	TRIUR3_18792-P1	0	GRMZM2G140893_P01	0	EFJ11071	2.00E-170	PP1S322_38V6.1	1.00E-129	NA	NA		NA	NaN		Stu:"S-adenosylmethionine-dependent methyltransferase"
300	fgenesh2_kg.6__1293__AT5G13400.1	0	AT5G13400.1	0	Bra023408.1-P	0	GLYMA18G53710.1	0	AES77266	0	PO0001s12890.1	0	Solyc00g006820.2.1	0	PGSC0003DMT400072037	0	VIT_01s0150g00250.t01	0	EMT00809	1.00E-130	BRADI2G03560.1	0	Sb02g031360.1	0	MLOC_74351.2	7.00E-127	OS01T0103100-01	0	TRIUR3_13565-P1	1.00E-128	GRMZM2G083176_P02	0	EFJ11114	4.00E-139	PP1S71_306V6.1	2.00E-145	EDP04261	5.00E-042		NA	0.261994		Mtr:"Peptide transporter-like protein "
301	scaffold_801981.1	0	AT5G54510.1	0	Bra022725.1-P	0	GLYMA06G40860.1	0	AES66797	0	PO0001s43990.1	0	Solyc07g063850.2.1	0	PGSC0003DMT400049613	0	VIT_19s0014g04690.t01	0	EMT18426	0	BRADI2G52000.1	0	Sb03g036680.1	0	MLOC_73787.1	0	OS01T0785400-01	0	TRIUR3_17511-P1	0	GRMZM2G366873_P01	0	EFJ23432	0	PP1S67_243V6.1	3.00E-138	NA	NA		NA	NaN		Mtr:"GH3 auxin-responsive promoter; Indole-3-acetic acid-amido synthetase GH3.6 "
302	scaffold_202304.1	0	AT1G73680.1	0	Bra008107.1-P	0	GLYMA08G05620.2	0	AET05548	0	PO0012s04690.1	0	Solyc03g119060.2.1	0	PGSC0003DMT400014713	0	VIT_17s0000g02700.t01	0	EMT04702	0	NA	NA	NA	NA	MLOC_81608.1	5.00E-108	OS12T0448900-01	0	TRIUR3_29968-P1	0	GRMZM2G312997_P01	0	EFJ37878	0	PP1S159_20V6.1	0	NA	NA		NA	0.605577		Mtr:"Prostaglandin G/H synthase "
303	fgenesh2_kg.6__1251__AT5G13010.1	0	AT5G13010.1	0	Bra023387.1-P	0	GLYMA15G03660.2	0	AES67725	0	PO0010s17940.1	0	Solyc10g076910.1.1	0	PGSC0003DMT400018531	0	VIT_01s0010g02920.t01	0	EMT14441	0	BRADI1G26607.1	0	Sb02g034295.1	0	MLOC_16173.3	0	OS07T0508000-01	0	TRIUR3_15857-P1	0	GRMZM2G480809_P01	0	EFJ34530	0	PP1S331_36V6.1	0	EDO97061	6.00E-176		NA	NaN		Mtr:"Pre-mRNA-splicing factor ATP-dependent RNA helicase PRP16 "
304	fgenesh2_kg.3__756__AT3G07330.1	0	AT3G07330.1	0	Bra001246.1-P	0	GLYMA16G10680.1	0	AET01417	0	PO0002s24980.1	0	Solyc09g057640.2.1	0	PGSC0003DMT400024646	0	VIT_00s0580g00010.t01	0	EMT18531	0	BRADI2G20141.1	0	Sb01g006820.1	0	MLOC_78241.2	1.00E-143	OS05T0510800-01	0	TRIUR3_16442-P1	0	GRMZM2G027794_P01	0	EFJ09973	0	PP1S162_130V6.1	0	EDP08496	1.00E-047		NA	0.662521		Mtr:"Xyloglucan glycosyltransferase "
305	fgenesh2_kg.3__2512__AT3G23020.1	0	AT3G23020.1	0	Bra033892.1-P	0	GLYMA20G33930.1	0	AES61892	0	PO0010s08940.1	0	Solyc09g083110.1.1	0	PGSC0003DMT400015640	0	VIT_05s0020g04580.t01	0	EMT17758	0	BRADI1G74185.1	0	Sb01g046280.1	0	MLOC_55156.4	6.00E-137	OS03T0162900-01	0	TRIUR3_10849-P1	0	GRMZM2G031718_P02	0	EFJ37431	3.00E-141	PP1S266_45V6.1	6.00E-079	EDP05653	2.00E-031		NA	0.662521		Mtr:"Pentatricopeptide repeat-containing protein; Tetratricopeptide-like helical "
306	Al_scaffold_0001_39	0	AT1G01900.1	0	Bra033226.1-P	0	GLYMA02G10340.1	0	AES80028	0	PO0014s07060.1	0	Solyc01g091920.2.1	0	PGSC0003DMT400000380	0	VIT_15s0048g01130.t01	0	EMT11726	0	BRADI5G18910.1	0	Sb06g025980.1	0	MLOC_64136.1	0	OS03T0761500-02	0	TRIUR3_03910-P1	0	GRMZM2G414915_P01	0	EFJ04532	0	PP1S28_90V6.1	0	EDP06984	4.00E-010		NA	NaN		Mtr:"Subtilisin-like protease "
307	scaffold_701581.1	0	AT4G27060.1	0	Bra026382.1-P	0	GLYMA02G25230.1	0	AES70233	0	PO0011s13990.2	0	Solyc10g006350.2.1	0	PGSC0003DMT400037390	0	VIT_19s0090g00020.t01	0	EMT30638	0	BRADI1G26090.1	0	Sb02g034890.1	0	MLOC_65387.5	0	OS07T0520400-01	0	TRIUR3_27999-P1	0	GRMZM2G026309_P01	0	EFJ20279	2.00E-151	PP1S49_182V6.1	3.00E-152	NA	NA		NA	NaN		Mtr:"Microtubule-associated protein TORTIFOLIA1 "
308	fgenesh2_kg.8__603__AT5G42480.1	0	AT5G42480.1	0	Bra033637.1-P	0	GLYMA17G37450.2	0	AES59607	0	PO0005s25630.2	0	Solyc04g081070.2.1	0	PGSC0003DMT400009645	0	VIT_02s0033g00060.t01	0	EMT09082	4.00E-179	BRADI3G02190.1	0	Sb04g001860.1	0	MLOC_21558.2	0	OS02T0122400-01	0	TRIUR3_08207-P1	0	GRMZM2G060451_P01	0	EFJ29146	0	PP1S191_98V6.1	0	EDP05363	4.00E-039		NA	0.662521		Sly:"Hop-interacting protein THI044 "
309	fgenesh2_kg.1__2668__AT1G26850.2	0	AT1G26850.2	0	Bra024678.1-P	0	GLYMA18G15080.3	0	AET02833	0	PO0010s10420.1	0	Solyc05g007490.2.1	0	PGSC0003DMT400016775	0	VIT_01s0026g02340.t01	0	EMT27426	0	BRADI4G30270.1	0	Sb02g024670.1	0	MLOC_55283.1	0	OS09T0415700-01	0	TRIUR3_16429-P1	0	GRMZM2G114706_P01	0	EFJ23945	0	PP1S235_40V6.1	0	NA	NA		NA	NaN		Stu:"Methyltransferase"
310	fgenesh1_pm.C_scaffold_1002056	0	AT1G27180.1	0	Bra024652.1-P	0	GLYMA08G40501.2	0	AET03053	0	PO0012s04930.1	0	Solyc05g006620.2.1	0	PGSC0003DMT400058213	0	VIT_01s0026g01120.t01	0	EMT02950	1.00E-071	BRADI2G09480.1	1.00E-060	Sb03g010030.1	4.00E-059	MLOC_7267.3	2.00E-073	OS01T0937400-02	5.00E-060	TRIUR3_07847-P1	9.00E-064	GRMZM2G469414_P01	2.00E-057	EFJ07928	3.00E-068	PP1S231_60V6.1	1.00E-122	EDP06958	1.00E-035		NA	0.0210353		Mtr:"Tir-nbs-lrr resistance protein "
311	fgenesh1_pg.C_scaffold_1002690	0	AT1G30290.1	0	Bra032378.1-P	0	GLYMA13G29341.1	0	AES64106	0	PO0011s02450.1	0	Solyc08g023490.2.1	0	PGSC0003DMT400005876	0	VIT_10s0003g04060.t01	0	EMT10479	0	BRADI4G01620.1	0	Sb08g021630.1	0	MLOC_69487.8	0	OS12T0615600-00	0	TRIUR3_20178-P1	0	GRMZM2G480381_P01	0	EFJ26892	1.00E-099	PP1S219_51V6.1	4.00E-082	EDP05510	2.00E-034		NA	NaN		Mtr:"Pentatricopeptide repeat-containing protein "
312	scaffold_800132.1	0	AT5G46910.1	0	Bra017516.1-P	0	GLYMA09G34040.2	0	AES95773	0	PO0003s09480.1	0	Solyc08g076390.2.1	0	PGSC0003DMT400038335	0	VIT_02s0012g01960.t01	0	EMT24544	0	BRADI3G34240.1	0	Sb01g027940.1	0	MLOC_69611.2	0	OS10T0577600-01	0	TRIUR3_29119-P1	2.00E-180	GRMZM2G180086_P01	0	EFJ05796	0	PP1S138_176V6.1	2.00E-080	EDP04644	8.00E-037		NA	0.662521		Mtr:"Lysine-specific demethylase 5B "
313	fgenesh2_kg.1__4035__AT1G49430.1	0	AT1G49430.1	0	Bra032284.1-P	0	GLYMA12G05140.1	0	AES93955	0	PO0009s11300.1	0	Solyc01g109180.2.1	0	PGSC0003DMT400064817	0	VIT_03s0063g01880.t01	0	EMT18517	0	BRADI4G16280.2	0	Sb05g021840.1	0	MLOC_66827.1	0	OS11T0558300-01	0	TRIUR3_24127-P1	0	GRMZM2G104847_P01	0	EFJ23443	0	PP1S47_161V6.1	0	EDO96800	2.00E-165		NA	NaN		Mtr:"Annotation was added to scaffolds in November 2011 Long-chain-fatty-acid-CoA ligase "
314	fgenesh2_kg.1__3213__AT1G30360.1	0	AT1G30360.1	0	Bra032382.1-P	0	GLYMA15G09820.1	0	AES64128	0	PO0001s36870.1	0	Solyc08g023440.2.1	0	PGSC0003DMT400005889	0	VIT_10s0003g04180.t01	0	EMT14399	0	BRADI1G58380.1	0	Sb02g003010.1	0	MLOC_57806.2	0	OS07T0150100-01	0	TRIUR3_12200-P1	0	GRMZM2G456000_P02	4.00E-114	EFJ08174	0	PP1S213_49V6.1	0	EDP01804	3.00E-055		NA	0.662521		Mtr:"Early-responsive to dehydration "
315	scaffold_302965.1	0	AT3G23940.1	0	Bra015023.1-P	0	GLYMA13G27810.1	0	AES67322	0	PO0001s14300.1	0	Solyc12g043020.1.1	0	PGSC0003DMT400049308	0	VIT_05s0051g00830.t01	0	EMT20230	0	BRADI3G42960.1	0	Sb07g024070.1	0	MLOC_16653.1	0	OS08T0559600-02	0	TRIUR3_30333-P1	0	GRMZM2G014069_P01	0	EFJ36478	0	PP1S123_144V6.1	0	EDP03205	0		NA	NaN		Mtr:"Dihydroxy-acid dehydratase "
316	fgenesh2_kg.5__1126__AT3G47700.1	0	AT3G47700.1	0	Bra018119.1-P	0	GLYMA08G47180.1	0	AES79210	0	PO0015s07440.1	0	Solyc03g113000.2.1	0	PGSC0003DMT400046596	0	VIT_17s0000g05940.t01	0	EMT09257	0	BRADI3G59280.1	0	Sb04g027920.1	0	MLOC_10644.4	0	OS02T0748100-01	0	TRIUR3_14501-P1	5.00E-145	GRMZM2G036418_P01	0	EFJ37494	4.00E-144	PP1S267_83V6.1	2.00E-107	NA	NA		NA	0.662521		Mtr:"RAD50-interacting protein "
317	scaffold_704019.1	0	AT5G39980.1	0	Bra028448.1-P	0	GLYMA18G00360.1	0	AES71875	0	PO0017s11210.1	0	Solyc02g087560.1.1	0	PGSC0003DMT400003288	0	VIT_14s0066g02450.t01	0	EMT13697	4.00E-097	BRADI2G54110.1	1.00E-175	Sb03g038900.1	9.00E-180	MLOC_66254.1	6.00E-170	OS01T0833000-01	2.00E-178	TRIUR3_02742-P1	5.00E-094	GRMZM2G475743_P01	1.00E-178	EFJ37829	9.00E-174	PP1S1_804V6.2	9.00E-144	EDP05653	9.00E-034		NA	0.0210353		Mtr:"Pentatricopeptide repeat-containing protein "
318	fgenesh2_kg.6__2609__AT5G26360.1	0	AT5G26360.1	0	Bra001174.1-P	0	GLYMA16G33380.1	0	AES63823	0	PO0004s14120.1	0	Solyc05g056310.2.1	0	PGSC0003DMT400060294	0	VIT_07s0130g00410.t01	0	EMT33388	0	BRADI1G39090.1	0	Sb01g043220.1	0	MLOC_57369.1	0	OS06T0538000-01	0	TRIUR3_16327-P1	0	GRMZM2G175510_P01	0	EFJ24455	0	PP1S141_125V6.1	0	EDP05596	0		NA	NaN		Mtr:"T-complex protein 1 subunit gamma "
319	fgenesh2_kg.3__531__AT3G05420.2	0	AT3G05420.2	0	Bra039439.1-P	0	GLYMA03G39640.3	0	AES82479	0	PO0005s02700.1	0	Solyc01g099350.2.1	0	PGSC0003DMT400063503	9.00E-174	VIT_14s0060g02410.t01	0	EMT00399	0	BRADI1G02597.1	0	Sb01g002200.1	0	MLOC_13532.1	0	OS03T0835600-01	0	TRIUR3_13939-P1	0	GRMZM2G053803_P02	0	EFJ14275	0	PP1S68_32V6.1	6.00E-172	EDP06806	8.00E-102		0.637352	NaN		Mtr:"Acyl-CoA-binding domain-containing protein; Acyl-coA-binding protein, ACBP; Serine/threonine protein phosphatase, BSU1 "
320	fgenesh2_kg.8__544__AT5G42920.2	0	AT5G42920.2	0	Bra033650.1-P	0	GLYMA06G04360.1	0	AES73301	0	PO0014s02800.1	0	Solyc04g078830.2.1	0	PGSC0003DMT400020564	0	VIT_18s0001g10440.t01	0	EMT08279	0	BRADI3G57940.1	0	Sb04g034220.1	0	MLOC_81766.2	0	OS02T0767100-01	2.00E-167	TRIUR3_09233-P1	0	GRMZM2G069099_P03	0	EFJ30993	0	PP1S97_116V6.1	6.00E-155	EDP04828	5.00E-043		NA	0.662521		Mtr:"THO complex subunit-like protein "
321	scaffold_304353.1	0	AT2G20330.1	0	Bra036464.1-P	0	GLYMA19G35280.1	0	AES81633	0	PO0014s18660.2	0	Solyc06g008110.2.1	0	PGSC0003DMT400038147	0	VIT_07s0005g04490.t01	0	EMT23703	0	BRADI3G28150.3	0	Sb01g019930.1	0	MLOC_6823.8	6.00E-123	OS10T0464100-01	0	TRIUR3_25389-P1	0	GRMZM2G058345_P01	0	EFJ29648	0	PP1S351_43V6.1	0	EDP07349	3.00E-019		NA	0.662521		Mtr:"WD repeat-containing protein "
322	fgenesh2_kg.1__3221__AT1G30440.1	0	AT1G30440.1	0	Bra010771.1-P	0	GLYMA15G22510.1	0	AES65746	0	PO0001s36720.1	0	Solyc02g021640.2.1	0	PGSC0003DMT400008211	0	VIT_10s0003g04490.t01	0	EMT33625	0	BRADI1G13890.1	0	Sb01g013680.1	0	MLOC_69902.1	0	OS08T0130600-01	0	TRIUR3_28120-P1	0	GRMZM5G812926_P01	0	EFJ35735	6.00E-145	PP1S114_169V6.1	0	NA	NA		NA	NaN		Mtr:"BTB/POZ domain-containing protein; BTB/POZ; Superoxide dismutase, copper/zinc binding; NPH3 "
323	fgenesh2_kg.2__1481__AT1G72180.1	0	AT1G72180.1	0	Bra016081.1-P	0	GLYMA12G00470.1	0	AES87833	0	PO0019s10720.3	0	Solyc06g065260.2.1	0	PGSC0003DMT400067070	0	VIT_18s0041g01350.t01	0	EMT18303	0	BRADI2G56750.1	0	Sb03g041570.1	0	MLOC_11189.1	0	OS01T0878300-01	0	TRIUR3_28014-P1	0	GRMZM2G011896_P01	0	EFJ31406	0	PP1S182_56V6.1	0	EDO99369	3.00E-060		NA	NaN		Mtr:"Receptor-like protein kinase "
324	fgenesh2_kg.4__785__AT2G27810.1	0	AT2G27810.1	0	Bra034371.1-P	0	GLYMA12G30670.1	0	AES88453	0	PO0009s15080.1	0	Solyc11g066900.1.1	0	PGSC0003DMT400068266	0	VIT_06s0061g01310.t01	0	EMT14460	5.00E-155	BRADI2G55440.1	0	Sb03g040390.1	0	MLOC_21737.1	0	OS02T0741800-01	1.00E-079	TRIUR3_15049-P1	4.00E-147	GRMZM2G095611_P03	0	EFJ13593	6.00E-176	PP1S5_343V6.1	2.00E-172	EDO98071	8.00E-071		NA	0.261994		Mtr:"Nucleobase ascorbate transporter "
325	scaffold_302955.1	0	AT3G23990.1	0	Bra001934.1-P	0	GLYMA20G33910.1	0	AES61894	0	PO0001s14040.1	0	Solyc05g053470.2.1	0	PGSC0003DMT400069855	0	VIT_05s0051g00340.t01	0	EMT05673	0	BRADI3G28070.1	0	Sb01g020010.1	0	MLOC_66031.1	0	OS10T0462900-02	0	TRIUR3_10290-P1	0	GRMZM2G416120_P01	0	EFJ32351	0	PP1S378_9V6.2	0	EDP05086	0		NA	NaN		Mtr:"Chaperonin CPN60-like protein; GroEL-like chaperone, ATPase "
326	fgenesh2_kg.3__3399__AT2G17980.1	0	AT2G17980.1	0	Bra024484.1-P	0	GLYMA05G25245.1	0	AES84254	0	PO0004s21450.1	0	Solyc01g112150.2.1	0	PGSC0003DMT400038058	0	VIT_03s0038g03110.t01	0	EMT10816	8.00E-094	BRADI5G24240.1	0	Sb04g038560.1	0	MLOC_62249.2	0	OS03T0620800-01	0	TRIUR3_10134-P1	0	GRMZM2G140832_P01	0	EFJ14756	0	PP1S188_85V6.1	0	EDP00608	8.00E-168		NA	0.662521		Mtr:"SEC1 family transport protein SLY1 "
327	scaffold_700110.1	0	AT4G39110.1	0	Bra010704.1-P	0	GLYMA12G36440.1	0	AET02217	0	PO0004s16610.1	0	Solyc01g109950.2.1	0	PGSC0003DMT400094265	0	VIT_03s0038g04340.t01	0	EMT15162	0	BRADI1G49510.1	0	Sb10g001580.1	0	MLOC_10633.1	0	OS06T0126250-00	0	TRIUR3_18179-P1	0	GRMZM2G335052_P01	0	EFJ06392	0	PP1S44_215V6.1	0	EDP03484	1.00E-046		NA	NaN		Mtr:"Kinase-like protein "
328	fgenesh2_kg.5__869__AT3G44730.1	0	AT3G44730.1	0	Bra037599.1-P	0	GLYMA10G08480.1	0	AET00846	0	PO0011s16800.1	0	Solyc07g065880.2.1	0	PGSC0003DMT400056995	0	VIT_19s0015g01150.t01	0	EMT26630	0	BRADI5G12890.1	0	Sb06g019450.1	0	MLOC_53296.4	0	OS12T0547500-01	0	TRIUR3_32316-P1	0	GRMZM2G301194_P01	0	EFJ28715	0	PP1S68_75V6.1	0	EDO97128	8.00E-110		NA	NaN		Mtr:"Kinesin-4 "
329	fgenesh2_kg.1__1879__AT1G17220.1	0	AT1G17220.1	0	Bra016612.1-P	0	GLYMA08G18580.1	0	AES66251	0	PO0011s14350.1	0	Solyc07g056020.2.1	0	PGSC0003DMT400079833	0	VIT_19s0027g00130.t01	0	EMT18648	0	BRADI3G20520.1	0	Sb09g023130.1	0	MLOC_64198.1	0	OS05T0575300-02	0	TRIUR3_23593-P1	2.00E-173	GRMZM2G007038_P01	0	EFJ26137	0	PP1S59_148V6.1	0	EDP03886	1.00E-089		NA	0.662521		Gma:"Translation initiation factor IF-2 "
330	fgenesh2_kg.5__1721__AT3G53510.1	0	AT3G53510.1	0	Bra017193.1-P	0	GLYMA19G35970.1	0	AES81744	0	PO0014s07600.1	0	Solyc09g005970.1.1	0	PGSC0003DMT400061466	0	VIT_08s0040g02840.t01	0	EMT27092	0	BRADI1G66120.1	0	Sb01g038970.1	0	MLOC_10906.1	0	OS03T0281900-01	0	TRIUR3_32280-P1	0	GRMZM2G054332_P01	0	EFJ27199	0	PP1S9_229V6.1	0	EDP07756	2.00E-087		NA	NaN		Mtr:"ABC transporter G family member "
331	fgenesh2_kg.8__1638__AT5G57250.1	0	AT5G57250.1	0	Bra002744.1-P	0	GLYMA15G17776.4	0	AES65294	0	PO0018s14060.1	0	Solyc05g013400.2.1	0	PGSC0003DMT400047874	0	VIT_18s0117g00180.t01	0	EMT08943	0	BRADI2G09700.1	0	Sb03g010260.1	0	MLOC_56597.5	0	OS01T0263400-00	0	TRIUR3_07554-P1	0	GRMZM2G089959_P02	0	EFJ26934	1.00E-103	PP1S38_386V6.1	2.00E-080	EDP05510	6.00E-027		NA	NaN		Mtr:"Pentatricopeptide repeat-containing protein "
332	fgenesh1_pm.C_scaffold_6002958	0	AT4G00340.1	0	Bra037334.1-P	0	GLYMA07G07510.2	0	AET02037	0	PO0014s08280.1	0	Solyc01g094830.2.1	0	PGSC0003DMT400000510	0	VIT_15s0046g01810.t01	0	EMT30477	0	BRADI2G57392.1	0	Sb03g042320.1	0	MLOC_68267.3	0	OS01T0889900-01	0	TRIUR3_06591-P1	0	GRMZM2G418689_P01	0	EFJ23635	3.00E-142	PP1S180_50V6.1	1.00E-161	EDP03484	6.00E-037		NA	NaN		Gma:"Serine/threonine-protein kinase "
333	fgenesh2_kg.7__616__AT4G34710.1	0	AT4G34710.2	0	Bra017672.1-P	0	GLYMA04G00960.1	0	AES89273	0	PO0004s17020.1	0	Solyc10g054440.1.1	0	PGSC0003DMT400068603	0	VIT_03s0038g00760.t01	0	EMT32269	1.00E-172	BRADI1G50067.1	0	Sb10g002070.1	0	MLOC_39205.1	0	OS06T0131300-00	0	TRIUR3_02839-P1	1.00E-169	GRMZM2G396553_P01	0	EFJ37646	8.00E-180	PP1S41_319V6.1	0	EDP09979	7.00E-007		NA	0.416075		Gma:"Arginine decarboxylase "
334	scaffold_302129.1	0	AT3G18060.1	0	Bra022278.1-P	0	GLYMA08G05640.1	0	AET05549	0	PO0012s04660.1	0	Solyc03g119090.2.1	0	PGSC0003DMT400014412	0	VIT_17s0000g02670.t01	0	EMT22345	0	BRADI2G01827.1	0	Sb03g007500.1	0	MLOC_37267.1	0	OS01T0125800-01	0	TRIUR3_11910-P1	0	GRMZM2G030384_P01	0	EFJ08868	0	PP1S74_39V6.1	0	EDP06430	2.00E-015		NA	NaN		Mtr:"66 kDa stress protein; WD40-like "
335	fgenesh1_pm.C_scaffold_3001464	0	AT3G16840.1	0	Bra021205.1-P	0	GLYMA07G08120.1	0	AES79133	0	PO0010s07410.1	0	Solyc09g090740.2.1	0	PGSC0003DMT400003801	0	VIT_05s0049g02360.t01	0	EMT01717	3.00E-058	BRADI5G15377.1	0	Sb06g022240.1	0	MLOC_43304.1	3.00E-166	OS04T0510400-01	0	TRIUR3_15068-P1	2.00E-160	GRMZM2G059365_P01	0	EFJ26375	0	PP1S68_101V6.1	8.00E-119	EDP03525	1.00E-059		NA	0.261994		Mtr:"DEAD-box ATP-dependent RNA helicase "
336	fgenesh2_kg.3__3257__AT2G16730.1	0	AT2G16730.1	0	Bra033571.1-P	0	GLYMA11G11500.1	0	AES89386	0	PO0004s18070.1	0	Solyc10g055470.1.1	0	PGSC0003DMT400031178	0	VIT_03s0038g02360.t01	0	EMT25927	0	BRADI3G42330.1	0	Sb07g024870.1	0	MLOC_71494.2	0	OS08T0549200-01	0	TRIUR3_11071-P1	0	GRMZM2G071883_P01	0	EFJ22361	0	PP1S10_144V6.1	0	NA	NA		NA	NaN		Gma:"Beta-galactosidase "
337	Al_scaffold_0006_297	0	AT5G03860.2	0	Bra028813.1-P	0	GLYMA17G13730.1	0	AES84356	0	PO0015s10400.1	0	Solyc03g111140.2.1	0	PGSC0003DMT400039283	0	VIT_17s0000g01820.t01	0	EMT09248	6.00E-171	BRADI5G13940.1	0	Sb06g020720.1	0	MLOC_66196.1	0	OS04T0486950-01	0	TRIUR3_14305-P1	0	GRMZM2G102183_P02	0	EFJ31677	0	PP1S40_9V6.1	0	EDP01419	8.00E-158		NA	0.662521		Gma:"Malate synthase, glyoxysomal "
338	scaffold_603441.1	0	AT4G10760.1	0	Bra035280.1-P	0	GLYMA16G03690.1	0	AET05336	0	PO0001s11230.1	0	Solyc08g066730.2.1	0	PGSC0003DMT400011022	0	VIT_02s0025g02400.t01	0	EMT06800	0	BRADI3G51437.1	0	Sb04g032100.1	0	MLOC_59094.2	0	OS02T0672600-01	0	TRIUR3_33997-P1	0	GRMZM2G116563_P01	0	EFJ12854	0	PP1S249_97V6.1	0	EDP05211	3.00E-140		NA	NaN		Mtr:"N6-adenosine-methyltransferase MT-A70-like protein "
339	fgenesh2_kg.7__1153__AT4G30310.2	0	AT4G30310.2	0	Bra024086.1-P	0	GLYMA17G07310.1	0	AES92356	0	PO0018s10370.1	0	Solyc07g006780.2.1	0	PGSC0003DMT400048267	0	VIT_11s0052g01400.t01	0	EMT14298	0	BRADI3G05780.5	0	Sb06g030210.1	0	MLOC_30789.3	0	OS02T0177900-01	0	TRIUR3_20665-P1	0	GRMZM5G848138_P02	1.00E-147	EFJ16956	4.00E-173	PP1S156_122V6.1	0	EDO96688	2.00E-042		NA	0.662521		Mtr:"FGGY carbohydrate kinase domain-containing protein "
340	fgenesh1_pm.C_scaffold_2001227	0	AT1G72250.2	0	Bra016076.1-P	0	GLYMA08G18590.1	0	AES66249	0	PO0011s14340.1	0	Solyc12g011290.1.1	0	PGSC0003DMT400020288	0	VIT_19s0027g00080.t01	0	EMT20742	0	BRADI4G01580.1	0	Sb08g021670.1	0	MLOC_17022.2	0	OS12T0616000-01	0	TRIUR3_24151-P1	0	GRMZM2G400223_P02	0	EFJ04247	0	PP1S9_137V6.1	0	EDP01415	4.00E-101		NA	NaN		Mtr:"Kinesin-4 "
341	fgenesh2_kg.6__3570__AT4G01400.1	0	AT4G01400.1	0	Bra000928.1-P	0	GLYMA03G42200.1	0	AES82824	0	PO0002s18030.1	0	Solyc07g056010.2.1	0	PGSC0003DMT400079836	0	VIT_15s0048g02570.t01	0	EMT01542	0	BRADI3G11120.1	0	Sb01g045870.1	0	MLOC_19804.1	8.00E-135	OS02T0456000-01	4.00E-167	TRIUR3_12126-P1	0	GRMZM2G178916_P03	0	EFJ37060	0	PP1S65_248V6.2	0	EDP01627	8.00E-129		NA	0.416075		Mtr:"Conserved oligomeric Golgi complex component 4, related; Conserved oligomeric Golgi complex subunit "
342	Al_scaffold_0001_1419	0	AT1G13750.1	0	Bra026890.1-P	0	GLYMA02G13070.2	0	AET03128	0	PO0010s16590.1	0	Solyc05g012260.2.1	0	PGSC0003DMT400023440	0	VIT_01s0011g00470.t01	0	EMT31628	0	BRADI4G03787.1	0	Sb08g019090.1	0	MLOC_42.1	0	OS12T0576600-02	0	TRIUR3_23514-P1	0	GRMZM2G315848_P01	0	EFJ29134	0	PP1S1_135V6.1	0	EDO98607	3.00E-082		NA	NaN		Mtr:"Nucleotide pyrophosphatase/phosphodiesterase "
343	fgenesh2_kg.7__1053__AT4G31200.1	0	AT4G31200.3	0	Bra011252.1-P	0	GLYMA12G23230.1	0	AES62017	0	PO0018s04080.1	0	Solyc10g083200.1.1	0	PGSC0003DMT400072592	0	VIT_12s0055g00770.t01	0	NA	NA	BRADI1G32970.1	4.00E-154	Sb10g027510.1	1.00E-157	MLOC_5730.1	2.00E-130	OS06T0682700-00	2.00E-166	TRIUR3_04265-P1	1.00E-126	GRMZM2G082322_P01	1.00E-154	EFJ26145	3.00E-118	PP1S98_83V6.1	3.00E-138	EDP04138	3.00E-023		NA	0.0256011		Mtr:"Calcium homeostasis endoplasmic reticulum protein "
344	fgenesh2_kg.8__989__AT5G51070.1	0	AT5G51070.1	0	Bra029193.1-P	0	GLYMA04G38050.1	0	AES72971	0	PO0012s11370.1	0	Solyc03g117950.2.1	0	PGSC0003DMT400036892	0	VIT_19s0014g00020.t01	0	EMT03005	0	BRADI5G08920.1	0	Sb06g015220.1	0	MLOC_65343.1	0	OS02T0526400-01	0	TRIUR3_22092-P1	0	GRMZM2G149567_P01	0	EFJ27469	0	PP1S3_208V6.1	0	EDP08126	0		NA	NaN		Mtr:"ATP-dependent Clp protease ATP-binding subunit "
345	scaffold_801211.1	0	AT5G48800.1	0	Bra037460.1-P	0	GLYMA03G12660.2	0	AES87164	0	PO0002s24380.1	0	Solyc09g061250.2.1	0	PGSC0003DMT400045508	0	VIT_07s0005g06300.t01	0	EMT06169	9.00E-162	BRADI4G44320.1	4.00E-157	Sb08g002310.1	1.00E-155	MLOC_65070.2	1.00E-159	OS12T0117600-01	4.00E-157	TRIUR3_18972-P1	6.00E-161	GRMZM2G058531_P05	1.00E-147	EFJ20491	2.00E-177	PP1S125_97V6.1	2.00E-173	NA	NA		NA	0.0206376		Mtr:"BTB/POZ domain-containing protein "
346	fgenesh2_kg.8__1431__AT5G55300.1	0	AT5G55300.2	0	Bra002917.1-P	0	GLYMA12G01630.1	0	AES74051	0	PO0001s37040.1	0	Solyc07g049720.2.1	0	PGSC0003DMT400002790	0	VIT_12s0059g00450.t01	0	EMT20272	0	BRADI3G16920.1	0	Sb07g003610.1	0	MLOC_26320.1	1.00E-062	OS08T0154600-01	0	TRIUR3_30745-P1	0	GRMZM2G092451_P02	0	EFJ14352	0	PP1S158_59V6.1	0	EDP05938	0		NA	0.662521		Mtr:"DNA topoisomerase I "
347	scaffold_701199.1	0	AT4G30210.2	0	Bra010296.1-P	0	GLYMA17G07050.1	0	AES92306	0	PO0018s09980.1	0	Solyc07g019460.2.1	0	PGSC0003DMT400035801	0	VIT_11s0052g00880.t01	0	EMT14573	0	BRADI5G24370.1	0	Sb07g007640.1	0	MLOC_68056.2	0	OS09T0558900-01	0	TRIUR3_21071-P1	0	GRMZM2G086489_P01	0	EFJ12675	0	PP1S539_10V6.1	0	EDP09868	3.00E-166		NA	NaN		Mtr:"NADPH--cytochrome P450 reductase "
348	fgenesh2_kg.1__2085__AT1G19110.1	0	AT1G19110.1	0	Bra025710.1-P	0	GLYMA17G05580.1	0	AES65579	0	PO0018s07500.1	0	Solyc07g042080.2.1	0	PGSC0003DMT400007597	0	VIT_11s0016g00810.t01	0	EMT10977	0	BRADI1G60207.1	0	Sb02g039160.1	0	MLOC_14855.2	1.00E-139	OS03T0407000-01	2.00E-121	TRIUR3_20516-P1	0	GRMZM2G111224_P01	0	EFJ18457	3.00E-010	PP1S54_268V6.1	2.00E-146	EDP00982	2.00E-050		NA	0.416075		Mtr:"Inter-alpha-trypsin inhibitor heavy chain H3 "
349	fgenesh1_pm.C_scaffold_7001064	0	AT4G28600.1	0	Bra011041.1-P	0	GLYMA10G04500.1	0	AES61060	0	PO0008s16950.1	0	Solyc06g053530.2.1	0	PGSC0003DMT400038157	0	VIT_05s0049g01460.t01	0	EMT24866	0	BRADI3G28490.1	0	Sb01g019560.2	0	MLOC_36807.4	0	OS10T0471400-01	0	TRIUR3_05197-P1	0	GRMZM2G117763_P01	0	EFJ29349	0	PP1S71_85V6.1	4.00E-166	EDP09114	2.00E-008		NA	NaN		Mtr:"Tetratricopeptide repeat protein 7B "
350	fgenesh2_kg.1__1087__AT1G10180.1	0	AT1G10180.1	0	Bra018457.1-P	0	GLYMA07G34880.1	0	AES90070	0	PO0012s12040.1	0	Solyc02g069080.2.1	0	PGSC0003DMT400026847	0	VIT_01s0011g01710.t01	0	EMT24952	6.00E-135	BRADI1G24297.1	0	Sb02g036685.1	0	MLOC_77519.1	0	OS07T0568000-04	0	TRIUR3_20044-P1	5.00E-131	GRMZM2G006942_P01	0	EFJ26745	2.00E-129	PP1S90_215V6.2	4.00E-129	NA	NA		NA	0.416075		Osa:"Note=Apolipophorin III-like domain containing protein., Transcript_evidence=AK069485 (DDBJ, Best hit), ORF_evidence=B8B7H7 (UniProt), NIAS_FLcDNA=J023019N16,"
351	fgenesh2_kg.6__3678__AT4G00230.1	0	AT4G00230.1	0	Bra037326.1-P	0	GLYMA09G40210.1	0	AES80027	0	PO0014s07050.1	0	Solyc01g091930.2.1	0	PGSC0003DMT400000381	0	VIT_15s0048g01210.t01	0	EMT31638	3.00E-148	BRADI4G33237.1	1.00E-177	Sb02g005470.1	0	MLOC_55045.1	2.00E-165	OS09T0479900-01	5.00E-174	TRIUR3_33853-P1	8.00E-144	GRMZM5G836501_P01	9.00E-180	EFJ26961	0	PP1S19_223V6.2	4.00E-168	EDP06984	2.00E-010		NA	0.0456248		Mtr:"Xylem serine proteinase "
352	fgenesh2_kg.1__3865__AT1G47670.1	0	AT1G47670.1	0	Bra032231.1-P	0	GLYMA15G07440.4	0	AES63718	0	PO0014s03580.1	0	Solyc04g079560.2.1	0	PGSC0003DMT400030529	0	VIT_18s0001g11300.t01	0	EMT20834	2.00E-142	BRADI4G07290.1	0	Sb08g014900.1	0	MLOC_6161.1	0	OS12T0485600-01	0	TRIUR3_19531-P1	1.00E-141	GRMZM2G125832_P01	0	EFJ25828	7.00E-171	PP1S77_57V6.1	2.00E-135	EDP06187	3.00E-006		NA	0.416075		Mtr:"Lysine/histidine transporter "
353	fgenesh2_kg.5__2304__AT3G58610.1	0	AT3G58610.3	0	Bra014562.1-P	0	GLYMA12G14420.1	0	AES89769	0	PO0011s05250.1	0	Solyc07g053280.2.1	0	PGSC0003DMT400052673	0	VIT_12s0028g02340.t01	0	EMT12226	0	BRADI2G15790.1	0	Sb03g029720.1	0	MLOC_10676.1	0	OS05T0573700-01	0	TRIUR3_31837-P1	9.00E-007	GRMZM2G004382_P01	0	EFJ12528	0	PP1S290_40V6.1	0	EDP06428	0		NA	0.662521		Mtr:"Ketol-acid reductoisomerase "
354	fgenesh2_kg.8__2658__AT5G67530.1	0	AT5G67530.1	0	Bra024442.1-P	0	GLYMA01G40170.1	0	AES94537	0	PO0005s19290.1	0	Solyc02g092380.2.1	0	PGSC0003DMT400055240	0	VIT_07s0129g00040.t01	0	EMT30709	0	BRADI1G71100.1	0	Sb01g043790.1	0	MLOC_13691.1	0	OS03T0201100-01	1.00E-072	TRIUR3_14726-P1	1.00E-043	GRMZM2G007486_P02	0	EFJ34420	0	PP1S33_64V6.1	0	EDP07869	4.00E-170		NA	0.416075		Mtr:"Peptidyl-prolyl cis-trans isomerase-like protein "
355	scaffold_101051.1	0	AT1G58350.2	0	Bra031694.1-P	0	GLYMA17G26573.4	0	AES73918	0	PO0013s10030.1	0	Solyc03g113640.2.1	0	PGSC0003DMT400063181	0	VIT_12s0055g00430.t01	0	EMT05862	8.00E-162	BRADI4G41790.1	0	Sb08g004040.1	0	MLOC_37715.5	0	OS11T0167500-00	3.00E-130	TRIUR3_28212-P1	1.00E-137	GRMZM2G039505_P02	0	EFJ33950	4.00E-128	NA	NA	EDP00449	4.00E-064		NA	0.261994		Mtr:"Protein FAM135A "
356	fgenesh2_kg.6__2135__AT5G20930.1	0	AT5G20930.1	0	Bra020137.1-P	0	GLYMA02G43950.1	0	AES99971	0	PO0004s20430.1	0	Solyc11g071680.1.1	0	PGSC0003DMT400007746	0	VIT_06s0009g01060.t01	0	EMT31579	0	BRADI1G08540.1	0	Sb01g008020.1	0	MLOC_57868.2	0	OS03T0749800-02	0	TRIUR3_12897-P1	0	GRMZM2G016671_P01	0	EFJ31346	0	PP1S260_29V6.2	0	EDP00337	2.00E-047		NA	NaN		Mtr:"Tousled-like kinase "
357	fgenesh2_kg.3__3443__AT2G18330.1	0	AT4G36580.1	0	Bra037225.1-P	0	GLYMA11G07380.1	0	AES94985	0	PO0007s12990.1	0	Solyc02g062700.2.1	0	PGSC0003DMT400040085	0	VIT_04s0023g01900.t01	0	EMT04502	0	BRADI3G52830.1	0	Sb04g030490.1	0	MLOC_69414.2	4.00E-136	OS02T0706500-01	0	TRIUR3_33556-P1	0	GRMZM2G116858_P02	0	EFJ16613	0	PP1S106_174V6.1	0	EDP08480	1.00E-020		NA	0.662521		Mtr:"ATPase family AAA domain-containing protein "
358	fgenesh2_kg.6__643__AT5G06940.1	0	AT5G06940.1	0	Bra009240.1-P	0	GLYMA03G29670.1	0	AES81407	0	PO0016s05210.1	0	Solyc03g062660.2.1	0	PGSC0003DMT400033657	0	VIT_08s0007g07930.t01	0	EMT27407	3.00E-136	BRADI5G13170.1	0	Sb06g019750.1	0	MLOC_55950.1	0	OS04T0472500-00	0	TRIUR3_08882-P1	0	GRMZM2G066248_P01	0	EFJ38742	6.00E-144	PP1S5_68V6.1	1.00E-150	EDO99369	1.00E-044		NA	0.662521		Mtr:"Probably inactive leucine-rich repeat receptor-like protein kinase; Protein kinase "
359	fgenesh1_pg.C_scaffold_1001789	0	AT1G19720.1	0	Bra025761.1-P	0	GLYMA02G39241.1	0	AES98654	0	PO0002s03160.2	0	Solyc04g080830.2.1	0	PGSC0003DMT400090291	0	VIT_18s0001g13220.t01	0	EMT33313	0	BRADI3G35210.1	0	Sb07g001380.1	0	MLOC_11024.9	0	OS12T0552300-00	1.00E-169	TRIUR3_27565-P1	2.00E-166	GRMZM2G143646_P01	0	EFJ31717	8.00E-157	PP1S183_52V6.1	0	EDP05510	7.00E-034		NA	0.416075		Mtr:"Pentatricopeptide repeat-containing protein "
360	fgenesh1_pm.C_scaffold_8000788	0	AT5G50400.1	0	Bra013843.1-P	0	GLYMA05G03320.1	0	AES91029	0	PO0012s09940.1	0	Solyc08g083250.2.1	0	PGSC0003DMT400031890	0	VIT_17s0000g01410.t01	0	EMT31628	0	BRADI4G03777.1	0	Sb06g006920.1	0	MLOC_54126.1	0	OS08T0531000-01	0	TRIUR3_23514-P1	0	GRMZM2G157027_P01	0	EFJ29134	0	PP1S35_126V6.1	0	EDO98607	8.00E-087		NA	NaN		Mtr:"Nucleotide pyrophosphatase/phosphodiesterase "
361	scaffold_201939.1	0	AT1G70520.1	0	Bra016207.1-P	0	GLYMA01G03420.4	0	AES96138	0	PO0010s05360.1	0	Solyc05g005070.2.1	0	PGSC0003DMT400035191	0	VIT_01s0127g00160.t01	0	EMT04496	6.00E-121	BRADI3G29120.1	2.00E-131	Sb09g002550.1	1.00E-164	MLOC_74060.1	6.00E-166	OS05T0130100-00	1.00E-146	TRIUR3_11772-P1	2.00E-121	GRMZM2G332107_P01	2.00E-167	EFJ18971	1.00E-092	PP1S49_14V6.1	2.00E-093	EDP03484	2.00E-034		NA	0.0210353		Mtr:"Cysteine-rich receptor-like protein kinase "
362	fgenesh2_kg.8__1956__AT5G60020.1	0	AT5G60020.1	0	Bra002515.1-P	0	GLYMA08G47380.1	0	AES79259	0	PO0001s41170.1	0	Solyc09g011960.1.1	0	PGSC0003DMT400022984	0	VIT_06s0004g04050.t01	0	EMT20803	0	BRADI2G54680.1	0	Sb03g039520.1	0	MLOC_59803.1	0	OS01T0842400-01	0	TRIUR3_17831-P1	0	GRMZM2G164467_P01	0	EFJ07383	0	PP1S77_246V6.1	1.00E-154	EDP09799	1.00E-047		NA	NaN		Mtr:"Laccase "
363	scaffold_700430.1	0	AT4G36760.1	0	Bra010574.1-P	0	GLYMA01G38410.1	0	AES94898	0	PO0007s12430.1	0	Solyc02g085640.2.1	0	PGSC0003DMT400033033	0	VIT_04s0023g01300.t01	0	EMT17098	2.00E-143	BRADI4G16980.1	0	Sb05g020430.1	0	MLOC_75036.1	6.00E-115	OS11T0540100-01	0	TRIUR3_27626-P1	4.00E-135	GRMZM2G169095_P01	0	EFJ06918	0	PP1S96_73V6.1	0	EDP00787	6.00E-046		NA	0.261994		Mtr:"Xaa-Pro aminopeptidase "
364	fgenesh2_kg.7__1290__AT4G29010.1	0	AT4G29010.1	0	Bra011076.1-P	0	GLYMA07G09370.1	0	AES76822	0	PO0018s08940.1	0	Solyc07g019670.2.1	0	PGSC0003DMT400001017	0	VIT_11s0016g03690.t01	0	EMT19952	0	BRADI3G10180.2	0	Sb04g010370.1	0	MLOC_2513.2	0	OS02T0274100-01	0	TRIUR3_15771-P1	0	GRMZM2G132903_P01	0	EFJ20660	0	PP1S75_175V6.1	0	EDO98796	2.00E-155		NA	NaN		Mtr:"Peroxisomal fatty acid beta-oxidation multifunctional protein "
365	fgenesh2_kg.8__1057__AT5G51750.1	0	AT5G51750.1	0	Bra028274.1-P	0	GLYMA16G32660.1	0	AES62637	0	PO0015s14110.1	0	Solyc03g006970.1.1	0	PGSC0003DMT400019555	0	VIT_16s0022g02200.t01	0	EMT15112	0	BRADI5G18910.1	0	Sb06g025980.1	0	MLOC_64136.1	0	OS04T0573300-00	0	TRIUR3_03910-P1	0	GRMZM2G414915_P01	0	EFJ16748	0	PP1S28_90V6.1	0	EDP06984	4.00E-010		NA	NaN		Mtr:"Subtilisin-like protease "
366	fgenesh2_kg.6__3088__AT4G11160.1	0	AT4G11160.1	0	Bra000738.1-P	0	GLYMA03G38600.1	0	AES96011	0	PO0001s10250.1	0	Solyc08g081900.2.1	0	PGSC0003DMT400031711	0	VIT_14s0060g02210.t01	0	EMT25102	0	BRADI2G38310.1	0	Sb06g017820.1	0	MLOC_10586.3	0	OS09T0515500-01	0	TRIUR3_15947-P1	0	GRMZM2G028139_P01	0	EFJ25973	0	PP1S77_109V6.1	0	EDP02694	2.00E-074		NA	NaN		Mtr:"Translation initiation factor IF-2 "
367	fgenesh2_kg.2__1745__AT1G74790.1	0	AT1G74790.1	0	Bra015893.1-P	0	GLYMA04G34600.1	0	AES78608	0	PO0015s07840.1	0	Solyc03g113490.2.1	0	PGSC0003DMT400083124	0	VIT_17s0000g05440.t01	0	EMT30799	0	BRADI1G12040.1	0	Sb01g011490.1	0	MLOC_57836.1	0	OS03T0691800-01	0	TRIUR3_34138-P1	0	GRMZM2G363813_P01	0	EFJ26503	0	PP1S114_118V6.1	0	NA	NA		NA	NaN		Mtr:"Hedgehog-interacting protein "
368	scaffold_303747.1	0	AT2G15620.1	0	Bra015227.1-P	0	GLYMA07G33570.1	0	AES90166	0	PO0004s14810.1	0	Solyc01g108630.2.1	0	PGSC0003DMT400021310	0	VIT_03s0063g00370.t01	0	EMT07001	0	BRADI3G57990.1	0	Sb04g034160.1	0	MLOC_43860.1	0	OS01T0357100-02	0	TRIUR3_06445-P1	3.00E-145	GRMZM2G079381_P01	0	EFJ11500	0	PP1S214_53V6.2	0	EDP00895	4.00E-141		NA	0.662521		Mtr:"Ferredoxin-nitrite reductase "
369	fgenesh2_kg.7__1124__AT4G30600.1	0	AT4G30600.1	0	Bra024060.1-P	0	GLYMA06G28570.1	0	AES92506	0	PO0006s19720.1	0	Solyc12g009990.1.1	0	PGSC0003DMT400020462	0	VIT_11s0037g00300.t01	0	EMT19954	0	BRADI1G78220.1	0	Sb01g050330.1	0	MLOC_55160.1	0	OS08T0480100-01	0	TRIUR3_03543-P1	0	GRMZM2G060296_P02	0	EFJ31933	0	PP1S290_35V6.2	0	EDP04571	5.00E-159		NA	NaN		Mtr:"Signal recognition particle receptor subunit alpha "
370	fgenesh2_kg.6__1023__AT5G10560.1	0	AT5G10560.1	0	Bra009023.1-P	0	GLYMA09G33580.1	0	AES95902	0	PO0001s10850.1	0	Solyc02g091680.2.1	0	PGSC0003DMT400078798	0	VIT_00s0415g00080.t01	0	EMT10284	0	BRADI5G16557.1	0	Sb06g023450.1	0	MLOC_60721.1	0	OS04T0530700-01	0	TRIUR3_19604-P1	0	GRMZM2G177923_P01	0	EFJ23793	0	PP1S196_21V6.2	0	NA	NA		NA	NaN		Mtr:"Beta-D-xylosidase "
371	fgenesh2_kg.8__2779__AT5G66420.2	0	AT5G66420.2	0	Bra012069.1-P	0	GLYMA02G06040.1	0	AET03879	0	PO0007s13280.1	0	Solyc02g062560.2.1	0	PGSC0003DMT400040046	0	VIT_04s0023g02340.t01	0	EMT00363	0	BRADI2G26330.1	0	Sb10g010600.1	0	MLOC_12177.1	0	OS06T0472400-01	0	TRIUR3_08425-P1	0	GRMZM2G132464_P01	0	EFJ37896	0	PP1S9_334V6.1	0	NA	NA		NA	NaN		Mtr:"Tm-1^GCR26 protein "
372	fgenesh2_kg.6__1919__AT5G19010.1	0	AT5G19010.1	0	Bra006490.1-P	0	GLYMA13G28120.1	0	AES64348	0	PO0008s20530.1	0	Solyc01g080240.2.1	0	PGSC0003DMT400011138	0	VIT_05s0020g02530.t01	0	EMT19997	0	BRADI2G36470.1	0	Sb09g003280.1	0	MLOC_60926.2	0	OS05T0143500-02	0	TRIUR3_00870-P1	0	GRMZM2G089484_P01	0	EFJ38694	0	PP1S80_71V6.2	0	EDP02733	3.00E-163		NA	NaN		Mtr:"Mitogen activated protein kinase 16-2 "
373	fgenesh2_kg.3__681__AT3G66658.2	0	AT3G66658.2	0	Bra029596.1-P	0	GLYMA07G36910.1	0	AES64997	0	PO0008s10550.1	0	Solyc12g099290.1.1	0	PGSC0003DMT400011970	0	VIT_05s0077g01060.t01	0	EMT07333	0	BRADI1G17080.1	0	Sb02g043660.1	0	MLOC_75008.2	0	OS07T0688800-01	0	TRIUR3_26321-P1	0	GRMZM2G135341_P01	0	EFJ06627	0	PP1S18_148V6.1	8.00E-059	EDP09813	3.00E-164		NA	NaN		Mtr:"Aldehyde dehydrogenase; Aldehyde dehydrogenase 22A1 "
374	fgenesh1_pm.C_scaffold_7002472	0	AT5G36880.2	0	Bra030286.1-P	0	GLYMA19G28300.1	0	AES80776	0	PO0014s13710.1	0	Solyc07g017860.2.1	0	PGSC0003DMT400052139	0	VIT_14s0068g00640.t01	0	EMT09745	0	BRADI3G44620.1	0	Sb04g021370.1	0	MLOC_61553.1	0	OS02T0525900-02	0	TRIUR3_03064-P1	0	GRMZM2G162663_P02	0	EFJ18689	0	PP1S61_296V6.1	0	EDO98345	0		NA	NaN		Mtr:"Acetyl-coenzyme A synthetase "
375	fgenesh2_kg.1__4769__AT1G56560.1	0	AT1G56560.1	0	Bra038926.1-P	0	GLYMA17G04160.1	0	AES61477	0	PO0013s00800.1	0	Solyc01g100810.2.1	0	PGSC0003DMT400007125	0	VIT_05s0077g00510.t01	0	EMT27716	0	BRADI1G64150.1	0	Sb01g037120.1	0	MLOC_60935.1	0	OS03T0314800-01	0	TRIUR3_08899-P1	0	GRMZM2G084940_P02	0	EFJ21591	0	PP1S15_44V6.1	0	NA	NA		NA	NaN		Mtr:"Neutral invertase "
376	fgenesh2_kg.7__736__AT4G33760.1	0	AT4G33760.1	0	Bra011467.1-P	0	GLYMA05G34820.1	0	AET05377	0	PO0009s08760.1	0	Solyc01g106740.2.1	0	PGSC0003DMT400013148	0	VIT_03s0088g00500.t01	0	EMT28900	0	BRADI2G00477.1	0	Sb03g005710.1	0	MLOC_59356.6	0	OS01T0153400-01	0	TRIUR3_28732-P1	0	GRMZM2G378717_P01	0	EFJ17972	0	PP1S9_39V6.3	0	EDP02101	0		NA	NaN		Mtr:"Aspartyl-tRNA synthetase "
377	fgenesh2_kg.8__2713__AT5G67030.1	0	AT5G67030.1	0	Bra012127.1-P	0	GLYMA17G20020.1	0	AES85884	0	PO0005s18160.1	0	Solyc02g090890.2.1	0	PGSC0003DMT400010287	0	VIT_07s0031g00620.t01	0	EMT26384	1.00E-014	BRADI5G11750.1	0	Sb06g018220.2	0	MLOC_64943.1	0	OS04T0448900-00	0	TRIUR3_07455-P1	0	GRMZM2G127139_P01	0	EFJ14660	0	PP1S91_16V6.1	0	EDP06676	0		NA	0.662521		Gma:"Zeaxanthin epoxidase, chloroplastic "
378	fgenesh2_kg.7__2646__AT4G16630.1	0	AT4G16630.1	0	Bra040743.1-P	0	GLYMA18G11950.1	0	AES70228	3.00E-149	PO0005s26280.1	0	Solyc04g081580.2.1	0	PGSC0003DMT400025551	0	VIT_18s0001g14540.t01	0	EMT04316	0	BRADI4G07397.1	0	Sb02g029690.1	0	MLOC_69075.2	0	OS12T0481100-01	0	TRIUR3_06897-P1	5.00E-117	GRMZM5G804064_P01	0	EFJ21243	0	PP1S29_19V6.1	0	EDP06385	1.00E-154		0.637352	0.662521		Mtr:"ATP-dependent RNA helicase "
379	fgenesh2_kg.7__3009__AT5G33280.1	0	AT5G33280.1	0	Bra038948.1-P	0	GLYMA13G23080.4	0	AES91630	0	PO0006s06280.1	0	Solyc07g007690.2.1	0	PGSC0003DMT400078919	0	VIT_11s0118g00220.t01	0	EMT23162	0	BRADI5G23807.1	0	Sb06g030530.1	0	MLOC_6563.1	0	OS08T0300300-01	0	TRIUR3_18358-P1	0	GRMZM2G071119_P04	0	EFJ24475	0	PP1S22_299V6.1	0	EDP09402	4.00E-143		NA	NaN		Stu:"Chloride channel clc"
380	scaffold_402742.1	0	AT2G39810.1	0	Bra017049.1-P	0	GLYMA01G41590.1	0	AES94300	0	PO0003s07750.1	0	Solyc08g078320.2.1	0	PGSC0003DMT400067485	0	VIT_00s0299g00030.t01	0	EMT11236	1.00E-163	BRADI1G09390.1	0	Sb01g008790.1	4.00E-055	MLOC_61341.1	0	OS03T0737200-00	5.00E-084	TRIUR3_13655-P1	0	GRMZM2G312738_P01	0	EFJ31050	0	PP1S274_80V6.1	3.00E-129	NA	NA		NA	0.261994		Mtr:"E3 ubiquitin-protein ligase HOS1 "
381	fgenesh2_kg.5__2401__AT3G59420.1	0	AT3G59420.1	0	Bra007448.1-P	0	GLYMA12G05630.2	0	AES67770	0	PO0007s01980.1	0	Solyc11g044940.1.1	0	PGSC0003DMT400017082	0	VIT_05s0102g00370.t01	0	EMT10158	0	BRADI1G29720.1	0	Sb08g003290.1	0	MLOC_66241.1	4.00E-075	OS03T0637800-01	0	TRIUR3_31874-P1	0	GRMZM2G051637_P01	0	EFJ07833	5.00E-128	PP1S14_256V6.1	0	EDP03484	3.00E-041		NA	0.662521		Mtr:"Serine/threonine protein kinase-like protein ACR4 "
382	fgenesh2_kg.7__2923__AT4G14210.1	0	AT4G14210.1	0	Bra032770.1-P	0	GLYMA18G00720.1	0	AES71985	0	PO0002s23630.1	0	Solyc03g123760.2.1	0	PGSC0003DMT400023667	0	VIT_09s0002g00100.t01	0	EMT07095	0	BRADI1G72400.1	0	Sb06g030030.2	0	MLOC_10702.4	0	OS03T0184000-00	0	TRIUR3_18416-P1	0	GRMZM2G410515_P01	0	EFJ10018	0	PP1S369_27V6.1	0	EDP05305	0		NA	NaN		Gma:"Phytoene dehydrogenase, chloroplastic/chromoplastic "
383	fgenesh2_kg.3__416__AT3G04580.1	0	AT3G04580.2	0	Bra040134.1-P	0	GLYMA03G41220.1	0	AES82694	0	PO0019s02220.1	0	Solyc05g055070.2.1	0	PGSC0003DMT400060160	0	VIT_14s0081g00630.t01	0	EMT13419	0	BRADI5G00700.1	0	Sb06g001740.1	0	MLOC_64196.1	0	OS04T0169100-02	0	TRIUR3_11874-P1	0	GRMZM2G420801_P01	0	EFJ19768	2.00E-156	PP1S115_106V6.1	0	EDP08984	1.00E-017		NA	NaN		Mtr:"Ethylene receptor "
384	scaffold_701622.1	0	AT4G26700.2	0	Bra026408.1-P	0	GLYMA02G46580.3	0	AET00629	0	PO0001s37110.1	0	Solyc07g065080.2.1	0	PGSC0003DMT400057140	0	VIT_19s0090g01440.t01	0	EMT08231	0	BRADI3G53550.1	0	Sb04g029730.1	0	MLOC_73230.2	0	OS02T0719100-01	0	TRIUR3_28156-P1	0	GRMZM2G010937_P01	0	EFJ21030	0	PP1S314_45V6.1	0	EDO98000	2.00E-102		NA	NaN		Mtr:"Fimbrin-1 "
385	fgenesh2_kg.6__2937__AT4G09510.1	0	AT4G09510.1	0	Bra000681.1-P	0	GLYMA20G31730.2	0	AES62250	0	PO0013s11520.1	0	Solyc06g065210.2.1	0	PGSC0003DMT400067153	0	VIT_18s0072g01040.t01	0	EMT25280	0	BRADI3G45530.1	0	Sb04g022350.1	0	MLOC_7525.4	0	OS02T0550600-01	0	TRIUR3_29983-P1	0	GRMZM2G118737_P01	0	EFJ23026	0	PP1S227_41V6.1	0	NA	NA		NA	NaN		Mtr:"Neutral invertase-like protein "
386	fgenesh2_kg.7__2842__AT4G14850.1	0	AT4G14850.1	0	Bra037071.1-P	0	GLYMA10G39290.1	0	AET00100	0	PO0010s09690.1	0	Solyc02g014360.2.1	0	PGSC0003DMT400048917	0	VIT_05s0020g03570.t01	0	EMT05102	0	BRADI4G16267.1	0	Sb03g045330.1	0	MLOC_72891.2	0	OS11T0583200-01	0	TRIUR3_15030-P1	0	GRMZM2G053384_P01	0	EFJ35715	4.00E-156	PP1S276_42V6.1	1.00E-169	EDP05510	7.00E-023		NA	NaN		Mtr:"Pentatricopeptide repeat-containing protein "
387	scaffold_602297.1	0	AT5G22470.1	0	Bra002414.1-P	0	GLYMA11G19070.2	0	AES88336	0	PO0009s14610.1	0	Solyc01g009470.1.1	0	PGSC0003DMT400019103	0	VIT_06s0080g00260.t01	0	EMT09472	0	BRADI3G44840.1	0	Sb04g021630.1	0	MLOC_72444.2	1.00E-135	OS02T0530600-01	0	TRIUR3_01106-P1	0	GRMZM2G038536_P01	0	EFJ15760	0	PP1S59_305V6.1	0	NA	NA		NA	0.662521		Mtr:"Putative poly"
388	scaffold_302894.1	0	AT3G23790.1	0	Bra001919.1-P	0	GLYMA05G28390.2	0	AES71948	0	PO0001s32900.3	0	Solyc09g092450.2.1	0	PGSC0003DMT400053079	0	VIT_08s0032g00050.t01	0	EMT11835	0	BRADI1G01847.1	0	Sb08g001010.1	8.00E-063	MLOC_4674.3	0	OS03T0845500-01	0	TRIUR3_18050-P1	0	GRMZM2G016774_P01	8.00E-137	EFJ37379	0	PP1S172_78V6.2	0	EDP05022	1.00E-071		NA	0.416075		Mtr:"Annotation was added to scaffolds in November 2011 Long-chain-fatty-acid CoA ligase "
389	fgenesh2_kg.3__2140__AT3G19240.1	0	AT3G19240.1	0	Bra022398.1-P	0	GLYMA07G33490.1	0	AES90182	0	PO0004s14850.1	0	Solyc01g108250.2.1	0	PGSC0003DMT400066344	0	VIT_03s0063g00480.t01	0	EMT31744	0	BRADI3G05830.1	0	Sb04g005290.1	0	MLOC_45226.1	0	OS02T0178500-01	0	TRIUR3_17132-P1	0	GRMZM2G363474_P01	0	EFJ18113	0	PP1S318_10V6.1	0	EDO99791	6.00E-097		NA	NaN		Mtr:"DEM2 "
390	scaffold_802945.1	0	AT5G62710.1	0	Bra035884.1-P	0	GLYMA05G01420.1	0	AES91180	0	PO0012s07290.1	0	Solyc03g113450.2.1	0	PGSC0003DMT400065173	0	VIT_17s0000g05570.t01	0	EMT27028	0	BRADI4G00550.1	0	Sb08g023040.1	0	MLOC_57599.1	0	OS12T0638100-01	0	TRIUR3_17476-P1	1.00E-159	GRMZM2G147857_P01	0	EFJ17596	0	PP1S201_135V6.1	0	EDP03484	1.00E-030		NA	0.662521		Mtr:"LRR receptor-like serine/threonine-protein kinase FEI "
391	scaffold_702856.1	0	AT4G16390.1	0	Bra038453.1-P	0	GLYMA17G01050.1	0	AES92776	0	PO0016s00860.1	0	Solyc11g012670.1.1	0	PGSC0003DMT400034773	0	VIT_00s0194g00270.t01	0	EMT12098	1.00E-064	BRADI1G69827.1	0	Sb01g042790.1	0	MLOC_29862.1	0	OS03T0215900-00	0	TRIUR3_12882-P1	0	GRMZM2G128665_P01	0	EFJ25474	6.00E-106	PP1S258_9V6.1	1.00E-116	EDP05510	5.00E-040		NA	0.662521		Mtr:"Pentatricopeptide repeat-containing protein "
392	fgenesh2_kg.6__3452__AT4G02480.1	0	AT1G02890.1	0	Bra036265.1-P	0	GLYMA06G17940.1	0	AES72347	0	PO0012s09820.1	0	Solyc03g110900.2.1	0	PGSC0003DMT400031731	7.00E-179	VIT_17s0000g01550.t01	0	EMT09704	0	BRADI4G10700.1	0	Sb05g026170.1	0	MLOC_4921.2	0	OS07T0672500-02	0	TRIUR3_12094-P1	0	GRMZM2G126453_P01	0	EFJ31084	0	PP1S3_184V6.1	0	EDP09260	1.00E-061		0.637352	NaN		Mtr:"Spastin "
393	scaffold_803291.1	0	AT5G65560.1	0	Bra024397.1-P	0	GLYMA09G33280.5	0	AES95976	0	PO0006s12670.1	0	Solyc10g081880.1.1	0	PGSC0003DMT400072561	0	VIT_05s0094g01640.t01	0	EMT04566	0	BRADI1G33360.1	0	Sb08g003450.1	0	MLOC_39738.4	0	OS06T0690900-00	0	TRIUR3_26237-P1	0	GRMZM2G435761_P01	0	EFJ26934	4.00E-145	PP1S219_51V6.1	6.00E-131	EDP05653	5.00E-045		NA	NaN		Mtr:"Pentatricopeptide repeat-containing protein "
394	fgenesh1_pg.C_scaffold_3002852	0	AT3G02010.1	0	Bra028462.1-P	0	GLYMA19G27520.1	0	AES80710	0	PO0002s23820.1	0	Solyc03g098420.2.1	0	PGSC0003DMT400026395	0	VIT_14s0068g01170.t01	0	EMT02491	0	BRADI2G03730.1	0	Sb03g009160.1	0	MLOC_4018.3	0	OS01T0101150-00	0	TRIUR3_03256-P1	0	GRMZM2G163396_P01	0	EFJ08941	6.00E-180	PP1S183_52V6.1	0	EDP05510	1.00E-024		NA	NaN		Mtr:"Pentatricopeptide repeat-containing protein "
395	fgenesh2_kg.6__3629__AT4G00740.1	0	AT4G00740.1	0	Bra000959.1-P	0	GLYMA07G08360.1	0	AES80051	0	PO0014s07150.1	0	Solyc01g091640.2.1	0	PGSC0003DMT400071375	0	VIT_15s0048g01990.t01	0	EMT18939	0	BRADI5G18760.1	0	Sb06g025780.1	0	MLOC_71571.1	0	OS04T0569400-00	0	TRIUR3_20088-P1	0	GRMZM2G076841_P01	0	EFJ31436	0	PP1S114_206V6.1	0	NA	NA		NA	NaN		Stu:"Methyltransferase PMT13"
396	fgenesh2_kg.6__1457__AT5G14760.1	0	AT5G14760.1	0	Bra008739.1-P	0	GLYMA05G08550.1	0	AES74511	0	PO0001s34980.1	0	Solyc12g014530.1.1	0	PGSC0003DMT400033443	0	VIT_14s0066g01240.t01	0	EMT31915	0	BRADI3G03080.1	0	Sb04g002810.1	0	MLOC_11629.1	1.00E-171	OS02T0134400-01	0	TRIUR3_31522-P1	0	GRMZM2G139689_P04	0	EFJ20939	0	PP1S302_63V6.1	0	EDP00556	1.00E-165		NA	0.662521		Mtr:"L-aspartate oxidase "
397	scaffold_302176.1	0	AT3G18390.1	0	Bra001704.1-P	0	GLYMA07G10270.1	0	AES76696	0	PO0012s05260.1	0	Solyc03g119450.2.1	0	PGSC0003DMT400014644	0	VIT_17s0000g03610.t01	0	EMT16726	0	BRADI2G17390.2	0	Sb09g027686.1	0	MLOC_3959.1	0	OS05T0551900-00	0	TRIUR3_19859-P1	3.00E-090	GRMZM2G436001_P02	5.00E-173	EFJ14826	3.00E-147	PP1S70_29V6.1	2.00E-152	EDP03796	1.00E-007		NA	0.416075		Mtr:"Chloroplastic group IIA intron splicing facilitator CRS1 "
398	Al_scaffold_0006_668	0	AT5G07400.1	0	Bra028700.1-P	0	GLYMA08G00870.1	0	AET04910	0	PO0012s11350.1	0	Solyc03g117960.2.1	0	PGSC0003DMT400036894	0	VIT_19s0014g00010.t01	0	EMT18685	0	BRADI5G08810.1	0	Sb06g015125.1	0	MLOC_63780.6	0	OS04T0403400-01	0	TRIUR3_14533-P1	0	GRMZM2G069856_P01	0	EFJ05403	0	PP1S141_10V6.1	2.00E-011	NA	NA		NA	NaN		Mtr:"Tyrosyl-DNA phosphodiesterase "
399	scaffold_401953.1	0	AT2G33770.1	0	Bra021874.1-P	0	GLYMA13G31290.1	0	AES63825	0	PO0011s05240.1	0	Solyc02g078210.2.1	0	PGSC0003DMT400076435	0	VIT_00s0265g00070.t01	0	EMT17465	0	BRADI2G16960.1	0	Sb09g028110.1	0	MLOC_53410.2	0	OS01T0125900-01	7.00E-152	TRIUR3_26343-P1	0	GRMZM2G381709_P01	0	EFJ34987	0	PP1S126_37V6.1	0	EDP05497	1.00E-039		NA	0.662521		Mtr:"Ubiquitin-conjugating enzyme family protein "
400	fgenesh2_kg.2__2263__AT1G79600.1	0	AT1G79600.1	0	Bra003601.1-P	0	GLYMA01G33290.1	0	AES87391	0	PO0002s00200.1	0	Solyc04g083010.2.1	0	PGSC0003DMT400065939	0	VIT_03s0017g02360.t01	0	EMT17103	3.00E-119	BRADI2G30567.2	0	Sb09g011240.1	0	MLOC_14062.3	0	OS05T0323800-01	0	TRIUR3_34468-P1	0	GRMZM2G315125_P01	0	EFJ07399	0	PP1S68_9V6.1	0	EDP09071	5.00E-115		NA	0.662521		Mtr:"AarF domain-containing protein kinase, putative "
401	fgenesh2_kg.3__3171__AT2G20000.1	0	AT2G20000.1	0	Bra039034.1-P	0	GLYMA08G28550.1	0	AES84278	0	PO0018s09330.1	0	Solyc03g061600.2.1	0	PGSC0003DMT400006585	0	VIT_11s0016g03260.t01	0	EMT00559	0	BRADI1G35805.1	0	Sb03g042610.1	9.00E-145	MLOC_6225.1	3.00E-121	OS06T0622500-00	5.00E-161	TRIUR3_30924-P1	0	GRMZM2G392710_P01	0	EFJ29889	8.00E-162	PP1S136_31V6.1	0	EDO97786	8.00E-031		NA	0.261994		Mtr:"Cell division cycle protein-like protein "
402	scaffold_602126.1	0	AT5G20300.2	0	Bra002291.1-P	0	GLYMA13G23110.2	0	AES91635	0	PO0006s06230.1	0	Solyc07g007650.1.1	0	PGSC0003DMT400078922	0	VIT_11s0118g00260.t01	0	EMT20838	0	BRADI4G40530.1	0	Sb08g006190.1	0	MLOC_11039.1	0	OS12T0197400-01	0	TRIUR3_34085-P1	0	GRMZM2G100579_P02	0	EFJ29350	0	PP1S123_63V6.1	0	EDP08621	1.00E-023		NA	NaN		Mtr:"Translocase of chloroplast "
403	fgenesh2_kg.7__603__AT4G34860.1	0	AT4G34860.2	0	Bra011567.1-P	0	GLYMA04G00750.5	0	AES74277	0	PO0004s17480.1	0	Solyc01g111100.2.1	0	PGSC0003DMT400004043	0	VIT_03s0038g01480.t01	0	EMT25280	0	BRADI3G45530.1	0	Sb04g022350.1	0	MLOC_7525.4	0	OS02T0550600-01	0	TRIUR3_29983-P1	0	GRMZM2G118737_P01	0	EFJ23026	0	PP1S227_41V6.1	0	NA	NA		NA	NaN		Mtr:"Neutral invertase-like protein "
404	fgenesh2_kg.4__768__AT2G28000.1	0	AT2G28000.1	0	Bra011985.1-P	0	GLYMA12G08310.1	0	AES84661	0	PO0009s01470.1	0	Solyc11g069790.1.1	0	PGSC0003DMT400002933	0	VIT_06s0061g00270.t01	0	EMT15798	0	BRADI5G02890.3	0	Sb09g014430.1	0	MLOC_65787.1	0	OS12T0277500-01	0	TRIUR3_22048-P1	0	AC215201.3_FGP005	0	EFJ25362	0	PP1S16_322V6.2	0	EDO96383	0		NA	NaN		Mtr:"RuBisCO large subunit-binding protein subunit alpha "
405	fgenesh2_kg.6__3192__AT4G12570.1	0	AT4G12570.1	0	Bra029461.1-P	0	GLYMA07G39546.1	0	AES92720	0	PO0006s01330.1	0	Solyc05g054080.2.1	0	PGSC0003DMT400021802	0	VIT_00s0187g00150.t01	0	EMT02944	0	BRADI4G33520.1	0	Sb02g028170.1	7.00E-153	MLOC_16862.1	0	OS09T0484300-03	0	TRIUR3_05527-P1	0	GRMZM2G181378_P01	0	EFJ16195	0	PP1S148_98V6.1	0	EDP09178	5.00E-062		NA	0.662521		Mtr:"Ubiquitin "
406	fgenesh1_pg.C_scaffold_4001974	0	AT3G51650.1	0	Bra036786.1-P	0	GLYMA18G44470.1	0	AES79786	0	PO0006s10800.1	0	Solyc09g018310.2.1	0	PGSC0003DMT400033970	0	VIT_08s0058g01050.t01	0	EMT04530	9.00E-129	BRADI4G25610.1	1.00E-159	Sb08g002760.1	2.00E-110	MLOC_64003.1	2.00E-156	OS11T0113200-01	2.00E-153	TRIUR3_10920-P1	4.00E-128	GRMZM2G036685_P01	2.00E-156	EFJ15126	2.00E-007	PP1S128_48V6.1	4.00E-078	NA	NA		NA	0.0206376		Osa:"Note=Hypothetical conserved gene., Transcript_evidence=AK243543 (DDBJ, Best hit), ORF_evidence=B8BP09 (UniProt), NIAS_FLcDNA=J100078K06,"
407	fgenesh2_kg.6__231__AT5G03260.1	0	AT5G03260.1	0	Bra028844.1-P	0	GLYMA11G07430.1	0	AES94995	0	PO0007s13050.1	0	Solyc02g085120.2.1	0	PGSC0003DMT400040028	0	VIT_04s0023g01960.t01	0	EMT26873	0	BRADI1G74320.1	0	Sb03g039530.1	0	MLOC_50936.3	0	OS01T0634500-00	0	TRIUR3_18420-P1	0	GRMZM2G072808_P01	0	EFJ07383	0	PP1S77_246V6.1	5.00E-147	EDP09799	2.00E-044		NA	NaN		Mtr:"Laccase-11 "
408	fgenesh2_kg.2__21__AT1G64550.1	0	AT1G64550.1	0	Bra027728.1-P	0	GLYMA20G16170.1	0	AES71713	0	PO0001s11030.1	0	Solyc08g082850.2.1	0	PGSC0003DMT400031936	0	VIT_02s0025g02160.t01	0	EMT19301	0	BRADI3G56780.1	0	Sb04g037970.1	0	MLOC_56945.1	0	OS02T0826500-01	0	TRIUR3_22569-P1	0	GRMZM2G013890_P01	0	EFJ11792	0	PP1S47_97V6.1	0	EDO98590	8.00E-122		NA	NaN		Mtr:"ABC transporter family protein "
409	fgenesh2_kg.1__2241__AT1G20570.1	0	AT1G80260.1	0	Bra008485.1-P	0	GLYMA06G03980.1	0	AES73245	0	PO0016s00200.1	0	Solyc04g079390.2.1	0	PGSC0003DMT400020757	0	VIT_18s0001g11220.t01	0	EMT01681	0	BRADI4G02710.1	0	Sb02g039030.2	0	MLOC_49625.2	2.00E-122	OS12T0606100-00	0	TRIUR3_34897-P1	2.00E-012	GRMZM2G157598_P01	0	EFJ36036	8.00E-019	PP1S52_58V6.1	2.00E-129	EDP09233	1.00E-008		NA	0.416075		Mtr:"Gamma-tubulin complex component 4 "
410	fgenesh2_kg.4__2661__AT2G44710.1	0	AT2G44710.1	0	Bra004858.1-P	0	GLYMA09G38020.3	0	AES83306	0	PO0014s05040.1	0	Solyc10g062340.1.1	0	PGSC0003DMT400008539	0	VIT_15s0021g01160.t01	0	EMT25035	7.00E-146	BRADI5G17270.1	0	Sb06g024100.2	0	MLOC_51071.8	0	OS04T0543200-01	0	TRIUR3_17701-P1	0	GRMZM2G019919_P03	0	EFJ22830	3.00E-044	PP1S118_47V6.1	3.00E-100	EDP09409	9.00E-020		NA	0.662521		Mtr:"Heterogeneous nuclear ribonucleoprotein Q "
411	fgenesh2_kg.3__2556__AT3G23410.1	0	AT3G23410.1	0	Bra014947.1-P	0	GLYMA06G42400.2	0	AES89873	0	PO0010s07980.1	0	Solyc09g090350.2.1	0	PGSC0003DMT400044326	0	VIT_05s0049g01400.t01	0	EMT04470	0	BRADI3G28677.1	0	Sb04g026370.1	0	MLOC_71471.1	0	OS02T0621800-01	0	TRIUR3_22733-P1	4.00E-164	GRMZM2G143883_P06	0	EFJ31433	2.00E-177	PP1S58_61V6.1	0	NA	NA		NA	0.662521		Mtr:"Annotation was added to scaffolds in November 2011 Long chain fatty alcohol oxidase FAO1 "
412	fgenesh2_kg.9__93__AT4G12750.1	0	AT4G12750.1	0	Bra014277.1-P	0	GLYMA08G03160.2	0	AET05089	0	PO0014s17140.1	0	Solyc11g006200.1.1	0	PGSC0003DMT400002603	0	VIT_19s0085g00350.t01	0	EMT18510	0	BRADI4G03302.1	0	Sb01g004566.1	0	MLOC_6327.3	0	OS05T0562400-01	6.00E-051	TRIUR3_01802-P1	0	GRMZM2G454176_P02	2.00E-133	EFJ08459	1.00E-043	PP1S15_37V6.1	2.00E-057	EDP05967	1.00E-011		NA	0.416075		Stu:"Sequence-specific DNA binding / transcription factor"
413	fgenesh2_kg.7__1830__AT4G24480.1	0	AT4G24480.1	0	Bra013806.1-P	0	GLYMA14G36140.2	0	AES73142	0	PO0002s11180.1	0	Solyc04g076480.2.1	0	PGSC0003DMT400024156	0	VIT_18s0001g07700.t01	0	EMT05762	0	BRADI5G21330.1	0	Sb06g028150.1	0	MLOC_68242.4	0	OS04T0610900-01	0	TRIUR3_01817-P1	0	GRMZM2G098187_P04	0	EFJ10671	0	PP1S462_10V6.1	2.00E-170	EDP03289	4.00E-094		NA	NaN		Mtr:"Serine/threonine protein kinase "
414	scaffold_400174.1	0	AT5G10170.1	0	Bra038538.1-P	0	GLYMA05G31450.1	0	AES72238	0	PO0005s08050.1	0	Solyc04g054740.2.1	0	PGSC0003DMT400071770	0	VIT_07s0031g00920.t01	0	EMT30790	0	BRADI1G71667.1	0	Sb01g044290.1	0	MLOC_60842.2	0	OS03T0192700-01	0	TRIUR3_05680-P1	0	GRMZM2G155242_P01	0	EFJ37320	0	PP1S55_204V6.1	0	EDP05930	0		NA	NaN		Mtr:"L-myo inositol-1 phosphate synthase "
415	fgenesh2_kg.3__459__AT3G04870.2	0	AT3G04870.2	0	Bra040411.1-P	0	GLYMA10G30220.1	0	AES61266	0	PO0013s03470.1	0	Solyc01g097810.2.1	0	PGSC0003DMT400057865	0	VIT_14s0030g01740.t01	0	EMT13673	0	BRADI1G54390.1	0	Sb02g006100.1	0	MLOC_22142.1	5.00E-124	OS07T0204900-01	0	TRIUR3_34182-P1	0	GRMZM2G454952_P01	0	EFJ20342	0	PP1S277_10V6.3	0	EDP07040	0		NA	0.662521		Mtr:"Zeta-carotene desaturase "
416	fgenesh2_kg.8__833__AT5G49570.1	0	AT5G49570.1	0	Bra010028.1-P	0	GLYMA19G43320.3	0	AES82646	0	PO0013s03720.1	0	Solyc01g097440.2.1	0	PGSC0003DMT400050079	6.00E-176	VIT_14s0030g01930.t01	0	EMT05979	0	BRADI1G26930.1	0	Sb02g033840.1	0	MLOC_7135.1	8.00E-114	OS07T0497400-01	0	TRIUR3_29272-P1	0	GRMZM2G474236_P01	3.00E-160	EFJ31479	0	PP1S337_39V6.2	0	EDP09543	7.00E-053		0.637352	0.416075		Mtr:"Peptide-N(4)-(N-acetyl-beta-glucosaminyl)asparagine amidase "
417	fgenesh2_kg.3__3315__AT2G17290.1	0	AT2G17290.1	0	Bra037277.1-P	0	GLYMA02G48160.1	0	AET01084	0	PO0004s21710.1	0	Solyc10g074570.1.1	0	PGSC0003DMT400043322	0	VIT_03s0038g03960.t01	0	EMT26589	0	BRADI5G19430.1	0	Sb06g026530.1	0	MLOC_6934.1	0	OS04T0584600-02	0	TRIUR3_01836-P1	0	GRMZM2G081310_P01	0	EFJ25490	0	PP1S187_88V6.2	0	EDP05903	2.00E-141		NA	NaN		Mtr:"Calcium-dependent protein kinase "
418	fgenesh2_kg.2__468__AT1G59750.1	0	AT1G59750.4	0	Bra035427.1-P	0	GLYMA12G28550.1	0	AES63125	0	PO0003s00890.1	0	Solyc01g103050.2.1	0	PGSC0003DMT400053381	0	VIT_12s0035g01800.t01	0	EMT27061	0	BRADI3G45880.1	0	Sb04g022830.1	0	MLOC_64596.1	0	OS02T0557200-01	0	TRIUR3_33501-P1	0	GRMZM2G702026_P01	0	EFJ06913	1.00E-145	PP1S14_392V6.1	3.00E-130	NA	NA		NA	NaN		Mtr:"Auxin response factor "
419	fgenesh1_pg.C_scaffold_1003684	0	AT1G49670.1	0	Bra018802.1-P	0	GLYMA02G15070.1	0	AES90194	0	PO0009s10580.1	0	Solyc01g108150.2.1	0	PGSC0003DMT400066606	0	VIT_03s0063g00610.t01	0	EMT15245	0	BRADI4G32250.1	0	Sb02g026720.1	0	MLOC_62462.1	1.00E-144	OS09T0459800-02	0	TRIUR3_16107-P1	0	GRMZM2G147191_P02	0	EFJ16715	0	PP1S138_42V6.1	0	EDP01301	5.00E-110		NA	0.662521		Mtr:"15-hydroxyprostaglandin dehydrogenase "
420	fgenesh2_kg.3__112__AT3G01180.1	0	AT3G01180.1	0	Bra039138.1-P	0	GLYMA13G05441.1	0	AES74718	0	PO0017s12040.1	0	Solyc02g088000.2.1	0	PGSC0003DMT400003356	0	VIT_14s0108g00940.t01	0	EMT23057	0	BRADI3G27260.1	0	Sb04g028060.1	0	MLOC_15538.1	0	OS02T0744700-01	0	TRIUR3_14117-P1	2.00E-146	GRMZM2G126988_P01	0	EFJ16348	0	PP1S27_365V6.1	0	EDP04319	0		NA	0.662521		Mtr:"Starch synthase II "
421	fgenesh2_kg.7__2365__AT4G19180.1	0	AT4G19180.1	0	Bra012554.1-P	0	GLYMA16G08390.5	0	AET03506	0	PO0004s24490.1	0	Solyc05g052490.2.1	0	PGSC0003DMT400069878	0	VIT_13s0067g01760.t01	0	EMT02116	0	BRADI1G55820.1	0	Sb09g022850.1	0	MLOC_56258.2	0	OS10T0350500-01	0	TRIUR3_11191-P1	0	GRMZM2G140587_P01	0	EFJ20885	1.00E-139	PP1S353_3V6.1	4.00E-142	EDP06164	4.00E-029		NA	NaN		Mtr:"Ectonucleoside triphosphate diphosphohydrolase "
422	fgenesh2_kg.5__1703__AT3G53380.1	0	AT3G53380.1	0	Bra039779.1-P	0	GLYMA14G39180.1	0	AES99147	0	PO0006s13200.1	0	Solyc10g084250.1.1	0	PGSC0003DMT400027131	0	VIT_08s0040g02210.t01	0	EMT23364	1.00E-126	BRADI2G38080.1	0	Sb10g010530.1	2.00E-177	MLOC_12968.1	5.00E-173	OS05T0125200-01	0	TRIUR3_03459-P1	1.00E-113	GRMZM2G381086_P01	0	EFJ05221	6.00E-167	PP1S293_76V6.1	4.00E-115	EDP03484	4.00E-040		NA	0.157871		Mtr:"Lectin receptor kinase-like protein "
423	fgenesh2_kg.5__833__AT3G44200.1	0	AT3G44200.1	0	Bra035000.1-P	0	GLYMA12G31330.2	0	AES67120	0	PO0009s02520.1	0	Solyc01g009300.2.1	0	PGSC0003DMT400038193	0	VIT_06s0009g00690.t01	0	EMT10657	0	BRADI2G55930.1	0	Sb03g040800.1	0	MLOC_5326.3	0	OS05T0440800-01	0	TRIUR3_20563-P1	0	GRMZM2G074262_P01	0	EFJ32716	2.00E-164	PP1S22_216V6.1	0	EDP08224	7.00E-060		NA	NaN		Mtr:"Serine/threonine protein kinase Nek2 "
424	fgenesh2_kg.8__3__AT5G47750.1	0	AT5G47750.1	0	Bra024918.1-P	0	GLYMA09G01800.3	0	AES64572	0	PO0016s00660.1	0	Solyc10g005770.2.1	0	PGSC0003DMT400022400	0	VIT_10s0116g00440.t01	0	EMT19817	0	BRADI3G39070.1	0	Sb07g028750.1	0	MLOC_58205.2	0	OS08T0491200-01	0	TRIUR3_30380-P1	0	GRMZM2G026065_P01	0	EFJ08412	0	PP1S316_69V6.1	0	EDP03413	4.00E-053		NA	NaN		Mtr:"Protein kinase "
425	fgenesh2_kg.1__2200__AT1G20160.2	0	AT1G20160.1	0	Bra025798.1-P	0	GLYMA04G02440.1	0	AES73447	0	PO0005s26460.1	0	Solyc04g081810.2.1	0	PGSC0003DMT400025767	0	VIT_18s0001g14870.t01	0	EMT32761	0	BRADI1G07700.1	0	Sb02g009600.1	0	MLOC_13009.1	0	OS01T0278950-00	0	TRIUR3_33853-P1	6.00E-157	GRMZM2G076417_P01	0	EFJ33150	0	PP1S218_115V6.1	0	EDP06984	4.00E-011		NA	0.662521		Mtr:"Subtilisin-type protease "
426	scaffold_301429.1	0	AT3G12520.1	0	Bra008820.1-P	0	GLYMA02G10590.1	0	AES78005	0	PO0008s04930.1	0	Solyc05g054740.2.1	0	PGSC0003DMT400060458	0	VIT_13s0019g00010.t01	0	EMT28691	0	BRADI4G08520.1	0	Sb02g013390.1	0	MLOC_7625.3	2.00E-142	OS09T0240500-01	0	TRIUR3_17142-P1	0	GRMZM2G068212_P01	0	EFJ25101	0	PP1S53_215V6.1	0	EDP00477	2.00E-150		NA	0.662521		Mtr:"Sulfate transporter "
427	Al_scaffold_0007_2074	0	AT4G21060.1	0	Bra013498.1-P	0	GLYMA05G27610.1	0	AES64127	0	PO0016s01490.1	0	Solyc02g070400.2.1	0	PGSC0003DMT400054351	0	VIT_10s0003g04120.t01	0	EMT04626	0	BRADI3G14370.1	0	Sb01g004630.1	0	MLOC_34889.2	0	OS08T0130900-01	0	TRIUR3_34493-P1	0	GRMZM2G131329_P01	0	EFJ23513	0	PP1S237_65V6.1	0	EDO96706	5.00E-008		NA	NaN		Mtr:"ZG10 "
428	fgenesh2_kg.4__2446__AT2G42880.1	0	AT2G42880.1	0	Bra000277.1-P	0	GLYMA18G12720.1	0	AES72362	0	PO0002s06080.1	0	Solyc07g056350.2.1	0	PGSC0003DMT400044709	0	VIT_12s0142g00130.t01	0	EMT32532	0	BRADI2G44350.1	0	Sb03g028740.1	0	MLOC_4609.1	0	OS01T0629900-01	0	TRIUR3_19922-P1	0	GRMZM2G131334_P02	0	EFJ38694	0	PP1S80_71V6.2	0	EDP02733	9.00E-168		NA	NaN		Mtr:"Mitogen activated protein kinase 20-4 "
429	scaffold_401178.1	0	AT2G28320.1	0	Bra011959.1-P	0	GLYMA12G29750.1	0	AES67511	0	PO0009s01640.1	0	Solyc11g069530.1.1	0	PGSC0003DMT400062486	0	VIT_06s0004g02720.t01	0	EMT33197	0	BRADI3G28937.3	0	Sb01g019140.1	0	MLOC_58884.6	0	OS02T0102800-01	2.00E-124	TRIUR3_29071-P1	0	GRMZM2G069976_P01	0	EFJ38761	0	PP1S18_280V6.1	0	EDP04122	2.00E-024		NA	0.662521		Stu:"Pleckstrin homology (PH) domain-containing protein / lipid-binding START domain-containing protein"
430	fgenesh2_kg.5__392__AT3G26370.1	0	AT3G26370.1	0	Bra025202.1-P	0	GLYMA11G37750.1	0	AES72149	0	PO0010s05850.2	0	Solyc05g013730.2.1	0	PGSC0003DMT400030619	0	VIT_01s0137g00620.t01	0	EMT25019	0	BRADI1G33280.1	0	Sb04g004090.1	0	MLOC_6836.2	0	OS02T0158800-01	0	TRIUR3_08015-P1	0	GRMZM2G139657_P01	0	EFJ24886	0	PP1S173_14V6.1	0	NA	NA		NA	NaN		Mtr:"Auxin-independent growth protein "
431	fgenesh2_kg.8__1146__AT5G52580.1	0	AT5G52580.1	0	Bra022601.1-P	0	GLYMA17G12070.2	0	AES91583	0	PO0018s12770.1	0	Solyc12g009610.1.1	0	PGSC0003DMT400003823	2.00E-146	VIT_11s0016g05700.t01	0	EMT03185	0	BRADI3G53040.2	0	Sb04g030250.1	0	MLOC_62982.1	2.00E-155	OS02T0709800-01	0	TRIUR3_26184-P1	0	GRMZM2G156320_P01	0	EFJ26743	9.00E-150	PP1S368_20V6.1	0	EDP03543	2.00E-083		0.637352	0.662521		Mtr:"TBC1 domain family member "
432	fgenesh2_kg.6__3554__AT4G01570.1	0	AT4G01570.1	0	Bra036324.1-P	0	GLYMA11G14351.2	0	AES77763	0	PO0002s18390.1	0	Solyc11g008760.1.1	0	PGSC0003DMT400041714	0	VIT_01s0010g03410.t01	0	EMT12868	1.00E-176	BRADI1G11480.1	0	Sb01g010260.1	0	MLOC_36451.9	0	OS03T0712900-01	7.00E-122	TRIUR3_05967-P1	9.00E-145	GRMZM2G066749_P01	0	EFJ35995	6.00E-073	PP1S219_51V6.1	4.00E-083	EDP05510	1.00E-029		NA	0.261994		Mtr:"Pentatricopeptide repeat; Pentatricopeptide repeat-containing protein "
433	scaffold_603692.1	0	AT4G12420.2	0	Bra018479.1-P	0	GLYMA17G14730.1	0	AES90957	0	PO0003s11220.1	0	Solyc08g079090.2.1	0	PGSC0003DMT400012216	0	VIT_02s0154g00080.t01	0	EMT24080	0	BRADI1G52200.1	0	Sb01g017580.1	0	MLOC_59505.1	0	OS06T0104300-01	0	TRIUR3_29573-P1	0	GRMZM2G049693_P02	0	EFJ17580	1.00E-179	PP1S136_116V6.1	6.00E-173	EDP09799	8.00E-022		NA	NaN		Mtr:"Monocopper oxidase-like protein SKU5 "
434	fgenesh1_pm.C_scaffold_3001843	0	AT3G20780.1	0	Bra035745.1-P	0	GLYMA13G41790.1	0	AES67731	0	PO0003s22040.1	0	Solyc01g014490.2.1	0	PGSC0003DMT400076881	0	VIT_06s0004g01530.t01	0	EMT01461	2.00E-083	BRADI4G27057.1	0	Sb02g018660.1	0	MLOC_36393.1	0	OS09T0279600-01	0	NA	NA	GRMZM2G015011_P01	2.00E-080	EFJ28802	0	PP1S244_59V6.1	0	EDP09240	0		NA	0.376759		Mtr:"DNA topoisomerase 6 subunit B "
435	fgenesh2_kg.4__2155__AT2G40400.1	0	AT2G40400.2	0	Bra017008.1-P	0	GLYMA11G35750.1	0	AES71253	0	PO0008s07430.1	0	Solyc06g050620.2.1	0	PGSC0003DMT400061517	0	VIT_13s0067g02090.t01	0	EMT03680	0	BRADI2G53780.1	0	Sb03g038530.1	0	MLOC_50.3	0	OS01T0826900-01	0	TRIUR3_13953-P1	0	GRMZM2G099036_P01	0	EFJ19988	0	PP1S35_60V6.1	0	EDP06112	1.00E-064		NA	NaN		Mtr:"Chloroplast lumen common protein family "
436	fgenesh2_kg.2__1622__AT1G73590.1	0	AT1G73590.1	0	Bra008105.1-P	0	GLYMA09G30700.1	0	AES76047	0	PO0012s04470.1	0	Solyc03g118740.2.1	0	PGSC0003DMT400014752	0	VIT_17s0000g02420.t01	0	EMT33514	0	BRADI1G45020.1	0	Sb10g008290.1	0	MLOC_64867.3	0	OS06T0232300-01	0	TRIUR3_23215-P1	4.00E-180	GRMZM2G098643_P01	0	EFJ25709	0	PP1S10_17V6.1	0	NA	NA		NA	0.662521		Mtr:"Auxin efflux carrier protein "
437	fgenesh2_kg.7__87__AT4G38890.1	0	AT4G38890.1	0	Bra011887.1-P	0	GLYMA04G00940.2	0	AES74264	0	PO0009s12840.1	0	Solyc01g110490.2.1	0	PGSC0003DMT400004176	0	VIT_03s0038g00870.t01	0	EMT12277	0	BRADI5G01730.1	0	Sb06g001050.1	0	MLOC_54117.1	0	OS04T0117600-01	0	TRIUR3_06662-P1	8.00E-028	GRMZM2G120740_P03	0	EFJ28527	0	PP1S219_23V6.1	0	EDP06528	7.00E-039		NA	0.662521		Mtr:"tRNA-dihydrouridine synthase 3-like protein "
438	scaffold_301356.1	0	AT3G11830.1	0	Bra038682.1-P	0	GLYMA14G04770.1	0	AET00026	0	PO0004s20620.1	0	Solyc06g065520.2.1	0	PGSC0003DMT400067201	0	VIT_00s0670g00010.t01	0	EMT22546	0	BRADI3G04430.1	0	Sb04g004030.1	0	MLOC_56130.1	0	OS06T0687700-01	1.00E-149	TRIUR3_24305-P1	0	GRMZM2G009871_P05	0	EFJ16712	0	PP1S318_64V6.1	0	EDP09747	0		NA	0.662521		Mtr:"T-complex protein 1 subunit eta "
439	fgenesh2_kg.2__1642__AT1G73720.1	0	AT1G73720.1	0	Bra015971.1-P	0	GLYMA08G13560.1	0	AES70363	0	PO0011s16030.1	0	Solyc06g064830.2.1	0	PGSC0003DMT400013292	0	VIT_17s0000g08930.t01	0	EMT29557	2.00E-076	BRADI2G12110.1	0	Sb03g013120.1	0	MLOC_44643.2	0	OS01T0322800-01	0	TRIUR3_14051-P1	0	GRMZM2G037683_P01	0	EFJ15973	0	PP1S136_176V6.1	0	EDP09691	0		NA	0.662521		Mtr:"WD40 repeat-containing protein SMU1 "
440	scaffold_302771.1	0	AT3G23070.1	0	Bra033883.1-P	0	GLYMA20G34730.2	0	AES61033	0	PO0010s08770.1	0	Solyc09g083350.2.1	0	PGSC0003DMT400002898	0	VIT_05s0020g04770.t01	0	EMT10006	3.00E-174	BRADI4G14900.1	0	Sb05g022980.1	0	MLOC_3959.1	8.00E-160	OS11T0592400-00	0	TRIUR3_25655-P1	1.00E-113	GRMZM2G436001_P02	0	EFJ14826	1.00E-155	PP1S70_29V6.1	6.00E-165	EDP03796	4.00E-010		NA	0.261994		Mtr:"Chloroplastic group IIA intron splicing facilitator CRS1 "
441	scaffold_601362.1	0	AT5G13520.1	0	Bra023419.1-P	0	GLYMA20G38780.1	0	AES63055	0	PO0008s04570.1	0	Solyc04g049720.2.1	0	PGSC0003DMT400074587	0	VIT_13s0067g03300.t01	0	EMT09123	0	BRADI1G03860.1	0	Sb01g003380.1	0	MLOC_26190.1	0	OS03T0819100-01	0	TRIUR3_31381-P1	2.00E-023	GRMZM2G155580_P02	0	EFJ31064	0	PP1S292_64V6.1	3.00E-022	EDP08866	2.00E-119		NA	0.662521		Mtr:"Leukotriene-A4 hydrolase-like protein "
442	scaffold_702897.1	0	AT4G16143.2	0	Bra038043.1-P	0	GLYMA09G04430.1	0	AES65063	0	PO0008s22930.1	0	Solyc08g041890.2.1	0	PGSC0003DMT400076860	0	VIT_05s0077g01430.t01	0	EMT16831	0	BRADI2G35050.3	0	Sb03g009700.1	0	MLOC_70299.1	0	OS01T0253300-02	0	TRIUR3_09621-P1	0	GRMZM2G091119_P01	0	EFJ38593	0	PP1S230_50V6.1	0	EDO99338	0		NA	NaN		Gma:"Importin subunit alpha "
443	fgenesh1_pm.C_scaffold_3000775	0	AT3G09560.3	0	Bra034073.1-P	0	GLYMA19G35930.3	0	AES81767	0	PO0006s23130.1	0	Solyc09g005910.2.1	0	PGSC0003DMT400061503	0	VIT_08s0040g02800.t01	0	NA	NA	BRADI2G23040.1	0	Sb09g022740.1	0	MLOC_36339.4	0	OS11T0615000-01	8.00E-118	TRIUR3_29916-P1	0	GRMZM2G099481_P01	0	EFJ16036	3.00E-089	PP1S2_272V6.1	0	EDP05457	1.00E-058		NA	0.637352		Mtr:"Phosphatidate phosphatase LPIN3 "
444	fgenesh2_kg.3__860__AT3G08590.2	0	AT3G08590.2	0	Bra029700.1-P	0	GLYMA18G45121.1	0	AES79908	0	PO0016s14950.1	0	Solyc07g044840.2.1	0	PGSC0003DMT400002454	0	VIT_08s0056g00200.t01	0	EMT28450	0	BRADI2G53340.3	0	Sb03g038020.2	0	MLOC_52687.1	0	OS01T0817700-02	0	TRIUR3_31839-P1	0	GRMZM5G833389_P02	0	EFJ14459	0	PP1S145_164V6.1	0	EDP08189	0		NA	NaN		Mtr:"2,3-bisphosphoglycerate-independent phosphoglycerate mutase "
445	fgenesh2_kg.2__2352__AT1G80300.1	0	AT1G80300.1	0	Bra003560.1-P	0	GLYMA13G43920.1	0	AES68077	0	PO0003s05760.1	0	Solyc12g042950.1.1	0	PGSC0003DMT400073724	0	VIT_09s0002g05710.t01	0	EMT25116	0	BRADI3G07830.1	0	Sb04g007240.1	0	MLOC_72084.2	0	OS02T0208100-01	0	TRIUR3_25630-P1	0	GRMZM2G359038_P02	0	EFJ24699	0	PP1S169_68V6.1	0	EDO96373	0		NA	NaN		Mtr:"ATP/ADP transporter "
446	fgenesh1_pm.C_scaffold_4000135	0	AT2G22400.1	0	Bra038528.1-P	0	GLYMA11G38000.1	0	AES72179	0	PO0007s05110.1	0	Solyc11g010110.1.1	0	PGSC0003DMT400041672	0	VIT_07s0191g00040.t01	0	EMT14445	0	BRADI4G32840.1	0	Sb02g027340.1	0	MLOC_63540.1	0	OS09T0471900-01	0	TRIUR3_31338-P1	0	GRMZM2G063517_P01	0	EFJ20145	0	PP1S83_180V6.1	0	EDP06089	2.00E-127		NA	NaN		Mtr:"tRNA (Cytosine-5-)-methyltransferase NSUN2 "
447	fgenesh2_kg.3__2225__AT3G20050.1	0	AT3G20050.1	0	Bra038252.1-P	0	GLYMA08G12970.1	0	AET04388	0	PO0014s05750.1	0	Solyc01g090750.2.1	0	PGSC0003DMT400066954	0	VIT_15s0021g02230.t01	0	EMT29678	0	BRADI5G17750.1	0	Sb04g035610.1	0	MLOC_62859.1	0	OS04T0551800-01	0	TRIUR3_13064-P1	0	GRMZM2G039263_P01	0	EFJ12438	0	PP1S97_11V6.1	0	EDP05815	0		NA	NaN		Gma:"T-complex protein 1 subunit alpha "
448	fgenesh2_kg.7__1814__AT4G24620.1	0	AT4G24620.1	0	Bra013819.1-P	0	GLYMA06G09880.1	0	AES98218	0	PO0002s10420.1	0	Solyc04g076090.2.1	0	PGSC0003DMT400033620	0	VIT_18s0001g07280.t01	0	EMT13737	0	BRADI4G32530.1	0	Sb02g027000.1	0	MLOC_1497.2	3.00E-179	OS09T0465600-01	0	TRIUR3_32861-P1	2.00E-044	GRMZM2G140614_P01	0	EFJ20460	0	PP1S54_320V6.2	0	EDP05961	4.00E-039		NA	0.416075		Gma:"Glucose-6-phosphate isomerase "
449	fgenesh2_kg.3__1217__AT3G11710.1	0	AT3G11710.1	0	Bra001416.1-P	0	GLYMA10G08040.1	0	AES65199	0	PO0006s17970.1	0	Solyc06g073330.2.1	0	PGSC0003DMT400069178	0	VIT_15s0024g00700.t01	0	EMT27475	0	BRADI1G15370.2	0	Sb01g015530.1	0	MLOC_64337.8	0	OS03T0586800-02	0	TRIUR3_15184-P1	0	GRMZM2G146589_P03	0	EFJ06461	0	PP1S143_109V6.1	0	EDP00155	0		NA	NaN		Gma:"Lysine--tRNA ligase "
450	fgenesh1_pm.C_scaffold_1003327	0	AT1G51965.1	0	Bra030406.1-P	0	GLYMA15G13930.1	0	AES64806	0	PO0013s09950.1	0	Solyc03g121110.2.1	0	PGSC0003DMT400006469	0	VIT_09s0002g03210.t01	0	EMT08086	3.00E-139	BRADI3G08590.1	0	Sb04g008050.1	3.00E-165	MLOC_36375.1	0	OS02T0226900-01	0	TRIUR3_34131-P1	7.00E-064	GRMZM2G085718_P01	0	EFJ12707	2.00E-075	PP1S77_321V6.1	2.00E-097	EDP05653	9.00E-040		NA	0.261994		Mtr:"Pentatricopeptide repeat-containing protein "
451	fgenesh2_kg.7__783__AT4G33400.1	0	AT4G33400.1	0	Bra011436.1-P	0	GLYMA04G04120.1	0	AES73290	0	PO0014s02950.1	0	Solyc04g078940.2.1	0	PGSC0003DMT400020595	0	VIT_18s0001g10540.t01	0	EMT31744	0	BRADI3G05830.1	0	Sb04g005290.1	0	MLOC_45226.1	0	OS02T0178500-01	0	TRIUR3_17132-P1	0	GRMZM2G363474_P01	0	EFJ18113	0	PP1S318_10V6.1	0	EDO99791	4.00E-097		NA	NaN		Mtr:"DEM2 "
452	fgenesh2_kg.1__2673__AT1G26810.1	0	AT1G26810.1	0	Bra012440.1-P	0	GLYMA02G12030.1	0	AES96766	0	PO0010s17560.1	0	Solyc05g007930.2.1	0	PGSC0003DMT400047365	0	VIT_01s0026g02530.t01	0	EMT13044	0	BRADI1G45150.1	0	Sb10g008170.1	0	MLOC_64352.1	2.00E-176	OS06T0229200-01	0	TRIUR3_33894-P1	0	GRMZM2G042607_P01	0	EFJ11618	0	PP1S251_37V6.1	3.00E-159	EDO96706	7.00E-012		NA	0.662521		Mtr:"Beta-1,3-galactosyltransferase "
453	fgenesh2_kg.4__1422__AT2G34190.1	0	AT2G34190.1	0	Bra005445.1-P	0	GLYMA06G06840.1	0	AET04261	0	PO0004s05750.1	0	Solyc02g072500.2.1	0	PGSC0003DMT400073284	0	VIT_10s0003g01460.t01	0	EMT06104	0	BRADI2G50460.1	0	Sb03g035190.1	0	MLOC_44140.1	0	OS01T0759900-01	0	TRIUR3_31195-P1	0	GRMZM2G437859_P04	0	EFJ37085	0	PP1S88_181V6.1	0	EDO98071	6.00E-098		NA	NaN		Mtr:"Nucleobase ascorbate transporter "
454	fgenesh2_kg.3__3297__AT2G17140.1	0	AT2G17140.1	0	Bra002024.1-P	0	GLYMA08G06500.1	0	AES90475	0	PO0004s21560.1	0	Solyc02g021020.2.1	0	PGSC0003DMT400051085	0	VIT_03s0038g03720.t01	0	EMT09429	0	BRADI3G02950.1	0	Sb04g002660.1	0	MLOC_38572.3	0	OS02T0132100-00	0	TRIUR3_13851-P1	0	GRMZM2G154059_P01	0	EFJ26934	7.00E-117	PP1S219_51V6.1	8.00E-107	EDP05510	2.00E-033		NA	NaN		Mtr:"Pentatricopeptide repeat-containing protein; Tetratricopeptide-like helical "
455	scaffold_300053.1	0	AT3G01610.1	0	Bra000999.1-P	0	GLYMA08G19920.1	0	AES63281	0	PO0013s14800.1	0	Solyc01g068330.2.1	0	PGSC0003DMT400046254	0	VIT_01s0010g02600.t01	0	EMT02156	0	BRADI1G51940.2	0	Sb10g000870.1	0	MLOC_44164.2	0	OS06T0109400-01	0	TRIUR3_17623-P1	0	GRMZM2G475360_P01	0	EFJ22887	0	PP1S115_6V6.1	8.00E-159	EDP02516	0		NA	NaN		Mtr:"Cell division control protein-like protein "
456	scaffold_604086.1	0	AT4G02010.1	0	Bra000900.1-P	0	GLYMA03G37910.1	0	AES82202	0	PO0002s19550.1	0	Solyc01g079340.2.1	0	PGSC0003DMT400023349	0	VIT_07s0005g01590.t01	0	EMT27556	0	BRADI2G08937.1	0	Sb03g009670.1	0	MLOC_53068.5	3.00E-119	OS01T0253100-01	0	TRIUR3_19020-P1	0	GRMZM2G180065_P01	0	EFJ26603	0	PP1S478_19V6.1	2.00E-175	EDP03484	3.00E-048		NA	0.662521		Mtr:"Receptor-like protein kinase "
457	fgenesh1_pg.C_scaffold_6003139	0	AT4G02780.1	0	Bra036239.1-P	0	GLYMA03G31111.1	0	AES77525	0	PO0002s05300.1	0	Solyc06g084240.1.1	0	PGSC0003DMT400051635	0	VIT_07s0151g01040.t01	0	EMT10031	0	BRADI5G21387.1	5.00E-092	Sb01g021990.1	0	MLOC_5926.4	0	OS02T0278700-01	0	TRIUR3_05842-P1	0	GRMZM2G044481_P01	0	EFJ37888	0	PP1S130_5V6.1	0	NA	NA		NA	0.662521		Mtr:"Copalyl diphosphate synthase "
458	fgenesh2_kg.4__343__AT2G24270.1	0	AT2G24270.4	0	Bra032110.1-P	0	GLYMA17G08310.1	0	AES59136	0	PO0018s11820.1	0	Solyc07g005390.2.1	0	PGSC0003DMT400028915	0	VIT_11s0037g00070.t01	0	EMT24014	0	BRADI3G36930.1	0	Sb07g021630.1	0	MLOC_77485.3	0	OS08T0440800-01	0	TRIUR3_18227-P1	0	GRMZM2G035268_P03	0	EFJ35644	0	PP1S44_64V6.1	0	EDP03116	0		NA	NaN		Mtr:"NADP-dependent glyceraldehyde-3-phosphate dehydrogenase "
459	scaffold_502384.1	0	AT3G52990.1	0	Bra006965.1-P	0	GLYMA10G07480.1	0	AES60646	0	PO0006s11860.1	0	Solyc10g083720.1.1	0	PGSC0003DMT400072411	0	VIT_08s0007g04170.t01	0	EMT15260	0	BRADI4G42810.1	0	Sb08g002890.1	0	MLOC_51587.1	0	OS11T0148500-02	0	TRIUR3_32476-P1	0	GRMZM2G004534_P01	0	EFJ37017	0	PP1S12_289V6.1	0	EDP02052	6.00E-151		NA	NaN		Gma:"Pyruvate kinase "
460	scaffold_104098.1	0	AT1G42550.1	0	Bra034929.1-P	0	GLYMA09G28340.2	0	AET05536	0	PO0002s00750.1	0	Solyc10g006330.2.1	0	PGSC0003DMT400037294	0	VIT_18s0122g00830.t01	0	EMT33481	2.00E-049	BRADI4G37410.1	0	Sb02g032300.1	0	MLOC_67933.2	0	OS09T0553900-01	0	TRIUR3_15090-P1	3.00E-117	GRMZM2G052685_P01	0	EFJ19953	1.00E-050	PP1S13_405V6.1	2.00E-048	NA	NA		NA	0.416075		Osa:"Note=Conserved hypothetical protein., Transcript_evidence=AK099586 (DDBJ, Best hit), ORF_evidence=A3C1C0 (UniProt), NIAS_FLcDNA=J013042N12,"
461	scaffold_601807.1	0	AT5G17530.3	0	Bra023623.1-P	0	GLYMA10G35490.1	0	AES62148	0	PO0010s22980.1	0	Solyc04g005030.2.1	0	PGSC0003DMT400004806	0	VIT_13s0019g04370.t01	0	EMT03222	1.00E-149	BRADI1G28790.1	0	Sb02g010840.1	0	MLOC_65956.1	4.00E-092	OS07T0447800-01	0	TRIUR3_12987-P1	5.00E-125	GRMZM2G069676_P03	0	EFJ24972	0	PP1S152_87V6.2	0	EDP01422	7.00E-110		NA	0.261994		Mtr:"Phosphoglucosamine mutase "
462	Al_scaffold_0006_2720	0	AT1G24340.1	0	Bra030027.1-P	0	GLYMA11G37280.3	0	AES72064	0	PO0008s17860.1	0	Solyc05g006810.2.1	0	PGSC0003DMT400058254	0	VIT_01s0010g02570.t01	0	EMT20289	0	BRADI2G57867.1	0	Sb01g037320.1	0	MLOC_56199.2	5.00E-153	OS01T0901700-01	4.00E-116	TRIUR3_17956-P1	0	GRMZM2G394212_P03	1.00E-120	EFJ34360	0	PP1S256_50V6.1	0	NA	NA		NA	0.261994		Mtr:"CCP "
463	fgenesh2_kg.3__132__AT3G01040.1	0	AT3G01040.1	0	Bra006301.1-P	0	GLYMA08G26480.1	0	AES74845	0	PO0017s12650.1	0	Solyc02g088630.2.1	0	PGSC0003DMT400003657	0	VIT_14s0108g01520.t01	0	EMT08056	0	BRADI4G03670.1	0	Sb08g019260.1	0	MLOC_15026.1	0	OS12T0578500-01	0	TRIUR3_22345-P1	0	GRMZM2G098434_P01	0	EFJ08407	0	PP1S18_97V6.1	0	NA	NA		NA	NaN		Mtr:"Glycosyltransferase CAZy family GT8 "
464	fgenesh2_kg.6__468__AT5G05390.1	0	AT5G05390.1	0	Bra004966.1-P	0	GLYMA02G42940.1	0	AES99660	0	PO0010s19090.1	0	Solyc05g052340.2.1	0	PGSC0003DMT400069866	0	VIT_13s0067g01970.t01	0	EMT06365	0	BRADI2G53800.1	0	Sb03g038550.1	0	MLOC_19559.1	0	OS01T0827300-01	0	TRIUR3_09181-P1	0	GRMZM2G132169_P01	0	EFJ07383	0	PP1S206_49V6.1	1.00E-144	EDP09799	6.00E-022		NA	NaN		Mtr:"Laccase "
465	fgenesh2_kg.8__2450__AT5G64320.1	0	AT5G64320.1	0	Bra031923.1-P	0	GLYMA02G45110.1	0	AET00267	0	PO0006s01700.1	0	Solyc08g076680.1.1	0	PGSC0003DMT400045190	0	VIT_00s0592g00020.t01	0	EMT26433	0	BRADI3G24450.1	7.00E-178	Sb02g004626.1	0	MLOC_73989.9	3.00E-113	OS10T0368902-00	1.00E-170	TRIUR3_26229-P1	0	GRMZM2G030263_P01	0	EFJ12777	4.00E-117	PP1S219_51V6.1	2.00E-109	EDP05510	2.00E-048		NA	0.261994		Mtr:"Auxin response factor "
466	scaffold_104406.1	0	AT1G48050.1	0	Bra014100.1-P	0	GLYMA05G25550.1	0	AES87269	0	PO0014s06530.1	0	Solyc01g091350.2.1	0	PGSC0003DMT400033230	0	VIT_15s0048g00930.t01	0	EMT04533	0	BRADI1G01007.1	0	Sb01g000620.1	0	MLOC_49689.2	0	OS03T0856200-04	0	TRIUR3_04652-P1	0	GRMZM2G137968_P01	0	EFJ31570	0	PP1S121_27V6.1	0	EDP06358	4.00E-010		NA	NaN		Mtr:"ATP-dependent DNA helicase 2 subunit "
467	fgenesh2_kg.6__848__AT5G08720.1	0	AT5G08720.1	0	Bra009364.1-P	0	GLYMA05G32950.1	0	AET04842	0	PO0005s07170.1	0	Solyc05g009080.2.1	0	PGSC0003DMT400037740	0	VIT_07s0031g02780.t01	0	EMT15446	0	BRADI1G02450.2	0	Sb01g001990.1	0	MLOC_12395.2	0	OS03T0837900-01	0	TRIUR3_14190-P1	0	GRMZM2G167428_P01	0	EFJ11190	0	PP1S375_27V6.1	0	EDP07428	1.00E-012		NA	NaN		Mtr:"Cyclase/dehydrase family protein "
468	fgenesh2_kg.8__1046__AT5G51600.1	0	AT5G51600.1	0	Bra028266.1-P	0	GLYMA10G32160.1	0	AES78549	0	PO0015s14350.1	0	Solyc03g007130.2.1	0	PGSC0003DMT400079660	0	VIT_16s0022g01820.t01	0	EMT05504	0	BRADI2G46800.1	0	Sb03g031480.1	0	MLOC_12156.1	0	OS01T0685900-02	0	TRIUR3_15650-P1	0	GRMZM2G106028_P01	0	EFJ17398	3.00E-168	PP1S153_95V6.1	1.00E-173	EDO99097	4.00E-024		NA	NaN		Mtr:"Protein regulator of cytokinesis "
469	fgenesh2_kg.4__2466__AT2G43040.1	0	AT2G43040.1	0	Bra004738.1-P	0	GLYMA09G34720.1	0	AES95557	0	PO0002s05610.1	0	Solyc06g069080.2.1	0	PGSC0003DMT400074086	0	VIT_04s0008g02970.t01	0	EMT02991	0	BRADI4G04440.1	0	Sb08g018430.1	0	MLOC_657.1	0	OS12T0565300-01	0	TRIUR3_29536-P1	0	GRMZM2G048883_P01	0	EFJ29349	0	PP1S71_85V6.1	5.00E-170	EDP09114	4.00E-007		NA	NaN		Mtr:"Calmodulin-binding protein "
470	fgenesh1_pg.C_scaffold_4000159	0	AT2G22660.2	0	Bra030220.1-P	0	GLYMA01G02400.2	0	AES95905	0	PO0015s04140.1	0	Solyc02g063450.2.1	0	PGSC0003DMT400026935	0	VIT_00s0415g00040.t01	0	EMT15660	0	BRADI4G13280.1	0	Sb05g025070.1	0	MLOC_33861.1	0	OS11T0621300-00	0	TRIUR3_30267-P1	4.00E-171	GRMZM2G444029_P01	4.00E-013	EFJ32892	6.00E-042	PP1S27_245V6.1	1.00E-125	EDP08677	6.00E-015		NA	0.416075		Mtr:"Glycine-rich protein "
471	Al_scaffold_0004_2653	0	AT2G40460.1	0	Bra000187.1-P	0	GLYMA11G35890.1	0	AES71287	0	PO0019s08340.1	0	Solyc06g050900.2.1	0	PGSC0003DMT400036485	0	VIT_13s0067g02340.t01	0	EMT06581	0	BRADI2G30380.1	0	Sb09g016180.1	3.00E-175	MLOC_38366.1	5.00E-167	OS10T0470700-01	1.00E-174	TRIUR3_01860-P1	0	GRMZM2G001676_P01	6.00E-173	EFJ06357	3.00E-147	PP1S14_129V6.1	2.00E-152	EDP04261	1.00E-045		NA	0.157871		Mtr:"Peptide transporter PTR3-A "
472	scaffold_801372.1	0	AT5G49740.1	0	Bra037953.1-P	0	GLYMA15G13090.1	0	AES64681	0	PO0001s11860.1	0	Solyc01g102610.2.1	0	PGSC0003DMT400046925	0	VIT_12s0035g02150.t01	0	EMT11712	6.00E-115	BRADI5G11147.1	0	Sb06g017800.1	0	MLOC_54736.4	0	OS04T0444800-02	0	TRIUR3_21493-P1	0	GRMZM2G068557_P01	0	EFJ09843	1.00E-171	PP1S39_125V6.1	5.00E-166	EDP04183	4.00E-023		NA	0.662521		Mtr:"Ferric reductase-like transmembrane component; NADPH oxidase "
473	Al_scaffold_0005_3169	0	AT3G62120.2	0	Bra007663.1-P	0	GLYMA19G40930.6	0	AES82285	0	PO0002s18810.1	0	Solyc06g068320.2.1	0	PGSC0003DMT400073336	0	VIT_07s0005g02620.t01	0	EMT11040	0	BRADI4G07854.1	0	Sb07g025100.1	0	MLOC_37766.1	3.00E-146	OS12T0443700-02	0	TRIUR3_04467-P1	0	GRMZM2G094123_P01	0	EFJ15689	0	PP1S7_175V6.1	0	EDP06304	1.00E-175		NA	0.662521		Mtr:"Bifunctional aminoacyl-tRNA synthetase "
474	scaffold_502663.1	0	AT3G55400.1	0	Bra007159.1-P	0	GLYMA10G43550.1	0	AES59334	0	PO0010s21430.1	0	Solyc05g054600.2.1	0	PGSC0003DMT400060211	0	VIT_13s0019g00810.t01	0	EMT29697	3.00E-134	BRADI1G70570.1	0	Sb01g043330.1	0	MLOC_15010.1	2.00E-116	OS03T0209600-01	0	TRIUR3_10498-P1	0	GRMZM2G029055_P01	0	EFJ16264	0	PP1S66_139V6.1	0	EDP05538	1.00E-170		NA	0.416075		Mtr:"Methionyl-tRNA synthetase "
475	fgenesh2_kg.1__3992__AT1G48930.1	0	AT1G48930.1	0	Bra018765.1-P	0	GLYMA11G10760.1	0	AES89439	0	PO0007s07790.1	0	Solyc02g014220.2.1	0	PGSC0003DMT400051238	0	VIT_01s0011g02170.t01	0	EMT28624	1.00E-163	BRADI5G26010.1	0	Sb06g032760.1	0	MLOC_60257.1	0	OS04T0674800-01	0	TRIUR3_04492-P1	2.00E-165	GRMZM2G343144_P02	0	EFJ13916	0	PP1S37_355V6.1	0	EDO97423	6.00E-053		NA	0.416075		Mtr:"Glycosyl hydrolase family "
476	scaffold_302147.1	0	AT3G18190.1	0	Bra021300.1-P	0	GLYMA05G34190.1	0	AET05472	2.00E-149	PO0012s04860.1	0	Solyc03g118910.1.1	0	PGSC0003DMT400014441	0	VIT_17s0000g03040.t01	0	EMT24753	2.00E-122	BRADI3G11280.1	0	Sb01g049370.1	0	MLOC_4341.1	0	OS02T0332200-01	0	TRIUR3_18198-P1	9.00E-085	GRMZM2G085909_P01	0	EFJ24224	0	PP1S234_71V6.1	0	EDO97915	0		0.637352	0.416075		Gma:"T-complex protein 1 subunit delta "
477	fgenesh2_kg.2__1321__AT1G70610.1	0	AT1G70610.1	0	Bra003950.1-P	0	GLYMA01G03160.1	0	AES96083	0	PO0010s05600.1	0	Solyc12g070270.1.1	0	PGSC0003DMT400074962	0	VIT_00s0291g00100.t01	0	EMT11262	1.00E-097	BRADI2G58380.1	0	Sb03g043470.1	3.00E-141	MLOC_54097.1	3.00E-174	OS01T0911300-01	1.00E-155	TRIUR3_26444-P1	3.00E-100	GRMZM2G432390_P01	1.00E-152	EFJ14708	9.00E-087	PP1S300_26V6.1	0	EDO98725	1.00E-129		NA	0.0456248		Mtr:"ABC transporter B family member "
478	scaffold_200598.1	0	AT1G60200.1	0	Bra031520.1-P	0	GLYMA02G03900.1	0	AES96201	0	PO0010s10480.1	0	Solyc05g005620.2.1	0	PGSC0003DMT400079554	0	VIT_01s0026g00140.t01	0	EMT01596	4.00E-179	BRADI3G35870.2	0	Sb07g020335.1	3.00E-096	MLOC_59775.1	0	OS08T0416400-02	6.00E-099	TRIUR3_35232-P1	6.00E-174	GRMZM5G895175_P01	1.00E-178	EFJ28179	1.00E-062	PP1S81_194V6.1	5.00E-169	EDP02707	3.00E-029		NA	0.0887693		Mtr:"RNA-binding protein "
479	Al_scaffold_0008_1090	0	AT5G48450.1	0	Bra020700.1-P	0	GLYMA08G45730.1	0	AES78952	0	PO0014s17590.1	0	Solyc09g055930.2.1	0	PGSC0003DMT400074313	0	VIT_07s0141g00540.t01	0	EMT24080	0	BRADI2G03777.1	0	Sb01g035180.1	0	MLOC_53398.3	0	OS01T0100400-01	0	TRIUR3_29573-P1	0	GRMZM2G402584_P01	0	EFJ14224	1.00E-180	PP1S136_116V6.1	0	EDP09799	4.00E-021		NA	NaN		Mtr:"Monocopper oxidase-like protein SKU5 "
480	scaffold_501590.1	0	AT3G46790.1	0	Bra033801.1-P	0	GLYMA08G27960.1	0	AES77767	0	PO0009s04240.1	0	Solyc11g008940.1.1	0	PGSC0003DMT400041839	0	VIT_06s0004g05500.t01	0	EMT16873	0	BRADI2G54927.1	0	Sb01g041070.1	2.00E-146	MLOC_37765.1	8.00E-180	OS01T0848300-01	0	TRIUR3_07817-P1	0	GRMZM2G380195_P06	0	EFJ29795	4.00E-148	PP1S183_52V6.1	4.00E-162	EDP05510	4.00E-020		NA	0.416075		Mtr:"Pentatricopeptide repeat-containing protein; Tetratricopeptide-like helical "
481	fgenesh2_kg.5__1148__AT3G47930.1	0	AT3G47930.1	0	Bra018100.1-P	0	GLYMA02G27260.1	0	AES89831	0	PO0016s03990.1	0	Solyc10g079470.2.1	0	PGSC0003DMT400020997	0	VIT_08s0007g05710.t01	0	EMT29824	4.00E-010	BRADI4G43070.1	0	Sb05g002630.1	0	MLOC_11595.1	3.00E-130	OS12T0139600-01	0	TRIUR3_26717-P1	0	GRMZM2G469969_P01	0	EFJ25485	0	PP1S34_241V6.1	0	EDP08950	7.00E-031		NA	0.416075		Mtr:"Mitochondrial L-galactono-1 4-lactone dehydrogenase "
482	fgenesh2_kg.5__58__AT2G01480.1	0	AT2G01480.1	0	Bra026662.1-P	0	GLYMA20G02130.1	0	AES68269	0	PO0010s12160.1	0	Solyc05g007960.2.1	0	PGSC0003DMT400047359	0	VIT_01s0011g05000.t01	0	EMT33054	0	BRADI2G54630.1	0	Sb03g039450.1	0	MLOC_75925.3	0	OS01T0841200-01	0	TRIUR3_34733-P1	0	GRMZM2G094771_P01	0	EFJ14834	0	PP1S44_325V6.1	0	NA	NA		NA	NaN		Mtr:"DUF246 domain-containing protein "
483	fgenesh2_kg.6__361__AT5G04460.1	0	AT5G04460.3	0	Bra009452.1-P	0	GLYMA10G34240.1	0	AES85323	0	PO0010s23760.1	0	Solyc11g007910.1.1	0	PGSC0003DMT400070376	0	VIT_13s0019g05390.t01	0	EMT01333	2.00E-119	BRADI3G56010.1	2.00E-138	Sb04g037810.1	1.00E-147	MLOC_37800.1	3.00E-132	OS02T0823300-01	3.00E-138	TRIUR3_35473-P1	2.00E-084	GRMZM2G081965_P01	1.00E-147	EFJ35562	7.00E-063	PP1S266_64V6.1	3.00E-064	NA	NA		NA	0.0206376		Mtr:"Protein neuralized "
484	fgenesh1_pm.C_scaffold_4001534	0	AT2G37690.1	0	Bra017161.1-P	0	GLYMA10G30611.3	0	AES61243	0	PO0013s04070.1	0	Solyc11g006340.1.1	0	PGSC0003DMT400002595	0	VIT_14s0081g00240.t01	0	EMT21024	0	BRADI2G06160.1	0	Sb03g002690.1	0	MLOC_79761.3	2.00E-126	OS01T0199900-01	0	NA	NA	GRMZM2G133121_P01	0	EFJ13883	0	PP1S135_25V6.1	0	EDP05427	4.00E-161		NA	0.637352		Mtr:"Phosphoribosylaminoimidazole carboxylase "
485	fgenesh2_kg.2__1659__AT1G73920.1	0	AT1G73920.1	0	Bra015954.1-P	0	GLYMA05G35250.1	0	AET05302	0	PO0012s05750.1	0	Solyc03g119720.2.1	0	PGSC0003DMT400011352	0	VIT_17s0000g04050.t01	0	EMT16965	7.00E-178	BRADI2G13827.1	2.00E-170	Sb03g022580.1	0	MLOC_81009.1	5.00E-156	OS01T0521400-01	0	TRIUR3_30979-P1	0	GRMZM2G045714_P01	0	EFJ12557	0	PP1S9_430V6.1	0	EDO96669	3.00E-092		NA	0.261994		Mtr:"Lipase "
486	fgenesh2_kg.3__1223__AT3G11760.1	0	AT3G11760.1	0	Bra038679.1-P	0	GLYMA19G38830.1	0	AES60550	0	PO0006s21580.1	0	Solyc01g006890.2.1	0	PGSC0003DMT400055068	0	VIT_08s0032g01040.t01	0	EMT17527	0	BRADI1G13580.1	0	Sb08g022010.1	0	MLOC_65406.1	0	OS03T0649000-01	0	TRIUR3_20883-P1	0	GRMZM2G146616_P01	0	EFJ30310	1.00E-130	PP1S51_52V6.1	2.00E-153	NA	NA		NA	NaN		Osa:"Note=Conserved hypothetical protein., Transcript_evidence=AK318596 (DDBJ, Best hit), ORF_evidence=Q60DI5 (UniProt), NIAS_FLcDNA=J100062C23,"
487	fgenesh2_kg.3__1859__AT3G16910.1	0	AT3G16910.1	0	Bra022186.1-P	0	GLYMA07G37100.1	0	AES91935	0	PO0008s10740.1	0	Solyc12g099360.1.1	0	PGSC0003DMT400019544	0	VIT_05s0077g01270.t01	0	EMT11850	0	BRADI1G64640.1	0	Sb01g037610.1	0	MLOC_18326.1	0	OS03T0305000-01	0	TRIUR3_27598-P1	0	GRMZM2G013783_P01	0	EFJ34358	0	PP1S220_60V6.1	0	EDO97232	1.00E-025		NA	NaN		Mtr:"2-succinylbenzoate-CoA ligase "
488	fgenesh2_kg.3__3524__AT2G19090.1	0	AT2G19090.1	0	Bra038563.1-P	0	GLYMA17G06810.4	0	AES92268	0	PO0006s07660.1	0	Solyc07g047830.2.1	0	PGSC0003DMT400015690	0	VIT_11s0103g00310.t01	0	EMT30605	4.00E-108	BRADI1G63920.1	2.00E-077	Sb07g026940.1	8.00E-146	MLOC_56035.3	2.00E-142	OS03T0321500-01	2.00E-078	TRIUR3_25202-P1	2.00E-093	GRMZM2G124530_P01	6.00E-145	EFJ12851	1.00E-053	PP1S41_83V6.1	2.00E-066	NA	NA		NA	0.0210353		Mtr:"Transcription factor bZIP106 "
489	scaffold_500431.1	0	AT3G25620.2	0	Bra026514.1-P	0	GLYMA02G14470.3	0	AES62105	0	PO0010s14180.1	0	Solyc04g006960.2.1	0	PGSC0003DMT400019318	0	VIT_01s0011g02730.t01	0	EMT07325	5.00E-158	BRADI3G16130.1	0	Sb07g004390.1	0	MLOC_68988.2	0	OS03T0157400-01	0	TRIUR3_02106-P1	0	GRMZM2G046024_P01	2.00E-180	EFJ30195	9.00E-156	PP1S270_82V6.1	0	EDO96210	4.00E-127		NA	0.416075		Mtr:"ABC transporter G family member "
490	fgenesh2_kg.1__1940__AT1G17745.1	0	AT1G17745.1	0	Bra016589.1-P	0	GLYMA07G00540.1	0	AES86337	0	PO0008s01000.1	0	Solyc03g123830.2.1	0	PGSC0003DMT400023675	0	VIT_09s0018g01870.t01	0	EMT20202	0	BRADI1G31270.1	0	Sb07g021980.1	0	MLOC_61809.1	0	OS06T0655100-00	0	TRIUR3_07756-P1	0	GRMZM2G009323_P01	0	EFJ24583	0	PP1S11_357V6.2	0	EDP03909	5.00E-152		NA	NaN		Mtr:"Phosphoglycerate dehydrogenase "
491	scaffold_302170.1	0	AT1G48840.1	0	Bra037590.1-P	0	GLYMA07G10300.1	0	AES76678	0	PO0012s05220.1	0	Solyc03g119400.2.1	0	PGSC0003DMT400014653	0	VIT_17s0000g03590.t01	0	EMT31950	1.00E-162	BRADI3G10840.1	0	Sb01g004000.1	0	MLOC_77650.6	7.00E-144	OS10T0127700-01	0	TRIUR3_13312-P1	8.00E-154	GRMZM2G116908_P01	0	EFJ20812	0	PP1S364_44V6.1	0	NA	NA		NA	0.261994		Zma:"cdna|est|omrna|protein"
492	scaffold_600881.1	0	AT5G08500.1	0	Bra009344.1-P	0	GLYMA04G38120.1	0	AES72961	0	PO0004s14210.1	0	Solyc05g056350.2.1	0	PGSC0003DMT400060289	0	VIT_07s0130g00170.t01	0	EMT27062	0	BRADI5G10930.1	0	Sb06g017480.1	0	MLOC_66701.1	0	OS04T0441900-02	0	TRIUR3_29657-P1	0	GRMZM2G437119_P02	0	EFJ13811	0	PP1S64_201V6.1	0	EDP02622	2.00E-166		NA	NaN		Mtr:"Cleft lip and palate transmembrane protein-like protein "
493	scaffold_702731.1	0	AT4G17300.1	0	Bra021059.1-P	0	GLYMA05G04660.1	0	AES90907	0	PO0017s05750.1	0	Solyc03g019940.2.1	0	PGSC0003DMT400039341	0	VIT_00s0229g00020.t01	0	EMT10339	0	BRADI1G27450.1	0	Sb02g033440.1	0	MLOC_11161.1	7.00E-126	OS01T0372700-01	2.00E-110	TRIUR3_26656-P1	3.00E-159	GRMZM2G455085_P01	0	EFJ14218	2.00E-154	PP1S28_231V6.1	0	EDP03286	1.00E-161		NA	0.261994		Mtr:"Asparaginyl-tRNA synthetase "
494	fgenesh2_kg.6__1174__AT5G11980.1	0	AT5G11980.1	0	Bra023354.1-P	0	GLYMA02G04920.1	0	AET03685	0	PO0006s24200.1	0	Solyc01g087650.2.1	0	PGSC0003DMT400017657	0	VIT_04s0008g01350.t01	0	EMT31792	0	BRADI4G05710.1	0	Sb01g044460.1	0	MLOC_11333.2	0	OS12T0538300-01	0	NA	NA	GRMZM2G006781_P01	0	EFJ31083	0	PP1S30_178V6.1	0	EDP05807	8.00E-120		NA	NaN		Mtr:"Conserved oligomeric Golgi complex subunit "
495	fgenesh2_kg.8__2248__AT5G62530.1	0	AT5G62530.1	0	Bra010097.1-P	0	GLYMA05G01300.2	0	AES91213	0	PO0015s07550.1	0	Solyc06g071000.2.1	0	PGSC0003DMT400083137	0	VIT_17s0000g05800.t01	0	EMT22667	0	BRADI2G18550.1	0	Sb09g026810.1	0	MLOC_4273.2	0	OS05T0536400-01	0	TRIUR3_01981-P1	0	GRMZM2G090087_P02	0	EFJ08918	0	PP1S41_177V6.1	0	EDP00620	0		NA	NaN		Mtr:"Delta-1-pyrroline-5-carboxylate dehydrogenase 1 protein "
496	scaffold_602187.1	0	AT5G20890.1	0	Bra006584.1-P	0	GLYMA11G19220.1	0	AES79448	0	PO0001s35790.1	0	Solyc11g069000.1.1	0	PGSC0003DMT400033155	4.00E-170	VIT_18s0001g00480.t01	0	EMT30272	0	BRADI2G16500.1	0	Sb03g009490.1	0	MLOC_38451.1	0	OS03T0619400-01	0	TRIUR3_28643-P1	0	GRMZM2G058276_P01	0	EFJ13624	0	PP1S307_63V6.1	0	EDP00865	0		0.637352	NaN		Mtr:"T-complex protein 1 subunit beta "
497	scaffold_703258.1	0	AT3G23810.1	0	Bra001921.1-P	0	GLYMA11G36620.1	0	AET04086	0	PO0001s32780.1	0	Solyc12g098500.1.1	0	PGSC0003DMT400011624	0	VIT_05s0029g00330.t01	0	EMT01272	0	BRADI4G19457.1	0	Sb05g014470.1	0	MLOC_80737.2	2.00E-167	OS11T0455500-01	0	TRIUR3_14534-P1	0	GRMZM2G015295_P02	0	EFJ11444	0	PP1S20_291V6.1	0	EDP03365	0		NA	0.662521		Gma:"Adenosylhomocysteinase "
498	Al_scaffold_0007_1050	0	AT4G30520.1	0	Bra024069.1-P	0	GLYMA02G36940.1	0	AES92453	0	PO0006s19320.1	0	Solyc07g006110.2.1	0	PGSC0003DMT400028991	0	VIT_11s0037g00960.t01	0	EMT30099	0	BRADI1G43690.1	0	Sb04g029170.1	0	MLOC_59307.1	0	OS08T0442700-01	0	TRIUR3_03915-P1	0	GRMZM2G019317_P05	0	EFJ27434	0	PP1S490_4V6.1	0	EDP03484	7.00E-038		NA	NaN		Mtr:"Somatic embryogenesis receptor kinase-like protein 1; Somatic embryogenesis receptor-like kinase "
499	Al_scaffold_0006_1735	0	AT3G03960.1	0	Bra036422.1-P	0	GLYMA02G07910.1	0	AES75229	0	PO0019s04980.1	0	Solyc01g088080.2.1	0	PGSC0003DMT400017609	0	VIT_08s0007g07460.t01	0	EMT10873	0	BRADI4G15450.2	0	Sb05g022470.1	0	MLOC_44122.1	0	OS03T0804800-01	0	TRIUR3_29226-P1	0	GRMZM2G083095_P01	0	EFJ33799	0	PP1S419_39V6.1	0	EDP06021	0		NA	NaN		Mtr:"T-complex protein 1 subunit theta "
500	fgenesh2_kg.8__2520__AT5G64840.1	0	AT5G64840.1	0	Bra031898.1-P	0	GLYMA04G39670.1	0	AES72746	0	PO0005s08680.1	0	Solyc04g051800.2.1	0	PGSC0003DMT400042714	0	VIT_07s0031g01640.t01	0	EMT31225	0	BRADI4G14020.1	0	Sb05g023860.1	0	MLOC_17586.2	2.00E-176	OS11T0603200-01	0	TRIUR3_27993-P1	1.00E-086	GRMZM2G105570_P01	0	EFJ10635	0	PP1S125_77V6.1	0	EDO97624	0		NA	0.416075		Mtr:"ABC transporter F family member "
501	fgenesh2_kg.5__2107__AT3G56760.1	0	AT3G56760.1	0	Bra000215.1-P	0	GLYMA02G21350.1	0	AES81181	0	PO0016s03470.1	0	Solyc10g078390.1.1	0	PGSC0003DMT400021598	0	VIT_08s0040g01250.t01	0	EMT10573	0	BRADI1G19880.1	0	Sb02g040850.1	0	MLOC_51294.2	0	OS07T0619800-02	0	TRIUR3_03930-P1	0	GRMZM2G422576_P03	0	EFJ25173	0	PP1S107_9V6.1	0	EDP04678	2.00E-090		NA	NaN		Mtr:"Calcium-dependent protein kinase-like protein; Protein kinase; Calcium-binding EF-hand "
502	fgenesh2_kg.3__1436__AT3G13490.1	0	AT3G13490.1	0	Bra027429.1-P	0	GLYMA03G25750.1	0	AES83317	1.00E-143	PO0003s20940.1	0	Solyc01g005540.2.1	0	PGSC0003DMT400081942	0	VIT_06s0004g00400.t01	0	EMT06458	4.00E-116	BRADI3G49150.1	0	Sb01g002140.1	0	MLOC_64337.8	4.00E-097	OS02T0623500-01	0	TRIUR3_19040-P1	8.00E-113	GRMZM2G155899_P01	3.00E-153	EFJ17397	0	PP1S303_55V6.1	0	EDP05202	1.00E-140		0.637352	0.157871		Gma:"Lysine--tRNA ligase "
503	scaffold_202462.1	0	AT1G75210.1	0	Bra003762.1-P	0	GLYMA06G03500.1	0	AES99585	0	PO0014s18340.1	0	Solyc04g080430.2.1	0	PGSC0003DMT400009449	0	VIT_18s0001g12510.t01	0	EMT10584	0	BRADI1G07140.1	0	Sb01g006630.1	0	MLOC_39143.3	0	OS03T0774300-01	0	TRIUR3_31235-P1	3.00E-171	GRMZM2G122139_P01	0	EFJ23519	0	PP1S59_265V6.2	0	EDP09006	1.00E-069		NA	0.662521		Mtr:"Cytosolic purine 5'-nucleotidase "
504	scaffold_503412.1	0	AT3G61650.1	0	Bra007622.1-P	0	GLYMA03G41670.4	0	AES82766	0	PO0014s09060.1	0	Solyc03g111380.2.1	0	PGSC0003DMT400039263	0	VIT_15s0046g01350.t01	0	EMT00232	1.00E-075	BRADI2G34960.1	0	Sb09g004420.1	0	MLOC_7558.1	0	OS05T0156600-01	0	TRIUR3_11382-P1	0	GRMZM2G073888_P06	0	EFJ08925	0	PP1S266_15V6.1	0	EDP05025	0		NA	0.662521		Gma:"Tubulin gamma chain "
505	fgenesh2_kg.6__826__AT5G08530.1	0	AT5G08530.1	0	Bra005998.1-P	0	GLYMA10G00820.1	0	AES60212	0	PO0010s06750.1	0	Solyc02g087240.2.1	0	PGSC0003DMT400003262	0	VIT_19s0027g00780.t01	0	EMT32185	0	BRADI1G53800.1	0	Sb02g041180.1	0	MLOC_37893.1	0	OS07T0645400-01	0	TRIUR3_25518-P1	0	GRMZM2G024484_P01	0	EFJ21603	0	PP1S246_112V6.1	0	EDP06369	0		NA	NaN		Mtr:"NADH-quinone oxidoreductase subunit F "
506	scaffold_603940.1	0	AT4G03200.1	0	Bra034192.1-P	0	GLYMA19G39560.1	0	AES82098	0	PO0020s00520.1	0	Solyc09g074660.2.1	0	PGSC0003DMT400029532	0	VIT_07s0104g01480.t01	0	EMT31268	4.00E-015	BRADI2G60097.1	0	Sb03g045190.1	0	MLOC_16005.1	0	OS01T0935600-02	1.00E-134	TRIUR3_01253-P1	0	GRMZM2G358618_P02	6.00E-085	EFJ04861	0	PP1S25_348V6.1	0	EDP05879	3.00E-054		NA	0.261994		Mtr:"Spermatogenesis-associated protein "
507	scaffold_603827.1	0	AT4G05020.1	0	Bra029549.1-P	0	GLYMA07G30920.5	0	AES90444	0	PO0004s03410.1	0	Solyc02g079170.2.1	0	PGSC0003DMT400057712	0	VIT_12s0057g00250.t01	0	EMT19151	0	BRADI3G14800.1	0	Sb03g036480.1	0	MLOC_63811.1	0	OS06T0684000-02	0	TRIUR3_16183-P1	0	GRMZM2G563190_P02	0	EFJ21092	0	PP1S36_207V6.1	0	EDO96450	9.00E-104		NA	NaN		Mtr:"External NADH-ubiquinone oxidoreductase; FAD-dependent pyridine nucleotide-disulphide oxidoreductase; Calcium-binding EF-hand "
508	scaffold_702892.1	0	AT4G16155.1	0	Bra001645.1-P	0	GLYMA07G37050.1	0	AES91951	0	PO0010s15200.1	0	Solyc01g100360.2.1	0	PGSC0003DMT400007182	0	VIT_05s0077g01210.t01	0	EMT22217	7.00E-066	BRADI2G12520.1	0	Sb03g013540.1	0	MLOC_37338.2	0	OS01T0337900-01	0	TRIUR3_11383-P1	0	GRMZM2G145595_P01	0	EFJ16882	0	PP1S112_186V6.1	0	EDP09658	7.00E-162		NA	0.662521		Gma:"Dihydrolipoyl dehydrogenase "
509	fgenesh2_kg.8__2186__AT5G61970.1	0	AT5G61970.1	0	Bra010045.1-P	0	GLYMA05G38560.1	0	AET05066	0	PO0015s11690.1	0	Solyc03g093970.2.1	0	PGSC0003DMT400040071	0	VIT_17s0000g00300.t01	0	EMT11992	0	BRADI3G07210.1	0	Sb02g039040.2	0	MLOC_53066.1	0	OS08T0323000-01	2.00E-168	TRIUR3_27314-P1	0	GRMZM2G121022_P03	0	EFJ34605	1.00E-142	PP1S271_95V6.1	5.00E-175	EDP08235	4.00E-066		NA	0.662521		Mtr:"Signal recognition particle 68 kDa protein "
510	fgenesh1_pm.C_scaffold_3001689	0	AT3G19180.1	0	Bra022392.1-P	0	GLYMA09G29430.1	0	AES76369	0	PO0015s05630.1	0	Solyc03g098610.2.1	0	PGSC0003DMT400026299	0	VIT_17s0053g00090.t01	0	EMT18208	0	BRADI5G26047.1	0	Sb06g032820.1	0	MLOC_13587.1	5.00E-079	OS04T0675800-00	0	TRIUR3_08207-P1	5.00E-023	GRMZM2G137574_P01	0	EFJ29146	6.00E-033	PP1S244_86V6.1	7.00E-055	EDP04476	4.00E-016		NA	0.416075		Stu:"ARC6H"
511	fgenesh2_kg.5__1153__AT3G48000.1	0	AT3G48000.1	0	Bra019522.1-P	0	GLYMA06G19560.1	0	AES91175	0	PO0012s08010.1	0	Solyc03g114150.2.1	0	PGSC0003DMT400062930	0	VIT_17s0000g08070.t01	0	EMT04899	0	BRADI1G43770.1	0	Sb10g009790.2	0	MLOC_34526.1	0	OS06T0270900-01	0	TRIUR3_32252-P1	0	GRMZM2G058675_P02	0	EFJ20487	0	PP1S496_1V6.3	0	EDP05401	0		NA	NaN		Mtr:"Mitochondrial aldehyde dehydrogenase "
512	fgenesh1_pm.C_scaffold_7000162	0	AT4G39830.1	0	Bra021239.1-P	0	GLYMA08G14730.1	0	AET04544	0	PO0007s05910.1	0	Solyc04g054690.2.1	0	PGSC0003DMT400014068	0	VIT_07s0031g01040.t01	0	EMT16939	0	BRADI4G28950.1	0	Sb02g023150.1	0	MLOC_60022.1	0	OS09T0365900-01	0	TRIUR3_24008-P1	0	GRMZM2G064106_P01	0	EFJ12951	0	PP1S1_590V6.1	0	EDP09799	3.00E-080		NA	NaN		Mtr:"L-ascorbate oxidase "
513	scaffold_303560.1	0	AT2G13600.1	0	Bra013142.1-P	0	GLYMA12G05960.1	0	AES72882	0	PO0007s04280.1	0	Solyc04g009000.1.1	0	PGSC0003DMT400029994	0	VIT_01s0146g00240.t01	0	EMT03907	0	BRADI5G10620.1	0	Sb06g017170.1	0	MLOC_55470.3	0	OS03T0775400-01	1.00E-153	TRIUR3_18453-P1	0	GRMZM2G010046_P01	0	EFJ08941	1.00E-134	PP1S183_52V6.1	7.00E-146	EDP05510	4.00E-025		NA	0.662521		Mtr:"Pentatricopeptide repeat-containing protein "
514	fgenesh2_kg.5__1393__AT3G50530.1	0	AT3G50530.2	0	Bra036089.1-P	0	GLYMA07G33260.1	0	AES90220	0	PO0005s14250.1	0	Solyc01g108400.2.1	0	PGSC0003DMT400066365	0	VIT_03s0063g00940.t01	0	EMT10573	0	BRADI1G19880.1	0	Sb02g040850.1	0	MLOC_51294.2	0	OS07T0619800-02	0	TRIUR3_03930-P1	0	GRMZM2G422576_P03	0	EFJ14849	0	PP1S107_9V6.1	0	EDP04678	4.00E-094		NA	NaN		Mtr:"Calcium/calmodulin-dependent protein kinase CaMK3 "
515	fgenesh2_kg.26__1__AT3G25140.1	0	AT3G25140.1	0	Bra015104.1-P	0	GLYMA08G46210.1	0	AES79078	0	PO0002s24790.1	0	Solyc06g083310.2.1	0	PGSC0003DMT400051795	0	VIT_00s0216g00020.t01	0	EMT14751	4.00E-146	BRADI3G43810.1	0	Sb04g020140.1	0	MLOC_20690.1	0	OS02T0498700-02	0	TRIUR3_20887-P1	7.00E-146	GRMZM2G130046_P01	0	EFJ18925	0	PP1S251_8V6.1	2.00E-144	NA	NA		NA	0.416075		Mtr:"Glycosyltransferase CAZy family GT8 "
516	scaffold_800595.1	0	AT5G44230.1	0	Bra027535.1-P	0	GLYMA05G29020.1	0	AET04218	0	PO0005s12100.1	0	Solyc02g084830.2.1	0	PGSC0003DMT400009301	0	VIT_04s0023g02490.t01	0	EMT03352	0	BRADI1G33680.1	0	Sb10g028370.1	0	MLOC_81994.5	0	OS06T0694300-00	0	TRIUR3_05018-P1	0	GRMZM2G177894_P01	0	EFJ29795	5.00E-149	PP1S68_207V6.1	1.00E-157	EDP05510	3.00E-027		NA	NaN		Mtr:"Pentatricopeptide repeat-containing protein "
517	fgenesh2_kg.4__604__AT2G26730.1	0	AT2G26730.1	0	Bra034311.1-P	0	GLYMA17G12880.1	0	AES91401	0	PO0018s06400.1	0	Solyc03g111670.2.1	0	PGSC0003DMT400039213	0	VIT_11s0016g04570.t01	0	EMT17815	0	BRADI2G43110.1	0	Sb03g027400.1	0	MLOC_73534.3	0	OS01T0607900-01	0	TRIUR3_21590-P1	0	GRMZM2G339540_P04	0	EFJ38333	0	PP1S170_56V6.3	0	EDP03484	5.00E-026		NA	NaN		Stu:"Nodulation receptor kinase"
518	fgenesh2_kg.4__456__AT2G25430.1	0	AT2G25430.1	0	Bra034252.1-P	0	GLYMA04G07050.2	0	AES73629	0	PO0006s27110.1	0	Solyc08g059660.1.1	0	PGSC0003DMT400035763	0	VIT_04s0008g05540.t01	0	EMT27768	3.00E-151	BRADI1G66620.1	0	Sb01g039590.1	0	MLOC_11964.2	0	OS03T0275500-01	0	TRIUR3_22934-P1	1.00E-127	GRMZM2G160906_P04	0	EFJ38218	5.00E-153	PP1S83_157V6.1	2.00E-155	EDP02252	4.00E-026		NA	0.416075		Mtr:"Epsin N-terminal homology (ENTH) domain-containing protein "
519	scaffold_601320.1	0	AT5G13110.1	0	Bra006181.1-P	0	GLYMA02G10710.1	0	AES77972	0	PO0001s13510.1	0	Solyc05g015950.2.1	0	PGSC0003DMT400028015	0	VIT_01s0146g00060.t01	0	EMT21843	0	BRADI5G04020.1	0	Sb06g003160.1	0	MLOC_18415.2	0	OS07T0406300-02	0	TRIUR3_00603-P1	0	GRMZM2G177077_P01	0	EFJ13048	0	PP1S36_114V6.1	0	EDP00500	2.00E-067		NA	NaN		Gma:"Glucose-6-phosphate 1-dehydrogenase "
520	fgenesh2_kg.7__1785__AT4G24840.1	0	AT4G24840.1	0	Bra019205.1-P	0	GLYMA17G13840.1	0	AES91041	0	PO0015s10610.1	0	Solyc08g006660.1.1	0	PGSC0003DMT400067640	0	VIT_17s0000g01560.t01	0	EMT13194	0	BRADI1G01740.1	0	Sb01g001270.1	0	MLOC_4982.1	0	OS03T0849600-01	0	TRIUR3_00719-P1	0	GRMZM2G123843_P02	0	EFJ32137	0	PP1S65_251V6.1	0	EDP01935	2.00E-069		NA	NaN		Mtr:"Conserved oligomeric Golgi complex subunit "
521	scaffold_103064.1	0	AT1G27460.1	0	Bra010936.1-P	0	GLYMA04G04850.1	0	AES59318	6.00E-172	PO0002s11930.1	0	Solyc04g077830.2.1	0	PGSC0003DMT400027519	0	VIT_18s0001g09090.t01	0	EMT30224	0	BRADI1G71190.1	0	Sb01g043840.1	0	MLOC_54799.7	0	OS03T0200600-00	0	TRIUR3_07906-P1	0	GRMZM2G015219_P02	0	EFJ12179	0	PP1S71_85V6.1	9.00E-145	NA	NA		0.637352	NaN		Mtr:"Tetratricopeptide repeat protein 7A "
522	fgenesh2_kg.1__2022__AT1G18485.1	0	AT1G18485.1	0	Bra025902.1-P	0	GLYMA06G22850.1	0	AES65925	0	PO0015s03610.1	0	Solyc03g114660.1.1	0	PGSC0003DMT400063013	0	VIT_17s0000g04710.t01	0	EMT03776	0	BRADI2G62320.1	0	Sb07g026890.1	0	MLOC_64144.1	0	OS12T0552300-00	0	TRIUR3_07233-P1	0	AC203841.3_FGP002	0	EFJ31717	0	PP1S276_42V6.1	0	EDP05510	2.00E-023		NA	NaN		Mtr:"Pentatricopeptide repeat protein "
523	fgenesh1_pm.C_scaffold_8000184	0	AT5G45720.1	0	Bra017594.1-P	0	GLYMA13G29860.1	0	AES64070	0	PO0011s06860.1	0	Solyc02g072090.1.1	0	PGSC0003DMT400073255	0	VIT_10s0003g01720.t01	0	EMT14036	0	BRADI2G48930.1	0	Sb03g033660.1	0	MLOC_13243.2	0	OS05T0529600-01	0	TRIUR3_25265-P1	0	GRMZM2G124876_P01	0	EFJ18168	1.00E-136	PP1S89_215V6.1	7.00E-123	EDP08388	4.00E-020		NA	NaN		Mtr:"DNA polymerase III subunit gamma/tau "
524	fgenesh1_pg.C_scaffold_1000279	0	AT1G03910.1	0	Bra032537.1-P	0	GLYMA03G34590.1	0	AES81949	0	PO0006s12020.1	0	Solyc10g085410.1.1	0	PGSC0003DMT400090623	0	VIT_08s0007g04370.t01	0	EMT23285	0	BRADI1G05170.1	0	Sb01g004930.1	0	MLOC_21567.1	0	OS03T0800100-01	6.00E-111	TRIUR3_20409-P1	0	GRMZM2G072156_P01	0	EFJ21082	0	PP1S280_36V6.2	0	EDP01894	1.00E-071		NA	0.662521		Mtr:"Cactin (ISS) "
525	fgenesh2_kg.8__1671__AT5G57580.1	0	AT5G57580.1	0	Bra002716.1-P	0	GLYMA17G07290.4	0	AES92352	0	PO0018s10340.1	0	Solyc07g006830.2.1	0	PGSC0003DMT400048234	0	VIT_11s0052g01380.t01	0	EMT33137	0	BRADI3G46060.1	0	Sb04g023100.1	0	MLOC_61229.1	0	OS02T0562300-01	0	TRIUR3_12862-P1	0	GRMZM2G113453_P01	0	EFJ05811	0	PP1S98_167V6.1	0	EDP05797	2.00E-010		NA	NaN		Mtr:"Calmodulin-binding protein "
526	fgenesh2_kg.1__2911__AT1G27520.1	0	AT1G27520.1	0	Bra032833.1-P	0	GLYMA05G01830.1	0	AES91112	0	PO0015s08280.1	0	Solyc03g113900.2.1	0	PGSC0003DMT400062874	2.00E-159	VIT_17s0000g07760.t01	0	EMT01140	0	BRADI3G59640.1	0	Sb04g028330.1	0	MLOC_65251.6	0	OS02T0741300-01	0	TRIUR3_22041-P1	0	GRMZM2G173868_P04	3.00E-128	EFJ23169	0	PP1S313_34V6.1	5.00E-130	EDO98388	2.00E-019		0.637352	0.662521		Mtr:"ER degradation-enhancing alpha-mannosidase-like protein "
527	fgenesh1_pg.C_scaffold_2001098	0	AT1G67580.2	0	Bra004236.1-P	0	GLYMA11G37270.2	0	AES72063	0	PO0010s06700.1	0	Solyc05g014760.2.1	0	PGSC0003DMT400044988	0	VIT_01s0010g02550.t01	0	EMT13508	0	BRADI5G13980.1	0	Sb06g020890.2	0	MLOC_4643.9	0	OS04T0488000-02	0	TRIUR3_03695-P1	0	GRMZM2G139038_P03	0	EFJ34843	5.00E-171	PP1S11_44V6.1	0	EDO97249	6.00E-147		NA	NaN		Mtr:"Cyclin dependent kinase "
528	scaffold_801783.1	0	AT5G53130.1	0	Bra022632.1-P	0	GLYMA06G13200.1	0	AES72465	0	PO0015s02090.1	0	Solyc06g051920.2.1	0	PGSC0003DMT400050477	0	VIT_16s0050g02560.t01	0	EMT17021	0	BRADI3G09550.1	0	Sb04g009250.1	0	MLOC_53038.6	0	OS06T0527100-01	0	TRIUR3_30887-P1	0	GRMZM2G148118_P02	0	EFJ17870	0	PP1S68_102V6.1	0	EDP07817	1.00E-013		NA	NaN		Mtr:"Cyclic nucleotide-gated ion channel "
529	fgenesh2_kg.1__2360__AT1G21680.1	0	AT1G21680.1	0	Bra017940.1-P	0	GLYMA06G12250.1	0	AET04947	0	PO0002s08010.1	0	Solyc11g005080.1.1	0	PGSC0003DMT400015484	0	VIT_18s0001g02050.t01	0	EMT29283	2.00E-121	BRADI1G02270.1	0	Sb01g001880.1	0	MLOC_34008.1	8.00E-164	OS03T0840200-02	0	TRIUR3_20351-P1	1.00E-104	GRMZM2G448001_P01	0	EFJ05661	0	PP1S283_87V6.1	0	NA	NA		NA	0.261994		Mtr:"Protein tolB "
530	fgenesh2_kg.6__845__AT5G08670.1	0	AT5G08690.1	0	Bra028648.1-P	0	GLYMA20G25920.1	0	AES62833	0	PO0008s12550.1	0	Solyc05g008460.2.1	0	PGSC0003DMT400078507	0	VIT_17s0000g02900.t01	0	EMT10982	0	BRADI2G17290.1	0	Sb09g027790.1	0	MLOC_70791.2	0	OS01T0685800-01	0	TRIUR3_35126-P1	0	GRMZM2G041275_P01	0	EFJ38525	0	PP1S310_30V6.2	0	EDP04740	0		NA	NaN		Gma:"ATP synthase subunit beta "
531	fgenesh2_kg.1__2127__AT1G19440.1	0	AT1G19440.1	0	Bra031081.1-P	0	GLYMA14G08080.1	0	AES89124	0	PO0004s16290.1	0	Solyc04g080450.1.1	0	PGSC0003DMT400009451	0	VIT_03s0063g02640.t01	0	EMT24470	0	BRADI2G16050.1	0	Sb09g028860.1	0	MLOC_68976.1	0	OS05T0568000-02	0	TRIUR3_09628-P1	0	GRMZM2G393897_P01	0	EFJ24239	0	PP1S34_294V6.2	0	EDP00465	5.00E-161		NA	NaN		Gma:"3-ketoacyl-CoA synthase "
532	scaffold_401710.1	0	AT2G31740.1	0	Bra005643.1-P	0	GLYMA05G28620.1	0	AET04140	0	PO0001s32510.1	0	Solyc09g092140.2.1	0	PGSC0003DMT400067927	0	VIT_05s0029g00730.t01	0	EMT14674	8.00E-121	BRADI5G07370.1	0	Sb06g013020.1	0	MLOC_15380.3	1.00E-081	OS04T0379300-01	0	TRIUR3_22299-P1	3.00E-149	GRMZM2G547542_P01	0	EFJ20522	4.00E-039	PP1S35_353V6.1	8.00E-160	EDP01048	7.00E-019		NA	0.261994		Mtr:"Methyltransferase-like protein "
533	fgenesh2_kg.4__1376__AT2G33680.1	0	AT2G33680.1	0	Bra005482.1-P	0	GLYMA13G22241.2	0	AES92560	0	PO0013s00820.1	0	Solyc02g065560.1.1	0	PGSC0003DMT400003005	0	VIT_18s0001g00570.t01	0	EMT20741	0	BRADI2G13137.1	0	Sb03g001460.1	0	MLOC_69803.7	0	OS01T0374200-00	0	TRIUR3_27565-P1	1.00E-154	GRMZM2G111113_P01	0	EFJ08941	4.00E-144	PP1S276_42V6.1	1.00E-170	EDP05653	8.00E-023		NA	0.662521		Mtr:"Pentatricopeptide repeat-containing protein "
534	scaffold_703259.1	0	AT4G13930.1	0	Bra032749.1-P	0	GLYMA05G28490.1	0	AET04116	0	PO0017s08600.1	0	Solyc05g053810.2.1	0	PGSC0003DMT400040717	0	VIT_05s0029g00310.t01	0	EMT27390	0	BRADI4G19470.1	0	Sb05g014880.1	0	MLOC_80158.1	0	OS11T0455800-01	0	TRIUR3_03944-P1	0	GRMZM2G078143_P01	0	EFJ34691	0	PP1S291_35V6.1	0	EDO97351	0		NA	NaN		Gma:"Serine hydroxymethyltransferase "
535	Al_scaffold_0005_1547	0	AT3G47390.2	0	Bra018153.1-P	0	GLYMA18G47790.1	0	AES80401	0	PO0019s08120.1	0	Solyc04g056540.2.1	0	PGSC0003DMT400027267	0	VIT_04s0023g00680.t01	0	EMT31546	0	BRADI3G43370.1	0	Sb04g018500.1	0	MLOC_53310.1	0	OS02T0473000-01	0	TRIUR3_01947-P1	0	GRMZM2G090068_P01	0	EFJ23954	0	PP1S286_5V6.1	0	EDP00538	2.00E-156		NA	NaN		Mtr:"Swarming motility protein ybiA "
536	fgenesh2_kg.7__431__AT4G36390.1	0	AT4G36390.1	0	Bra011679.1-P	0	GLYMA11G07790.2	0	AES95055	0	PO0007s13510.1	0	Solyc02g084750.2.1	0	PGSC0003DMT400009093	0	VIT_04s0023g02640.t01	0	EMT00890	0	BRADI4G14840.1	0	Sb05g023010.1	0	MLOC_13495.1	0	OS11T0592800-01	0	TRIUR3_33146-P1	0	GRMZM2G436001_P01	0	EFJ15318	0	PP1S25_71V6.1	0	EDO99265	6.00E-050		NA	NaN		Mtr:"(Dimethylallyl)adenosine tRNA methylthiotransferase miaB "
537	fgenesh2_kg.7__3034__AT5G35360.1	0	AT5G35360.1	0	Bra031705.1-P	0	GLYMA05G36450.1	0	AET05084	0	PO0006s07780.1	0	Solyc01g008330.2.1	0	PGSC0003DMT400042238	0	VIT_11s0065g00360.t01	0	EMT05548	1.00E-103	BRADI4G02380.1	7.00E-129	Sb08g020810.1	1.00E-129	MLOC_12185.6	1.00E-123	OS12T0605800-01	8.00E-131	TRIUR3_14040-P1	5.00E-105	GRMZM2G019926_P03	3.00E-129	EFJ35046	0	PP1S8_168V6.1	0	EDO97049	1.00E-178		NA	0.0210353		Mtr:"Biotin carboxylase "
538	fgenesh2_kg.8__1366__AT5G54690.1	0	AT5G54690.1	0	Bra002963.1-P	0	GLYMA13G36280.1	0	AES66866	0	PO0001s44250.1	0	Solyc07g064050.2.1	0	PGSC0003DMT400049487	0	VIT_19s0014g05130.t01	0	EMT08056	1.00E-176	BRADI4G03670.1	0	Sb08g019260.1	0	MLOC_15026.1	2.00E-157	OS12T0578500-01	0	TRIUR3_22345-P1	0	GRMZM2G098434_P01	0	EFJ08407	0	PP1S18_97V6.1	7.00E-179	NA	NA		NA	0.416075		Mtr:"Glycosyltransferase CAZy family GT8 "
539	scaffold_202836.1	0	AT1G78610.1	0	Bra035052.1-P	0	GLYMA10G43051.1	0	AES62928	0	PO0011s10680.1	0	Solyc10g055710.1.1	0	PGSC0003DMT400048728	0	VIT_03s0038g03030.t01	0	EMT29749	0	BRADI3G51250.1	0	Sb04g032300.1	0	MLOC_61742.1	0	OS02T0668000-01	0	TRIUR3_30298-P1	0	GRMZM2G303244_P01	0	EFJ33329	0	PP1S39_394V6.1	0	EDP08026	2.00E-028		NA	NaN		Mtr:"MscS family protein, putative "
540	fgenesh2_kg.4__1520__AT2G34960.1	0	AT2G34960.1	0	Bra021941.1-P	0	GLYMA09G05540.1	0	AES65106	0	PO0003s15340.1	0	Solyc02g081850.2.1	0	PGSC0003DMT400018872	0	VIT_01s0011g01140.t01	0	EMT33624	0	BRADI2G06700.1	0	Sb03g002130.1	0	MLOC_53817.1	0	OS01T0209800-02	0	TRIUR3_07363-P1	2.00E-159	GRMZM2G146161_P01	0	EFJ11586	0	PP1S49_168V6.1	0	EDP09422	3.00E-099		NA	0.662521		Mtr:"High affinity cationic amino acid transporter "
541	fgenesh2_kg.3__2778__AT2G04270.1	0	AT2G04270.1	0	Bra015144.1-P	0	GLYMA14G36910.1	0	AES98508	0	PO0014s16820.1	0	Solyc02g083140.2.1	0	PGSC0003DMT400003911	0	VIT_12s0057g01320.t01	0	NA	NA	BRADI3G20650.1	0	Sb03g034140.1	3.00E-124	MLOC_62890.2	2.00E-144	OS08T0323600-02	0	NA	NA	GRMZM2G328309_P01	5.00E-163	EFJ28158	1.00E-142	PP1S13_446V6.1	3.00E-164	NA	NA		NA	0.171857		Mtr:"Ribonuclease E "
542	Al_scaffold_0002_290	0	AT1G62310.1	0	Bra027055.1-P	0	GLYMA07G39310.2	0	AES92666	0	PO0004s00770.1	0	Solyc02g081010.1.1	0	PGSC0003DMT400042379	0	VIT_10s0116g00960.t01	0	EMT13865	0	BRADI4G27417.1	4.00E-168	Sb01g015210.1	0	MLOC_12624.1	2.00E-162	OS02T0828900-01	3.00E-162	TRIUR3_19853-P1	0	GRMZM2G417089_P01	0	EFJ06827	2.00E-006	PP1S144_17V6.1	0	EDP07966	8.00E-055		NA	0.261994		Mtr:"Lysine-specific demethylase 3A-B "
543	scaffold_400944.1	0	AT2G26640.1	0	Bra009413.1-P	0	GLYMA05G08190.1	0	AES91419	0	PO0006s26530.2	0	Solyc06g065560.1.1	0	PGSC0003DMT400067205	0	VIT_04s0008g04710.t01	0	EMT15934	0	BRADI3G07730.1	0	Sb10g023290.1	0	MLOC_61063.2	0	OS05T0574600-01	0	TRIUR3_27010-P1	0	GRMZM2G022558_P02	0	EFJ38351	0	PP1S245_24V6.1	0	EDP00465	2.00E-161		NA	NaN		Gma:"3-ketoacyl-CoA synthase "
544	fgenesh2_kg.7__2411__AT4G18810.1	0	AT4G18810.2	0	Bra013352.1-P	0	GLYMA05G29330.4	0	AET04302	0	PO0004s05960.1	0	Solyc02g072160.2.1	0	PGSC0003DMT400073075	0	VIT_10s0003g01640.t01	0	EMT20673	0	BRADI3G09010.2	0	Sb04g008450.1	0	MLOC_60458.2	0	OS02T0234500-01	0	TRIUR3_24322-P1	0	GRMZM2G019358_P02	0	EFJ22983	0	PP1S6_56V6.1	0	EDP07173	8.00E-072		NA	NaN		Mtr:"UOS1 "
545	fgenesh2_kg.7__2845__AT4G14820.1	0	AT4G14820.1	0	Bra036907.1-P	0	GLYMA11G00850.1	0	AES93692	0	PO0010s09620.1	0	Solyc09g082170.2.1	0	PGSC0003DMT400082105	0	VIT_05s0020g03630.t01	0	EMT07478	0	BRADI5G13537.1	2.00E-180	Sb06g020256.1	0	MLOC_17509.3	0	OS01T0176300-00	1.00E-170	TRIUR3_08837-P1	0	GRMZM2G481373_P01	6.00E-180	EFJ08941	3.00E-165	PP1S183_52V6.1	7.00E-177	EDP05510	2.00E-031		NA	0.261994		Mtr:"Pentatricopeptide repeat-containing protein "
546	fgenesh1_pm.C_scaffold_6001142	0	AT5G14520.1	0	Bra006260.1-P	0	GLYMA19G42070.1	0	AES81736	0	PO0004s12080.1	0	Solyc07g047670.2.1	0	PGSC0003DMT400015674	0	VIT_14s0066g00640.t01	0	EMT08670	0	BRADI1G11730.1	0	Sb01g011100.1	0	MLOC_70449.2	0	OS03T0699200-01	0	TRIUR3_24977-P1	0	GRMZM2G068471_P01	0	EFJ34651	0	PP1S47_85V6.1	3.00E-175	EDO98904	2.00E-142		NA	NaN		Mtr:"Pescadillo-like protein "
547	fgenesh2_kg.1__4741__AT1G56230.1	0	AT1G56230.1	0	Bra038176.1-P	0	GLYMA20G38180.1	0	AES61422	0	PO0013s01450.1	0	Solyc01g099980.2.1	2.00E-179	PGSC0003DMT400063737	0	VIT_14s0060g01980.t01	0	EMT31098	0	BRADI2G12637.1	0	Sb03g013780.1	0	MLOC_52652.2	0	OS01T0347100-01	2.00E-129	TRIUR3_01976-P1	0	GRMZM2G444029_P01	4.00E-177	EFJ32892	5.00E-026	PP1S50_185V6.1	2.00E-161	EDP08677	3.00E-012		0.637352	0.416075		Zma:"abinitio|est|omrna|protein"
548	fgenesh2_kg.5__1489__AT3G51460.1	0	AT3G51460.1	0	Bra038900.1-P	0	GLYMA01G36390.1	0	AES95295	0	PO0005s10350.1	0	Solyc00g007010.2.1	0	PGSC0003DMT400003985	0	VIT_04s0044g00030.t01	0	EMT24987	0	BRADI4G42300.1	0	Sb04g022640.1	0	MLOC_54383.2	0	OS02T0554300-01	0	TRIUR3_04362-P1	0	GRMZM2G171080_P02	0	EFJ14045	0	PP1S55_207V6.2	0	EDP02429	2.00E-083		NA	NaN		Mtr:"Phosphatidylinositide phosphatase SAC1 "
549	fgenesh2_kg.6__3396__AT4G03000.1	0	AT4G03000.2	0	Bra036227.1-P	0	GLYMA17G02360.1	0	AES64310	0	PO0008s20280.1	0	Solyc01g080430.2.1	0	PGSC0003DMT400081760	0	VIT_05s0020g02320.t01	0	EMT09455	2.00E-060	BRADI2G36647.1	4.00E-129	Sb02g032390.1	8.00E-139	MLOC_61887.3	1.00E-134	OS05T0141500-01	3.00E-141	TRIUR3_32769-P1	1.00E-135	GRMZM2G102243_P01	1.00E-134	EFJ38543	5.00E-066	PP1S129_60V6.1	5.00E-070	EDO99561	6.00E-010		NA	0.0206376		Mtr:"Baculoviral IAP repeat-containing protein "
550	fgenesh2_kg.3__885__AT3G08820.1	0	AT3G08820.1	0	Bra029722.1-P	0	GLYMA12G36800.1	0	AES67495	0	PO0016s13660.1	0	Solyc09g009790.2.1	0	PGSC0003DMT400022913	0	VIT_08s0058g00760.t01	0	EMT12974	0	BRADI4G44707.1	0	Sb05g000785.1	0	MLOC_64467.2	0	OS12T0109300-01	0	TRIUR3_19469-P1	0	GRMZM5G811022_P01	0	EFJ28358	8.00E-157	PP1S183_52V6.1	0	EDP05510	2.00E-023		NA	NaN		Mtr:"Pentatricopeptide repeat protein "
551	fgenesh2_kg.7__301__AT4G37510.1	0	AT4G37510.1	0	Bra011770.1-P	0	GLYMA11G05330.1	0	AES94584	0	PO0007s10080.1	3.00E-156	Solyc10g080040.1.1	0	PGSC0003DMT400060910	0	VIT_07s0129g00400.t01	0	EMT01651	1.00E-168	BRADI2G52920.1	0	Sb03g037610.1	0	MLOC_11717.1	2.00E-135	OS01T0810100-02	0	NA	NA	GRMZM2G035820_P01	0	EFJ22855	1.00E-148	PP1S263_30V6.1	3.00E-156	NA	NA		0.637352	0.376759		Mtr:"Ribonuclease "
552	fgenesh2_kg.6__2560__AT5G25754.1	0	AT5G25757.1	0	Bra009858.1-P	0	GLYMA04G08570.1	0	AES83528	0	PO0006s25800.1	0	Solyc08g068340.2.1	0	PGSC0003DMT400028109	0	VIT_04s0008g03750.t01	0	EMT29163	0	BRADI2G07690.1	0	Sb03g000920.1	0	MLOC_3678.1	0	OS05T0227700-02	0	TRIUR3_26846-P1	0	GRMZM2G062826_P02	0	EFJ25086	0	PP1S367_2V6.2	0	EDP04743	2.00E-135		NA	NaN		Mtr:"Eukaryotic translation initiation factor 3 subunit L "
553	fgenesh2_kg.1__1423__AT1G13160.1	0	AT1G13160.1	0	Bra026921.1-P	0	GLYMA11G37660.1	0	AES72126	0	PO0008s18330.1	0	Solyc12g099890.1.1	0	PGSC0003DMT400012041	0	VIT_01s0137g00300.t01	0	EMT07559	0	BRADI5G22790.1	0	Sb06g029510.1	0	MLOC_52352.2	0	OS04T0630000-01	5.00E-176	TRIUR3_27472-P1	7.00E-156	GRMZM2G121074_P01	0	EFJ18121	2.00E-169	PP1S286_15V6.1	0	EDO96263	2.00E-098		NA	0.416075		Mtr:"SDA1-like protein "
554	fgenesh2_kg.8__1136__AT5G52520.1	0	AT5G52520.1	0	Bra022597.1-P	0	GLYMA16G29890.1	0	AES73215	0	PO0017s01720.1	0	Solyc01g096870.2.1	0	PGSC0003DMT400070798	0	VIT_16s0050g00960.t01	0	EMT14583	0	BRADI1G56640.1	0	Sb02g003730.1	0	MLOC_5354.1	0	OS07T0165000-01	0	TRIUR3_20508-P1	0	GRMZM2G107089_P01	0	EFJ28103	0	PP1S286_14V6.1	0	EDP00004	7.00E-157		NA	NaN		Mtr:"Prolyl-tRNA synthetase "
555	fgenesh2_kg.3__3428__AT2G18220.1	0	AT2G18220.1	0	Bra039628.1-P	0	GLYMA15G04450.2	0	AES62901	0	PO0001s05030.1	0	Solyc02g081680.2.1	0	PGSC0003DMT400045761	0	VIT_06s0009g02100.t01	0	EMT18155	2.00E-152	BRADI3G29890.1	0	Sb01g018260.1	0	MLOC_39386.1	1.00E-175	OS10T0495500-01	0	TRIUR3_31254-P1	0	GRMZM2G374385_P03	0	EFJ32380	1.00E-180	PP1S18_81V6.1	0	EDP02318	7.00E-098		NA	0.416075		Mtr:"Nucleolar complex protein-like protein "
556	fgenesh2_kg.7__2810__AT4G15110.1	0	AT4G15110.1	0	Bra038092.1-P	0	GLYMA11G01860.1	0	AES93932	0	PO0006s00800.1	0	Solyc05g016330.2.1	0	PGSC0003DMT400062560	0	VIT_03s0017g01930.t01	0	EMT03024	0	BRADI3G05400.1	0	Sb04g004850.1	0	MLOC_44750.2	0	OS02T0173100-02	0	TRIUR3_19610-P1	0	GRMZM2G010221_P01	0	EFJ30493	0	PP1S115_193V6.1	0	EDO98047	3.00E-133		NA	NaN		Gma:"Cytochrome P450 97B2, chloroplastic "
557	scaffold_303188.1	0	AT5G48300.1	0	Bra015135.1-P	0	GLYMA02G47460.1	0	AES71731	0	PO0014s16990.1	0	Solyc07g056140.2.1	0	PGSC0003DMT400079823	0	VIT_12s0057g01480.t01	0	EMT26197	0	BRADI3G22330.1	0	Sb07g012320.2	0	MLOC_57328.2	0	OS08T0345800-02	0	TRIUR3_26024-P1	0	GRMZM2G163437_P02	0	EFJ16157	0	PP1S76_105V6.1	0	EDP04344	1.00E-166		NA	NaN		Gma:"Glucose-1-phosphate adenylyltransferase "
558	fgenesh1_pm.C_scaffold_8000591	0	AT5G48390.1	0	Bra037488.1-P	0	GLYMA18G48190.2	0	AES80461	0	PO0014s17370.1	0	Solyc09g042760.1.1	0	PGSC0003DMT400056391	0	VIT_07s0151g00680.t01	0	EMT19842	9.00E-171	BRADI2G57415.1	0	Sb03g042340.1	0	MLOC_48910.5	0	OS01T0890900-00	0	TRIUR3_25865-P1	2.00E-178	GRMZM2G328795_P01	0	EFJ19088	9.00E-173	PP1S226_36V6.1	7.00E-151	NA	NA		NA	0.416075		Stu:"ZIP4/SPO22"
559	fgenesh2_kg.4__1973__AT2G38940.1	0	AT2G38940.1	0	Bra017093.1-P	0	GLYMA19G34710.1	0	AES87456	0	PO0005s24490.1	0	Solyc09g090070.1.1	0	PGSC0003DMT400044370	0	VIT_07s0005g03290.t01	0	EMT15020	1.00E-177	BRADI1G00700.1	0	Sb01g020570.1	0	MLOC_80912.2	0	OS04T0186400-02	0	TRIUR3_17227-P1	0	GRMZM2G154090_P01	0	EFJ36034	0	PP1S197_130V6.1	0	EDP04438	3.00E-045		NA	0.662521		Mtr:"Inorganic phosphate transporter 1-4; Phosphate transporter "
560	fgenesh2_kg.6__2257__AT5G22740.1	0	AT5G22740.1	0	Bra020212.1-P	0	GLYMA11G19490.1	0	AES88470	0	PO0009s15190.1	0	Solyc06g074630.2.1	0	PGSC0003DMT400018425	0	VIT_06s0061g01230.t01	0	EMT23763	0	BRADI3G06740.1	0	Sb04g006260.1	0	MLOC_12233.1	0	OS06T0625700-01	0	TRIUR3_20280-P1	0	GRMZM2G105631_P02	0	EFJ35401	0	PP1S36_62V6.1	0	EDP08496	1.00E-045		NA	NaN		Mtr:"Glucomannan 4-beta-mannosyltransferase "
561	Al_scaffold_0001_1044	0	AT1G10580.1	0	Bra019919.1-P	0	GLYMA20G34010.2	0	AES60954	0	PO0010s07510.1	0	Solyc02g078970.2.1	0	PGSC0003DMT400057595	0	VIT_01s0026g00040.t01	0	EMT24073	0	BRADI1G60430.1	0	Sb01g033210.1	0	MLOC_58466.1	2.00E-046	OS03T0397500-01	0	TRIUR3_28187-P1	0	GRMZM2G085825_P01	0	EFJ36193	0	PP1S390_2V6.1	0	EDP04277	6.00E-100		NA	0.662521		Mtr:"Pre-mRNA-processing factor "
562	scaffold_104523.1	0	AT1G48900.1	0	Bra018760.1-P	0	GLYMA08G22820.1	0	AES86564	0	PO0016s12030.1	0	Solyc12g042740.1.1	0	PGSC0003DMT400073698	0	VIT_09s0002g07290.t01	0	EMT01441	0	BRADI2G20340.1	0	Sb03g036030.1	0	MLOC_45152.1	1.00E-093	OS01T0772800-01	0	TRIUR3_10152-P1	0	GRMZM2G079257_P01	0	EFJ11594	0	PP1S7_75V6.1	6.00E-145	EDP08970	7.00E-164		NA	0.662521		Mtr:"Signal recognition particle 54 kDa protein "
563	fgenesh2_kg.1__1846__AT1G16900.1	0	AT1G16900.1	0	Bra016625.1-P	0	GLYMA13G34570.1	0	AES66637	0	PO0011s11200.1	0	Solyc07g062540.2.1	0	PGSC0003DMT400032246	0	VIT_19s0014g01410.t01	0	EMT14602	0	BRADI2G06627.2	0	Sb03g002210.1	0	MLOC_51169.2	0	OS01T0209000-02	0	NA	NA	GRMZM2G051262_P01	0	EFJ13347	4.00E-158	PP1S478_15V6.1	4.00E-160	NA	NA		NA	NaN		Mtr:"Alpha-1 2-mannosyltransferase ALG9 "
564	fgenesh2_kg.3__326__AT3G03770.1	0	AT3G03770.2	0	Bra001089.1-P	0	GLYMA16G04130.4	0	AES80909	0	PO0019s05520.1	0	Solyc10g081420.1.1	0	PGSC0003DMT400072512	0	VIT_08s0056g01290.t01	0	EMT04187	0	BRADI1G56540.3	0	Sb02g003860.1	0	MLOC_20698.2	0	OS07T0166700-01	0	TRIUR3_30746-P1	0	GRMZM2G120657_P03	0	EFJ20719	5.00E-147	PP1S34_399V6.1	1.00E-159	EDO95864	5.00E-024		NA	NaN		Mtr:"Protein kinase "
565	fgenesh2_kg.7__916__AT4G32430.1	0	AT4G32430.1	0	Bra011347.1-P	0	GLYMA03G02511.2	0	AET02161	0	PO0017s06960.1	0	Solyc12g099620.1.1	0	PGSC0003DMT400012003	0	VIT_11s0016g05150.t01	0	EMT28708	1.00E-152	BRADI1G18310.1	0	Sb02g042450.1	0	MLOC_44146.1	1.00E-142	OS07T0670000-02	0	TRIUR3_02364-P1	5.00E-140	AC212684.3_FGP012	0	EFJ28358	4.00E-135	PP1S169_110V6.1	2.00E-156	EDP05510	8.00E-021		NA	0.261994		Mtr:"Pentatricopeptide repeat-containing protein "
566	scaffold_702470.1	0	AT4G19380.1	0	Bra012548.1-P	0	GLYMA09G35210.2	0	AET03490	0	PO0004s24310.1	0	Solyc08g005630.2.1	0	PGSC0003DMT400047496	0	VIT_02s0087g00630.t01	0	EMT04470	1.00E-172	BRADI3G28677.1	0	Sb01g019470.1	0	MLOC_71471.1	0	OS10T0475100-00	0	TRIUR3_22733-P1	1.00E-103	GRMZM2G143883_P06	0	EFJ31800	0	PP1S58_61V6.1	0	NA	NA		NA	0.416075		Mtr:"GMC-type oxidoreductase, putative "
567	scaffold_600433.1	0	AT5G04870.1	0	Bra009420.1-P	0	GLYMA20G17020.2	0	AES60158	0	PO0010s25090.1	0	Solyc04g009800.2.1	0	PGSC0003DMT400065419	0	VIT_13s0175g00080.t01	0	EMT27097	0	BRADI1G06300.1	0	Sb01g005780.1	0	MLOC_55774.3	0	OS03T0788500-01	0	TRIUR3_03839-P1	0	GRMZM2G028926_P01	0	EFJ25490	0	PP1S187_88V6.2	0	EDP04678	1.00E-162		NA	NaN		Mtr:"Calcium dependent protein kinase "
568	fgenesh2_kg.2__1270__AT1G70160.1	0	AT1G70160.1	0	Bra016231.1-P	0	GLYMA18G17367.1	0	AES96375	0	PO0010s04630.1	0	Solyc05g006400.2.1	0	PGSC0003DMT400058244	0	VIT_01s0026g00920.t01	0	EMT03744	0	BRADI4G29590.1	0	Sb02g024000.1	0	MLOC_59529.1	0	OS09T0392000-01	0	TRIUR3_21271-P1	0	GRMZM2G031824_P01	0	EFJ12449	0	PP1S191_130V6.2	0	NA	NA		NA	NaN		Osa:"Note=Similar to mRNA, clone: RTFL01-05-M08., Transcript_evidence=AK120392 (DDBJ, Best hit), ORF_evidence=E4MW90 (UniProt), NIAS_FLcDNA=J013074N02,"
569	fgenesh2_kg.1__4524__AT1G55150.1	0	AT1G55150.1	0	Bra030884.1-P	0	GLYMA07G01260.1	0	AES67870	0	PO0003s03040.1	0	Solyc12g044860.1.1	0	PGSC0003DMT400083878	0	VIT_09s0002g02100.t01	0	EMT09661	0	BRADI2G05990.1	0	Sb03g002860.1	0	MLOC_58279.3	0	OS01T0197200-01	0	TRIUR3_13251-P1	0	GRMZM2G143246_P01	0	EFJ26152	0	PP1S59_81V6.1	0	EDP09760	0		NA	NaN		Mtr:"DEAD-box ATP-dependent RNA helicase; Helicase, C-terminal "
570	scaffold_604264.1	0	AT4G00370.1	0	Bra037337.1-P	0	GLYMA03G01060.1	0	AET02043	0	PO0014s08150.1	0	Solyc01g094720.2.1	0	PGSC0003DMT400000154	0	VIT_15s0046g02390.t01	0	EMT01332	0	BRADI4G38740.1	0	Sb03g011370.1	0	MLOC_74904.7	0	OS09T0570400-01	0	TRIUR3_00428-P1	0	GRMZM2G046681_P02	0	EFJ10498	0	PP1S31_182V6.1	0	EDP02784	1.00E-122		NA	NaN		Mtr:"Sodium-dependent phosphate transport protein "
571	scaffold_503500.1	0	AT3G62240.1	0	Bra003493.1-P	0	GLYMA19G40790.2	0	AES82247	0	PO0014s11020.1	0	Solyc01g068390.2.1	0	PGSC0003DMT400046261	0	VIT_07s0005g02190.t01	0	EMT13643	0	BRADI2G31550.1	0	Sb01g044380.1	0	MLOC_61838.3	0	OS05T0279400-02	0	TRIUR3_18733-P1	0	GRMZM2G432566_P02	0	EFJ32103	1.00E-164	PP1S20_328V6.1	3.00E-139	EDP00668	4.00E-059		NA	NaN		Mtr:"LIM domain and RING finger protein "
572	fgenesh2_kg.4__945__AT2G29690.1	0	AT2G29690.1	0	Bra000473.1-P	0	GLYMA20G23680.1	0	AES71122	0	PO0009s04890.1	0	Solyc06g006100.2.1	0	PGSC0003DMT400010634	0	VIT_06s0004g06320.t01	0	EMT13435	0	BRADI1G03260.1	0	Sb01g040180.1	0	MLOC_36605.2	0	OS03T0826500-01	0	TRIUR3_21068-P1	0	GRMZM2G161337_P01	0	EFJ24469	0	PP1S154_130V6.1	0	EDP05111	3.00E-154		NA	NaN		Mtr:"Anthranilate synthase alpha "
573	fgenesh2_kg.3__169__AT3G02350.1	0	AT3G02350.1	0	Bra021466.1-P	0	GLYMA13G06990.1	0	AES83043	0	PO0004s10980.1	0	Solyc02g089440.2.1	0	PGSC0003DMT400003518	0	VIT_14s0083g00690.t01	0	EMT00930	3.00E-142	BRADI3G43810.1	0	Sb04g020140.1	0	MLOC_20690.1	0	OS02T0498700-02	0	TRIUR3_20887-P1	1.00E-140	GRMZM2G130046_P01	0	EFJ18925	0	PP1S251_8V6.1	3.00E-144	NA	NA		NA	0.416075		Mtr:"Glycosyltransferase "
574	fgenesh1_pm.C_scaffold_8000738	0	AT5G49930.1	0	Bra000600.1-P	0	GLYMA09G03670.3	0	AES64908	0	PO0008s10060.1	0	Solyc01g057850.2.1	0	PGSC0003DMT400003104	0	VIT_05s0077g00460.t01	0	EMT32734	0	BRADI4G04650.1	0	Sb08g018400.1	0	MLOC_1444.1	9.00E-150	OS12T0564600-01	0	TRIUR3_16215-P1	0	GRMZM2G058970_P01	0	EFJ31247	0	PP1S117_177V6.1	0	EDO96040	3.00E-065		NA	0.662521		Mtr:"Serologically defined colon cancer antigen-like protein "
575	fgenesh2_kg.6__2423__AT5G24300.1	0	AT5G24300.2	0	Bra009747.1-P	0	GLYMA04G41370.1	0	AES72510	0	PO0015s01470.1	0	Solyc03g083090.2.1	0	PGSC0003DMT400047731	0	VIT_16s0098g01780.t01	0	EMT23057	2.00E-143	BRADI1G48610.1	0	Sb10g004160.1	0	MLOC_70501.1	0	OS06T0160700-01	0	TRIUR3_07809-P1	0	GRMZM2G129451_P02	0	EFJ35243	0	PP1S404_31V6.1	0	EDO99379	5.00E-165		NA	0.662521		Mtr:"Soluble starch synthase "
576	fgenesh1_pm.C_scaffold_1000066	0	AT1G01510.1	0	Bra033258.1-P	0	GLYMA09G39090.1	0	AES80294	0	PO0014s08530.1	0	Solyc01g095040.2.1	0	PGSC0003DMT400000547	0	VIT_15s0046g02250.t01	0	EMT23714	9.00E-159	BRADI3G31947.2	0	Sb01g030710.1	0	MLOC_63885.1	3.00E-180	OS10T0533000-01	0	TRIUR3_06235-P1	6.00E-158	GRMZM2G476107_P01	0	EFJ07708	3.00E-177	PP1S253_2V6.1	8.00E-177	EDP05213	1.00E-012		NA	0.261994		Mtr:"C-terminal binding protein "
577	scaffold_401939.1	0	AT2G33640.1	0	Bra021866.1-P	0	GLYMA06G01810.1	0	AES74106	0	PO0005s27580.1	0	Solyc04g082650.2.1	0	PGSC0003DMT400025680	0	VIT_18s0122g00920.t01	0	EMT24825	3.00E-145	BRADI5G19550.1	6.00E-179	Sb06g026590.1	1.00E-177	MLOC_22085.3	2.00E-147	OS04T0585100-01	0	TRIUR3_22868-P1	1.00E-162	GRMZM2G010011_P01	1.00E-176	EFJ36891	5.00E-150	PP1S118_83V6.1	2.00E-134	EDP06474	7.00E-044		NA	0.0456248		Mtr:"Palmitoyltransferase AKR1 "
578	fgenesh2_kg.6__818__AT5G08450.2	0	AT5G08450.3	0	Bra005994.1-P	0	GLYMA20G35721.4	0	AES78587	0	PO0004s14340.1	0	Solyc05g056340.2.1	0	PGSC0003DMT400059961	1.00E-129	VIT_07s0130g00270.t01	0	EMT02797	0	BRADI1G20510.3	0	Sb07g019350.1	0	MLOC_59966.4	2.00E-171	OS07T0477500-01	0	TRIUR3_13360-P1	4.00E-174	GRMZM2G464000_P03	0	EFJ10097	2.00E-134	PP1S55_201V6.2	6.00E-134	EDO96806	1.00E-075		0.637352	0.416075		Mtr:"RXT3-like protein "
579	fgenesh2_kg.1__4495__AT1G54100.1	0	AT1G54100.2	0	Bra030906.1-P	0	GLYMA09G08150.1	0	AES65559	0	PO0001s16730.1	0	Solyc03g122310.2.1	0	PGSC0003DMT400058896	0	VIT_11s0016g00900.t01	0	EMT27955	0	BRADI4G31310.1	0	Sb02g025790.1	0	MLOC_72011.2	0	OS09T0440300-02	0	TRIUR3_16580-P1	0	GRMZM2G130440_P02	0	EFJ31432	0	PP1S237_29V6.1	0	EDP05401	5.00E-055		NA	NaN		Mtr:"Aldehyde dehydrogenase family 7 member A1 "
580	fgenesh2_kg.1__4130__AT1G50480.1	0	AT1G50480.1	0	Bra018851.1-P	0	GLYMA20G38740.1	0	AES63046	0	PO0001s04800.1	0	Solyc01g006280.2.1	0	PGSC0003DMT400081881	0	VIT_06s0004g01160.t01	0	EMT13787	0	BRADI4G31680.1	0	Sb02g026140.1	0	MLOC_12614.1	0	OS09T0446800-01	0	TRIUR3_26712-P1	0	GRMZM5G824944_P02	0	EFJ27738	0	PP1S224_1V6.1	0	EDP08942	2.00E-110		NA	NaN		Mtr:"Formate-tetrahydrofolate ligase "
581	scaffold_300163.1	0	AT3G02280.1	0	Bra001039.1-P	0	GLYMA18G53510.1	0	AES81844	2.00E-166	PO0004s10030.1	0	Solyc02g085820.2.1	0	PGSC0003DMT400033003	0	VIT_14s0006g03070.t01	0	EMT27385	0	BRADI2G49010.1	0	Sb03g033770.1	0	MLOC_19899.2	0	OS01T0733600-01	0	TRIUR3_07375-P1	0	GRMZM2G069865_P02	0	EFJ37704	0	PP1S89_265V6.2	0	EDP03070	4.00E-138		0.637352	NaN		Mtr:"NADPH-dependent diflavin oxidoreductase "
582	fgenesh2_kg.2__2252__AT1G79540.1	0	AT1G79540.1	0	Bra008417.1-P	0	GLYMA04G39910.2	0	AES96656	0	PO0006s04800.1	0	Solyc02g083780.1.1	0	PGSC0003DMT400009199	0	VIT_08s0007g08720.t01	0	EMT09091	0	BRADI4G08330.1	0	Sb02g013138.1	0	MLOC_33420.1	0	OS09T0110200-01	0	TRIUR3_01814-P1	1.00E-084	AC210169.3_FGP002	0	EFJ35995	6.00E-100	PP1S219_51V6.1	7.00E-098	EDP05510	7.00E-044		NA	0.662521		Mtr:"Pentatricopeptide repeat-containing protein "
583	fgenesh2_kg.1__4090__AT1G50010.1	0	AT1G50010.1	0	Bra014232.1-P	0	GLYMA10G40150.1	0	AES73921	0	PO0002s11250.1	0	Solyc02g087880.2.1	0	PGSC0003DMT400003336	0	VIT_03s0088g00380.t01	0	EMT18537	0	BRADI1G10150.1	0	Sb01g009560.1	0	MLOC_69930.1	0	OS03T0726100-01	0	TRIUR3_05802-P1	0	GRMZM2G153292_P08	0	EFJ17357	0	PP1S70_210V6.1	0	EDO96640	0		NA	NaN		Mtr:"Tubulin alpha-7 chain "
584	scaffold_803163.1	0	AT5G64440.1	0	Bra031917.1-P	0	GLYMA15G06600.1	0	AES63571	0	PO0001s29260.1	0	Solyc01g106360.2.1	0	PGSC0003DMT400008086	0	VIT_03s0097g00620.t01	0	EMT19195	0	BRADI5G02380.1	0	Sb06g000410.1	0	MLOC_44719.1	3.00E-174	OS04T0102700-01	0	TRIUR3_01161-P1	1.00E-140	GRMZM2G443495_P05	1.00E-161	EFJ12565	0	PP1S10_43V6.2	0	EDP05811	4.00E-049		NA	0.261994		Mtr:"Amidase; Glutamyl-tRNA(Gln) amidotransferase subunit A "
585	fgenesh2_kg.1__1822__AT1G16720.1	0	AT1G16720.1	0	Bra026029.1-P	0	GLYMA08G24280.1	0	AES86306	0	PO0007s15080.1	0	Solyc08g016080.2.1	0	PGSC0003DMT400019813	0	VIT_09s0054g01770.t01	0	EMT22970	0	BRADI0009S00240.2	0	Sb04g003040.1	0	MLOC_73742.4	0	OS06T0704700-01	0	TRIUR3_24322-P1	3.00E-027	GRMZM2G397247_P03	0	EFJ11438	0	PP1S326_65V6.1	0	EDP08808	1.00E-116		NA	0.662521		Stu:"Dihydroflavonal-4-reductase"
586	fgenesh2_kg.2__2336__AT1G80460.1	0	AT1G80460.1	0	Bra035181.1-P	0	GLYMA07G03230.1	0	AES86550	0	PO0003s02520.1	0	Solyc03g117490.2.1	0	PGSC0003DMT400036668	0	VIT_09s0002g07860.t01	0	EMT01355	0	BRADI5G23940.1	0	Sb06g030600.1	0	MLOC_20784.1	0	OS04T0647800-02	0	TRIUR3_12521-P1	0	GRMZM2G023163_P01	0	EFJ13112	0	PP1S64_199V6.4	0	EDP04155	3.00E-157		NA	NaN		Mtr:"Glycerol kinase "
587	fgenesh2_kg.8__839__AT5G49650.1	0	AT5G49650.1	0	Bra018175.1-P	0	GLYMA04G09340.1	0	AES73920	0	PO0019s10630.1	0	Solyc04g077040.2.1	0	PGSC0003DMT400012624	0	VIT_18s0001g08260.t01	0	EMT05225	0	BRADI1G19920.1	0	Sb02g040810.1	0	MLOC_20146.2	0	OS07T0640200-01	0	TRIUR3_10872-P1	0	GRMZM2G141510_P01	0	EFJ09738	0	PP1S459_8V6.2	0	EDP07291	8.00E-021		NA	NaN		Mtr:"Xylulose kinase "
588	fgenesh2_kg.4__1879__AT2G38120.1	0	AT2G38120.1	0	Bra000039.1-P	0	GLYMA03G09100.1	0	AES79446	0	PO0016s12100.1	0	Solyc10g076790.1.1	0	PGSC0003DMT400049377	0	VIT_13s0067g00330.t01	0	EMT20447	0	BRADI2G55340.1	0	Sb03g040320.1	0	MLOC_54960.3	0	OS01T0856500-02	0	TRIUR3_02444-P1	0	GRMZM2G067022_P02	0	EFJ21839	0	PP1S211_67V6.1	0	NA	NA		NA	NaN		Mtr:"Auxin transporter-like protein 2 "
589	fgenesh2_kg.3__1183__AT3G11450.1	0	AT3G11450.1	0	Bra034841.1-P	0	GLYMA08G20150.1	0	AES82178	0	PO0001s07310.1	0	Solyc01g096700.2.1	0	PGSC0003DMT400008515	0	VIT_01s0011g00790.t01	0	EMT32359	0	BRADI5G07300.1	0	Sb06g013250.1	0	MLOC_6586.1	0	OS04T0377932-00	4.00E-070	TRIUR3_30450-P1	0	GRMZM2G116693_P01	0	EFJ31935	0	PP1S128_8V6.1	0	EDO98219	1.00E-085		NA	0.662521		Mtr:"DnaJ homolog subfamily C member "
590	scaffold_801438.1	0	AT5G50280.1	0	Bra000616.1-P	0	GLYMA12G04160.1	0	AES97111	0	PO0012s09340.1	0	Solyc03g111650.2.1	0	PGSC0003DMT400039389	0	VIT_17s0000g09860.t01	0	EMT31732	0	BRADI1G27140.1	0	Sb02g022950.1	0	MLOC_11031.3	0	OS05T0294600-01	0	TRIUR3_08192-P1	0	GRMZM2G012174_P01	0	EFJ26892	3.00E-053	PP1S204_4V6.1	8.00E-147	EDP05653	1.00E-039		NA	NaN		Mtr:"Pentatricopeptide repeat-containing protein "
591	fgenesh2_kg.4__1875__AT2G38080.1	0	AT2G38080.1	0	Bra005140.1-P	0	GLYMA02G38990.1	0	AES98533	0	PO0016s11950.1	0	Solyc10g076830.1.1	0	PGSC0003DMT400049383	0	VIT_06s0004g06090.t01	0	EMT26873	0	BRADI1G74320.1	0	Sb03g039530.1	0	MLOC_50936.3	0	OS01T0634500-00	0	TRIUR3_33756-P1	0	GRMZM2G072808_P01	0	EFJ27252	0	PP1S77_246V6.1	2.00E-150	EDP09799	4.00E-050		NA	NaN		Mtr:"Laccase 1a "
592	scaffold_702244.1	0	AT4G21660.1	0	Bra013545.1-P	0	GLYMA13G31550.1	0	AES63806	0	PO0011s04740.1	0	Solyc03g006520.2.1	0	PGSC0003DMT400069042	0	VIT_00s0818g00010.t01	8.00E-120	EMT21943	0	BRADI3G56730.1	0	Sb10g031230.1	0	MLOC_36997.1	1.00E-180	OS02T0827300-01	0	TRIUR3_03486-P1	0	GRMZM2G132060_P01	0	EFJ25450	1.00E-108	PP1S505_13V6.1	0	EDO96746	3.00E-124		0.637352	0.662521		Mtr:"Splicing factor 3B subunit "
593	scaffold_300972.1	0	AT3G08650.2	0	Bra001350.1-P	0	GLYMA09G40840.1	0	AES79868	0	PO0016s14740.1	0	Solyc01g087530.2.1	0	PGSC0003DMT400017674	0	VIT_08s0056g00550.t01	0	EMT17521	5.00E-111	BRADI1G76820.1	0	Sb08g004950.1	0	MLOC_10103.1	0	OS05T0316100-02	0	TRIUR3_31071-P1	6.00E-101	GRMZM5G813470_P02	0	EFJ11436	7.00E-153	PP1S14_133V6.1	5.00E-136	EDP01584	3.00E-055		NA	0.416075		Mtr:"ZIP transporter "
594	fgenesh2_kg.2__470__AT1G59740.1	0	AT1G59740.1	0	Bra035429.1-P	0	GLYMA12G28510.1	0	AES63120	0	PO0003s00860.1	0	Solyc01g103030.2.1	0	PGSC0003DMT400053373	0	VIT_12s0035g01820.t01	0	EMT24437	1.00E-172	BRADI5G10920.1	0	Sb06g017470.1	0	MLOC_67974.1	7.00E-153	OS04T0441800-01	0	TRIUR3_23845-P1	0	GRMZM2G127134_P01	0	EFJ23137	4.00E-143	PP1S434_30V6.1	1.00E-129	EDP04261	3.00E-035		NA	0.416075		Mtr:"Peptide transporter PTR1; TGF-beta receptor, type I/II extracellular region; ABC transporter related "
595	fgenesh2_kg.6__2155__AT5G21105.1	0	AT5G21105.1	0	Bra020145.1-P	0	GLYMA20G12220.1	0	AET04544	0	PO0009s16130.1	0	Solyc11g062440.1.1	0	PGSC0003DMT400082388	0	VIT_06s0009g01320.t01	0	EMT16939	0	BRADI1G37620.1	0	Sb10g022430.1	0	MLOC_59252.1	0	OS06T0567200-01	0	TRIUR3_24008-P1	4.00E-175	GRMZM2G141376_P01	0	EFJ12951	0	PP1S308_11V6.1	0	EDP09799	4.00E-077		NA	0.662521		Mtr:"L-ascorbate oxidase "
596	scaffold_104060.1	0	AT1G36370.1	0	Bra036774.1-P	0	GLYMA08G20050.6	0	AES63251	0	PO0001s21950.1	0	Solyc01g104000.2.1	0	PGSC0003DMT400061157	0	VIT_12s0034g02380.t01	0	EMT27390	0	BRADI2G56557.1	0	Sb03g041410.1	0	MLOC_54838.1	0	OS01T0874900-01	0	TRIUR3_34875-P1	0	GRMZM2G452630_P02	0	EFJ34691	0	PP1S291_35V6.1	0	EDO97351	0		NA	NaN		Gma:"Serine hydroxymethyltransferase "
597	scaffold_603793.1	0	AT4G04770.1	0	Bra029516.1-P	0	GLYMA13G23260.1	0	AES78408	0	PO0004s01660.1	0	Solyc03g031700.2.1	0	PGSC0003DMT400013035	0	VIT_10s0116g01920.t01	0	EMT14961	0	BRADI2G53960.1	0	Sb03g038740.1	0	MLOC_81756.2	3.00E-012	OS01T0830000-01	0	TRIUR3_06130-P1	0	GRMZM2G099045_P01	0	EFJ24850	0	PP1S1_89V6.1	0	EDO97863	1.00E-103		NA	0.662521		Mtr:"ATP-binding cassette transporter subfamily I member 15 ABC component protein PpABCI15 "
598	scaffold_802270.1	0	AT5G57090.1	0	Bra035648.1-P	0	GLYMA17G06460.1	0	AES92223	0	PO0018s13610.1	0	Solyc07g006900.1.1	0	PGSC0003DMT400048251	0	VIT_11s0052g00440.t01	0	EMT33514	0	BRADI1G31530.1	0	Sb10g026300.1	0	MLOC_64867.3	0	OS06T0660200-01	0	TRIUR3_23215-P1	0	GRMZM2G098643_P01	0	EFJ22371	0	PP1S10_17V6.1	0	NA	NA		NA	NaN		Gma:"Auxin efflux carrier protein 4 "
599	fgenesh2_kg.2__1109__AT1G68570.1	0	AT1G68570.1	0	Bra004320.1-P	0	GLYMA01G20700.1	0	AES97480	0	PO0010s13620.1	0	Solyc05g009500.2.1	0	PGSC0003DMT400037693	0	VIT_01s0011g03400.t01	0	EMT02211	3.00E-150	BRADI1G43970.1	0	Sb10g009530.1	0	MLOC_7057.2	0	OS06T0264500-01	0	TRIUR3_11436-P1	4.00E-150	GRMZM2G361652_P02	0	EFJ31166	2.00E-174	PP1S400_5V6.1	8.00E-161	EDP04261	8.00E-055		NA	0.416075		Mtr:"Peptide transporter PTR "
600	scaffold_302116.1	0	AT3G17920.1	0	Bra022261.1-P	0	GLYMA05G33730.2	0	AET05607	0	PO0012s04260.1	0	Solyc03g118620.2.1	0	PGSC0003DMT400014488	0	VIT_17s0000g02180.t01	0	EMT22377	1.00E-167	BRADI1G69590.1	0	Sb01g042540.1	0	MLOC_51331.2	0	OS03T0221800-01	0	TRIUR3_19918-P1	5.00E-170	GRMZM2G411653_P01	0	EFJ04888	8.00E-009	PP1S120_132V6.1	1.00E-155	EDP09577	2.00E-020		NA	0.416075		Stu:"Leucine-rich repeat family protein"
601	fgenesh2_kg.2__1667__AT1G73970.1	0	AT1G73970.1	0	Bra015949.1-P	0	GLYMA06G48150.7	0	AES68579	0	PO0008s01660.1	0	Solyc08g079810.2.1	0	PGSC0003DMT400010069	0	VIT_02s0025g04900.t01	0	EMT03068	3.00E-107	BRADI3G02330.1	2.00E-155	Sb04g001940.1	1.00E-154	MLOC_64600.1	6.00E-144	OS02T0123400-01	5.00E-072	TRIUR3_18033-P1	4.00E-107	GRMZM2G428765_P01	4.00E-151	EFJ29804	5.00E-077	PP1S41_230V6.1	3.00E-099	NA	NA		NA	0.0210353		Osa:"Note=Hypothetical conserved gene., Transcript_evidence=AK242107 (DDBJ, Best hit), ORF_evidence=B9F273 (UniProt), NIAS_FLcDNA=J075145C22,"
602	fgenesh2_kg.1__2543__AT1G23310.1	0	AT1G70580.4	0	Bra016202.1-P	0	GLYMA02G04320.6	0	AES96097	0	PO0008s19160.1	0	Solyc05g013380.2.1	0	PGSC0003DMT400047918	0	VIT_00s0225g00130.t01	0	EMT29455	0	BRADI1G59220.2	0	Sb02g000780.1	0	MLOC_69931.1	3.00E-138	OS07T0108300-01	0	TRIUR3_10219-P1	0	GRMZM5G840582_P01	0	EFJ23041	0	PP1S341_73V6.2	0	EDP08011	0		NA	0.662521		Mtr:"Alanine aminotransferase "
603	fgenesh2_kg.3__2146__AT3G19300.1	0	AT3G19300.1	0	Bra022410.1-P	0	GLYMA02G11430.2	0	AES90146	0	PO0009s10330.1	0	Solyc01g108000.2.1	0	PGSC0003DMT400066269	0	VIT_03s0063g00210.t01	0	EMT26328	0	BRADI5G27240.1	0	Sb06g033890.1	9.00E-162	MLOC_79217.5	0	OS04T0689400-01	0	TRIUR3_31718-P1	3.00E-158	GRMZM2G081957_P01	0	EFJ29432	3.00E-118	PP1S142_28V6.1	2.00E-141	EDP03484	1.00E-046		NA	0.416075		Mtr:"Senescence-induced receptor-like serine/threonine-protein kinase "
604	fgenesh2_kg.4__460__AT2G25490.1	0	AT2G25490.1	0	Bra034254.1-P	0	GLYMA14G14410.1	0	AES59017	0	PO0006s27020.1	0	Solyc08g060810.2.1	0	PGSC0003DMT400040977	0	VIT_04s0008g05470.t01	0	EMT19526	0	BRADI3G07397.1	5.00E-175	Sb04g006870.1	5.00E-177	MLOC_12878.1	5.00E-155	OS02T0200900-01	2.00E-175	TRIUR3_29831-P1	1.00E-139	GRMZM2G069649_P01	4.00E-180	EFJ12840	5.00E-115	PP1S352_10V6.1	5.00E-094	EDO96859	1.00E-012		NA	0.0456248		Mtr:"Ein3-binding f-box protein "
605	fgenesh2_kg.7__2295__AT4G20090.1	0	AT4G20090.1	0	Bra013444.1-P	0	GLYMA09G05571.1	0	AES65108	0	PO0003s15360.1	0	Solyc02g081860.1.1	0	PGSC0003DMT400018903	0	VIT_01s0011g01130.t01	0	EMT26433	6.00E-084	BRADI2G02816.1	3.00E-117	Sb01g016560.1	2.00E-085	MLOC_14879.4	1.00E-131	OS06T0499301-00	2.00E-133	TRIUR3_34331-P1	2.00E-119	GRMZM2G110851_P01	1.00E-128	EFJ28100	2.00E-101	PP1S219_51V6.1	3.00E-087	EDP05510	3.00E-044		NA	0.0210353		Mtr:"Pentatricopeptide repeat-containing protein "
606	fgenesh1_pm.C_scaffold_1001587	0	AT1G18580.1	0	Bra016552.1-P	0	GLYMA05G07410.2	0	AES63984	0	PO0015s07180.2	0	Solyc03g114810.2.1	0	PGSC0003DMT400063309	0	VIT_17s0000g04960.t01	0	EMT31976	0	BRADI1G60010.1	0	Sb01g032570.1	0	MLOC_68075.1	0	OS03T0413400-01	0	TRIUR3_28267-P1	0	GRMZM2G078890_P01	0	EFJ29597	0	PP1S53_223V6.1	0	NA	NA		NA	NaN		Mtr:"Glycosyl transferase protein A "
607	fgenesh2_kg.5__1071__AT3G47000.1	0	AT3G47000.1	0	Bra018177.1-P	0	GLYMA02G39010.1	0	AES98545	0	PO0009s04740.1	0	Solyc06g005970.2.1	0	PGSC0003DMT400078224	0	VIT_06s0004g06110.t01	0	EMT32143	0	BRADI2G23720.1	0	Sb09g022050.1	0	MLOC_58487.1	0	OS03T0749500-01	0	TRIUR3_02184-P1	0	GRMZM2G181259_P01	0	EFJ38272	0	PP1S309_65V6.2	0	NA	NA		NA	NaN		Mtr:"Beta-D-glucan exohydrolase-like protein "
608	scaffold_300825.1	0	AT3G07020.2	0	Bra001229.1-P	0	GLYMA18G28130.1	0	AES87188	0	PO0014s17640.1	0	Solyc06g007980.2.1	0	PGSC0003DMT400040897	0	VIT_07s0005g05600.t01	0	EMT06624	0	BRADI5G01230.1	0	Sb06g001270.1	0	MLOC_61342.1	0	OS04T0131900-01	0	TRIUR3_11169-P1	0	GRMZM2G007721_P01	0	EFJ09619	0	PP1S281_20V6.1	0	EDO96198	8.00E-051		NA	NaN		Mtr:"Sterol 3-beta-glucosyltransferase "
609	scaffold_402818.1	0	AT2G40280.1	0	Bra000181.1-P	0	GLYMA02G43110.1	0	AES99641	0	PO0010s19240.1	0	Solyc05g052500.2.1	0	PGSC0003DMT400077225	0	VIT_13s0067g01690.t01	0	EMT22580	0	BRADI2G53870.1	0	Sb03g038660.1	0	MLOC_16101.4	0	OS05T0472200-01	0	TRIUR3_02401-P1	0	GRMZM2G049269_P01	0	EFJ34056	0	PP1S13_225V6.2	0	EDP03742	7.00E-008		NA	NaN		Stu:"ATP binding protein"
610	fgenesh2_kg.4__1191__AT2G32010.1	0	AT2G32010.2	0	Bra021766.1-P	0	GLYMA10G39130.1	0	AES93729	0	PO0008s15550.1	0	Solyc09g082370.2.1	0	PGSC0003DMT400082073	0	VIT_05s0020g03770.t01	0	EMT10626	0	BRADI1G55760.1	0	Sb01g046420.1	0	MLOC_36398.8	0	OS03T0160600-01	0	TRIUR3_18059-P1	0	GRMZM2G004301_P02	0	EFJ06011	2.00E-119	PP1S54_274V6.3	2.00E-125	EDP03975	3.00E-048		NA	NaN		Mtr:"Type I inositol-1,4,5-trisphosphate 5-phosphatase CVP2 "
611	fgenesh2_kg.1__3766__AT1G44446.1	0	AT1G44446.1	0	Bra036948.1-P	0	GLYMA04G42840.1	0	AES59858	0	PO0002s08380.1	0	Solyc11g012850.1.1	0	PGSC0003DMT400002345	0	VIT_18s0001g02700.t01	0	EMT09137	0	BRADI2G61500.1	0	Sb03g046660.1	0	MLOC_69114.2	0	OS10T0567400-01	0	TRIUR3_03276-P1	0	GRMZM2G038487_P03	0	EFJ08372	0	PP1S290_42V6.1	0	EDP09913	5.00E-134		NA	NaN		Mtr:"Chlorophyllide a oxygenase "
612	scaffold_201695.1	0	AT1G68530.1	0	Bra004034.1-P	0	GLYMA10G42100.1	0	AES84582	0	PO0010s13510.1	0	Solyc02g085870.2.1	0	PGSC0003DMT400062136	0	VIT_14s0006g02990.t01	0	EMT20723	0	BRADI1G69637.1	0	Sb01g042600.1	0	MLOC_51583.2	0	OS03T0220100-01	0	TRIUR3_06359-P1	0	GRMZM2G164974_P01	0	EFJ24239	0	PP1S34_294V6.2	0	EDP00465	5.00E-152		NA	NaN		Mtr:"3-ketoacyl-CoA synthase "
613	fgenesh2_kg.8__707__AT5G48380.1	0	AT5G48380.1	0	Bra020705.1-P	0	GLYMA09G38220.3	0	AES80456	0	PO0002s24100.1	0	Solyc06g082920.2.1	0	PGSC0003DMT400071183	0	VIT_00s2085g00010.t01	0	EMT26982	0	BRADI4G20890.1	0	Sb05g006860.1	0	MLOC_2655.1	0	OS05T0414700-01	0	TRIUR3_12681-P1	0	GRMZM2G121565_P01	0	EFJ18603	0	PP1S173_42V6.1	0	EDP03484	9.00E-031		NA	NaN		Mtr:"Probably inactive leucine-rich repeat receptor-like protein kinase; Protein kinase "
614	fgenesh2_kg.8__2212__AT5G62190.1	0	AT5G62190.1	0	Bra029275.1-P	0	GLYMA20G29060.1	0	AES62642	0	PO0012s14190.1	0	Solyc03g007010.2.1	0	PGSC0003DMT400071859	0	VIT_16s0022g02110.t01	0	EMT03655	0	BRADI4G35490.1	0	Sb02g030210.1	0	MLOC_12901.2	0	OS09T0520700-01	0	TRIUR3_25759-P1	0	GRMZM2G164956_P01	0	EFJ21622	0	PP1S67_231V6.1	0	EDO96945	3.00E-151		NA	NaN		Mtr:"DEAD-box ATP-dependent RNA helicase "
615	fgenesh1_pg.C_scaffold_1000020	0	AT1G02020.1	0	Bra018853.1-P	0	GLYMA03G03280.1	0	AES87377	0	PO0002s14710.1	0	Solyc01g091130.2.1	0	PGSC0003DMT400066774	0	VIT_15s0048g00430.t01	0	EMT18907	9.00E-145	BRADI3G22960.1	2.00E-158	Sb03g041670.1	0	MLOC_74007.1	1.00E-144	OS10T0190800-01	0	TRIUR3_09325-P1	0	GRMZM2G467466_P01	0	EFJ04850	0	PP1S19_36V6.1	0	NA	NA		NA	0.261994		Stu:"Oxidoreductase"
616	scaffold_10300001.1	0	AT2G32120.2	0	Bra005610.1-P	0	GLYMA01G44910.1	0	AES93669	0	PO0008s15140.1	0	Solyc09g075950.1.1	0	PGSC0003DMT400077358	0	VIT_05s0020g03330.t01	0	EMT20070	0	BRADI1G69700.1	0	Sb01g042680.1	0	MLOC_67581.1	0	OS03T0218500-01	0	TRIUR3_12311-P1	0	GRMZM2G024718_P01	0	EFJ18277	6.00E-159	PP1S526_2V6.1	5.00E-091	EDO97621	7.00E-086		NA	NaN		Mtr:"Heat shock 70 kDa protein "
617	fgenesh2_kg.6__2912__AT4G08810.1	0	AT4G08810.1	0	Bra000656.1-P	0	GLYMA05G28890.1	0	AET04196	0	PO0001s04270.1	0	Solyc01g005690.2.1	0	PGSC0003DMT400082037	0	VIT_06s0004g00600.t01	0	EMT26504	5.00E-172	BRADI1G20330.1	0	Sb02g040390.1	0	MLOC_12796.1	0	OS07T0633600-01	0	TRIUR3_29388-P1	4.00E-153	GRMZM2G099207_P01	0	EFJ32842	4.00E-163	PP1S43_209V6.2	5.00E-166	NA	NA		NA	0.416075		Ata:"Superkiller viralicidic activity 2-like protein 2 "
618	scaffold_202033.1	0	AT1G71210.1	0	Bra016155.1-P	0	GLYMA14G04390.1	0	AET00117	0	PO0004s23800.1	0	Solyc07g042030.1.1	0	PGSC0003DMT400071674	0	VIT_03s0017g01800.t01	0	EMT06801	0	BRADI3G02670.1	0	Sb04g002270.1	0	MLOC_11743.5	0	OS02T0127600-00	0	TRIUR3_34131-P1	2.00E-060	GRMZM2G039254_P03	0	EFJ26892	3.00E-079	PP1S219_51V6.1	1.00E-076	EDP05653	9.00E-024		NA	0.662521		Mtr:"Pentatricopeptide repeat-containing protein "
619	scaffold_105067.1	0	AT1G52620.1	0	Bra018977.1-P	0	GLYMA13G44120.1	0	AES68125	0	PO0001s02160.1	0	Solyc03g116560.1.1	0	PGSC0003DMT400001691	0	VIT_09s0002g06530.t01	0	EMT09947	0	BRADI4G43547.1	0	Sb05g002210.1	0	MLOC_64130.5	0	OS05T0275100-00	1.00E-101	TRIUR3_20969-P1	0	GRMZM2G353301_P01	0	EFJ26892	4.00E-114	PP1S219_51V6.1	1.00E-104	EDP05653	1.00E-039		NA	0.662521		Mtr:"Pentatricopeptide repeat-containing protein; Tetratricopeptide-like helical "
620	scaffold_303205.1	0	AT2G04280.1	0	Bra015145.1-P	0	GLYMA14G36900.2	0	AES98506	0	PO0014s16810.1	0	Solyc07g045210.1.1	0	PGSC0003DMT400044800	0	VIT_12s0057g01310.t01	0	EMT30704	0	BRADI3G27870.1	0	Sb01g020270.1	0	MLOC_58179.1	0	OS10T0456400-02	0	TRIUR3_21755-P1	0	GRMZM2G099207_P01	2.00E-151	EFJ34526	2.00E-150	PP1S43_209V6.2	7.00E-142	NA	NA		NA	0.662521		Osa:"Note=Conserved hypothetical protein., Transcript_evidence=AK102067 (DDBJ, Best hit), ORF_evidence=B9G625 (UniProt), NIAS_FLcDNA=J033082F19,"
621	fgenesh2_kg.6__102__AT5G01110.1	0	AT5G01110.1	0	Bra005695.1-P	0	GLYMA14G03860.1	0	AET00269	0	PO0001s28320.1	0	Solyc02g088140.1.1	2.00E-166	PGSC0003DMT400003372	0	VIT_06s0009g03510.t01	0	EMT33585	0	BRADI1G74087.1	0	Sb01g046200.1	0	MLOC_49756.6	0	OS03T0165100-00	0	TRIUR3_24254-P1	2.00E-096	GRMZM2G169280_P01	0	EFJ26892	9.00E-107	PP1S219_51V6.1	1.00E-099	EDP05510	1.00E-042		0.637352	0.662521		Mtr:"Pentatricopeptide repeat-containing protein "
622	scaffold_100374.1	0	AT1G04170.1	0	Bra032525.1-P	0	GLYMA08G18240.1	0	AES66450	0	PO0001s01130.1	0	Solyc01g066690.2.1	0	PGSC0003DMT400011989	0	VIT_10s0042g01220.t01	0	EMT23554	0	BRADI4G02587.1	0	Sb02g036590.1	0	MLOC_66505.2	0	OS12T0607100-01	0	TRIUR3_06378-P1	0	GRMZM2G117900_P02	0	EFJ26525	0	PP1S207_94V6.1	0	EDP07730	0		NA	NaN		Mtr:"Eukaryotic translation initiation factor 2 subunit "
623	scaffold_700021.1	0	AT4G38270.1	0	Bra033560.1-P	0	GLYMA05G09200.2	0	AES73713	0	PO0004s21600.1	0	Solyc01g112210.2.1	0	PGSC0003DMT400038066	0	VIT_03s0038g03750.t01	0	EMT00930	0	BRADI1G29784.1	0	Sb10g030870.1	0	MLOC_71562.8	0	OS09T0531900-01	0	TRIUR3_02774-P1	0	GRMZM2G028501_P01	0	EFJ28191	0	PP1S251_8V6.1	0	NA	NA		NA	NaN		Mtr:"Alpha-1,4-galacturonosyltransferase "
624	fgenesh2_kg.3__1382__AT3G13070.1	0	AT1G55930.1	0	Bra034708.1-P	0	GLYMA02G46780.1	0	AET00680	0	PO0001s37320.1	0	Solyc07g065310.2.1	0	PGSC0003DMT400057102	0	VIT_19s0090g01820.t01	0	EMT01231	0	BRADI1G15270.1	0	Sb01g015370.2	0	MLOC_38004.1	0	OS03T0593200-01	0	TRIUR3_17765-P1	0	GRMZM2G153928_P03	8.00E-076	EFJ38618	0	PP1S58_81V6.2	0	NA	NA		NA	0.662521		Mtr:"Magnesium and cobalt efflux protein corC "
625	scaffold_102578.1	0	AT1G22730.1	0	Bra024534.1-P	0	GLYMA02G08450.4	0	AES75245	0	PO0005s22110.1	0	Solyc04g072130.1.1	0	PGSC0003DMT400079972	0	VIT_18s0001g02040.t01	0	EMT22681	0	BRADI1G69580.1	0	Sb01g042530.1	0	MLOC_74759.1	0	OS03T0222100-01	0	TRIUR3_23617-P1	0	GRMZM2G040052_P01	0	EFJ31065	0	PP1S214_37V6.1	0	EDP00935	1.00E-062		NA	NaN		Mtr:"Programmed cell death protein "
626	fgenesh1_pm.C_scaffold_7000568	0	AT4G34030.1	0	Bra034599.1-P	0	GLYMA07G33620.2	0	AES90153	0	PO0009s10380.1	0	Solyc01g108030.2.1	0	PGSC0003DMT400066600	0	VIT_03s0063g00290.t01	0	EMT22044	0	BRADI3G36140.1	0	Sb07g020640.1	0	MLOC_74018.2	0	OS08T0424200-01	1.00E-157	TRIUR3_02994-P1	0	GRMZM2G702490_P02	0	EFJ11721	0	PP1S47_126V6.2	0	EDO96794	0		NA	0.662521		Mtr:"3-methylcrotonyl-CoA carboxylase "
627	fgenesh1_pm.C_scaffold_2000936	0	AT1G68830.1	0	Bra004340.1-P	0	GLYMA01G22490.2	0	AES97381	0	PO0008s11560.1	0	Solyc12g021280.1.1	0	PGSC0003DMT400016912	0	VIT_01s0011g03010.t01	0	EMT23236	0	BRADI2G17660.3	0	Sb09g027380.1	0	MLOC_75083.1	0	OS05T0549100-02	0	TRIUR3_16533-P1	5.00E-066	GRMZM2G010349_P02	0	EFJ33704	0	PP1S110_47V6.1	0	EDO96560	6.00E-052		NA	0.662521		Mtr:"Serine/threonine protein kinase SNT7 "
628	fgenesh1_pg.C_scaffold_1004231	0	AT1G55850.1	0	Bra037098.1-P	0	GLYMA08G44320.1	0	AES70605	0	PO0001s37770.1	0	Solyc07g065660.2.1	0	PGSC0003DMT400057030	0	VIT_00s0469g00020.t01	0	EMT33243	0	BRADI4G33090.1	0	Sb02g027570.1	0	MLOC_65914.1	0	OS02T0725300-01	0	TRIUR3_12445-P1	0	GRMZM2G014558_P01	0	EFJ10084	2.00E-120	PP1S29_241V6.1	2.00E-100	NA	NA		NA	NaN		Mtr:"Cellulose synthase-like protein E1 "
629	fgenesh1_pm.C_scaffold_7001717	0	AT4G21120.1	0	Bra038785.1-P	0	GLYMA08G13640.3	0	AET04491	0	PO0012s14160.1	0	Solyc12g096380.1.1	0	PGSC0003DMT400054368	0	VIT_10s0003g04540.t01	0	EMT33624	0	BRADI1G13900.1	0	Sb01g013690.1	0	MLOC_73593.2	0	OS01T0209800-02	0	TRIUR3_07363-P1	0	GRMZM5G805732_P01	0	EFJ11586	0	PP1S49_168V6.1	0	EDP09422	4.00E-110		NA	NaN		Mtr:"High affinity cationic amino acid transporter "
630	fgenesh1_pg.C_scaffold_8002171	0	AT5G61790.1	0	Bra035913.1-P	0	GLYMA04G38000.1	0	AET04926	0	PO0015s12070.1	0	Solyc06g068700.2.1	0	PGSC0003DMT400036920	0	VIT_00s0283g00030.t01	0	EMT07009	0	BRADI2G01430.2	0	Sb06g015020.1	0	MLOC_2075.1	0	OS04T0402100-01	0	TRIUR3_21250-P1	0	GRMZM2G134668_P02	0	EFJ32458	3.00E-067	PP1S158_19V6.1	0	EDO96413	2.00E-076		NA	NaN		Mtr:"Calnexin-like protein "
631	fgenesh2_kg.6__307__AT5G03940.1	0	AT5G03940.1	0	Bra009499.1-P	0	GLYMA03G35470.2	0	AES82061	0	PO0006s22810.1	0	Solyc09g009940.2.1	0	PGSC0003DMT400022884	0	VIT_08s0007g03160.t01	0	EMT25659	0	BRADI4G25490.1	0	Sb08g003410.1	0	MLOC_5656.1	8.00E-180	OS11T0153700-01	0	TRIUR3_26146-P1	0	GRMZM2G127230_P01	0	EFJ34742	0	PP1S8_116V6.1	0	EDP00260	1.00E-125		NA	0.662521		Mtr:"Signal recognition particle 54 kDa protein "
632	fgenesh2_kg.1__363__AT1G04300.3	0	AT1G04300.3	0	Bra030564.1-P	0	GLYMA20G21660.1	0	AES60358	0	PO0010s08580.1	0	Solyc03g005430.2.1	0	PGSC0003DMT400042094	0	VIT_05s0020g04980.t01	0	EMT18355	0	BRADI4G02725.1	0	Sb03g036140.1	2.00E-177	MLOC_60521.4	0	OS01T0775300-01	0	TRIUR3_28945-P1	0	GRMZM2G145300_P01	0	EFJ24581	0	PP1S349_6V6.1	0	EDO97977	1.00E-145		NA	0.662521		Mtr:"Ubiquitin carboxyl-terminal hydrolase "
633	fgenesh2_kg.8__1447__AT5G55480.1	0	AT5G55480.1	0	Bra002904.1-P	0	GLYMA02G46590.1	0	AET00635	0	PO0001s37160.1	0	Solyc12g014570.1.1	0	PGSC0003DMT400033463	0	VIT_19s0090g01490.t01	0	EMT15515	0	BRADI5G13120.1	0	Sb06g019730.1	0	MLOC_4597.1	0	OS04T0472300-01	0	TRIUR3_13703-P1	0	GRMZM2G018416_P01	0	EFJ24746	6.00E-149	PP1S86_77V6.1	1.00E-130	EDP04569	2.00E-019		NA	NaN		Mtr:"Glycerophosphodiesterase-like protein "
634	fgenesh2_kg.6__1733__AT5G17330.1	0	AT5G17330.1	0	Bra006397.1-P	0	GLYMA02G40840.1	0	AES70904	0	PO0004s07350.1	0	Solyc11g011920.1.1	0	PGSC0003DMT400034693	0	VIT_01s0011g06600.t01	0	EMT05187	0	BRADI1G10480.1	0	Sb01g009880.1	0	MLOC_64541.1	0	OS03T0720300-01	0	TRIUR3_34245-P1	0	GRMZM5G826838_P01	0	EFJ36644	0	PP1S68_116V6.1	0	EDP09397	3.00E-009		NA	NaN		Mtr:"Glutamate decarboxylase "
635	fgenesh2_kg.3__662__AT3G06550.1	0	AT3G06550.1	0	Bra040276.1-P	0	GLYMA07G36550.2	0	AES92024	0	PO0010s15840.1	0	Solyc01g058270.2.1	0	PGSC0003DMT400074738	0	VIT_05s0077g00620.t01	0	EMT32165	0	BRADI1G64180.1	0	Sb01g037160.1	0	MLOC_64845.4	0	OS03T0314200-01	0	TRIUR3_27126-P1	0	GRMZM2G020721_P01	0	EFJ29067	0	PP1S74_21V6.1	0	EDP02440	2.00E-134		NA	NaN		Mtr:"CAS1 domain-containing protein "
636	fgenesh2_kg.4__1427__AT2G34250.1	0	AT2G34250.2	0	Bra022969.1-P	0	GLYMA12G17950.1	0	AET03860	0	PO0011s10920.1	0	Solyc10g007390.2.1	0	PGSC0003DMT400054763	0	VIT_19s0014g01020.t01	0	EMT30970	0	BRADI4G28500.1	0	Sb01g043020.2	0	MLOC_58377.1	0	OS09T0347700-01	0	TRIUR3_31813-P1	0	GRMZM2G130987_P02	0	EFJ11193	0	PP1S114_48V6.2	0	EDP05993	0		NA	NaN		Stu:"Sec61 transport protein"
637	fgenesh1_pg.C_scaffold_1000663	0	AT1G08090.1	0	Bra031610.1-P	0	GLYMA13G39850.1	0	AES67026	0	PO0009s01420.1	0	Solyc06g074990.1.1	0	PGSC0003DMT400002924	0	VIT_06s0061g00320.t01	0	EMT10649	0	BRADI3G01270.1	0	Sb04g001000.1	0	MLOC_58437.1	0	OS02T0112600-01	0	TRIUR3_00254-P1	0	GRMZM2G010251_P01	0	EFJ32293	0	PP1S100_228V6.1	0	EDP00896	1.00E-137		NA	NaN		Mtr:"High-affinity nitrate transporter "
638	fgenesh2_kg.1__371__AT1G04400.1	0	AT1G04400.2	0	Bra030568.1-P	0	GLYMA20G35220.1	0	AES60287	0	PO0010s08200.1	0	Solyc09g090100.2.1	0	PGSC0003DMT400044219	0	VIT_05s0049g00960.t01	0	EMT22933	0	BRADI3G49204.1	0	Sb10g013750.1	0	MLOC_8289.1	0	OS02T0625000-01	0	TRIUR3_13732-P1	0	GRMZM2G172152_P03	0	EFJ38791	0	PP1S2_368V6.1	0	EDO97311	3.00E-148		NA	NaN		Mtr:"Cryptochrome 2B "
639	scaffold_501858.1	0	AT3G48990.1	0	Bra018019.1-P	0	GLYMA09G25470.1	0	AES69806	0	PO0015s13060.1	0	Solyc03g025720.2.1	0	PGSC0003DMT400037207	0	VIT_16s0050g00390.t01	0	EMT11815	1.00E-047	BRADI5G26740.1	4.00E-175	Sb06g033410.1	0	MLOC_2815.1	1.00E-061	OS04T0683700-01	0	TRIUR3_22492-P1	1.00E-053	GRMZM2G333861_P01	0	EFJ30106	0	PP1S18_41V6.3	1.00E-179	EDO98325	9.00E-032		NA	0.157871		Mtr:"2-succinylbenzoate-CoA ligase "
640	fgenesh2_kg.6__1492__AT5G15170.1	0	AT5G15170.1	0	Bra006287.1-P	0	GLYMA04G06820.1	0	AES78905	0	PO0004s02170.2	0	Solyc03g031820.2.1	0	PGSC0003DMT400061871	0	VIT_10s0116g00450.t01	0	EMT19519	0	BRADI1G25830.1	0	Sb02g035180.1	0	MLOC_44168.1	3.00E-151	OS07T0530100-01	0	TRIUR3_21572-P1	0	GRMZM2G080174_P03	0	EFJ28064	0	PP1S141_10V6.1	0	EDP09999	2.00E-009		NA	0.662521		Mtr:"Tyrosyl-DNA phosphodiesterase "
641	fgenesh2_kg.2__2065__AT1G77720.1	0	AT1G77720.1	0	Bra003671.1-P	0	GLYMA06G11500.3	0	AES71347	0	PO0002s08820.1	0	Solyc11g013240.1.1	0	PGSC0003DMT400074667	0	VIT_18s0001g03680.t01	0	EMT19770	9.00E-155	BRADI1G11020.1	0	Sb01g010730.1	0	MLOC_57909.3	0	OS03T0704400-01	0	TRIUR3_08986-P1	0	GRMZM2G143160_P01	0	EFJ31574	2.00E-133	PP1S309_58V6.1	2.00E-131	EDP04004	2.00E-087		NA	0.662521		Mtr:"Serine/threonine protein kinase "
642	scaffold_102992.1	0	AT1G24764.1	0	Bra004279.1-P	0	GLYMA08G05100.1	0	AET05426	0	PO0010s11640.1	0	Solyc04g008040.2.1	0	PGSC0003DMT400075913	0	VIT_01s0011g05790.t01	0	EMT03977	0	BRADI1G44290.1	0	Sb10g009020.1	0	MLOC_66376.2	0	OS02T0736100-01	0	TRIUR3_31011-P1	0	GRMZM2G008556_P01	0	EFJ18059	3.00E-159	PP1S136_188V6.1	8.00E-159	EDP10026	3.00E-011		NA	NaN		Mtr:"Microtubule associated protein Type 2 "
643	fgenesh2_kg.6__2608__AT5G26340.1	0	AT5G26340.1	0	Bra036575.1-P	0	GLYMA11G00710.1	0	AES93659	0	PO0008s15050.1	0	Solyc09g075820.2.1	0	PGSC0003DMT400081426	0	VIT_05s0020g03140.t01	0	EMT20071	0	BRADI1G69710.1	0	Sb01g042690.1	0	MLOC_57236.1	3.00E-172	OS03T0218400-01	0	TRIUR3_12309-P1	0	AC208897.3_FGP004	0	EFJ38553	0	PP1S8_104V6.1	0	EDP03203	4.00E-028		NA	0.662521		Mtr:"Hexose transporter "
644	scaffold_102525.1	0	AT1G22260.1	0	Bra035016.1-P	0	GLYMA14G34810.1	0	AES98059	0	PO0002s09680.1	0	Solyc04g074120.2.1	0	PGSC0003DMT400016410	0	VIT_18s0001g05600.t01	0	EMT00814	4.00E-173	BRADI5G12010.1	1.00E-175	Sb06g018530.1	4.00E-176	MLOC_54176.5	5.00E-174	OS04T0452500-00	7.00E-180	TRIUR3_29217-P1	2.00E-173	GRMZM2G143590_P02	5.00E-163	EFJ11290	1.00E-022	PP1S41_285V6.1	2.00E-014	EDP01439	4.00E-014		NA	0.0210353		Mtr:"Synaptonemal complex protein "
645	scaffold_803144.1	0	AT5G64290.1	0	Bra037771.1-P	0	GLYMA08G18910.1	0	AES63485	0	PO0001s31810.1	0	Solyc01g105540.2.1	0	PGSC0003DMT400032652	0	VIT_03s0017g00640.t01	0	EMT28304	2.00E-144	BRADI3G38580.1	0	Sb07g029170.1	0	MLOC_3799.2	4.00E-127	OS12T0515400-01	4.00E-123	TRIUR3_18353-P1	2.00E-086	GRMZM2G040933_P02	0	EFJ23712	0	PP1S313_53V6.1	0	EDP08567	2.00E-150		NA	0.157871		Mtr:"2-oxoglutarate/malate translocator "
646	scaffold_101325.1	0	AT1G12110.1	0	Bra016789.1-P	0	GLYMA01G41930.1	0	AES90949	0	PO0003s11080.1	0	Solyc08g007430.1.1	0	PGSC0003DMT400032493	0	VIT_02s0154g00260.t01	0	EMT10378	0	BRADI3G16670.1	0	Sb07g003690.1	0	MLOC_78260.1	0	OS10T0554200-02	0	TRIUR3_15581-P1	0	GRMZM2G112154_P01	0	EFJ12553	0	PP1S133_58V6.1	9.00E-165	EDP04261	7.00E-048		NA	NaN		Mtr:"Nitrate transporter "
647	fgenesh2_kg.7__904__AT4G32520.1	0	AT4G32520.2	0	Bra040080.1-P	0	GLYMA13G29410.1	0	AES64087	0	PO0006s24840.1	0	Solyc12g095930.1.1	0	PGSC0003DMT400005611	0	VIT_04s0008g00770.t01	0	EMT02084	3.00E-171	BRADI1G09300.3	6.00E-175	Sb01g008690.2	1.00E-174	MLOC_59370.4	6.00E-173	OS03T0738400-01	2.00E-177	TRIUR3_03944-P1	5.00E-166	GRMZM2G135283_P04	9.00E-177	EFJ26254	0	PP1S176_90V6.1	0	EDP00905	0		NA	0.0210353		Gma:"Serine hydroxymethyltransferase "
648	fgenesh1_pg.C_scaffold_2001899	0	AT1G76280.3	0	Bra015770.1-P	0	GLYMA14G39830.2	0	AES76046	0	PO0001s14810.1	0	Solyc04g082320.2.1	0	PGSC0003DMT400025834	0	VIT_18s0001g00070.t01	0	EMT23079	0	BRADI5G02047.1	0	Sb02g027390.1	0	MLOC_63932.2	4.00E-086	OS06T0690900-00	1.00E-031	TRIUR3_30447-P1	5.00E-029	GRMZM2G358768_P01	1.00E-138	EFJ15708	2.00E-087	PP1S39_340V6.1	1.00E-109	EDP05510	3.00E-025		NA	0.157871		Mtr:"Pentatricopeptide repeat-containing protein "
649	fgenesh2_kg.6__946__AT5G09890.2	0	AT5G09890.1	0	Bra031468.1-P	0	GLYMA17G36050.1	0	AES59429	0	PO0002s12740.1	0	Solyc04g078870.2.1	0	PGSC0003DMT400020578	0	VIT_18s0001g10470.t01	0	EMT01599	0	BRADI2G20200.1	0	Sb03g003320.1	0	MLOC_10051.5	0	OS01T0186700-01	0	TRIUR3_16434-P1	0	GRMZM2G044531_P01	0	EFJ16108	0	PP1S22_423V6.1	0	EDP09781	2.00E-155		NA	NaN		Mtr:"Serine/threonine protein kinase 38-like protein "
650	fgenesh1_pg.C_scaffold_5002793	0	AT3G63500.2	0	Bra003932.1-P	0	GLYMA12G01100.1	0	AES87984	0	PO0009s06390.1	0	Solyc01g087490.2.1	0	PGSC0003DMT400017679	0	VIT_13s0064g00570.t01	0	EMT20072	6.00E-172	BRADI1G69720.3	2.00E-153	Sb01g042710.1	2.00E-171	MLOC_74275.2	1.00E-171	OS03T0239200-04	2.00E-118	TRIUR3_12308-P1	3.00E-171	GRMZM2G152663_P01	1.00E-128	EFJ32274	2.00E-119	PP1S15_294V6.1	2.00E-130	NA	NA		NA	0.0210353		Mtr:"Protein VERNALIZATION INSENSITIVE "
651	fgenesh2_kg.1__1193__AT1G11050.1	0	AT1G11050.1	0	Bra031735.1-P	0	GLYMA08G20010.2	0	AES63273	0	PO0017s02640.1	0	Solyc01g104050.2.1	0	PGSC0003DMT400061181	0	VIT_12s0034g02220.t01	0	EMT33537	0	BRADI2G24930.1	0	Sb09g020780.1	0	MLOC_44513.2	0	OS05T0423500-01	0	TRIUR3_25026-P1	1.00E-161	AC226248.1_FGP002	0	EFJ10656	3.00E-134	PP1S50_1V6.1	4.00E-146	EDP03484	2.00E-036		NA	0.662521		Mtr:"Kinase-like protein "
652	fgenesh1_pm.C_scaffold_6000712	0	AT5G09400.1	0	Bra006020.1-P	0	GLYMA08G07720.2	0	AES63447	0	PO0001s21310.1	0	Solyc10g047270.1.1	0	PGSC0003DMT400032781	0	VIT_12s0142g00170.t01	0	EMT04644	0	BRADI1G26560.1	0	Sb02g034330.1	0	MLOC_58287.2	0	OS04T0610700-01	0	TRIUR3_34253-P1	0	GRMZM2G139931_P01	0	EFJ38885	0	PP1S6_102V6.2	0	EDO98140	2.00E-116		NA	NaN		Mtr:"Potassium transporter "
653	fgenesh2_kg.4__1026__AT2G30520.1	0	AT2G30520.1	0	Bra018309.1-P	0	GLYMA02G40360.1	0	AES99014	0	PO0013s15500.1	0	Solyc07g043130.2.1	0	PGSC0003DMT400031245	0	VIT_06s0004g08230.t01	0	EMT21744	6.00E-123	BRADI4G25900.1	4.00E-132	Sb01g043470.1	4.00E-136	MLOC_4623.2	6.00E-142	OS11T0118300-01	1.00E-140	TRIUR3_19882-P1	5.00E-117	GRMZM2G353024_P01	1.00E-141	EFJ28556	2.00E-153	PP1S125_97V6.1	1.00E-143	NA	NA		NA	0.0210353		Mtr:"Root phototropism protein "
654	fgenesh1_pm.C_scaffold_3000877	0	AT3G10600.1	0	Bra034133.1-P	0	GLYMA20G24620.1	0	AES84338	0	PO0010s24730.2	0	Solyc11g006710.1.1	0	PGSC0003DMT400019653	0	VIT_13s0073g00050.t01	0	EMT15465	0	BRADI4G42150.1	0	Sb08g003530.1	0	MLOC_54864.10	1.00E-144	OS12T0156866-00	0	TRIUR3_28757-P1	2.00E-134	GRMZM2G045704_P01	0	EFJ25309	4.00E-175	PP1S23_303V6.1	2.00E-172	EDP09422	2.00E-096		NA	0.416075		Mtr:"High affinity cationic amino acid transporter "
655	fgenesh2_kg.8__1542__AT5G56350.1	0	AT5G56350.1	0	Bra002822.1-P	0	GLYMA07G35110.4	0	AES81804	0	PO0001s03890.1	0	Solyc01g049650.2.1	0	PGSC0003DMT400028308	0	VIT_06s0004g00130.t01	0	EMT02217	0	BRADI2G10530.1	0	Sb03g011130.1	0	MLOC_63939.1	0	OS01T0276700-02	0	TRIUR3_32765-P1	0	GRMZM2G003883_P01	0	EFJ14884	0	PP1S90_133V6.2	0	EDP03577	0		NA	NaN		Gma:"Pyruvate kinase "
656	fgenesh2_kg.5__365__AT3G26100.2	0	AT3G26100.2	0	Bra017335.1-P	0	GLYMA18G01550.1	0	AES72120	0	PO0012s02560.1	0	Solyc05g014030.2.1	0	PGSC0003DMT400027900	0	VIT_01s0137g00230.t01	0	EMT06491	2.00E-121	BRADI4G39080.1	0	Sb04g024990.1	0	MLOC_65844.2	0	OS12T0284000-03	0	TRIUR3_10449-P1	1.00E-169	GRMZM2G152616_P03	0	EFJ11310	0	PP1S304_28V6.1	1.00E-050	EDO97078	8.00E-031		NA	0.416075		Mtr:"RCC1 domain-containing protein "
657	fgenesh2_kg.4__577__AT2G26570.1	0	AT2G26570.1	0	Bra011435.1-P	7.00E-178	GLYMA06G04270.6	0	AES73288	0	PO0002s12820.1	0	Solyc07g022910.2.1	0	PGSC0003DMT400011386	0	VIT_18s0001g10560.t01	0	EMT14973	2.00E-152	BRADI1G21080.1	4.00E-138	Sb01g033310.1	2.00E-132	MLOC_65904.1	4.00E-137	OS07T0619100-01	1.00E-135	TRIUR3_25349-P1	2.00E-142	GRMZM2G077897_P01	5.00E-135	EFJ33621	9.00E-023	PP1S88_46V6.1	4.00E-023	EDP01439	4.00E-009		0.238593	0.0222455		Stu:"Paramyosin"
658	fgenesh2_kg.1__1704__AT1G15490.1	0	AT1G15490.1	0	Bra026127.1-P	0	GLYMA15G01410.1	0	AES68081	0	PO0003s05810.1	0	Solyc06g067890.2.1	0	PGSC0003DMT400014552	0	VIT_09s0002g05740.t01	0	EMT06179	0	BRADI2G45160.1	0	Sb03g029510.1	0	MLOC_70410.1	0	OS01T0647700-01	0	TRIUR3_25704-P1	0	GRMZM2G023220_P01	0	EFJ18387	6.00E-141	PP1S197_162V6.1	3.00E-161	EDP09410	1.00E-036		NA	NaN		Mtr:"Epoxide hydrolase "
659	fgenesh2_kg.1__4268__AT1G51940.1	0	AT1G51940.1	0	Bra018937.1-P	0	GLYMA07G01810.1	0	AET01521	0	PO0001s19110.1	0	Solyc03g121050.2.1	0	PGSC0003DMT400006475	0	NA	NA	EMT28318	0	BRADI2G49400.1	0	Sb03g034160.1	0	MLOC_18610.3	0	OS01T0741200-01	0	TRIUR3_34616-P1	0	GRMZM2G159105_P01	0	EFJ24569	1.00E-156	PP1S54_159V6.1	2.00E-093	EDP03484	2.00E-042		NA	NaN		Mtr:"Protein kinase family protein "
660	scaffold_802439.1	0	AT5G58430.1	0	Bra006767.1-P	0	GLYMA14G37840.1	0	AES98841	0	PO0013s14910.1	0	Solyc08g066070.1.1	0	PGSC0003DMT400065456	0	VIT_06s0004g07440.t01	0	EMT22492	7.00E-125	BRADI2G22490.1	0	Sb03g038570.1	0	MLOC_3646.2	0	OS01T0827500-01	0	TRIUR3_24368-P1	2.00E-124	AC208346.3_FGP004	0	EFJ22152	9.00E-154	PP1S70_34V6.1	3.00E-150	EDP06548	6.00E-016		NA	0.416075		Mtr:"Exocyst complex component "
661	fgenesh2_kg.3__3245__AT2G16570.1	0	AT4G34740.1	0	Bra011558.1-P	0	GLYMA12G04040.1	0	AES89282	0	PO0803s00200.1	0	Solyc01g110520.2.1	0	PGSC0003DMT400004095	0	VIT_03s0038g00880.t01	0	EMT14985	3.00E-056	BRADI2G24360.1	0	Sb09g021310.1	0	MLOC_7699.1	0	OS05T0430800-01	1.00E-176	TRIUR3_03150-P1	5.00E-071	GRMZM2G018238_P01	0	EFJ33430	0	PP1S55_196V6.1	0	EDO97893	1.00E-044		NA	0.261994		Gma:"Amidophosphoribosyltransferase "
662	fgenesh2_kg.2__2063__AT1G77690.1	0	AT1G77690.1	0	Bra008325.1-P	0	GLYMA04G43150.1	0	AES71337	0	PO0002s08750.1	0	Solyc11g013310.1.1	0	PGSC0003DMT400016760	0	VIT_18s0001g03540.t01	0	EMT20447	0	BRADI1G68350.1	0	Sb05g004250.1	0	MLOC_81185.2	0	OS03T0244600-01	0	TRIUR3_02444-P1	0	GRMZM2G045057_P01	0	EFJ21839	0	PP1S90_46V6.1	5.00E-177	NA	NA		NA	NaN		Mtr:"Auxin transporter-like protein 3 "
663	scaffold_603984.1	0	AT4G02750.1	0	Bra018742.1-P	0	GLYMA05G34000.2	0	AET05560	0	PO0012s04610.1	0	Solyc03g119120.2.1	0	PGSC0003DMT400014702	0	VIT_17s0000g02580.t01	0	EMT13464	0	BRADI4G28137.1	0	Sb02g022150.1	0	MLOC_12838.2	0	OS09T0327200-00	0	TRIUR3_16567-P1	0	GRMZM2G367355_P01	0	EFJ21522	0	PP1S276_42V6.1	5.00E-180	EDP05510	6.00E-026		NA	NaN		Mtr:"Pentatricopeptide repeat-containing protein "
664	scaffold_402112.1	0	AT2G35155.1	0	Bra023002.1-P	0	GLYMA07G34800.3	0	AES90078	0	PO0015s15390.1	0	Solyc02g068910.2.1	0	PGSC0003DMT400057246	0	VIT_01s0011g01870.t01	0	EMT20453	0	BRADI4G00270.1	0	Sb06g032440.1	0	MLOC_62326.4	0	OS08T0407200-01	0	TRIUR3_19975-P1	0	GRMZM2G078541_P01	0	EFJ10941	0	PP1S387_18V6.3	0	NA	NA		NA	NaN		Mtr:"Peptidase, trypsin-like serine and cysteine proteases "
665	scaffold_600515.1	0	AT5G05450.1	0	Bra028757.1-P	0	GLYMA11G35640.2	0	AES71227	0	PO0008s07310.1	0	Solyc02g078880.2.1	0	PGSC0003DMT400057609	0	VIT_13s0067g01900.t01	0	EMT24892	2.00E-069	BRADI2G03960.1	0	Sb03g005040.1	0	MLOC_67808.1	0	OS01T0164500-01	0	TRIUR3_16053-P1	3.00E-074	GRMZM2G303752_P03	0	EFJ12594	0	PP1S39_63V6.1	0	EDP01710	4.00E-156		NA	0.416075		Mtr:"DEAD-box ATP-dependent RNA helicase "
666	scaffold_403136.1	0	AT2G42620.1	0	Bra016864.1-P	0	GLYMA12G15360.1	0	AES89789	0	PO0014s13910.1	0	Solyc12g010900.1.1	0	PGSC0003DMT400085749	0	VIT_12s0028g02140.t01	0	EMT02845	4.00E-121	BRADI1G49120.1	0	Sb10g003790.1	0	MLOC_4044.1	8.00E-165	OS06T0154200-01	0	TRIUR3_12537-P1	6.00E-094	GRMZM2G405203_P01	0	EFJ08911	8.00E-174	PP1S148_40V6.1	5.00E-124	EDO96859	8.00E-010		NA	0.261994		Mtr:"F-box protein ORE9 "
667	Al_scaffold_0007_2175	0	AT4G19890.1	0	Bra013432.1-P	0	GLYMA09G37760.4	0	AES84444	0	PO0015s15360.1	0	Solyc02g068890.2.1	0	PGSC0003DMT400026741	0	VIT_01s0011g01910.t01	0	EMT13275	0	BRADI4G14010.1	0	Sb05g024080.1	0	MLOC_73167.7	0	OS11T0607100-01	0	TRIUR3_16737-P1	1.00E-165	AC218998.2_FGP003	0	EFJ13939	8.00E-089	PP1S219_51V6.1	4.00E-078	EDP05510	5.00E-035		NA	0.662521		Mtr:"Pentatricopeptide repeat-containing protein "
668	fgenesh2_kg.1__1806__AT1G16540.1	0	AT1G16540.1	0	Bra026041.1-P	0	GLYMA09G00460.2	0	AES87597	0	PO0007s08330.1	0	Solyc07g066480.2.1	0	PGSC0003DMT400056893	0	VIT_19s0027g01090.t01	0	EMT21536	0	BRADI1G32350.5	0	Sb10g026910.1	0	MLOC_2170.1	0	OS06T0670000-01	0	TRIUR3_07448-P1	5.00E-029	GRMZM2G061821_P01	0	EFJ25003	0	PP1S23_133V6.1	0	EDP02004	2.00E-031		NA	0.662521		Mtr:"Molybdenum cofactor sulfurase "
669	fgenesh2_kg.2__2012__AT1G77180.1	0	AT1G77180.2	0	Bra015687.1-P	0	GLYMA01G01190.2	0	AES64798	0	PO0018s09310.1	0	Solyc12g008370.1.1	0	PGSC0003DMT400000985	0	VIT_11s0016g03290.t01	0	EMT26240	0	BRADI3G58310.4	0	Sb04g033860.1	0	MLOC_12347.1	0	OS02T0759800-01	0	TRIUR3_18748-P1	0	GRMZM2G478709_P01	0	EFJ35759	4.00E-180	PP1S56_120V6.1	0	EDP09509	2.00E-130		NA	NaN		Mtr:"SNW domain-containing protein "
670	fgenesh2_kg.7__3043__AT5G35430.1	0	AT5G35430.1	0	Bra035400.1-P	0	GLYMA13G22923.2	0	AES91602	0	PO0006s06440.1	0	Solyc07g007890.2.1	0	PGSC0003DMT400079398	0	VIT_11s0016g05820.t01	0	EMT03772	0	BRADI4G08490.1	0	Sb02g013160.1	0	MLOC_70596.3	5.00E-135	OS09T0123100-01	0	TRIUR3_31614-P1	0	GRMZM2G158575_P02	0	EFJ14483	1.00E-152	PP1S314_65V6.1	3.00E-155	NA	NA		NA	0.662521		Mtr:"CCR4-NOT transcription complex subunit 10-B "
671	fgenesh2_kg.7__1751__AT4G25160.1	0	AT4G25160.1	0	Bra013868.1-P	0	GLYMA04G14270.1	0	AES68439	0	PO0004s24130.1	0	Solyc03g093450.2.1	0	PGSC0003DMT400048527	0	VIT_16s0013g01920.t01	0	EMT31075	0	BRADI1G51250.1	0	Sb10g002760.1	0	MLOC_12526.1	0	OS06T0140800-01	0	TRIUR3_02897-P1	0	GRMZM2G092550_P01	2.00E-180	EFJ07498	3.00E-137	PP1S209_44V6.1	5.00E-060	EDP03484	2.00E-108		NA	0.662521		Mtr:"U-box domain-containing protein "
672	fgenesh2_kg.6__1194__AT5G12180.1	0	AT5G12180.1	0	Bra008910.1-P	0	GLYMA02G44720.1	0	AET00192	0	PO0009s07330.1	0	Solyc12g099790.1.1	0	PGSC0003DMT400011824	0	VIT_06s0009g03150.t01	0	EMT05629	0	BRADI2G21390.1	0	Sb09g024100.1	0	MLOC_54510.2	0	OS01T0808400-01	0	TRIUR3_09856-P1	0	GRMZM2G340224_P01	0	EFJ19441	0	PP1S96_216V6.3	0	EDP04678	2.00E-155		NA	NaN		Mtr:"Calcium dependent protein kinase "
673	scaffold_100412.1	0	AT2G33340.2	0	Bra005504.1-P	0	GLYMA20G21330.1	0	AES60379	0	PO0008s17140.1	0	Solyc09g090660.2.1	0	PGSC0003DMT400044280	0	VIT_05s0049g01840.t01	0	EMT10525	0	BRADI1G75750.1	0	Sb01g019790.1	0	MLOC_53747.1	8.00E-146	OS10T0466300-02	0	TRIUR3_27152-P1	0	GRMZM2G037698_P02	0	EFJ38655	0	PP1S14_250V6.2	0	EDP06795	4.00E-140		NA	0.662521		Mtr:"Pre-mRNA-processing factor-like protein "
674	fgenesh2_kg.5__2154__AT3G57180.1	0	AT3G57180.1	0	Bra007309.1-P	0	GLYMA03G28770.1	0	AES81291	0	PO0006s04330.1	0	Solyc04g009300.2.1	0	PGSC0003DMT400082439	0	VIT_08s0007g05890.t01	0	EMT26534	0	BRADI4G00640.1	0	Sb05g001920.1	0	MLOC_33267.2	0	OS06T0498900-01	0	TRIUR3_01341-P1	0	GRMZM2G035042_P01	0	EFJ31154	4.00E-132	PP1S33_49V6.1	1.00E-148	EDP07048	1.00E-086		NA	NaN		Stu:"GTP binding"
675	fgenesh2_kg.1__465__AT1G05180.1	0	AT1G05180.1	0	Bra015396.1-P	0	GLYMA06G46210.1	0	AES88129	0	PO0012s06310.2	0	Solyc11g072460.1.1	0	PGSC0003DMT400070487	0	VIT_12s0059g00610.t01	0	EMT20348	0	BRADI1G03800.1	0	Sb01g003290.1	0	MLOC_1997.6	1.00E-166	OS03T0820100-01	0	TRIUR3_18232-P1	0	GRMZM2G061662_P01	0	EFJ11521	2.00E-174	PP1S84_287V6.5	0	EDO98187	6.00E-034		NA	0.662521		Mtr:"NEDD8-activating enzyme E1 regulatory subunit "
676	fgenesh2_kg.7__1985__AT4G23100.1	0	AT4G23100.3	0	Bra013675.1-P	0	GLYMA05G37850.5	0	AET04988	0	PO0001s09340.1	0	Solyc08g081010.2.1	0	PGSC0003DMT400031827	0	VIT_02s0025g03530.t01	0	NA	NA	BRADI2G38340.2	0	Sb09g002470.1	0	MLOC_79988.2	0	OS05T0129000-01	0	TRIUR3_26030-P1	0	GRMZM2G020096_P01	0	EFJ34166	0	PP1S28_268V6.1	0	EDP06622	0		NA	NaN		Mtr:"Glutamate--cysteine ligase, chloroplastic "
677	fgenesh2_kg.4__169__AT2G22480.1	0	AT2G22480.1	0	Bra038519.1-P	0	GLYMA18G21720.1	0	AET03390	0	PO0007s14380.1	0	Solyc11g010450.1.1	0	PGSC0003DMT400041788	0	VIT_00s0199g00220.t01	0	EMT10326	0	BRADI3G37020.1	0	Sb02g024680.1	0	MLOC_11203.6	0	OS09T0415800-01	0	TRIUR3_12466-P1	0	GRMZM2G127717_P02	0	EFJ24906	0	PP1S114_31V6.1	0	EDP08282	4.00E-133		NA	NaN		Mtr:"6-phosphofructokinase "
678	scaffold_202058.1	0	AT1G71350.1	0	Bra016146.1-P	0	GLYMA09G00413.1	0	AES87577	0	PO0013s08910.1	0	Solyc11g045120.1.1	0	PGSC0003DMT400049051	0	VIT_18s0089g00360.t01	0	EMT13772	0	BRADI3G45910.2	0	Sb04g022800.2	0	MLOC_73822.2	6.00E-143	OS02T0557600-01	0	TRIUR3_27558-P1	0	GRMZM2G128189_P01	0	EFJ36653	0	PP1S215_25V6.1	2.00E-017	EDP04987	2.00E-122		NA	0.662521		Mtr:"Ligatin "
679	Al_scaffold_0001_1275	0	AT1G12570.1	0	Bra016766.1-P	0	GLYMA05G03580.1	0	AES94123	0	PO0001s08620.1	0	Solyc08g080190.2.1	0	PGSC0003DMT400058566	0	VIT_02s0025g04550.t01	0	EMT10900	0	BRADI5G18890.1	0	Sb06g025960.1	0	MLOC_39222.1	0	OS04T0573100-01	0	TRIUR3_18842-P1	0	GRMZM2G086210_P01	0	EFJ07720	0	PP1S78_69V6.1	2.00E-172	EDO96742	3.00E-035		NA	NaN		Mtr:"Choline dehydrogenase "
680	fgenesh2_kg.8__2040__AT5G60760.1	0	AT5G60760.1	0	Bra002454.1-P	0	GLYMA12G08340.1	0	AES84660	0	PO0004s22350.1	0	Solyc11g069780.1.1	0	PGSC0003DMT400002931	0	VIT_06s0061g00280.t01	0	EMT25573	0	BRADI1G29210.1	0	Sb04g037420.1	0	MLOC_53886.2	0	OS09T0572200-01	0	TRIUR3_07100-P1	0	GRMZM2G342327_P03	0	EFJ22815	0	PP1S15_107V6.1	0	NA	NA		NA	NaN		Mtr:"Mutant low phytic acid protein "
681	scaffold_702752.1	0	AT4G17090.1	0	Bra012676.1-P	0	GLYMA05G05750.2	0	AES94367	0	PO0003s03330.1	0	Solyc08g077530.2.1	0	PGSC0003DMT400052839	0	VIT_02s0012g00170.t01	0	EMT27036	0	BRADI3G33730.1	0	Sb01g028700.1	0	MLOC_58488.2	0	OS03T0141200-01	0	TRIUR3_33579-P1	8.00E-145	GRMZM2G007939_P01	0	EFJ29910	0	PP1S317_42V6.1	0	EDP05105	1.00E-153		NA	0.662521		Mtr:"Beta-amylase "
682	fgenesh2_kg.4__2768__AT2G45720.1	0	AT2G45720.2	0	Bra000399.1-P	0	GLYMA03G01910.5	0	AES80058	0	PO0002s15500.1	0	Solyc01g091740.2.1	0	PGSC0003DMT400071365	0	VIT_15s0048g01880.t01	0	EMT26683	3.00E-087	BRADI3G31550.1	0	Sb01g031170.1	0	MLOC_70447.4	0	OS10T0522601-01	0	TRIUR3_18080-P1	3.00E-042	GRMZM2G087243_P05	0	EFJ16621	1.00E-098	PP1S150_137V6.1	2.00E-117	EDO99338	1.00E-009		NA	0.416075		Mtr:"Armadillo; U-box domain-containing protein "
683	fgenesh2_kg.5__2321__AT3G58750.1	0	AT3G58750.1	0	Bra007417.1-P	0	GLYMA08G42400.1	0	AES70167	0	PO0016s09070.1	0	Solyc12g011000.1.1	0	PGSC0003DMT400020128	0	VIT_12s0142g00610.t01	0	EMT27516	0	BRADI3G08910.1	0	Sb04g008330.1	0	MLOC_10622.1	0	OS02T0232400-01	0	TRIUR3_15745-P1	0	GRMZM2G135588_P01	0	EFJ38505	0	PP1S10_139V6.1	0	EDP01358	0		NA	NaN		Gma:"Citrate synthase "
684	fgenesh2_kg.277__2__AT5G58860.1	0	AT5G58860.1	0	Bra006743.1-P	0	GLYMA14G37130.1	0	AES98564	0	PO0001s25680.1	0	Solyc06g076800.2.1	0	PGSC0003DMT400078030	0	VIT_06s0004g06210.t01	0	EMT14997	0	BRADI2G55280.1	0	Sb03g040250.1	0	MLOC_71005.1	0	OS01T0854800-01	0	TRIUR3_27502-P1	3.00E-153	GRMZM2G083574_P01	0	EFJ12499	4.00E-141	PP1S332_42V6.2	7.00E-146	EDO96330	2.00E-030		NA	0.662521		Mtr:"Cytochrome P450 "
685	fgenesh2_kg.7__600__AT4G34910.1	0	AT4G34910.1	0	Bra034662.1-P	0	GLYMA10G29360.1	0	AES61380	0	PO0007s13210.1	0	Solyc02g070100.2.1	0	PGSC0003DMT400054570	0	VIT_00s0441g00010.t01	0	EMT10294	3.00E-116	BRADI1G09970.1	0	Sb07g022960.1	0	MLOC_56116.1	8.00E-161	OS03T0728800-01	0	TRIUR3_01283-P1	0	GRMZM2G129554_P02	0	EFJ13640	0	PP1S54_78V6.2	0	EDP00683	6.00E-141		NA	0.416075		Mtr:"DEAD-box ATP-dependent RNA helicase "
686	fgenesh2_kg.6__1941__AT5G19220.1	0	AT5G19220.1	0	Bra002221.1-P	0	GLYMA07G38820.1	0	AES92592	0	PO0008s19960.1	0	Solyc01g079790.2.1	0	PGSC0003DMT400023304	0	VIT_05s0020g02880.t01	0	EMT06319	0	BRADI1G09537.2	0	Sb01g008940.1	0	MLOC_5173.5	5.00E-172	OS03T0735000-01	0	TRIUR3_20996-P1	0	GRMZM2G391936_P05	0	EFJ30406	0	PP1S347_12V6.1	0	EDP08701	2.00E-167		NA	0.662521		Gma:"Glucose-1-phosphate adenylyltransferase "
687	fgenesh2_kg.3__404__AT3G04480.1	0	AT3G04480.1	0	Bra040191.1-P	0	GLYMA19G29360.1	0	AES82375	0	PO0019s03650.1	0	Solyc04g010080.2.1	0	PGSC0003DMT400029927	0	VIT_14s0036g00850.t01	0	NA	NA	BRADI3G54847.1	0	Sb04g036670.1	0	MLOC_58390.2	0	OS02T0810450-01	0	TRIUR3_03826-P1	0	GRMZM2G150912_P01	0	EFJ07156	0	PP1S39_104V6.1	0	EDP09811	5.00E-091		NA	NaN		Mtr:"ATP-binding domain-containing protein "
688	Al_scaffold_0007_532	0	AT4G35240.2	0	Bra011597.1-P	0	GLYMA02G48040.1	0	AET01058	0	PO0009s14490.1	0	Solyc01g112050.2.1	0	PGSC0003DMT400048013	0	VIT_03s0038g03260.t01	0	EMT32344	3.00E-137	BRADI4G37040.1	3.00E-171	Sb02g031860.1	2.00E-159	MLOC_39504.1	9.00E-151	OS09T0547300-01	8.00E-173	TRIUR3_03842-P1	9.00E-145	GRMZM2G049613_P01	1.00E-169	EFJ09271	7.00E-057	PP1S41_83V6.1	4.00E-058	NA	NA		NA	0.0210353		Mtr:"BZIP transcription factor bZIP107 "
689	fgenesh2_kg.4__652__AT2G27090.1	0	AT2G27090.1	0	Bra012035.1-P	0	GLYMA13G03740.2	0	AET00041	0	PO0004s20860.1	0	Solyc09g007100.2.1	0	PGSC0003DMT400005113	0	VIT_06s0009g01600.t01	0	EMT29260	0	BRADI1G63920.1	0	Sb01g036880.1	4.00E-146	MLOC_74241.4	1.00E-177	OS03T0321500-01	0	TRIUR3_27173-P1	0	GRMZM2G088793_P01	2.00E-174	EFJ24293	2.00E-047	PP1S41_83V6.1	6.00E-058	NA	NA		NA	0.261994		Mtr:"BZIP transcription factor bZIP114 "
690	scaffold_202659.1	0	AT1G77010.1	0	Bra003694.1-P	0	GLYMA04G42220.1	0	AET03769	0	PO0002s07580.1	0	Solyc04g074160.1.1	0	PGSC0003DMT400016392	0	VIT_18s0001g14960.t01	0	EMT12971	0	BRADI4G44720.1	0	Sb10g002910.1	0	MLOC_15553.3	0	OS03T0849700-01	0	TRIUR3_08376-P1	0	GRMZM2G053396_P01	2.00E-129	EFJ29795	6.00E-123	PP1S68_207V6.1	3.00E-128	EDP05510	3.00E-016		NA	0.662521		Mtr:"Pentatricopeptide repeat protein "
691	fgenesh1_pg.C_scaffold_3002932	0	AT2G15820.1	0	Bra015241.1-P	0	GLYMA07G29520.1	0	AES87148	0	PO0009s11000.1	0	Solyc11g066850.1.1	0	PGSC0003DMT400068228	0	VIT_03s0063g00900.t01	0	EMT05105	0	BRADI3G52580.1	0	Sb04g030740.1	0	MLOC_55726.4	0	OS02T0702000-00	0	TRIUR3_26029-P1	0	GRMZM2G325019_P01	0	EFJ23510	2.00E-105	PP1S168_101V6.1	2.00E-122	EDP05653	6.00E-015		NA	NaN		Mtr:"Pentatricopeptide repeat-containing protein "
692	fgenesh2_kg.8__2522__AT5G64860.1	0	AT5G64860.1	0	Bra037799.1-P	0	GLYMA04G39730.1	0	AES72733	0	PO0007s06550.1	0	Solyc04g053120.2.1	0	PGSC0003DMT400042741	0	VIT_07s0031g01540.t01	0	EMT24210	1.00E-168	BRADI1G20790.1	0	Sb02g040000.1	0	MLOC_69929.2	7.00E-153	OS07T0627000-01	0	TRIUR3_07122-P1	2.00E-027	GRMZM2G013811_P01	0	EFJ12652	0	PP1S44_268V6.1	0	EDO96764	2.00E-165		NA	0.261994		Mtr:"4-alpha-glucanotransferase "
693	fgenesh2_kg.7__1287__AT4G29040.1	0	AT4G29040.1	0	Bra011079.1-P	0	GLYMA10G04920.1	0	AES81702	0	PO0002s25390.1	0	Solyc06g083620.2.1	0	PGSC0003DMT400040872	0	VIT_07s0005g05160.t01	0	EMT04844	0	BRADI1G65070.1	0	Sb02g043840.1	0	MLOC_36705.1	0	OS07T0691800-01	0	TRIUR3_19282-P1	0	GRMZM2G056569_P01	0	EFJ20767	0	PP1S109_234V6.1	0	EDP05705	0		NA	NaN		Mtr:"26S proteasome regulatory subunit-like protein; AAA ATPase; 26S proteasome subunit P45 "
694	scaffold_101993.1	0	AT1G17870.1	0	Bra025941.1-P	0	GLYMA01G45241.1	0	AES86569	0	PO0001s29700.1	0	Solyc01g106820.2.1	0	PGSC0003DMT400066123	0	VIT_03s0088g00320.t01	0	EMT18188	2.00E-025	BRADI1G09950.1	0	Sb01g009370.1	0	MLOC_78893.2	0	OS03T0729000-01	0	TRIUR3_07901-P1	2.00E-148	GRMZM2G049349_P01	0	EFJ16924	0	PP1S152_120V6.1	0	EDP09972	2.00E-025		NA	0.416075		Mtr:"Peptidase M50 family "
695	fgenesh2_kg.8__1662__AT5G57460.1	0	AT5G57460.1	0	Bra006819.1-P	0	GLYMA20G21211.1	0	AES92322	0	PO0006s18370.1	0	Solyc10g078790.1.1	0	PGSC0003DMT400029685	0	VIT_11s0052g00920.t01	0	EMT14722	9.00E-142	BRADI3G18920.1	0	Sb07g007750.1	0	MLOC_20994.5	3.00E-148	OS08T0243900-01	0	NA	NA	GRMZM2G049641_P02	0	EFJ15127	6.00E-105	PP1S412_13V6.1	3.00E-159	NA	NA		NA	0.376759		Osa:"Note=Mu2 adaptin subunit (AP50) of AP2 domain containing protein., Transcript_evidence=AK121452 (DDBJ, Best hit),AK102707 (DDBJ, Best hit), ORF_evidence=A2YSV1 (UniProt), NIAS_FLcDNA=J023142L20,J033104B11,"
696	fgenesh2_kg.2__1926__AT1G76400.1	0	AT1G76400.1	0	Bra015753.1-P	0	GLYMA06G01790.1	0	AES74109	0	PO0002s00790.1	0	Solyc04g082670.2.1	0	PGSC0003DMT400025687	0	VIT_18s0122g00890.t01	0	EMT06539	0	BRADI1G76520.1	0	Sb01g048520.1	0	MLOC_7943.1	4.00E-146	OS05T0301500-01	0	TRIUR3_05735-P1	0	GRMZM2G032409_P01	0	EFJ07051	0	PP1S44_124V6.1	0	EDP00719	2.00E-098		NA	0.662521		Mtr:"Dolichyl-diphosphooligosaccharide-protein glycosyltransferase subunit "
697	fgenesh1_pm.C_scaffold_3002585	0	AT2G19880.2	0	Bra031106.1-P	0	GLYMA08G03760.1	0	AET05187	0	PO0018s09470.1	0	Solyc12g008490.1.1	0	PGSC0003DMT400000798	0	VIT_11s0016g03130.t01	0	EMT15180	0	BRADI2G58060.1	0	Sb03g043150.1	0	MLOC_11875.2	0	OS01T0906000-01	2.00E-032	TRIUR3_29526-P1	0	GRMZM2G061419_P01	0	EFJ38341	1.00E-178	PP1S194_131V6.1	2.00E-165	EDP00791	1.00E-023		NA	0.662521		Mtr:"Ceramide glucosyltransferase "
698	scaffold_201546.1	0	AT1G67370.1	0	Bra004222.1-P	0	GLYMA18G01010.2	0	AES72039	0	PO0003s17170.1	0	Solyc04g007330.1.1	0	PGSC0003DMT400074843	0	VIT_01s0010g03590.t01	0	EMT02464	0	BRADI4G34650.1	0	Sb02g029270.1	0	MLOC_12052.2	0	OS09T0506800-01	0	TRIUR3_25109-P1	2.00E-174	GRMZM2G035996_P01	0	EFJ28890	1.00E-085	PP1S41_201V6.1	9.00E-070	NA	NA		NA	0.662521		Mtr:"HORMA domain-containing protein "
699	fgenesh2_kg.5__1909__AT3G54980.1	0	AT3G54980.1	0	Bra007122.1-P	0	GLYMA07G07440.1	0	AES89522	0	PO0006s26690.1	0	Solyc08g067060.1.1	0	PGSC0003DMT400059569	0	VIT_04s0008g05050.t01	0	EMT17869	0	BRADI2G43300.1	0	Sb03g027690.1	8.00E-180	MLOC_69201.1	0	OS01T0611900-02	0	TRIUR3_26094-P1	1.00E-179	GRMZM2G078995_P01	0	EFJ26892	7.00E-123	PP1S38_386V6.1	4.00E-108	EDP05510	1.00E-042		NA	0.416075		Mtr:"Pentatricopeptide repeat-containing protein "
700	fgenesh2_kg.3__3416__AT2G18100.1	0	AT4G36210.3	0	Bra011670.1-P	0	GLYMA01G37420.1	0	AES95070	0	PO0007s13750.1	0	Solyc03g033640.2.1	0	PGSC0003DMT400058053	0	VIT_04s0023g02940.t01	0	EMT20138	0	BRADI1G77750.1	0	Sb01g049760.1	0	MLOC_71022.1	0	OS03T0112800-01	0	TRIUR3_14318-P1	0	GRMZM2G092776_P03	0	EFJ22990	0	PP1S395_50V6.1	4.00E-173	NA	NA		NA	NaN		Mtr:"Transmembrane and coiled-coil domain-containing protein "
701	Al_scaffold_0008_3230	0	AT5G66920.1	0	Bra037137.1-P	0	GLYMA01G38980.1	0	AES94783	0	PO0007s11600.1	0	Solyc02g090360.2.1	0	PGSC0003DMT400025974	0	VIT_00s0253g00040.t01	0	EMT24760	0	BRADI1G26470.1	0	Sb02g034420.1	0	MLOC_5932.2	0	OS07T0119400-01	0	TRIUR3_31362-P1	2.00E-178	GRMZM2G076985_P01	0	EFJ37957	0	PP1S217_57V6.1	3.00E-176	EDP09799	2.00E-024		NA	0.662521		Mtr:"L-ascorbate oxidase-like protein "
702	fgenesh2_kg.3__2636__AT3G24000.1	0	AT3G24000.1	0	Bra034607.1-P	0	GLYMA06G48080.2	0	AES58725	0	PO0006s00330.1	0	Solyc11g005970.1.1	0	PGSC0003DMT400073833	0	VIT_00s0455g00030.t01	0	EMT04179	0	BRADI4G33270.1	0	Sb02g027830.1	0	MLOC_81781.3	0	OS10T0444500-00	0	TRIUR3_21851-P1	0	GRMZM2G111780_P01	0	EFJ34140	1.00E-157	PP1S276_42V6.1	1.00E-179	EDP05653	7.00E-030		NA	NaN		Mtr:"Pentatricopeptide repeat-containing protein "
703	scaffold_202951.1	0	AT1G79640.2	0	Bra003600.1-P	0	GLYMA07G00500.2	0	AES86322	0	PO0001s07500.3	0	Solyc03g117790.1.1	0	PGSC0003DMT400036874	0	VIT_09s0018g01390.t01	0	EMT04842	5.00E-133	BRADI3G53837.1	0	Sb04g035640.1	0	MLOC_59092.4	7.00E-180	OS02T0791700-00	0	TRIUR3_17433-P1	0	GRMZM2G135073_P01	0	EFJ10073	1.00E-179	PP1S13_360V6.1	0	EDP06050	5.00E-069		NA	0.416075		Mtr:"Serine/threonine protein kinase "
704	fgenesh2_kg.1__2240__AT1G20560.1	0	AT1G20560.1	0	Bra025827.1-P	0	GLYMA11G01710.1	0	AES93904	0	PO0005s27210.1	0	Solyc06g008920.2.1	0	PGSC0003DMT400037950	0	VIT_18s0122g01440.t01	0	EMT11850	0	BRADI1G76157.1	0	Sb01g048090.1	0	MLOC_51984.1	0	OS03T0133500-01	0	TRIUR3_27598-P1	0	GRMZM2G110616_P01	0	EFJ31398	0	PP1S220_60V6.1	0	EDO98325	5.00E-026		NA	NaN		Mtr:"2-succinylbenzoate-CoA ligase "
705	scaffold_702485.1	0	AT4G19170.1	0	Bra013378.1-P	0	GLYMA01G35910.2	0	AES95419	0	PO0019s12320.1	0	Solyc08g075490.2.1	0	PGSC0003DMT400004981	0	VIT_02s0087g00910.t01	0	EMT19111	2.00E-104	BRADI3G52680.1	0	Sb04g030640.2	0	MLOC_61512.1	0	OS02T0704000-01	0	TRIUR3_03973-P1	8.00E-098	GRMZM2G150363_P01	0	EFJ37812	2.00E-134	PP1S81_8V6.1	4.00E-132	EDP01352	3.00E-080		NA	0.416075		Mtr:"50S ribosomal protein L14 "
706	fgenesh2_kg.3__1532__AT3G14172.1	0	AT3G14172.2	0	Bra027367.1-P	0	GLYMA07G04780.4	0	AET01847	0	PO0003s06800.1	0	Solyc12g049510.1.1	0	PGSC0003DMT400058989	0	VIT_09s0002g00740.t01	0	EMT03915	5.00E-174	BRADI1G20840.1	0	Sb02g039210.1	0	MLOC_19700.3	2.00E-033	OS07T0616000-01	0	TRIUR3_27436-P1	3.00E-161	GRMZM2G414043_P01	0	EFJ15889	2.00E-050	PP1S286_40V6.1	3.00E-052	NA	NA		NA	0.261994		Mtr:"COP1-interacting protein 7 (CIP7)-like protein "
707	scaffold_105218.1	0	AT1G53750.1	0	Bra039688.1-P	0	GLYMA19G45140.1	0	AET01956	0	PO0001s16180.1	0	Solyc03g123730.2.1	0	PGSC0003DMT400023656	0	VIT_09s0002g00170.t01	0	EMT10665	0	BRADI1G46760.1	0	Sb03g030500.1	0	MLOC_67897.1	0	OS06T0192600-01	0	TRIUR3_12417-P1	0	GRMZM2G181359_P01	0	EFJ29161	0	PP1S49_256V6.1	0	EDP03835	0		NA	NaN		Mtr:"26S protease regulatory subunit "
708	Al_scaffold_0004_817	0	AT2G26250.1	0	Bra007766.1-P	0	GLYMA04G06110.1	0	AES73501	0	PO0006s23460.1	0	Solyc08g067260.2.1	0	PGSC0003DMT400019063	0	VIT_04s0008g02250.t01	0	EMT17854	0	BRADI1G72560.1	0	Sb01g045150.1	0	MLOC_65700.1	0	OS03T0181500-01	0	TRIUR3_09628-P1	0	GRMZM2G445602_P01	0	EFJ38351	0	PP1S245_24V6.1	0	EDP00465	6.00E-137		NA	NaN		Gma:"3-ketoacyl-CoA synthase "
709	fgenesh2_kg.6__1964__AT5G19410.1	0	AT5G19410.1	0	Bra002234.1-P	0	GLYMA07G35860.1	0	AES91713	0	PO0009s07440.1	0	Solyc03g113690.1.1	0	PGSC0003DMT400062852	0	VIT_06s0009g03380.t01	0	EMT27092	8.00E-082	BRADI2G26800.1	0	Sb09g019010.1	0	MLOC_61784.1	0	OS05T0384600-02	0	TRIUR3_32280-P1	8.00E-097	GRMZM2G036940_P01	0	EFJ28437	1.00E-168	PP1S112_116V6.1	5.00E-158	EDP07756	1.00E-069		NA	0.416075		Mtr:"ABC transporter G family member "
710	fgenesh2_kg.1__2448__AT1G22540.1	0	AT1G22540.1	0	Bra024519.1-P	0	GLYMA04G43550.1	0	AES68241	0	PO0013s11120.1	0	Solyc06g065020.2.1	0	PGSC0003DMT400080452	0	VIT_18s0041g00670.t01	0	EMT00830	0	BRADI2G24327.1	0	Sb09g021330.1	0	MLOC_56891.3	0	OS01T0871500-01	0	TRIUR3_21885-P1	0	GRMZM2G378604_P02	0	EFJ26604	5.00E-150	PP1S298_30V6.1	7.00E-152	EDP04261	5.00E-050		NA	NaN		Mtr:"Peptide transporter PTR3-A "
711	fgenesh1_pg.C_scaffold_1000649	0	AT1G07970.1	0	Bra018673.1-P	0	GLYMA11G15890.2	0	AES88650	0	PO0009s02030.1	0	Solyc11g069170.1.1	0	PGSC0003DMT400020842	0	VIT_06s0004g03150.t01	0	EMT02498	0	BRADI1G65650.1	0	Sb01g038570.1	0	MLOC_12718.1	0	OS03T0288800-01	0	TRIUR3_33688-P1	4.00E-178	GRMZM2G154316_P01	0	EFJ36886	8.00E-152	PP1S108_9V6.1	2.00E-138	EDP03101	1.00E-021		NA	0.662521		Mtr:"Transmembrane protein "
712	fgenesh2_kg.5__1917__AT3G55060.1	0	AT3G55060.1	0	Bra003206.1-P	0	GLYMA10G43940.1	0	AES63038	0	PO0008s04690.1	0	Solyc05g054930.2.1	0	PGSC0003DMT400060434	0	VIT_13s0067g03550.t01	0	EMT11225	4.00E-125	BRADI1G63880.1	1.00E-126	Sb01g036840.1	2.00E-130	MLOC_70246.1	2.00E-123	OS07T0686400-00	2.00E-119	TRIUR3_06228-P1	4.00E-138	GRMZM2G101390_P02	1.00E-133	EFJ12975	3.00E-012	PP1S74_155V6.1	3.00E-040	EDO99898	2.00E-006		NA	0.0210353		Stu:"ATP binding protein"
713	fgenesh2_kg.8__614__AT5G42350.1	0	AT5G42350.1	0	Bra027978.1-P	0	GLYMA04G01800.2	0	AES74097	0	PO0002s00900.1	0	Solyc04g082580.2.1	0	PGSC0003DMT400025873	0	VIT_18s0122g01030.t01	0	EMT17751	9.00E-081	BRADI4G37490.1	2.00E-127	Sb02g032340.1	3.00E-130	MLOC_51830.2	8.00E-126	OS09T0555300-00	2.00E-121	TRIUR3_12856-P1	1.00E-064	GRMZM6G648159_P01	6.00E-030	EFJ13879	2.00E-040	PP1S30_150V6.2	1.00E-015	NA	NA		NA	0.0210353		Mtr:"F-box/kelch-repeat protein "
714	Al_scaffold_0006_1722	0	AT5G18070.1	0	Bra002129.1-P	0	GLYMA20G22760.1	0	AES94391	0	PO0001s02980.1	0	Solyc08g077270.2.1	0	PGSC0003DMT400062262	0	VIT_02s0012g00620.t01	0	EMT00767	9.00E-073	BRADI1G54610.1	0	Sb03g001710.1	0	MLOC_65534.8	0	OS07T0195400-01	0	TRIUR3_20006-P1	1.00E-147	GRMZM2G166597_P01	0	EFJ11769	7.00E-169	PP1S211_20V6.1	0	EDP02783	3.00E-127		NA	0.416075		Mtr:"Phosphoacetylglucosamine mutase "
715	fgenesh2_kg.1__3950__AT1G48598.1	0	AT1G48600.2	0	Bra022266.1-P	0	GLYMA07G11580.2	0	AES76054	0	PO0012s04490.2	0	Solyc12g040790.1.1	0	PGSC0003DMT400037473	0	VIT_17s0000g02430.t01	0	EMT21187	0	BRADI2G47290.1	0	Sb03g031950.1	0	MLOC_66415.2	0	OS05T0548900-01	0	TRIUR3_34086-P1	0	GRMZM2G060886_P02	0	EFJ29738	0	PP1S60_199V6.2	0	EDP03742	2.00E-014		NA	NaN		Mtr:"Phosphoethanolamine N-methyltransferase "
716	scaffold_803223.1	0	AT5G64960.1	0	Bra031892.1-P	0	GLYMA02G44400.1	0	AES89660	6.00E-131	PO0006s02550.1	0	Solyc06g073630.2.1	0	PGSC0003DMT400015241	0	VIT_06s0009g01800.t01	0	EMT07985	0	BRADI2G61310.1	0	Sb01g009600.1	0	MLOC_10169.2	0	OS01T0958000-01	0	TRIUR3_23499-P1	0	GRMZM2G019267_P01	0	EFJ31297	3.00E-173	PP1S3_535V6.1	1.00E-172	EDP02632	4.00E-109		0.637352	NaN		Stu:"Cdc2MsC"
717	fgenesh2_kg.5__2180__AT3G57430.1	0	AT3G57430.1	0	Bra007327.1-P	0	GLYMA15G16840.1	0	AES65119	0	PO0001s12200.1	0	Solyc02g081900.2.1	0	PGSC0003DMT400018881	0	VIT_01s0011g01100.t01	0	EMT08309	0	BRADI5G01440.1	0	Sb10g020540.1	0	MLOC_64521.2	0	OS04T0118700-00	0	TRIUR3_19338-P1	0	GRMZM2G129783_P01	0	EFJ31717	0	PP1S276_42V6.1	0	EDP05653	5.00E-020		NA	NaN		Mtr:"Pentatricopeptide repeat protein "
718	fgenesh2_kg.8__1574__AT5G56680.1	0	AT5G56680.1	0	Bra002799.1-P	0	GLYMA05G36140.1	0	AET05145	0	PO0018s06660.1	0	Solyc10g080710.1.1	0	PGSC0003DMT400060831	0	VIT_11s0016g02680.t01	0	EMT23805	0	BRADI2G35987.1	0	Sb01g039570.1	0	MLOC_38768.2	0	OS01T0372700-01	0	TRIUR3_11855-P1	0	GRMZM2G083836_P01	0	EFJ29218	0	PP1S56_236V6.1	0	EDP03286	0		NA	NaN		Mtr:"Asparaginyl-tRNA synthetase "
719	scaffold_701444.1	0	AT4G28200.1	0	Bra010382.1-P	0	GLYMA07G39170.1	0	AES92650	0	PO0007s11400.1	0	Solyc02g032920.2.1	0	PGSC0003DMT400056721	0	VIT_10s0116g01560.t01	0	EMT10740	8.00E-134	BRADI1G59410.1	0	Sb02g000660.1	0	MLOC_6280.1	0	OS02T0103900-01	0	TRIUR3_26807-P1	0	GRMZM5G873015_P01	1.00E-052	EFJ08590	5.00E-136	PP1S41_237V6.1	4.00E-124	EDP05784	4.00E-059		NA	0.416075		Mtr:"U3 small nucleolar RNA-associated protein-like protein "
720	fgenesh2_kg.6__2719__AT5G27410.1	0	AT5G27410.2	0	Bra009963.1-P	0	GLYMA03G40000.1	0	AES61400	0	PO0005s04130.1	0	Solyc01g098700.2.1	0	PGSC0003DMT400073565	0	VIT_14s0128g00100.t01	0	EMT09888	0	BRADI1G61860.1	0	Sb01g034820.1	0	MLOC_74573.2	1.00E-120	OS03T0359100-01	2.00E-044	TRIUR3_11893-P1	0	GRMZM2G108416_P01	0	EFJ34717	0	PP1S180_110V6.1	0	EDP08065	1.00E-104		NA	0.416075		Mtr:"Branched-chain amino acid aminotransferase-like protein "
721	fgenesh1_pg.C_scaffold_6001705	0	AT5G20170.1	0	Bra006545.1-P	0	GLYMA05G08320.3	0	AES91489	0	PO0015s06780.1	0	Solyc12g006650.1.1	0	PGSC0003DMT400053245	0	VIT_11s0016g05020.t01	0	EMT09196	0	BRADI2G00620.1	0	Sb03g008700.1	0	MLOC_37453.3	0	OS12T0638600-01	0	TRIUR3_03686-P1	2.00E-157	GRMZM2G129806_P01	0	EFJ07017	7.00E-104	PP1S333_12V6.1	4.00E-109	NA	NA		NA	0.662521		Osa:"Note=Mediator complex, subunit Med17 domain containing protein., Transcript_evidence=AK065543 (DDBJ, Best hit), ORF_evidence=B9GEH1 (UniProt), NIAS_FLcDNA=J013034D09,"
722	fgenesh2_kg.6__553__AT5G06160.1	0	AT5G06160.1	0	Bra028740.1-P	0	GLYMA04G41530.1	0	AES72476	0	PO0015s01920.3	0	Solyc03g083430.2.1	0	PGSC0003DMT400023451	0	VIT_16s0098g00320.t01	0	EMT30741	0	BRADI3G58172.1	0	Sb03g031320.1	0	MLOC_38904.1	2.00E-060	OS03T0717600-01	0	TRIUR3_20042-P1	0	GRMZM2G178227_P01	0	EFJ22878	0	PP1S218_51V6.1	0	EDP05040	2.00E-143		NA	0.662521		Mtr:"Splicing factor 3a "
723	scaffold_302586.1	0	AT3G21670.1	0	Bra031295.1-P	0	GLYMA14G05170.1	0	AES99889	0	PO0002s21630.1	0	Solyc12g006050.1.1	0	PGSC0003DMT400001784	0	VIT_12s0059g01240.t01	0	EMT23542	4.00E-176	BRADI3G47010.1	0	Sb04g024090.1	0	MLOC_78260.1	2.00E-177	OS02T0580900-01	0	TRIUR3_25878-P1	4.00E-162	GRMZM2G176253_P02	0	EFJ12553	2.00E-169	PP1S298_45V6.1	4.00E-151	EDP04261	3.00E-045		NA	0.261994		Mtr:"Nitrate transporter; Nitrate transporter NRT1.3 "
724	fgenesh1_pg.C_scaffold_8001308	0	AT5G52860.1	0	Bra022614.1-P	0	GLYMA20G30320.1	0	AES62431	0	PO0015s05680.1	0	Solyc03g007690.1.1	0	PGSC0003DMT400053843	0	VIT_16s0050g01620.t01	0	EMT11260	2.00E-104	BRADI1G40464.1	2.00E-166	Sb07g023550.1	3.00E-172	MLOC_61784.1	2.00E-136	OS05T0384600-02	3.00E-139	TRIUR3_32280-P1	3.00E-086	GRMZM5G874756_P01	1.00E-177	EFJ28437	4.00E-154	PP1S112_116V6.1	7.00E-155	EDP07756	2.00E-067		NA	0.0210353		Mtr:"ABC transporter G family member "
725	scaffold_501332.1	0	AT3G44880.1	0	Bra037607.1-P	0	GLYMA11G19800.1	0	AES88521	0	PO0004s22680.1	0	Solyc11g066440.1.1	0	PGSC0003DMT400001216	0	VIT_06s0061g00790.t01	0	EMT23077	0	BRADI1G75270.1	0	Sb01g047120.1	0	MLOC_77986.2	0	OS03T0146400-02	0	TRIUR3_16209-P1	3.00E-039	GRMZM2G339563_P01	0	EFJ23274	0	PP1S111_8V6.1	0	EDP00489	8.00E-070		NA	0.662521		Mtr:"Pheophorbide A oxygenase "
726	scaffold_702843.1	0	AT4G16480.1	0	Bra038469.1-P	0	GLYMA09G01410.4	0	AES64503	0	PO0016s01190.1	0	Solyc11g012450.1.1	0	PGSC0003DMT400034756	0	VIT_10s0405g00050.t01	0	EMT19233	4.00E-159	BRADI5G15440.1	0	Sb06g022300.1	0	MLOC_63772.1	0	OS04T0511400-02	0	TRIUR3_12950-P1	0	GRMZM2G160069_P01	0	EFJ29952	0	PP1S1116_1V6.2	2.00E-165	EDP03203	2.00E-032		NA	0.662521		Mtr:"Inositol transporter "
727	fgenesh2_kg.2__1492__AT1G72330.1	0	AT1G72330.1	0	Bra025984.1-P	0	GLYMA16G01630.1	0	AET01924	0	PO0003s07020.1	0	Solyc06g063090.2.1	0	PGSC0003DMT400012549	0	VIT_09s0002g00340.t01	0	EMT05433	0	BRADI1G20995.1	0	Sb02g039340.1	0	MLOC_7150.6	0	OS03T0183600-00	0	TRIUR3_22979-P1	0	GRMZM2G088064_P03	0	EFJ29740	0	PP1S120_131V6.4	0	EDP08011	1.00E-139		NA	NaN		Mtr:"Alanine aminotransferase "
728	fgenesh2_kg.3__854__AT3G08550.1	0	AT3G08550.1	0	Bra040050.1-P	0	GLYMA11G20930.1	0	AES69151	0	PO0003s20170.1	0	Solyc01g068200.2.1	0	PGSC0003DMT400017341	0	VIT_13s0019g01720.t01	0	EMT33692	0	BRADI2G40046.1	0	Sb01g027600.1	0	MLOC_64742.4	0	OS01T0232800-01	0	TRIUR3_27631-P1	0	GRMZM2G321940_P01	0	EFJ28832	0	PP1S143_149V6.2	0	EDP04105	5.00E-008		NA	NaN		Mtr:"SDL-1 protein "
729	fgenesh2_kg.6__1902__AT5G18820.1	0	AT5G18820.1	0	Bra023694.1-P	0	GLYMA07G34640.1	0	AES90089	0	PO0015s15190.1	0	Solyc02g068730.2.1	0	PGSC0003DMT400027020	0	VIT_01s0011g01680.t01	0	EMT23232	0	BRADI4G38090.1	0	Sb02g011260.1	0	MLOC_24602.2	0	OS12T0277500-01	0	TRIUR3_22048-P1	0	GRMZM2G321767_P02	0	EFJ25362	0	PP1S16_322V6.2	0	EDO96383	4.00E-177		NA	NaN		Mtr:"RuBisCO large subunit-binding protein subunit alpha "
730	fgenesh2_kg.1__4496__AT1G54115.1	0	AT1G54115.1	0	Bra027375.1-P	0	GLYMA16G01100.2	0	AET01804	0	PO0003s06520.1	0	Solyc02g069710.2.1	0	PGSC0003DMT400054444	0	VIT_09s0002g01020.t01	0	EMT24189	0	BRADI1G72680.1	0	Sb03g008600.1	0	MLOC_15418.1	0	OS03T0180000-00	0	TRIUR3_21787-P1	2.00E-021	GRMZM2G013728_P01	0	EFJ28213	4.00E-170	PP1S254_62V6.1	6.00E-172	EDO99207	2.00E-018		NA	0.662521		Mtr:"Cation/calcium exchanger "
731	fgenesh1_pm.C_scaffold_7001259	0	AT4G26510.2	0	Bra026427.1-P	0	GLYMA14G01480.2	0	AES70676	0	PO0011s16790.1	0	Solyc07g065890.2.1	0	PGSC0003DMT400037253	0	VIT_19s0015g01730.t01	0	EMT23513	0	BRADI3G10140.4	0	Sb04g000210.1	0	MLOC_53811.3	0	OS02T0273000-01	0	TRIUR3_28352-P1	0	GRMZM2G034143_P01	0	EFJ31180	0	PP1S19_94V6.1	0	EDP04387	9.00E-142		NA	NaN		Gma:"Uridine kinase "
732	scaffold_802343.1	0	AT5G57655.2	0	Bra002710.1-P	0	GLYMA17G07380.2	0	AES92376	0	PO0018s10460.1	0	Solyc07g006650.2.1	0	PGSC0003DMT400070684	0	VIT_11s0052g01710.t01	0	EMT06905	0	BRADI1G18550.2	0	Sb02g042340.2	0	MLOC_55107.1	0	OS07T0669100-01	0	TRIUR3_24523-P1	0	GRMZM2G081682_P01	0	EFJ07670	0	PP1S180_53V6.5	0	NA	NA		NA	NaN		Gma:"Xylose isomerase "
733	fgenesh2_kg.2__1407__AT1G71460.1	0	AT1G71460.1	0	Bra016135.1-P	0	GLYMA09G37956.1	0	AES86432	0	PO0019s10410.1	0	Solyc07g052590.1.1	0	PGSC0003DMT400067302	0	VIT_18s0001g05930.t01	0	EMT17625	0	BRADI4G40440.1	0	Sb08g006380.1	0	MLOC_72040.9	0	OS03T0781100-00	2.00E-110	TRIUR3_34173-P1	0	GRMZM2G132140_P01	0	EFJ35715	2.00E-096	PP1S68_207V6.1	2.00E-106	EDP05510	3.00E-019		NA	0.662521		Mtr:"Pentatricopeptide repeat-containing protein "
734	scaffold_701588.1	0	AT4G27020.1	0	Bra002948.1-P	0	GLYMA02G45930.1	0	AET00448	0	PO0001s44890.1	0	Solyc07g064420.2.1	0	PGSC0003DMT400057498	0	VIT_19s0090g00130.t01	0	EMT03744	0	BRADI2G52270.1	0	Sb03g036920.1	0	MLOC_19248.1	0	OS01T0793500-01	0	TRIUR3_06457-P1	0	GRMZM2G139374_P01	0	EFJ34102	0	PP1S191_130V6.2	0	NA	NA		NA	NaN		Osa:"Note=Similar to mRNA, clone: RTFL01-05-M08., Transcript_evidence=AK101086 (DDBJ, Best hit), ORF_evidence=E4MW90 (UniProt), NIAS_FLcDNA=J033024J15,"
735	fgenesh2_kg.3__1110__AT3G10740.1	0	AT3G10740.1	0	Bra034141.1-P	0	GLYMA03G27460.5	0	AES81079	0	PO0016s02620.1	0	Solyc10g081120.1.1	0	PGSC0003DMT400018560	0	VIT_08s0040g00320.t01	0	EMT15584	0	BRADI4G43710.1	0	Sb08g001540.1	0	MLOC_56099.3	0	OS12T0128700-01	0	TRIUR3_01438-P1	0	GRMZM2G006130_P07	0	EFJ07270	0	PP1S106_48V6.2	0	NA	NA		NA	NaN		Mtr:"Alpha-L-arabinofuranosidase "
736	fgenesh2_kg.1__2204__AT1G20200.1	0	AT1G20200.1	0	Bra015799.1-P	0	GLYMA06G02410.1	0	AES74064	0	PO0004s18270.1	0	Solyc01g111710.2.1	0	PGSC0003DMT400015776	0	VIT_03s0038g02590.t01	0	EMT22108	0	BRADI1G71600.2	0	Sb07g024800.1	0	MLOC_81613.2	0	OS08T0550100-01	0	TRIUR3_14058-P1	0	GRMZM2G180578_P01	0	EFJ20505	7.00E-173	PP1S7_267V6.1	9.00E-179	EDP08152	5.00E-137		NA	NaN		Mtr:"26S proteasome non-ATPase regulatory subunit "
737	scaffold_101218.1	0	AT1G11260.1	0	Bra019870.1-P	0	GLYMA08G06420.1	0	AES90454	0	PO0004s03360.1	0	Solyc02g079220.2.1	0	PGSC0003DMT400012931	0	VIT_00s0181g00010.t01	0	EMT31642	0	BRADI2G41440.1	0	Sb07g004950.1	0	MLOC_57236.1	0	OS07T0106200-02	0	TRIUR3_19391-P1	0	GRMZM2G135739_P01	0	EFJ17577	9.00E-179	PP1S8_104V6.1	2.00E-173	EDP03203	9.00E-024		NA	NaN		Mtr:"Sugar transport protein "
738	fgenesh2_kg.5__1190__AT3G48380.2	0	AT3G48380.2	0	Bra018064.1-P	0	GLYMA04G36560.1	0	AES85658	0	PO0015s09960.1	0	Solyc03g111660.2.1	0	PGSC0003DMT400039387	0	VIT_17s0000g09850.t01	0	EMT05665	3.00E-163	BRADI4G39067.1	0	Sb06g015870.1	0	MLOC_44713.1	2.00E-023	OS12T0285500-01	0	TRIUR3_11266-P1	0	GRMZM2G135322_P02	0	EFJ19109	1.00E-157	PP1S240_99V6.1	7.00E-145	EDP03178	1.00E-079		NA	0.416075		Stu:"Ufm1-specific protease"
739	scaffold_200871.1	0	AT1G64780.1	0	Bra037397.1-P	0	GLYMA10G31110.1	0	AES61174	0	PO0019s04030.1	0	Solyc04g050440.2.1	0	PGSC0003DMT400073887	0	VIT_04s0043g00370.t01	0	EMT30878	2.00E-107	BRADI5G15360.1	0	Sb06g022230.1	0	MLOC_33834.1	0	OS04T0509600-01	0	TRIUR3_24346-P1	5.00E-102	GRMZM2G175140_P01	0	EFJ38422	4.00E-179	PP1S475_29V6.1	0	EDP08718	3.00E-107		NA	0.416075		Mtr:"Ammonium transporter "
740	fgenesh2_kg.1__459__AT1G05150.1	0	AT1G05150.1	0	Bra015393.1-P	0	GLYMA10G26770.2	0	AES60424	0	PO0002s02940.1	0	Solyc04g081050.1.1	0	PGSC0003DMT400009639	0	VIT_18s0001g13570.t01	0	EMT12685	0	BRADI1G67270.1	0	Sb01g040210.1	0	MLOC_40393.1	0	OS03T0263900-01	0	TRIUR3_16344-P1	3.00E-168	GRMZM2G438722_P04	0	EFJ08927	0	PP1S22_381V6.1	0	EDP03082	4.00E-013		NA	0.662521		Mtr:"TPR repeat-containing protein, putative "
741	fgenesh2_kg.2__762__AT1G65380.1	0	AT1G65380.1	0	Bra022482.1-P	0	GLYMA09G38720.2	0	AES80348	0	PO0013s08530.1	0	Solyc04g056640.1.1	0	PGSC0003DMT400027288	0	VIT_04s0023g00300.t01	0	EMT31194	6.00E-081	BRADI3G48060.1	1.00E-134	Sb04g025240.1	3.00E-106	MLOC_67718.1	1.00E-131	OS02T0603100-01	9.00E-137	TRIUR3_24288-P1	2.00E-127	GRMZM2G104925_P01	5.00E-131	EFJ18968	3.00E-089	PP1S118_105V6.1	7.00E-082	EDO99369	1.00E-048		NA	0.0210353		Mtr:"Receptor-like protein kinase "
742	fgenesh2_kg.1__4373__AT1G52980.1	0	AT1G52980.1	0	Bra019003.1-P	0	GLYMA13G35400.1	0	AES89926	0	PO0001s41290.1	0	Solyc07g063270.2.1	0	PGSC0003DMT400032418	0	VIT_19s0014g02990.t01	0	EMT20582	4.00E-150	BRADI1G62330.1	0	Sb01g035280.1	0	MLOC_54468.1	0	OS03T0352400-01	0	TRIUR3_28468-P1	6.00E-176	GRMZM2G144868_P01	0	EFJ32094	0	PP1S347_32V6.1	0	EDP03872	0		NA	0.416075		Mtr:"Nucleolar GTP-binding protein "
743	fgenesh2_kg.3__2654__AT3G24440.1	0	AT3G24440.1	0	Bra015039.1-P	0	GLYMA05G35280.2	0	AES76764	1.00E-171	PO0018s06200.1	0	Solyc05g018390.2.1	0	PGSC0003DMT400070566	3.00E-121	VIT_11s0016g04240.t01	0	EMT12219	2.00E-173	BRADI4G05950.1	7.00E-175	Sb08g016860.1	3.00E-168	MLOC_6879.1	3.00E-175	OS12T0533500-01	3.00E-179	TRIUR3_23820-P1	8.00E-173	GRMZM2G130724_P02	6.00E-169	EFJ08125	4.00E-065	PP1S15_294V6.1	9.00E-008	NA	NA		0.376759	0.0210353		Mtr:"Immunoglobulin superfamily DCC subclass member "
744	fgenesh1_pm.C_scaffold_4000722	0	AT2G28780.1	0	Bra035671.1-P	0	GLYMA13G40970.1	0	AES67604	0	PO0001s24390.1	0	Solyc06g075970.2.1	0	PGSC0003DMT400001067	0	VIT_06s0004g04400.t01	0	EMT12500	3.00E-112	BRADI4G45370.1	4.00E-107	Sb0120s002040.1	2.00E-112	MLOC_3944.1	8.00E-118	OS12T0100200-00	4.00E-111	NA	NA	GRMZM2G165914_P01	2.00E-112	EFJ36128	5.00E-080	NA	NA	NA	NA		NA	0.0249682		Mtr:"p-hydroxybenzoic acid efflux pump subunit aaeB "
745	fgenesh2_kg.4__1104__AT2G31170.1	0	AT2G31170.1	0	Bra018264.1-P	0	GLYMA06G06990.1	0	AES73596	0	PO0018s02040.1	0	Solyc04g076390.2.1	0	PGSC0003DMT400024220	0	VIT_04s0008g06470.t01	0	EMT03931	0	BRADI4G37620.1	0	Sb02g032450.1	0	MLOC_5933.1	0	OS09T0556500-01	0	TRIUR3_18464-P1	0	GRMZM2G156565_P01	0	EFJ15129	0	PP1S504_12V6.1	0	EDO98322	1.00E-155		NA	NaN		Mtr:"Cysteinyl tRNA synthetase "
746	fgenesh2_kg.3__1873__AT3G17040.1	0	AT3G17040.1	0	Bra022191.1-P	0	GLYMA07G36870.1	0	AES91969	0	PO0010s15510.1	0	Solyc04g009020.2.1	0	PGSC0003DMT400030052	0	VIT_05s0077g01010.t01	0	EMT27447	0	BRADI1G64390.1	0	Sb01g037380.1	0	MLOC_13679.4	0	OS03T0308800-01	0	TRIUR3_11956-P1	0	GRMZM2G121960_P01	0	EFJ20496	2.00E-135	PP1S43_234V6.2	2.00E-149	EDP00859	3.00E-083		NA	NaN		Mtr:"PsbB mRNA maturation factor Mbb1 "
747	fgenesh2_kg.7__880__AT4G32650.1	0	AT4G32650.1	0	Bra011367.1-P	0	GLYMA04G07750.2	0	AES73751	0	PO0006s26140.1	0	Solyc01g010080.2.1	0	PGSC0003DMT400065964	0	VIT_04s0008g04510.t01	0	EMT20227	8.00E-176	BRADI2G48300.1	3.00E-180	Sb03g033010.1	0	MLOC_74879.2	1.00E-170	OS06T0254200-00	9.00E-179	TRIUR3_34359-P1	1.00E-154	GRMZM2G171279_P01	3.00E-174	EFJ16402	4.00E-015	PP1S3_156V6.1	8.00E-166	EDP09181	3.00E-057		NA	0.0456248		Mtr:"Potassium channel "
748	scaffold_202227.1	0	AT1G72970.1	0	Bra003862.1-P	0	GLYMA13G42630.1	0	AES67855	0	PO0001s20800.1	0	Solyc06g062600.2.1	0	PGSC0003DMT400006646	0	VIT_09s0002g02210.t01	0	EMT05881	0	BRADI4G28870.1	0	Sb07g019920.1	0	MLOC_9891.3	0	OS09T0363900-01	0	TRIUR3_18842-P1	0	GRMZM2G081841_P01	0	EFJ07720	2.00E-176	PP1S78_69V6.1	1.00E-163	EDO96742	1.00E-037		NA	NaN		Mtr:"Protein HOTHEAD "
749	fgenesh2_kg.4__175__AT2G22560.1	0	AT2G22560.1	0	Bra030227.1-P	0	GLYMA08G38220.1	0	AES98260	0	PO0007s14240.1	0	Solyc11g010630.2.1	0	PGSC0003DMT400060740	0	VIT_18s0001g07610.t01	0	EMT18290	8.00E-101	BRADI2G62620.1	8.00E-150	Sb09g022910.1	5.00E-167	MLOC_65639.5	3.00E-107	OS05T0466200-01	1.00E-161	TRIUR3_11940-P1	3.00E-109	GRMZM2G062587_P01	3.00E-164	EFJ11296	6.00E-031	PP1S53_66V6.1	8.00E-009	EDP09486	8.00E-007		NA	0.0210353		Stu:"Kinase interacting protein 1"
750	fgenesh1_pm.C_scaffold_7000030	0	AT4G38470.1	0	Bra010744.1-P	0	GLYMA10G43060.1	0	AES62939	0	PO0009s14130.1	0	Solyc01g111880.2.1	0	PGSC0003DMT400048730	0	VIT_03s0038g03040.t01	0	EMT07451	0	BRADI4G36880.1	0	Sb02g031600.1	0	MLOC_34990.2	0	OS09T0544300-01	0	TRIUR3_13625-P1	0	GRMZM2G459854_P01	0	EFJ17801	0	PP1S17_22V6.1	0	EDO99804	1.00E-157		NA	NaN		Mtr:"Protein kinase like protein "
751	fgenesh2_kg.5__1274__AT3G49240.1	0	AT3G49240.1	0	Bra029944.1-P	0	GLYMA06G13430.2	0	AES72498	0	PO0012s02240.1	0	Solyc03g083280.2.1	5.00E-121	PGSC0003DMT400023464	0	VIT_16s0098g01840.t01	0	EMT21262	0	BRADI2G42630.1	0	Sb03g026930.1	0	MLOC_59847.1	0	OS11T0433600-01	5.00E-134	TRIUR3_28524-P1	0	GRMZM2G074599_P01	0	EFJ23222	7.00E-055	PP1S204_59V6.1	4.00E-050	EDP05653	1.00E-025		0.637352	0.662521		Mtr:"Pentatricopeptide repeat-containing protein "
752	fgenesh2_kg.2__1207__AT1G69500.1	0	AT1G69500.1	0	Bra004386.1-P	0	GLYMA07G04840.1	0	AES94858	0	PO0008s08840.1	0	Solyc01g010900.2.1	0	PGSC0003DMT400097550	0	VIT_01s0026g02700.t01	0	EMT08626	0	BRADI1G73796.1	0	Sb01g045960.1	0	MLOC_14895.1	0	OS03T0168600-01	0	TRIUR3_26948-P1	3.00E-119	GRMZM2G091822_P01	0	EFJ24368	4.00E-175	PP1S69_66V6.1	0	EDO96330	5.00E-034		NA	0.662521		Mtr:"Cytochrome P450 "
753	Al_scaffold_0003_837	0	AT3G08510.2	0	Bra029697.1-P	0	GLYMA02G42430.1	0	AES99594	0	PO0008s06840.1	0	Solyc05g052760.2.1	0	PGSC0003DMT400069760	0	VIT_13s0067g00900.t01	0	EMT28639	0	BRADI1G16560.1	0	Sb02g044010.1	0	MLOC_58308.2	0	OS03T0289300-00	0	TRIUR3_20631-P1	0	GRMZM2G129238_P01	0	EFJ15754	0	PP1S192_94V6.2	3.00E-167	EDP08479	1.00E-065		NA	NaN		Mtr:"Phosphoinositide phospholipase C "
754	fgenesh2_kg.3__1049__AT3G10230.1	0	AT3G10230.1	0	Bra029825.1-P	0	GLYMA19G31220.1	0	AES81243	0	PO0006s04160.1	0	Solyc04g040190.1.1	0	PGSC0003DMT400027593	0	VIT_08s0007g05690.t01	0	EMT22845	2.00E-096	BRADI3G06597.1	0	Sb04g006120.1	0	MLOC_59055.5	2.00E-059	OS02T0190600-00	0	TRIUR3_26327-P1	3.00E-088	GRMZM5G849107_P01	0	EFJ36771	0	PP1S55_202V6.2	0	EDP08506	2.00E-077		NA	0.261994		Mtr:"Lycopene beta-cyclase; NAD-binding site "
755	fgenesh1_pm.C_scaffold_5000220	0	AT2G03820.1	0	Bra004140.1-P	0	GLYMA11G33380.1	0	AES70919	0	PO0004s12160.1	0	Solyc06g053800.1.1	0	PGSC0003DMT400041979	0	VIT_04s0043g00250.t01	0	EMT05958	4.00E-097	BRADI3G34097.1	0	Sb01g028310.1	2.00E-178	MLOC_36322.1	4.00E-174	OS10T0573900-01	8.00E-179	TRIUR3_14736-P1	4.00E-155	GRMZM2G169931_P02	9.00E-180	EFJ29659	0	PP1S100_108V6.1	0	EDO97769	3.00E-056		NA	0.0456248		Mtr:"60S ribosomal export protein NMD3 "
756	fgenesh1_pm.C_scaffold_1002530	0	AT1G31690.1	0	Bra038432.1-P	0	GLYMA20G28353.1	0	AES62655	0	PO0008s15130.1	0	Solyc09g090490.1.1	0	PGSC0003DMT400044305	0	VIT_05s0020g03280.t01	0	EMT31865	8.00E-171	BRADI1G24010.1	0	Sb04g028410.1	0	MLOC_17390.1	0	OS06T0338200-01	0	TRIUR3_12515-P1	2.00E-165	GRMZM2G042660_P01	0	EFJ21207	2.00E-097	PP1S152_72V6.2	0	EDO98173	3.00E-060		NA	0.416075		Gma:"Amine oxidase "
757	fgenesh2_kg.4__570__AT2G26510.1	0	AT2G26510.1	0	Bra000543.1-P	0	GLYMA17G36440.1	0	AES59504	0	PO0002s13080.2	0	Solyc04g079430.2.1	0	PGSC0003DMT400020766	0	VIT_18s0001g11260.t01	0	EMT29780	0	BRADI4G03420.1	0	Sb08g019580.2	0	MLOC_59549.6	0	OS12T0583900-02	0	TRIUR3_34532-P1	0	GRMZM2G041050_P07	0	EFJ37085	1.00E-162	PP1S88_181V6.1	7.00E-162	EDO98071	7.00E-112		NA	NaN		Mtr:"Nucleobase-ascorbate transporter "
758	fgenesh1_pm.C_scaffold_9000002	0	AT4G13460.2	0	Bra007048.1-P	0	GLYMA07G19420.1	0	AES75427	0	PO0010s07480.1	0	Solyc09g090810.1.1	0	PGSC0003DMT400003956	0	VIT_05s0049g02220.t01	0	EMT00374	5.00E-122	BRADI1G29010.1	0	Sb02g010210.1	0	MLOC_71915.2	0	OS07T0435900-01	0	TRIUR3_32787-P1	0	GRMZM2G025924_P01	0	EFJ22703	2.00E-112	PP1S9_150V6.1	3.00E-115	EDP06739	4.00E-033		NA	0.662521		Mtr:"Histone-lysine N-methyltransferase, H3 lysine-9 specific SUVH5 "
759	fgenesh2_kg.8__870__AT5G49980.1	0	AT5G49980.1	0	Bra000604.1-P	0	GLYMA02G37470.1	0	AES98190	0	PO0005s17580.1	0	Solyc04g074980.2.1	0	PGSC0003DMT400005419	0	VIT_18s0001g07120.t01	0	EMT11181	0	BRADI3G58327.1	0	Sb04g033850.1	0	MLOC_66474.2	0	OS02T0759700-01	0	TRIUR3_23956-P1	0	GRMZM2G427529_P01	0	EFJ29076	0	PP1S16_2V6.1	0	NA	NA		NA	NaN		Mtr:"F-box family protein "
760	fgenesh1_pg.C_scaffold_2002155	0	AT1G79030.1	0	Bra003625.1-P	0	GLYMA08G18540.3	0	AES66257	0	PO0001s42940.1	0	Solyc07g066290.2.1	0	PGSC0003DMT400056926	0	VIT_19s0027g00440.t01	0	EMT09935	0	BRADI4G01910.1	0	Sb08g021330.1	0	MLOC_67905.1	0	OS12T0612400-01	0	TRIUR3_33727-P1	6.00E-161	GRMZM2G104045_P01	0	EFJ25031	3.00E-010	PP1S196_17V6.1	9.00E-104	EDP07775	3.00E-012		NA	0.662521		Mtr:"Chaperone protein dnaJ "
761	fgenesh2_kg.8__2765__AT5G66560.1	0	AT5G66560.1	0	Bra012082.1-P	0	GLYMA16G25880.2	0	AES83219	0	PO0007s12050.1	0	Solyc02g090070.2.1	0	PGSC0003DMT400026008	0	VIT_00s0207g00230.t01	0	EMT33625	7.00E-179	BRADI1G07457.1	0	Sb01g006980.1	0	MLOC_69902.1	1.00E-180	OS03T0767600-01	0	TRIUR3_28120-P1	2.00E-161	GRMZM2G033267_P01	0	EFJ20491	3.00E-130	PP1S114_169V6.1	1.00E-168	NA	NA		NA	0.261994		Mtr:"Root phototropism protein "
762	fgenesh2_kg.6__3475__AT4G02290.1	0	AT4G02290.1	0	Bra018559.1-P	0	GLYMA10G02130.1	0	AES61745	0	PO0002s20350.1	0	Solyc09g075360.2.1	0	PGSC0003DMT400081314	0	VIT_07s0005g00740.t01	0	EMT18110	6.00E-176	BRADI2G11870.1	0	Sb03g012840.1	0	MLOC_63903.2	0	OS01T0312800-01	0	TRIUR3_17447-P1	0	GRMZM2G331566_P02	0	EFJ08014	2.00E-157	PP1S376_19V6.1	3.00E-159	EDO97423	1.00E-045		NA	0.662521		Mtr:"Endo-1 4-beta-glucanase "
763	fgenesh1_pm.C_scaffold_4000136	0	AT2G22410.1	0	Bra030449.1-P	0	GLYMA01G33676.1	0	AES87357	0	PO0001s05700.1	0	Solyc11g062250.1.1	0	PGSC0003DMT400082351	0	VIT_06s0004g01920.t01	0	EMT08213	0	BRADI3G24690.1	0	Sb01g023020.1	0	MLOC_17120.3	0	OS10T0400250-00	0	TRIUR3_08837-P1	1.00E-144	GRMZM2G094999_P01	0	EFJ08941	1.00E-128	PP1S68_207V6.1	4.00E-136	EDP05510	4.00E-025		NA	0.662521		Mtr:"Pentatricopeptide repeat-containing protein "
764	fgenesh2_kg.8__1801__AT5G58620.1	0	AT5G58620.1	0	Bra002632.1-P	0	GLYMA02G39210.2	0	AES98646	0	PO0001s25960.1	0	Solyc06g082010.2.1	0	PGSC0003DMT400069888	0	VIT_06s0004g06710.t01	0	EMT08668	3.00E-107	BRADI2G38247.1	4.00E-143	Sb01g011150.1	4.00E-147	MLOC_5269.1	4.00E-122	OS03T0698800-01	7.00E-142	TRIUR3_31431-P1	3.00E-109	GRMZM2G180979_P01	2.00E-149	EFJ36789	2.00E-154	PP1S297_45V6.1	1.00E-054	EDP08687	5.00E-049		NA	0.0210353		Mtr:"Zinc finger CCCH domain-containing protein "
765	fgenesh1_pm.C_scaffold_7001934	0	AT4G18290.1	0	Bra013296.1-P	0	GLYMA08G24960.1	0	AES64187	0	PO0004s13910.1	0	Solyc02g070530.2.1	0	PGSC0003DMT400054339	0	VIT_10s0003g03270.t01	0	EMT23215	0	BRADI3G09290.2	0	Sb04g008780.1	0	MLOC_10111.8	0	OS02T0245800-01	0	TRIUR3_34359-P1	0	GRMZM2G178356_P01	0	EFJ16402	7.00E-012	PP1S3_156V6.1	0	EDP09179	2.00E-052		NA	NaN		Mtr:"Potassium channel "
766	fgenesh2_kg.7__2644__AT4G16650.1	0	AT4G16650.1	0	Bra038495.1-P	0	GLYMA11G03641.2	0	AES90897	0	PO0001s15750.1	0	Solyc08g078540.2.1	0	PGSC0003DMT400012157	0	VIT_00s0229g00100.t01	0	EMT31676	4.00E-175	BRADI5G17710.1	0	Sb06g024620.1	0	MLOC_52303.4	0	OS04T0563000-01	6.00E-175	TRIUR3_27764-P1	4.00E-176	GRMZM2G101181_P04	0	EFJ12428	5.00E-170	PP1S29_144V6.1	1.00E-173	NA	NA		NA	0.261994		Mtr:"DUF246 domain-containing protein "
767	fgenesh2_kg.5__1560__AT3G52080.1	0	AT3G52080.1	0	Bra012822.1-P	0	GLYMA12G01060.1	0	AES69521	0	PO0009s06430.1	0	Solyc04g015990.1.1	0	PGSC0003DMT400070102	0	VIT_00s0577g00030.t01	0	EMT26890	2.00E-097	BRADI4G00367.1	2.00E-157	Sb08g023210.1	2.00E-160	MLOC_55683.2	3.00E-105	OS01T0817400-00	2.00E-112	TRIUR3_34506-P1	2.00E-106	GRMZM2G457523_P01	2.00E-161	EFJ24100	3.00E-098	PP1S123_30V6.1	4.00E-105	NA	NA		NA	0.0210353		Mtr:"Cation proton exchanger "
768	fgenesh1_pm.C_scaffold_7000632	0	AT4G33330.1	0	Bra011433.1-P	0	GLYMA14G09070.1	0	AES59448	0	PO0014s02980.1	0	Solyc04g078990.2.1	0	PGSC0003DMT400020680	0	VIT_18s0001g10580.t01	0	EMT13493	3.00E-166	BRADI1G72350.1	0	Sb01g044930.1	0	MLOC_65730.2	4.00E-165	OS03T0184300-02	0	TRIUR3_28164-P1	3.00E-165	GRMZM2G109431_P01	0	EFJ08771	3.00E-158	PP1S21_381V6.1	1.00E-160	EDP06538	5.00E-009		NA	0.261994		Mtr:"Glycogenin glucosyltransferase "
769	Al_scaffold_0006_2392	0	AT5G24850.1	0	Bra036524.1-P	0	GLYMA04G07870.1	0	AES73774	0	PO0006s29230.1	0	Solyc08g074270.2.1	0	PGSC0003DMT400076096	0	VIT_04s0008g02670.t01	0	EMT15093	0	BRADI1G31670.1	0	Sb10g026420.1	0	MLOC_57995.3	0	OS06T0661800-01	0	TRIUR3_00934-P1	3.00E-054	GRMZM2G103897_P01	0	EFJ18278	0	PP1S488_10V6.1	0	EDP06846	1.00E-116		NA	0.662521		Mtr:"Cryptochrome DASH "
770	scaffold_700130.1	0	AT4G39280.1	0	Bra031214.1-P	0	GLYMA12G04730.2	0	AES89103	0	PO0004s16240.1	0	Solyc02g090860.2.1	0	PGSC0003DMT400010292	0	VIT_03s0063g02560.t01	0	EMT33411	3.00E-028	BRADI3G58130.1	0	Sb04g034020.1	0	MLOC_64084.2	0	OS10T0400800-01	0	TRIUR3_14566-P1	0	GRMZM2G101463_P01	0	EFJ23053	0	PP1S358_20V6.1	0	EDP02085	0		NA	0.662521		Mtr:"Phenylalanyl-tRNA synthetase beta subunit "
771	fgenesh2_kg.4__2188__AT2G40700.1	0	AT2G40700.1	0	Bra004584.1-P	0	GLYMA15G20000.1	0	AES88587	0	PO0019s08710.1	0	Solyc07g042270.2.1	0	PGSC0003DMT400006154	0	VIT_11s0016g00630.t01	0	EMT19594	0	BRADI2G39180.1	0	Sb09g020890.1	0	MLOC_64326.2	0	OS05T0110500-02	0	TRIUR3_00724-P1	0	GRMZM5G897976_P01	1.00E-080	EFJ34426	3.00E-168	PP1S98_4V6.1	1.00E-180	EDP04511	9.00E-109		NA	0.662521		Mtr:"DEAD-box ATP-dependent RNA helicase "
772	scaffold_701122.1	0	AT4G30920.1	0	Bra011232.1-P	0	GLYMA17G08150.1	0	AES92516	0	PO0018s11600.1	0	Solyc12g010040.1.1	0	PGSC0003DMT400020254	0	VIT_11s0037g00180.t01	0	EMT02487	0	BRADI3G54020.1	0	Sb04g035840.1	0	MLOC_75668.2	1.00E-165	OS12T0434400-00	0	TRIUR3_00944-P1	0	GRMZM2G178958_P01	0	EFJ33883	0	PP1S33_172V6.1	2.00E-169	EDO98243	1.00E-110		NA	0.662521		Mtr:"Leucine aminopeptidase "
773	fgenesh2_kg.3__2653__AT3G24430.1	0	AT3G24430.1	0	Bra024181.1-P	0	GLYMA07G09820.1	0	AES76761	0	PO0018s06210.1	0	Solyc12g007010.1.1	0	PGSC0003DMT400001029	0	VIT_11s0016g04250.t01	0	EMT06327	0	BRADI2G48367.1	0	Sb06g001090.1	0	MLOC_39198.3	0	OS01T0719700-00	2.00E-055	TRIUR3_24327-P1	0	GRMZM2G129208_P01	0	EFJ08337	0	PP1S414_7V6.1	0	EDP06500	4.00E-055		NA	0.662521		Mtr:"Mrp-like protein "
774	fgenesh2_kg.100__1__AT2G39210.1	0	AT2G39210.1	0	Bra000124.1-P	0	GLYMA20G24720.1	0	AES84542	0	PO0008s03280.1	0	Solyc05g055540.1.1	0	PGSC0003DMT400060084	0	VIT_13s0019g05070.t01	0	EMT24580	0	BRADI1G05180.1	0	Sb01g004940.1	0	MLOC_39547.2	0	OS03T0800000-02	0	TRIUR3_31319-P1	4.00E-156	GRMZM2G453320_P02	0	EFJ18795	9.00E-104	PP1S213_31V6.1	4.00E-101	EDP09877	8.00E-021		NA	0.662521		Mtr:"Nitrate and chloride transporter "
775	fgenesh2_kg.7__2909__AT4G14310.1	0	AT4G14310.2	0	Bra010759.1-P	0	GLYMA10G00710.2	0	AES66699	0	PO0008s16910.1	0	Solyc09g090340.1.1	0	PGSC0003DMT400044328	0	VIT_05s0049g01390.t01	0	EMT17777	0	BRADI3G15570.1	0	Sb04g036720.1	0	MLOC_56638.4	0	OS02T0809900-01	2.00E-128	NA	NA	GRMZM2G164854_P01	0	NA	NA	PP1S106_204V6.1	2.00E-116	NA	NA		NA	0.637352		Stu:"Peroxisomal membrane protein"
776	fgenesh2_kg.8__2321__AT5G63200.1	0	AT5G63200.1	0	Bra035851.1-P	0	GLYMA04G36580.3	0	AES85659	0	PO0012s09360.1	0	Solyc06g071850.2.1	0	PGSC0003DMT400069629	0	VIT_17s0000g09890.t01	0	EMT16956	6.00E-113	BRADI2G58077.1	0	Sb03g043170.1	0	MLOC_43689.1	4.00E-092	OS01T0906600-01	0	TRIUR3_26601-P1	0	GRMZM2G025451_P01	0	EFJ34617	5.00E-175	PP1S456_4V6.1	6.00E-017	EDP03082	3.00E-007		NA	0.416075		Mtr:"UDP-N-acetylglucosamine-peptide N-acetylglucosaminyltransferase 110 kDa subunit "
777	fgenesh1_pg.C_scaffold_6000596	0	AT5G07360.1	0	Bra009269.1-P	0	GLYMA05G33310.2	0	AET04919	0	PO0015s12090.1	0	Solyc03g118030.2.1	0	PGSC0003DMT400036918	0	VIT_15s0024g01010.t01	0	EMT33226	0	BRADI4G17047.1	0	Sb05g020350.1	0	MLOC_60550.3	0	OS11T0536800-01	0	TRIUR3_07717-P1	0	GRMZM2G117614_P02	0	EFJ37692	0	PP1S164_111V6.1	0	EDP05811	5.00E-036		NA	NaN		Mtr:"Glutamyl-tRNA(Gln) amidotransferase subunit A "
778	scaffold_801548.1	0	AT5G51150.1	0	Bra035727.1-P	0	GLYMA10G33510.1	0	AES60960	0	PO0012s11520.1	0	Solyc03g093990.2.1	0	PGSC0003DMT400021507	0	VIT_16s0039g02700.t01	0	EMT32009	5.00E-030	BRADI1G27080.1	0	Sb02g033990.1	0	MLOC_77879.3	7.00E-133	OS07T0494900-01	4.00E-078	TRIUR3_34480-P1	0	GRMZM2G175799_P02	0	EFJ33732	0	PP1S139_13V6.2	0	NA	NA		NA	0.261994		Mtr:"Transmembrane protein "
779	scaffold_301151.1	0	AT3G10050.1	0	Bra001289.1-P	0	GLYMA10G07340.1	0	AES60662	0	PO0006s11980.1	0	Solyc10g083760.1.1	0	PGSC0003DMT400072658	0	VIT_08s0007g04310.t01	0	EMT02892	4.00E-179	BRADI1G11490.1	0	Sb01g010250.1	0	MLOC_10389.1	0	OS03T0713000-00	0	TRIUR3_05968-P1	0	GRMZM2G155323_P01	0	EFJ31528	0	PP1S370_61V6.1	0	EDP06791	8.00E-167		NA	0.662521		Mtr:"Threonine dehydratase biosynthetic "
780	fgenesh2_kg.4__2637__AT2G44500.1	0	AT2G44500.1	0	Bra004841.1-P	0	GLYMA12G36860.1	0	AES87224	0	PO0001s23420.1	0	Solyc10g045420.1.1	0	PGSC0003DMT400064979	0	VIT_13s0064g01510.t01	0	EMT31676	8.00E-085	BRADI3G42600.1	2.00E-083	Sb02g025960.1	2.00E-083	MLOC_60154.5	3.00E-083	OS04T0563000-01	9.00E-085	TRIUR3_27764-P1	1.00E-083	GRMZM2G142664_P01	8.00E-084	EFJ34028	0	PP1S77_93V6.1	1.00E-090	EDP08894	6.00E-008		NA	0.0206376		Mtr:"DUF246 domain-containing protein "
781	fgenesh1_pg.C_scaffold_5000409	0	AT3G26570.1	0	Bra034242.1-P	0	GLYMA18G20870.2	0	AET03419	0	PO0010s05630.1	0	Solyc05g013510.2.1	0	PGSC0003DMT400047869	0	VIT_00s0291g00060.t01	0	EMT15257	0	BRADI3G47550.1	0	Sb04g024630.1	0	MLOC_6818.2	0	OS02T0593500-01	0	TRIUR3_04580-P1	0	GRMZM2G092780_P01	0	EFJ30284	1.00E-151	PP1S220_23V6.1	1.00E-170	EDP05556	6.00E-041		NA	NaN		Mtr:"Inorganic phosphate transporter 2-1; Phosphate transporter PHT2-1 "
782	fgenesh2_kg.6__1988__AT5G19600.1	0	AT5G19600.1	0	Bra006511.1-P	0	GLYMA07G09710.1	0	AES76723	0	PO0006s16150.1	0	Solyc12g006950.1.1	0	PGSC0003DMT400002767	0	VIT_11s0016g04160.t01	0	EMT02170	0	BRADI2G48350.1	0	Sb03g033045.1	0	MLOC_61788.1	0	OS01T0719300-01	0	TRIUR3_15785-P1	0	GRMZM2G158013_P01	0	EFJ09164	0	PP1S2_677V6.5	1.00E-179	EDP00477	1.00E-117		NA	NaN		Mtr:"Sulfate transporter 3.1 "
783	fgenesh2_kg.3__2549__AT3G23330.1	0	AT3G23330.1	0	Bra014939.1-P	0	GLYMA05G34470.3	0	AET05451	0	PO0001s18710.1	0	Solyc09g090220.2.1	0	PGSC0003DMT400044349	0	VIT_08s0056g00660.t01	0	EMT28927	2.00E-171	BRADI1G20737.1	0	Sb06g022570.1	0	MLOC_79411.4	0	OS07T0578800-00	0	TRIUR3_19832-P1	0	GRMZM2G331779_P01	0	EFJ34560	7.00E-160	PP1S13_264V6.1	0	EDP05653	4.00E-023		NA	0.662521		Mtr:"Pentatricopeptide repeat-containing protein "
784	Al_scaffold_0120_2	0	AT2G32990.1	0	Bra005536.1-P	0	GLYMA02G43680.1	0	AES99876	0	PO0014s15590.1	0	Solyc07g049300.2.1	0	PGSC0003DMT400001781	0	VIT_12s0059g01250.t01	0	EMT28624	0	BRADI4G29640.1	0	Sb04g028520.1	0	MLOC_66298.1	0	OS02T0738600-01	0	TRIUR3_25738-P1	0	GRMZM2G451965_P02	0	EFJ25378	0	PP1S53_97V6.1	3.00E-163	EDO97423	3.00E-047		NA	NaN		Mtr:"Endoglucanase "
785	fgenesh2_kg.1__1118__AT1G10510.1	0	AT1G10510.1	0	Bra019926.1-P	0	GLYMA02G03410.2	0	AES96310	0	PO0008s19820.1	0	Solyc05g006170.2.1	0	PGSC0003DMT400040302	0	VIT_01s0026g00610.t01	0	EMT32588	5.00E-176	BRADI1G44767.1	0	Sb10g008560.1	0	MLOC_62067.3	0	OS06T0237502-00	0	TRIUR3_12931-P1	4.00E-170	GRMZM2G110289_P01	0	EFJ29060	1.00E-152	PP1S69_146V6.1	1.00E-166	EDP05148	6.00E-066		NA	0.416075		Mtr:"Nucleotide-binding oligomerization domain-containing protein "
786	fgenesh2_kg.5__267__AT2G03667.1	0	AT2G03667.1	0	Bra025123.1-P	0	GLYMA20G03040.1	0	AES90010	0	PO0010s16520.1	0	Solyc05g012200.2.1	0	PGSC0003DMT400072758	0	VIT_01s0011g00390.t01	0	EMT22679	0	BRADI4G03827.1	0	Sb08g019070.1	4.00E-058	MLOC_81375.1	5.00E-130	OS12T0574900-01	3.00E-037	TRIUR3_31295-P1	0	GRMZM2G119248_P02	0	EFJ36720	0	PP1S133_88V6.1	7.00E-180	EDP07104	1.00E-059		NA	0.261994		Mtr:"Asparagine synthetase domain-containing protein "
787	fgenesh2_kg.1__2232__AT1G20510.1	0	AT1G20510.1	0	Bra016463.1-P	0	GLYMA14G39840.1	0	AET02374	0	PO0002s01420.1	0	Solyc12g094520.1.1	0	PGSC0003DMT400075394	0	VIT_18s0001g00290.t01	0	EMT05035	1.00E-150	BRADI1G76280.1	0	Sb01g048200.1	0	MLOC_64857.1	0	OS03T0132000-01	0	TRIUR3_05944-P1	5.00E-114	GRMZM2G096020_P01	0	EFJ16497	3.00E-144	PP1S6_265V6.1	5.00E-160	EDO97232	3.00E-033		NA	0.416075		Mtr:"4-coumarate-CoA ligase-like protein "
788	fgenesh2_kg.4__2287__AT2G41500.1	0	AT2G41500.1	0	Bra016929.1-P	0	GLYMA02G34620.1	0	AES95181	0	PO0006s04430.1	0	Solyc04g016510.2.1	0	PGSC0003DMT400033081	0	VIT_08s0007g05930.t01	0	EMT32438	0	BRADI1G62257.2	0	Sb01g035220.1	0	MLOC_62122.2	0	OS03T0355400-00	0	TRIUR3_33198-P1	4.00E-166	GRMZM2G101689_P01	0	EFJ23633	5.00E-179	PP1S29_244V6.2	0	EDO99838	2.00E-109		NA	0.662521		Mtr:"U4/U6 small nuclear ribonucleoprotein PRP4-like protein "
789	fgenesh2_kg.3__2435__AT3G22200.1	0	AT3G22200.1	0	Bra031332.1-P	0	GLYMA11G10190.1	0	AES89495	0	PO0006s02170.1	0	Solyc07g043310.2.1	0	PGSC0003DMT400030683	0	VIT_03s0017g01760.t01	0	EMT11453	0	BRADI3G17762.1	0	Sb07g005930.1	0	MLOC_58262.2	0	OS04T0614600-01	0	TRIUR3_14547-P1	0	GRMZM5G891209_P01	0	EFJ20434	0	PP1S355_46V6.6	0	EDO99676	2.00E-046		NA	NaN		Mtr:"Aminotransferase y4uB "
790	fgenesh2_kg.4__97__AT2G21720.1	0	AT2G21720.1	0	Bra030280.1-P	0	GLYMA19G29220.1	0	AES80902	0	PO0013s05930.1	0	Solyc05g009240.2.1	0	PGSC0003DMT400037761	0	VIT_08s0056g01350.t01	0	EMT21125	0	BRADI1G74607.1	0	Sb01g004000.1	2.00E-100	MLOC_4280.1	0	OS03T0157700-02	0	TRIUR3_13312-P1	2.00E-089	GRMZM2G116908_P01	1.00E-100	EFJ32436	2.00E-131	PP1S364_44V6.1	4.00E-119	NA	NA		NA	0.261994		Osa:"Note=Hypothetical conserved gene., Transcript_evidence=AK106245 (DDBJ, Best hit), ORF_evidence=A2XCQ2 (UniProt), NIAS_FLcDNA=002-100-D05,"
791	Al_scaffold_0003_1626	0	AT3G15550.1	0	Bra021121.1-P	0	GLYMA13G43895.1	0	AES68071	0	PO0003s05730.1	0	Solyc03g119940.2.1	0	PGSC0003DMT400014553	0	VIT_09s0002g05680.t01	0	EMT03586	1.00E-175	BRADI2G04780.1	0	Sb03g004110.1	0	MLOC_4563.1	0	OS01T0176500-01	0	TRIUR3_14703-P1	4.00E-112	GRMZM2G347979_P01	1.00E-017	EFJ14569	6.00E-068	PP1S305_38V6.1	5.00E-111	EDO96338	8.00E-008		NA	0.261994		Osa:"Note=Conserved hypothetical protein., Transcript_evidence=AK102552 (DDBJ, Best hit), ORF_evidence=B9ETF0 (UniProt), NIAS_FLcDNA=J033097C16,"
792	fgenesh1_pg.C_scaffold_2000255	0	AT1G62260.1	0	Bra027062.1-P	0	GLYMA05G25230.1	0	AES84255	0	PO0009s14110.1	0	Solyc05g006460.1.1	0	PGSC0003DMT400058229	0	VIT_03s0038g02950.t01	0	EMT20432	0	BRADI1G45170.1	0	Sb10g008110.1	0	MLOC_7088.2	0	OS12T0289800-00	2.00E-167	TRIUR3_19503-P1	0	GRMZM2G094586_P01	0	EFJ24770	8.00E-129	PP1S183_52V6.1	1.00E-127	EDP05510	3.00E-028		NA	0.662521		Mtr:"Pentatricopeptide repeat-containing protein "
793	fgenesh2_kg.7__3377__AT5G40440.1	0	AT5G40440.1	0	Bra025576.1-P	0	GLYMA05G08720.1	0	AES74372	0	PO0001s35290.1	0	Solyc03g019850.2.1	0	PGSC0003DMT400039329	0	VIT_14s0066g00670.t01	0	EMT25805	5.00E-149	BRADI1G41860.1	0	Sb07g014650.2	0	MLOC_51567.4	4.00E-164	OS06T0473200-02	4.00E-165	TRIUR3_07377-P1	0	GRMZM2G004468_P05	0	EFJ38005	0	PP1S92_27V6.1	0	EDP08414	5.00E-109		NA	0.261994		Mtr:"Dual specificity mitogen-activated protein kinase kinase "
794	fgenesh2_kg.4__2743__AT2G45460.1	0	AT2G45460.1	0	Bra004914.1-P	0	GLYMA18G45400.2	0	AES79952	7.00E-163	PO0014s06710.1	0	Solyc01g091500.2.1	0	PGSC0003DMT400033214	0	VIT_15s0048g00720.t01	0	EMT16058	5.00E-175	BRADI1G76677.1	1.00E-169	Sb01g048700.1	2.00E-166	MLOC_10727.1	9.00E-099	OS03T0127600-01	1.00E-163	TRIUR3_20881-P1	3.00E-174	GRMZM2G172021_P02	1.00E-167	EFJ14417	2.00E-015	PP1S383_20V6.1	5.00E-102	EDP05097	1.00E-014		0.637352	0.0210353		Stu:"Forkhead-associated domain-containing protein"
795	fgenesh2_kg.5__418__AT3G26618.1	0	AT3G26618.1	0	Bra034244.1-P	0	GLYMA02G07560.4	0	AES80777	0	PO0381s00240.1	0	Solyc05g055210.1.1	0	PGSC0003DMT400020396	0	VIT_18s0001g12240.t01	0	EMT04846	0	BRADI1G10900.1	0	Sb01g010860.1	0	MLOC_33306.1	0	OS03T0702800-02	0	TRIUR3_02346-P1	0	GRMZM2G452026_P02	0	EFJ25390	0	PP1S90_83V6.2	0	EDP09124	0		NA	NaN		Stu:"Eukaryotic peptide chain release factor subunit 1-1"
796	fgenesh2_kg.3__3014__AT2G13610.1	0	AT2G13610.1	0	Bra013141.1-P	0	GLYMA04G38970.1	0	AET04760	0	PO0007s04270.1	0	Solyc05g056470.1.1	0	PGSC0003DMT400059944	0	VIT_07s0031g02550.t01	0	EMT27092	4.00E-090	BRADI5G27650.1	0	Sb03g042560.1	0	MLOC_66355.4	0	OS01T0615500-00	3.00E-156	TRIUR3_32280-P1	1.00E-111	GRMZM2G361066_P01	1.00E-163	EFJ28437	0	PP1S112_116V6.1	0	EDP07756	8.00E-081		NA	0.157871		Mtr:"ABC transporter G family member "
797	fgenesh2_kg.7__1269__AT4G29210.1	0	AT4G29210.1	0	Bra011088.1-P	0	GLYMA01G00850.1	0	AES76992	0	PO0018s06710.1	0	Solyc12g008640.1.1	0	PGSC0003DMT400000783	0	VIT_11s0016g02830.t01	0	EMT33219	0	BRADI2G03357.1	0	Sb03g006000.1	0	MLOC_9817.2	0	OS04T0457500-01	0	TRIUR3_17906-P1	0	GRMZM2G139600_P01	0	EFJ36536	0	PP1S154_115V6.1	0	EDP04731	3.00E-012		NA	NaN		Mtr:"Gamma-glutamyltranspeptidase "
798	fgenesh2_kg.1__100__AT1G01280.1	0	AT1G01280.1	0	Bra033272.1-P	0	GLYMA12G18960.1	0	AES81011	0	PO0002s17280.1	0	Solyc10g009390.2.1	0	PGSC0003DMT400048583	0	VIT_15s0046g00330.t01	0	EMT07267	0	BRADI3G14390.1	0	Sb07g002610.1	0	MLOC_12768.1	7.00E-103	OS08T0131100-01	0	TRIUR3_03008-P1	0	GRMZM5G830329_P02	0	EFJ31858	3.00E-135	PP1S2_747V6.1	7.00E-131	EDO99174	1.00E-023		NA	0.662521		Mtr:"Flavonoid 3'-monooxygenase "
799	fgenesh1_pm.C_scaffold_2000502	0	AT1G65060.1	0	Bra004109.1-P	0	GLYMA01G44270.1	0	AES93801	0	PO0019s07600.1	0	Solyc03g097030.2.1	0	PGSC0003DMT400008182	0	VIT_16s0039g02040.t01	0	EMT11815	2.00E-171	BRADI3G52350.1	0	Sb04g031010.1	0	MLOC_58764.5	0	OS02T0697400-01	0	TRIUR3_22492-P1	0	GRMZM2G054013_P02	0	EFJ20030	0	PP1S167_96V6.1	0	EDO96800	2.00E-025		NA	0.662521		Gma:"4-coumarate--CoA ligase 2 "
800	scaffold_104145.1	0	AT1G43710.1	0	Bra034917.1-P	0	GLYMA15G05630.2	0	AES63380	0	PO0005s21280.1	0	Solyc04g071140.2.1	0	PGSC0003DMT400002057	0	VIT_18s0076g00360.t01	0	EMT14427	0	BRADI3G45260.1	0	Sb04g022140.1	0	MLOC_73062.2	0	OS02T0541325-00	0	TRIUR3_04772-P1	0	GRMZM2G451314_P01	0	EFJ22493	0	PP1S13_150V6.1	0	EDP09397	2.00E-173		NA	NaN		Mtr:"Histidine decarboxylase "
801	fgenesh2_kg.6__1370__AT5G14050.1	0	AT5G14050.1	0	Bra008783.1-P	0	GLYMA15G06450.1	0	AES63540	0	PO0005s24010.1	0	Solyc10g080180.1.1	0	PGSC0003DMT400060893	0	VIT_07s0141g00530.t01	0	EMT03391	0	BRADI2G18710.1	0	Sb10g029900.1	0	MLOC_5766.1	1.00E-074	OS07T0603200-01	0	TRIUR3_24410-P1	6.00E-169	GRMZM2G099758_P02	0	EFJ34736	5.00E-149	PP1S159_80V6.1	2.00E-147	EDP08348	1.00E-102		NA	0.416075		Mtr:"U3 small nucleolar RNA-associated protein-like protein "
802	fgenesh2_kg.7__652__AT4G34430.4	0	AT4G34430.3	0	Bra011533.1-P	0	GLYMA12G04840.2	0	AES89082	0	PO0004s16070.1	0	Solyc01g109510.2.1	0	PGSC0003DMT400001865	0	VIT_03s0063g02410.t01	0	EMT11710	3.00E-123	BRADI1G10370.1	4.00E-175	Sb01g009800.1	1.00E-171	MLOC_60197.2	3.00E-129	OS04T0110300-02	8.00E-166	TRIUR3_18710-P1	7.00E-129	GRMZM2G047038_P01	2.00E-173	EFJ24861	2.00E-094	PP1S215_23V6.1	4.00E-093	NA	NA		NA	0.0210353		Mtr:"SWI/SNF complex subunit SMARCC1 "
803	fgenesh2_kg.7__3032__AT5G35220.1	0	AT5G35220.1	0	Bra039482.1-P	0	GLYMA16G04110.1	0	AES80910	0	PO0013s06090.1	0	Solyc10g081470.1.1	0	PGSC0003DMT400072520	0	VIT_08s0056g01270.t01	0	EMT17722	4.00E-167	BRADI1G06080.1	0	Sb01g005580.1	0	MLOC_735.4	4.00E-159	OS03T0792400-01	0	TRIUR3_10789-P1	0	GRMZM2G049547_P03	0	EFJ16267	4.00E-057	PP1S517_1V6.2	0	EDO98697	2.00E-073		NA	0.416075		Mtr:"Peptidase M50, mammalian sterol-regulatory element binding protein "
804	scaffold_200167.1	0	AT1G63500.1	0	Bra027646.1-P	0	GLYMA08G01730.6	0	AET04990	0	PO0001s09320.1	0	Solyc11g064890.1.1	0	PGSC0003DMT400024464	0	VIT_02s0025g03550.t01	0	EMT24939	9.00E-171	BRADI5G26700.1	0	Sb06g033460.1	0	MLOC_4572.2	0	OS03T0825300-03	0	TRIUR3_18441-P1	0	GRMZM2G382104_P03	0	EFJ20301	0	PP1S156_133V6.1	0	EDP03484	9.00E-023		NA	0.662521		Mtr:"Protein kinase-like protein "
805	fgenesh2_kg.3__1478__AT5G47780.1	0	AT5G47780.1	0	Bra014349.1-P	0	GLYMA17G00782.2	0	AES64612	0	PO0016s00360.1	0	Solyc04g015270.2.1	0	PGSC0003DMT400070009	0	VIT_00s0455g00040.t01	0	EMT04178	0	BRADI3G20550.1	0	Sb07g014890.1	0	MLOC_17998.1	0	OS08T0327100-01	0	TRIUR3_02949-P1	0	GRMZM2G391000_P01	0	EFJ31300	0	PP1S251_8V6.1	0	NA	NA		NA	NaN		Mtr:"Galacturonosyltransferase "
806	fgenesh2_kg.3__3501__AT2G16370.1	0	AT2G16370.1	0	Bra011543.1-P	0	GLYMA04G01244.2	0	AES74216	0	PO0004s16470.3	0	Solyc01g109830.2.1	0	PGSC0003DMT400001937	0	VIT_03s0038g04500.t01	0	EMT19506	0	BRADI4G07810.1	0	Sb05g016730.1	0	MLOC_69499.3	0	OS12T0446900-01	0	TRIUR3_06844-P1	0	GRMZM2G005990_P01	0	EFJ18561	0	PP1S34_360V6.1	0	EDO98078	0		NA	NaN		Gma:"Bifunctional dihydrofolate reductase-thymidylate synthase "
807	fgenesh2_kg.6__1931__AT5G19130.1	0	AT5G19130.1	0	Bra002215.1-P	0	GLYMA05G08990.2	0	AET04787	0	PO0001s35320.1	0	Solyc02g067820.2.1	0	PGSC0003DMT400017920	0	VIT_14s0066g00580.t01	0	EMT30742	0	BRADI2G46680.1	0	Sb03g031330.1	0	MLOC_6029.2	0	OS01T0682200-00	3.00E-063	TRIUR3_26151-P1	0	GRMZM2G054470_P01	0	EFJ26590	5.00E-126	PP1S12_340V6.1	4.00E-108	NA	NA		NA	0.662521		Mtr:"GPI transamidase component gaa1 "
808	fgenesh2_kg.4__1878__AT2G38110.1	0	AT2G38110.1	0	Bra017137.1-P	0	GLYMA07G17720.1	0	AES79440	0	PO0006s09900.1	0	Solyc09g014350.2.1	0	PGSC0003DMT400052335	0	VIT_08s0007g02000.t01	0	EMT22818	0	BRADI2G55290.1	0	Sb03g040260.1	0	MLOC_56115.1	0	OS01T0855000-03	0	TRIUR3_16673-P1	2.00E-110	GRMZM2G083195_P01	0	EFJ29817	0	PP1S117_135V6.1	0	NA	NA		NA	0.662521		Mtr:"ER glycerol-phosphate acyltransferase "
809	fgenesh2_kg.5__1472__AT3G51290.1	0	AT3G51290.2	0	Bra036821.1-P	0	GLYMA01G36920.1	0	AES95165	0	PO0005s11440.1	0	Solyc02g083610.2.1	0	PGSC0003DMT400009224	0	VIT_04s0023g03760.t01	0	EMT28305	2.00E-152	BRADI4G36477.1	5.00E-162	Sb02g031210.1	0	MLOC_5125.1	6.00E-149	OS09T0538700-01	4.00E-171	TRIUR3_15371-P1	4.00E-148	GRMZM2G071599_P02	9.00E-176	EFJ09271	9.00E-092	PP1S41_83V6.1	2.00E-074	NA	NA		NA	0.0456248		Zma:"est"
810	Al_scaffold_0001_1195	0	AT1G11820.2	0	Bra016812.1-P	0	GLYMA17G01601.1	0	AES92646	0	PO0021s00450.1	0	Solyc04g007910.2.1	5.00E-166	PGSC0003DMT400042484	0	VIT_10s0116g01640.t01	0	EMT32814	2.00E-162	BRADI1G26510.1	6.00E-166	Sb01g042560.1	6.00E-163	MLOC_24253.1	5.00E-162	OS07T0510200-02	4.00E-170	TRIUR3_08632-P1	1.00E-163	GRMZM2G325008_P01	5.00E-165	EFJ25492	6.00E-124	PP1S98_31V6.1	1.00E-098	NA	NA		0.637352	0.0210353		Mtr:"Glucan endo-1,3-beta-glucosidase "
811	fgenesh1_pm.C_scaffold_8000540	0	AT5G47850.1	0	Bra036192.1-P	0	GLYMA12G00460.1	0	AES87831	0	PO0019s10710.1	0	Solyc11g020230.1.1	0	PGSC0003DMT400036188	0	VIT_18s0041g01290.t01	0	EMT10158	1.00E-116	BRADI5G10787.1	4.00E-179	Sb06g017350.1	3.00E-174	MLOC_66241.1	1.00E-145	OS04T0439600-01	1.00E-171	TRIUR3_31874-P1	7.00E-117	GRMZM2G053111_P01	8.00E-177	EFJ16632	1.00E-103	PP1S14_256V6.1	3.00E-113	EDP03484	3.00E-039		NA	0.0210353		Mtr:"Serine/threonine protein kinase-like protein CCR4 "
812	fgenesh2_kg.7__1936__AT4G23650.1	0	AT4G23650.1	0	Bra019281.1-P	0	GLYMA01G43241.1	0	AES94004	0	PO0001s10070.1	0	Solyc08g008170.2.1	0	PGSC0003DMT400014939	0	VIT_02s0025g00690.t01	0	EMT22025	0	BRADI2G43910.1	0	Sb09g029950.1	0	MLOC_12765.1	0	OS01T0622600-01	0	TRIUR3_09856-P1	0	GRMZM2G025387_P02	0	EFJ19441	0	PP1S316_13V6.1	0	EDP04678	5.00E-150		NA	NaN		Mtr:"Calcium dependent protein kinase "
813	scaffold_701497.1	0	AT4G27720.1	0	Bra026313.1-P	0	GLYMA04G41090.1	0	AES72556	0	PO0015s01050.1	0	Solyc03g082660.2.1	0	PGSC0003DMT400047640	0	VIT_16s0098g01290.t01	0	EMT22205	0	BRADI1G77580.1	0	Sb01g016960.1	0	MLOC_11806.1	0	OS10T0519600-01	0	TRIUR3_20211-P1	0	GRMZM2G067638_P01	0	EFJ21113	0	PP1S8_271V6.1	0	EDO98756	1.00E-138		NA	NaN		Mtr:"Major facilitator superfamily domain-containing protein "
814	fgenesh2_kg.8__1190__AT5G53060.1	0	AT5G53060.1	0	Bra003085.1-P	0	GLYMA06G13580.3	0	AES72532	0	PO0015s01350.1	0	Solyc03g082980.2.1	0	PGSC0003DMT400047664	0	VIT_16s0098g01660.t01	0	EMT04779	2.00E-060	BRADI1G41670.3	2.00E-180	Sb03g000560.1	1.00E-059	MLOC_37724.1	4.00E-158	OS06T0342500-01	0	TRIUR3_21424-P1	1.00E-150	GRMZM2G057743_P02	0	EFJ15208	2.00E-104	PP1S36_86V6.1	5.00E-098	NA	NA		NA	0.0887693		Mtr:"Poly(RC)-binding protein "
815	scaffold_400578.1	0	AT2G24820.1	0	Bra000547.1-P	0	GLYMA04G06320.1	0	AES73527	0	PO0018s02890.1	0	Solyc12g096550.1.1	0	PGSC0003DMT400075266	0	VIT_04s0008g07020.t01	0	EMT13725	6.00E-103	BRADI3G53860.1	0	Sb04g035660.1	0	MLOC_19966.1	2.00E-085	OS02T0792800-02	0	TRIUR3_10619-P1	1.00E-148	GRMZM2G018484_P01	0	EFJ20275	7.00E-052	PP1S153_103V6.1	0	EDP07819	3.00E-039		NA	0.261994		Mtr:"Rieske iron-sulfur protein Tic55 "
816	fgenesh1_pm.C_scaffold_1000181	0	AT1G03010.1	0	Bra033365.1-P	0	GLYMA03G36893.1	0	AES82096	0	PO0014s12800.1	0	Solyc09g074630.2.1	0	PGSC0003DMT400029528	0	VIT_07s0104g01440.t01	0	EMT31899	8.00E-156	BRADI1G62554.1	0	Sb01g035480.1	0	MLOC_64199.3	0	OS03T0347700-01	0	TRIUR3_18972-P1	2.00E-142	GRMZM2G084397_P02	0	EFJ28556	6.00E-173	PP1S67_83V6.1	1.00E-160	NA	NA		NA	0.416075		Mtr:"BTB/POZ domain-containing protein "
817	scaffold_300761.1	0	AT3G06580.1	0	Bra040277.1-P	0	GLYMA07G36610.1	0	AES92002	0	PO0010s15800.1	0	Solyc01g058390.2.1	0	PGSC0003DMT400044062	0	VIT_05s0077g00690.t01	0	EMT24874	0	BRADI1G02810.1	0	Sb01g002480.1	0	MLOC_61231.1	0	OS03T0832600-01	0	TRIUR3_16307-P1	0	GRMZM2G458549_P01	0	EFJ17214	0	PP1S89_154V6.4	0	EDO97404	2.00E-124		NA	NaN		Mtr:"Galactokinase "
818	fgenesh2_kg.5__1272__AT3G49220.1	0	AT3G49220.1	0	Bra029943.1-P	0	GLYMA04G41460.1	0	AES72489	0	PO0015s01610.1	0	Solyc06g051960.2.1	0	PGSC0003DMT400050474	0	VIT_16s0098g01900.t01	0	EMT27728	8.00E-121	BRADI2G11860.1	2.00E-149	Sb03g000660.1	2.00E-158	MLOC_54267.1	4.00E-145	OS02T0288100-01	4.00E-160	TRIUR3_13318-P1	4.00E-120	GRMZM2G008593_P01	1.00E-143	EFJ17755	5.00E-114	PP1S76_125V6.1	6.00E-112	NA	NA		NA	0.0210353		Mtr:"Pectinesterase "
819	scaffold_601087.1	0	AT5G10720.1	0	Bra006075.1-P	0	GLYMA04G06190.2	0	AES73505	0	PO0006s28530.1	0	Solyc08g068960.2.1	0	PGSC0003DMT400075949	0	VIT_04s0069g00750.t01	0	EMT05807	0	BRADI1G31200.1	0	Sb10g026020.1	0	MLOC_76243.1	0	OS02T0738400-02	7.00E-068	TRIUR3_09637-P1	0	GRMZM2G025579_P01	0	EFJ13085	0	PP1S7_429V6.1	0	EDP06598	1.00E-045		NA	0.662521		Mtr:"Hybrid signal transduction histidine kinase K "
820	scaffold_400604.1	0	AT5G37350.1	0	Bra032051.1-P	0	GLYMA18G46440.1	0	AES81298	0	PO0015s10810.1	0	Solyc08g080850.2.1	0	PGSC0003DMT400032164	0	VIT_17s0000g01390.t01	0	EMT16982	6.00E-153	BRADI3G41230.1	3.00E-172	Sb07g026240.1	0	MLOC_11507.1	8.00E-090	OS07T0162300-01	0	TRIUR3_28110-P1	2.00E-180	GRMZM2G120329_P02	0	EFJ12123	8.00E-178	PP1S191_78V6.1	3.00E-147	EDP00160	3.00E-007		NA	0.157871		Gma:"Serine/threonine-protein kinase RIO1 "
821	fgenesh1_pm.C_scaffold_3001754	0	AT3G19870.1	0	Bra038237.1-P	0	GLYMA12G03160.1	0	AES89403	0	PO0008s08480.1	0	Solyc10g079850.1.1	0	PGSC0003DMT400076706	0	VIT_01s0010g01450.t01	0	EMT26105	0	BRADI3G60460.1	0	Sb04g038250.1	0	MLOC_37965.4	0	OS02T0829400-00	0	TRIUR3_06764-P1	0	GRMZM2G145473_P01	0	EFJ14982	0	PP1S10_400V6.1	0	NA	NA		NA	NaN		Stu:"Binding protein"
822	Al_scaffold_0005_420	0	AT3G25970.1	0	Bra036355.1-P	0	GLYMA18G18220.2	0	AET03162	0	PO0007s00250.1	0	Solyc01g090510.2.1	0	PGSC0003DMT400066984	0	VIT_04s0008g07050.t01	0	EMT24248	0	BRADI1G21907.1	0	Sb08g022230.1	0	MLOC_15059.2	0	OS08T0375800-01	0	TRIUR3_03243-P1	0	GRMZM2G168170_P01	0	EFJ28358	3.00E-137	PP1S276_42V6.1	1.00E-160	EDP05653	3.00E-020		NA	NaN		Mtr:"Pentatricopeptide repeat protein "
823	fgenesh2_kg.1__3390__AT1G32440.1	0	AT1G32440.1	0	Bra010164.1-P	0	GLYMA01G40860.2	0	AES94410	0	PO0003s08700.1	0	Solyc08g077180.2.1	0	PGSC0003DMT400062238	0	VIT_02s0012g01170.t01	0	EMT16851	0	BRADI2G45620.1	0	Sb03g030110.1	0	MLOC_61818.2	0	OS10T0571200-01	0	TRIUR3_23642-P1	0	GRMZM2G152686_P01	0	EFJ15169	0	PP1S205_25V6.1	0	EDP03577	6.00E-072		NA	NaN		Gma:"Pyruvate kinase "
824	fgenesh1_pg.C_scaffold_8000271	0	AT5G45300.1	0	Bra021962.1-P	0	GLYMA09G35070.1	0	AES95499	0	PO0003s10570.1	0	Solyc08g005780.2.1	0	PGSC0003DMT400062050	0	VIT_02s0087g00440.t01	0	EMT12153	0	BRADI3G02800.1	0	Sb04g002450.1	0	MLOC_19022.3	0	OS09T0569200-01	0	TRIUR3_33568-P1	0	GRMZM2G069486_P01	0	EFJ11531	2.00E-169	PP1S121_168V6.1	2.00E-175	EDP05105	2.00E-097		NA	NaN		Mtr:"Beta-amylase "
825	fgenesh2_kg.4__639__AT2G26990.1	0	AT2G26990.1	0	Bra012038.1-P	0	GLYMA03G00670.1	0	AES81012	0	PO0009s02600.1	0	Solyc01g008840.2.1	0	PGSC0003DMT400058485	0	VIT_08s0040g00430.t01	0	EMT25694	0	BRADI2G10780.3	0	Sb03g011260.1	0	MLOC_69832.1	0	OS01T0279200-02	0	TRIUR3_32000-P1	0	GRMZM2G079196_P01	0	EFJ29478	0	PP1S90_192V6.1	0	EDP09792	5.00E-169		NA	NaN		Mtr:"COP9 signalosome complex subunit "
826	scaffold_602280.1	0	AT5G22330.1	0	Bra002406.1-P	0	GLYMA07G02170.3	0	AES73368	0	PO0004s20930.1	0	Solyc06g062350.2.1	0	PGSC0003DMT400043215	0	VIT_06s0004g02910.t01	0	EMT24003	0	BRADI2G54390.1	0	Sb03g039200.1	0	MLOC_26628.1	0	OS07T0178900-01	0	TRIUR3_03390-P1	0	GRMZM2G032267_P02	0	EFJ27201	0	PP1S4_73V6.1	0	EDP00834	0		NA	NaN		Mtr:"RuvB-like helicase "
827	fgenesh2_kg.2__1565__AT1G73050.1	0	AT1G73050.1	0	Bra016021.1-P	0	GLYMA07G00530.1	0	AES86335	0	PO0008s01010.1	0	Solyc03g123820.1.1	0	PGSC0003DMT400023673	0	VIT_02s0012g01670.t01	0	EMT00670	8.00E-148	BRADI1G31250.1	4.00E-171	Sb06g025960.1	4.00E-147	MLOC_4378.2	2.00E-146	OS10T0524500-01	1.00E-144	TRIUR3_18842-P1	3.00E-138	GRMZM2G434500_P01	4.00E-143	EFJ07720	6.00E-151	PP1S78_69V6.1	6.00E-139	EDO96742	3.00E-031		NA	0.0210353		Mtr:"Mandelonitrile lyase "
828	fgenesh2_kg.6__1162__AT5G11880.1	0	AT5G11880.1	0	Bra006124.1-P	0	GLYMA13G20390.2	0	AES95182	0	PO0009s12210.1	0	Solyc01g109850.2.1	0	PGSC0003DMT400001939	0	VIT_03s0038g04490.t01	0	EMT07700	0	BRADI3G11130.1	0	Sb08g003330.1	0	MLOC_81476.1	4.00E-108	OS02T0440000-01	0	TRIUR3_25748-P1	0	GRMZM2G020446_P01	0	EFJ12224	0	PP1S73_93V6.1	0	EDP09979	2.00E-159		NA	0.662521		Mtr:"Diaminopimelate decarboxylase "
829	fgenesh2_kg.4__2849__AT2G46370.2	0	AT2G46370.4	0	Bra004543.1-P	0	GLYMA03G41700.2	0	AES82769	0	PO0014s09120.1	0	Solyc10g011660.2.1	0	PGSC0003DMT400000284	0	VIT_15s0046g01280.t01	0	EMT23814	0	BRADI2G14830.1	0	Sb09g030050.1	0	MLOC_53684.4	0	OS05T0586200-01	0	TRIUR3_31351-P1	0	GRMZM2G162413_P02	0	EFJ19622	2.00E-144	PP1S67_243V6.1	5.00E-164	NA	NA		NA	NaN		Mtr:"GH3 family protein "
830	scaffold_105318.1	0	AT1G55270.1	0	Bra011908.1-P	0	GLYMA08G11910.1	0	AET04178	0	PO0003s21340.1	0	Solyc01g005970.2.1	0	PGSC0003DMT400081852	0	VIT_06s0004g00860.t01	0	EMT18179	0	BRADI1G73860.1	0	Sb01g022240.1	0	MLOC_69356.1	0	OS10T0409900-01	0	TRIUR3_19914-P1	0	GRMZM2G147402_P01	0	EFJ20413	0	PP1S8_285V6.1	0	NA	NA		NA	NaN		Mtr:"F-box/kelch-repeat protein "
831	fgenesh2_kg.2__1200__AT1G69420.1	0	AT1G69420.2	0	Bra004380.1-P	0	GLYMA20G03770.1	0	AES96896	0	PO0008s09120.1	0	Solyc05g012790.2.1	0	PGSC0003DMT400072839	0	VIT_01s0113g00420.t01	0	EMT08286	2.00E-159	BRADI1G22730.1	0	Sb02g038270.1	0	MLOC_55122.1	0	OS03T0209500-01	0	TRIUR3_10551-P1	0	GRMZM2G432738_P01	0	EFJ36864	3.00E-126	PP1S35_231V6.1	9.00E-119	EDP06474	2.00E-040		NA	0.662521		Mtr:"Palmitoyltransferase "
832	fgenesh1_pm.C_scaffold_2000469	0	AT1G57820.1	0	Bra038515.1-P	0	GLYMA02G47920.1	0	AET05198	0	PO0003s16080.1	0	Solyc05g023680.2.1	0	PGSC0003DMT400084297	0	VIT_01s0150g00140.t01	0	EMT21816	0	BRADI2G40000.1	0	Sb09g000320.1	0	MLOC_43909.1	0	OS05T0102600-01	0	TRIUR3_32787-P1	2.00E-023	GRMZM2G461447_P01	0	EFJ23441	0	PP1S47_310V6.1	0	EDP06227	6.00E-100		NA	0.662521		Mtr:"E3 ubiquitin-protein ligase UHRF1 "
833	fgenesh2_kg.1__3701__AT1G42970.1	0	AT1G42970.1	0	Bra034927.1-P	0	GLYMA06G01850.3	0	AES74102	0	PO0005s27550.1	0	Solyc12g094640.1.1	0	PGSC0003DMT400075608	0	VIT_18s0122g00960.t01	0	EMT30317	0	BRADI1G76470.1	0	Sb01g048470.1	0	MLOC_52515.2	0	OS03T0129300-01	0	TRIUR3_19023-P1	0	GRMZM5G845611_P01	0	EFJ16361	0	PP1S264_65V6.1	1.00E-158	EDP09609	2.00E-149		NA	NaN		Mtr:"Glyceraldehyde-3-phosphate dehydrogenase "
834	scaffold_801396.1	0	AT5G49960.1	0	Bra022510.1-P	0	GLYMA12G28860.1	0	AES63182	0	PO0022s00730.1	0	Solyc10g044890.1.1	0	PGSC0003DMT400041198	0	VIT_12s0035g00890.t01	0	EMT27963	0	BRADI2G56274.1	0	Sb03g041120.1	0	MLOC_34109.2	0	OS01T0870100-02	0	TRIUR3_24694-P1	0	GRMZM2G110897_P01	0	EFJ16608	0	PP1S18_318V6.1	2.00E-154	EDP02094	1.00E-012		NA	NaN		Mtr:"Ion channel DMI1 "
835	fgenesh2_kg.5__204__AT2G02980.1	0	AT2G02980.1	0	Bra026571.1-P	0	GLYMA01G05830.1	0	AES96745	0	PO0010s17590.1	0	Solyc05g013200.1.1	0	PGSC0003DMT400014198	0	VIT_01s0026g02510.t01	0	EMT22008	0	BRADI1G05610.1	0	Sb01g005310.1	0	MLOC_2683.1	0	OS03T0795200-01	0	TRIUR3_15385-P1	0	GRMZM2G099604_P01	0	EFJ27544	6.00E-140	PP1S276_42V6.1	3.00E-151	EDP05653	3.00E-023		NA	NaN		Mtr:"Pentatricopeptide repeat-containing protein "
836	fgenesh2_kg.6__1665__AT5G16730.1	0	AT5G16730.1	0	Bra008600.1-P	3.00E-159	GLYMA11G01130.1	0	AES93774	1.00E-176	PO0013s07650.1	0	Solyc06g072730.2.1	7.00E-167	PGSC0003DMT400069552	2.00E-166	VIT_16s0039g01650.t01	0	EMT26747	9.00E-084	BRADI2G37720.1	2.00E-090	Sb04g031190.1	3.00E-088	MLOC_60063.1	7.00E-078	OS04T0592400-01	2.00E-068	TRIUR3_15768-P1	7.00E-081	GRMZM2G128737_P01	3.00E-093	EFJ35022	2.00E-009	PP1S2_195V6.1	2.00E-013	EDP09956	1.00E-012		1	0.0222455		Mtr:"Interactor of constitutive active ROPs "
837	Al_scaffold_0001_4359	0	AT1G49980.1	0	Bra018821.1-P	0	GLYMA11G00410.1	0	AES93571	0	PO0001s30070.1	0	Solyc01g107010.2.1	0	PGSC0003DMT400066146	0	VIT_03s0091g00860.t01	0	EMT03615	0	BRADI1G14660.1	0	Sb01g014630.1	0	MLOC_19949.9	0	OS03T0616300-01	0	TRIUR3_24116-P1	3.00E-142	GRMZM2G078204_P01	0	EFJ37174	1.00E-168	PP1S275_20V6.1	2.00E-035	EDP06652	5.00E-132		NA	0.662521		Mtr:"DNA polymerase IV "
838	fgenesh1_pm.C_scaffold_6002815	0	AT4G02050.1	0	Bra000898.1-P	0	GLYMA15G24710.1	0	AES91726	0	PO0018s12130.1	0	Solyc07g006970.2.1	0	PGSC0003DMT400048280	0	VIT_11s0149g00050.t01	0	EMT27027	0	BRADI4G30290.1	0	Sb02g024690.1	0	MLOC_59072.3	0	OS09T0416200-01	0	TRIUR3_16428-P1	0	GRMZM2G029153_P01	0	EFJ37601	0	PP1S8_104V6.1	0	EDP03203	3.00E-023		NA	NaN		Mtr:"Hexose transporter "
839	fgenesh2_kg.1__430__AT1G04910.1	0	AT1G04910.1	0	Bra015363.1-P	0	GLYMA12G10680.2	0	AES62606	0	PO0017s08410.2	0	Solyc05g053720.2.1	0	PGSC0003DMT400040725	0	VIT_05s0029g01340.t01	0	EMT02795	0	BRADI4G19197.1	0	Sb05g015590.1	0	MLOC_17823.3	3.00E-106	OS11T0481200-01	0	TRIUR3_35227-P1	0	GRMZM2G050649_P02	0	EFJ25676	0	PP1S75_30V6.1	2.00E-180	NA	NA		NA	0.662521		Mtr:"DUF246 domain-containing protein "
840	Al_scaffold_0004_1720	0	AT2G32590.1	0	Bra005604.1-P	0	GLYMA12G10280.1	0	AES67191	0	PO0014s15410.1	0	Solyc07g049680.2.1	0	PGSC0003DMT400002777	0	VIT_12s0059g01070.t01	0	EMT08827	0	BRADI2G40420.1	0	Sb03g023480.1	0	MLOC_51396.2	3.00E-169	OS01T0532800-01	5.00E-087	TRIUR3_29350-P1	4.00E-177	GRMZM2G027867_P01	0	NA	NA	PP1S31_201V6.1	2.00E-145	EDP08900	2.00E-012		NA	0.261994		Mtr:"Condensin complex subunit 2 "
841	fgenesh2_kg.8__1424__AT5G55230.1	0	AT5G55230.1	0	Bra035564.1-P	0	GLYMA02G46450.4	0	AET00602	0	PO0001s36650.1	0	Solyc07g064970.2.1	0	PGSC0003DMT400057428	0	VIT_19s0090g01230.t01	0	EMT03839	0	BRADI1G36150.1	0	Sb10g023980.1	0	MLOC_5643.2	0	OS06T0611000-01	0	TRIUR3_31845-P1	0	GRMZM2G465169_P02	0	EFJ35080	4.00E-177	PP1S11_105V6.1	7.00E-166	EDO99097	3.00E-013		NA	NaN		Mtr:"Microtubule-associated protein MAP65-1a "
842	fgenesh2_kg.1__1252__AT1G11600.1	0	AT1G11600.1	0	Bra031773.1-P	0	GLYMA07G38860.1	0	AES92599	0	PO0004s01840.1	0	Solyc02g080330.2.1	0	PGSC0003DMT400005298	0	VIT_10s0116g00800.t01	0	EMT00202	9.00E-093	BRADI1G32810.1	0	Sb10g027430.1	0	MLOC_74781.1	0	OS06T0680700-01	0	TRIUR3_26817-P1	7.00E-114	AC209987.4_FGP002	0	EFJ20550	4.00E-097	PP1S33_105V6.1	2.00E-076	EDP04011	4.00E-022		NA	0.416075		Mtr:"Cytochrome P450 "
843	fgenesh2_kg.5__393__AT3G26380.1	0	AT3G26380.1	0	Bra032931.1-P	0	GLYMA11G37760.1	0	AES67589	0	PO0010s05840.2	0	Solyc05g013720.2.1	0	PGSC0003DMT400030622	0	VIT_01s0137g00630.t01	0	EMT24155	0	BRADI2G13530.1	0	Sb08g005320.1	3.00E-042	MLOC_12729.2	0	OS01T0518500-02	0	TRIUR3_33797-P1	0	GRMZM2G028307_P02	0	EFJ31319	0	PP1S80_41V6.1	1.00E-160	EDP09744	2.00E-016		NA	0.662521		Mtr:"Alpha-galactosidase "
844	fgenesh2_kg.7__179__AT4G39660.1	0	AT4G39660.1	0	Bra011843.1-P	0	GLYMA05G31630.1	0	AET04571	0	PO0007s06190.1	0	Solyc04g054310.2.1	0	PGSC0003DMT400033328	0	VIT_07s0031g01330.t01	0	EMT04241	0	BRADI1G73120.1	0	Sb01g045680.1	0	MLOC_17573.2	0	OS03T0171900-02	0	TRIUR3_23613-P1	2.00E-164	GRMZM2G124353_P01	0	EFJ33785	0	PP1S32_198V6.1	0	EDO96807	0		NA	0.662521		Mtr:"Alanine-glyoxylate aminotransferase-like protein "
845	scaffold_801715.1	0	AT5G52630.1	0	Bra003120.1-P	0	GLYMA19G32350.1	0	AES81378	0	PO0016s05390.1	0	Solyc03g063690.1.1	0	PGSC0003DMT400031205	0	VIT_08s0007g08190.t01	0	EMT04179	4.00E-149	BRADI2G45250.1	0	Sb03g029620.1	0	MLOC_14933.1	0	OS01T0651100-01	4.00E-175	TRIUR3_16159-P1	8.00E-145	GRMZM2G020008_P01	0	EFJ28358	9.00E-135	PP1S276_42V6.1	1.00E-152	EDP05653	2.00E-022		NA	0.261994		Mtr:"Pentatricopeptide repeat-containing protein; Tetratricopeptide-like helical "
846	fgenesh2_kg.6__1057__AT5G10920.1	0	AT5G10920.1	0	Bra009004.1-P	0	GLYMA04G10100.1	0	AES73155	0	PO0002s10640.1	0	Solyc04g076320.2.1	0	PGSC0003DMT400024171	0	VIT_18s0001g07590.t01	0	EMT21061	0	BRADI1G64597.1	0	Sb01g037570.1	0	MLOC_7062.1	0	OS03T0305500-01	0	TRIUR3_08071-P1	0	GRMZM2G124059_P01	0	EFJ08072	0	PP1S3_505V6.3	0	EDP09253	5.00E-042		NA	NaN		Mtr:"Argininosuccinate lyase "
847	fgenesh2_kg.4__2292__AT2G41540.2	0	AT2G41540.3	0	Bra004628.1-P	0	GLYMA19G31730.1	0	AES81323	0	PO0006s04550.1	0	Solyc04g016330.2.1	0	PGSC0003DMT400033112	0	VIT_08s0007g09000.t01	0	EMT16016	0	BRADI2G60390.1	0	Sb03g045390.1	0	MLOC_66627.4	0	OS01T0939600-01	0	TRIUR3_07671-P1	0	GRMZM2G155348_P03	0	EFJ15326	0	PP1S114_190V6.1	0	EDP05322	5.00E-011		NA	NaN		Mtr:"Glycerol-3-phosphate dehydrogenase "
848	fgenesh2_kg.4__636__AT2G26980.3	0	AT2G26980.3	0	Bra034315.1-P	0	GLYMA02G44380.5	0	AET00104	0	PO0001s23030.2	0	Solyc11g062410.1.1	0	PGSC0003DMT400082383	0	VIT_06s0009g01840.t01	0	EMT00033	0	BRADI4G26410.1	0	Sb05g002000.3	0	MLOC_75484.2	0	OS03T0319400-01	0	TRIUR3_12252-P1	0	GRMZM2G146553_P04	0	EFJ12879	0	PP1S186_77V6.1	0	EDO99409	7.00E-066		NA	NaN		Mtr:"CBL-interacting protein kinase "
849	fgenesh1_pg.C_scaffold_2001875	0	AT1G76040.2	0	Bra015796.1-P	0	GLYMA14G40090.2	0	AES59823	0	PO0002s01850.1	0	Solyc04g081910.2.1	0	PGSC0003DMT400025581	0	VIT_18s0001g00990.t01	0	EMT05971	0	BRADI1G26310.4	0	Sb02g034640.1	0	MLOC_79572.3	0	OS07T0515100-02	0	TRIUR3_30810-P1	0	GRMZM2G168706_P04	0	EFJ19441	0	PP1S108_32V6.1	0	EDP04678	2.00E-158		NA	NaN		Mtr:"Calcium-dependent protein kinase "
850	fgenesh2_kg.5__1626__AT3G52640.1	0	AT3G52640.1	0	Bra033418.1-P	0	GLYMA11G33470.1	0	AES70938	0	PO0004s08120.1	0	Solyc11g011480.1.1	0	PGSC0003DMT400034643	0	VIT_14s0006g00380.t01	0	EMT08592	0	BRADI3G59880.1	0	Sb04g028600.1	2.00E-094	MLOC_10269.2	0	OS02T0736500-01	0	TRIUR3_13917-P1	0	GRMZM2G168337_P01	0	EFJ28292	0	PP1S57_34V6.1	2.00E-150	EDO97349	7.00E-087		NA	0.662521		Mtr:"Nicastrin "
851	fgenesh2_kg.2__473__AT1G59720.1	0	AT1G59720.1	0	Bra017899.1-P	0	GLYMA08G40630.1	0	AES97017	0	PO0018s10010.1	0	Solyc05g006800.1.1	0	PGSC0003DMT400058193	0	VIT_01s0026g01440.t01	0	EMT01830	5.00E-158	BRADI1G54840.1	2.00E-179	Sb02g005450.1	5.00E-158	MLOC_55587.9	0	OS07T0191500-01	0	TRIUR3_07274-P1	1.00E-145	GRMZM2G144843_P01	0	EFJ34560	1.00E-130	PP1S276_42V6.1	1.00E-144	EDP05510	3.00E-023		NA	0.156269		Stu:"Pentatricopeptide repeat-containing protein, mitochondrial"
852	fgenesh2_kg.8__33__AT5G47560.1	0	AT5G47560.1	0	Bra022142.1-P	0	GLYMA09G01340.1	0	AES92729	0	PO0006s01490.1	0	Solyc11g012360.1.1	0	PGSC0003DMT400034555	0	VIT_00s0187g00130.t01	0	EMT29756	0	BRADI4G33550.1	0	Sb02g028210.1	0	MLOC_74633.2	0	OS09T0484900-01	0	TRIUR3_31286-P1	1.00E-148	GRMZM2G099382_P01	0	EFJ30245	2.00E-129	PP1S104_9V6.1	3.00E-118	EDP08389	4.00E-026		NA	0.662521		Mtr:"Tonoplast malate transporter/sodium dicarboxylate symporter "
853	Al_scaffold_0007_1668	0	AT4G24790.2	0	Bra019208.1-P	0	GLYMA05G02900.2	0	AES91109	0	PO0012s09330.1	0	Solyc03g111680.2.1	0	PGSC0003DMT400039211	0	VIT_17s0000g09820.t01	0	EMT06492	0	BRADI5G13680.1	0	Sb06g020470.1	0	MLOC_56390.2	0	OS08T0120200-01	7.00E-137	TRIUR3_10448-P1	0	GRMZM2G026580_P01	0	EFJ18168	2.00E-127	PP1S256_14V6.1	1.00E-115	EDP08388	3.00E-019		NA	0.662521		Mtr:"DNA polymerase III subunit gamma/tau "
854	fgenesh2_kg.2__994__AT1G67630.1	0	AT1G67630.1	0	Bra033987.1-P	0	GLYMA11G37330.1	0	AES72072	0	PO0010s06600.1	0	Solyc05g014540.2.1	0	PGSC0003DMT400044958	0	VIT_01s0010g02690.t01	0	EMT19418	0	BRADI4G39480.1	0	Sb10g009040.1	0	MLOC_3653.1	1.00E-116	OS12T0242900-01	6.00E-160	TRIUR3_30551-P1	0	GRMZM2G059010_P02	0	EFJ04944	3.00E-152	PP1S145_94V6.1	1.00E-173	EDP09667	7.00E-055		NA	0.416075		Mtr:"DNA polymerase alpha subunit B "
855	Al_scaffold_0005_1678	0	AT3G48610.1	0	Bra029910.1-P	0	GLYMA04G37360.1	0	AES73050	0	PO0012s10110.1	0	Solyc03g019670.2.1	0	PGSC0003DMT400039488	0	VIT_17s0000g01190.t01	0	EMT04201	0	BRADI1G03250.2	0	Sb03g009070.1	0	MLOC_6260.1	0	OS01T0955000-02	0	TRIUR3_34587-P1	2.00E-131	GRMZM2G081719_P01	0	EFJ30244	0	PP1S227_20V6.1	0	NA	NA		NA	0.662521		Mtr:"Phospholipase C "
856	scaffold_700297.1	0	AT4G37750.1	0	Bra010610.1-P	0	GLYMA11G04910.3	2.00E-159	AES90761	3.00E-151	PO0007s14690.1	5.00E-172	Solyc02g092050.2.1	1.00E-176	PGSC0003DMT400012588	1.00E-147	VIT_07s0151g00440.t01	8.00E-176	EMT32096	2.00E-116	BRADI1G07290.1	8.00E-133	Sb01g042090.1	2.00E-118	MLOC_63425.1	3.00E-114	OS03T0232200-01	1.00E-121	TRIUR3_23944-P1	6.00E-141	GRMZM2G028151_P01	8.00E-132	EFJ21317	6.00E-095	PP1S131_139V6.1	3.00E-089	EDO98260	2.00E-028		0.0256011	0.0210353		Mtr:"AP2-like ethylene-responsive transcription factor ANT "
857	scaffold_601062.1	0	AT5G10490.1	0	Bra009028.1-P	0	GLYMA04G10060.4	0	AES73160	0	PO0002s10610.1	0	Solyc11g010610.1.1	0	PGSC0003DMT400041617	0	VIT_18s0001g07500.t01	0	EMT29563	9.00E-165	BRADI1G15920.1	0	Sb01g031710.1	4.00E-150	MLOC_68460.3	7.00E-147	OS03T0432900-01	4.00E-035	TRIUR3_18368-P1	5.00E-147	GRMZM2G028914_P02	0	EFJ18544	0	PP1S79_156V6.1	4.00E-180	EDO98298	8.00E-033		NA	0.0887693		Mtr:"MscS family inner membrane protein ynaI "
858	Al_scaffold_0004_2488	0	AT2G39130.1	0	Bra017088.1-P	0	GLYMA10G35280.1	0	AES62112	0	PO0008s03620.1	0	Solyc11g008440.1.1	0	PGSC0003DMT400019191	0	VIT_13s0019g04660.t01	0	EMT21150	0	BRADI3G00280.1	0	Sb04g000290.1	0	MLOC_56385.1	0	OS02T0101000-01	0	TRIUR3_09005-P1	2.00E-144	GRMZM2G105192_P04	0	EFJ14266	1.00E-152	PP1S293_8V6.1	4.00E-152	EDP06187	2.00E-058		NA	0.662521		Mtr:"Amino acid transporter "
859	scaffold_602384.1	0	AT5G23190.1	0	Bra013024.1-P	0	GLYMA11G10640.1	0	AES89452	0	PO0007s07700.1	0	Solyc02g014730.2.1	0	PGSC0003DMT400027430	0	VIT_01s0011g02060.t01	0	EMT14997	2.00E-142	BRADI3G29310.1	0	Sb01g018855.1	0	MLOC_66381.2	0	OS10T0486100-00	0	TRIUR3_07758-P1	2.00E-122	GRMZM2G013082_P01	0	EFJ10273	5.00E-171	PP1S332_42V6.2	3.00E-161	EDO96330	9.00E-033		NA	0.416075		Mtr:"Cytochrome P450 "
860	scaffold_104289.1	0	AT1G47240.1	0	Bra040791.1-P	0	GLYMA04G04660.1	0	AES85608	0	PO0002s12200.1	0	Solyc04g078250.2.1	0	PGSC0003DMT400055473	0	VIT_18s0001g09490.t01	0	EMT23652	5.00E-135	BRADI4G03490.1	0	Sb08g019400.1	0	MLOC_63231.1	0	OS12T0581600-01	0	TRIUR3_35137-P1	8.00E-155	GRMZM2G028036_P01	0	EFJ21873	1.00E-162	PP1S1_100V6.5	5.00E-175	EDP04810	5.00E-068		NA	0.416075		Mtr:"Natural resistance-associated macrophage protein "
861	Al_scaffold_0004_1374	0	AT2G29560.1	0	Bra018378.1-P	0	GLYMA02G47430.1	0	AET00881	0	PO0009s04540.2	0	Solyc06g076650.2.1	0	PGSC0003DMT400078017	0	VIT_06s0004g05900.t01	0	EMT10090	6.00E-146	BRADI1G67090.1	0	Sb01g040040.1	0	MLOC_75725.1	1.00E-148	OS10T0167300-02	3.00E-146	TRIUR3_12371-P1	2.00E-146	GRMZM2G131539_P01	0	EFJ36248	0	PP1S37_237V6.1	0	EDO96709	6.00E-175		NA	0.157871		Mtr:"Enolase "
862	fgenesh2_kg.3__2285__AT3G20580.1	0	AT3G20580.1	0	Bra001795.1-P	0	GLYMA13G36420.1	0	AES66903	0	PO0001s44490.1	0	Solyc10g006450.2.1	0	PGSC0003DMT400002678	0	VIT_19s0177g00160.t01	0	EMT17879	2.00E-151	BRADI1G25910.1	0	Sb02g035070.1	0	MLOC_1619.1	0	OS06T0685100-00	0	TRIUR3_26418-P1	0	GRMZM2G056627_P01	0	EFJ11082	0	PP1S21_20V6.1	1.00E-164	NA	NA		NA	0.662521		Mtr:"COBRA-like protein "
863	scaffold_601782.1	0	AT5G17310.2	0	Bra006395.1-P	0	GLYMA14G39140.1	0	AES99138	0	PO0017s01390.1	0	Solyc11g011960.1.1	0	PGSC0003DMT400034699	0	VIT_04s0044g00710.t01	0	EMT17122	0	BRADI3G01640.2	0	Sb04g001320.1	0	MLOC_13920.1	2.00E-100	OS02T0117700-01	0	TRIUR3_15167-P1	0	GRMZM2G098370_P02	0	EFJ24299	0	PP1S283_22V6.2	0	EDP04196	6.00E-076		NA	0.662521		Mtr:"UTP-glucose 1 phosphate uridylyltransferase "
864	scaffold_301474.1	0	AT3G12940.1	0	Bra034715.1-P	0	GLYMA08G18320.1	0	AES66452	0	PO0011s14620.1	0	Solyc07g066450.2.1	0	PGSC0003DMT400057242	0	VIT_19s0027g00600.t01	0	EMT21668	8.00E-121	BRADI3G60477.1	1.00E-041	Sb02g033870.1	0	MLOC_62680.4	1.00E-022	OS07T0496900-02	0	TRIUR3_26728-P1	1.00E-109	GRMZM5G871936_P03	0	EFJ20202	1.00E-148	PP1S7_417V6.1	1.00E-151	NA	NA		NA	0.157871		Osa:"Note=Conserved hypothetical protein., Transcript_evidence=AK067389 (DDBJ, Best hit), ORF_evidence=B9FXD2 (UniProt), NIAS_FLcDNA=J013101J10,"
865	scaffold_603613.1	0	AT4G11820.2	0	Bra033126.1-P	0	GLYMA17G14150.1	0	AES94125	0	PO0001s08600.1	0	Solyc12g056450.1.1	0	PGSC0003DMT400010866	0	VIT_02s0025g04580.t01	0	EMT14328	0	BRADI1G77290.3	0	Sb02g030270.1	0	MLOC_62700.1	0	OS09T0521400-01	0	TRIUR3_14180-P1	0	AC199782.5_FGP002	0	EFJ16163	8.00E-177	PP1S154_103V6.2	0	EDP01208	2.00E-048		NA	NaN		Mtr:"Hydroxymethylglutaryl-CoA synthase "
866	fgenesh2_kg.5__2648__AT3G61680.1	0	AT3G61680.1	0	Bra014425.1-P	0	GLYMA19G44410.3	0	AES82783	0	PO0002s17080.1	0	Solyc01g095720.2.1	0	PGSC0003DMT400000301	0	VIT_15s0046g01040.t01	0	NA	NA	BRADI2G43730.1	0	Sb03g028110.1	0	MLOC_72054.2	5.00E-179	OS01T0253900-01	3.00E-140	TRIUR3_19345-P1	2.00E-124	GRMZM2G156126_P01	0	EFJ15995	6.00E-148	PP1S88_220V6.1	2.00E-124	EDP03131	3.00E-068		NA	0.219768		Stu:"Triacylglycerol lipase"
867	Al_scaffold_0001_3299	0	AT1G32340.1	0	Bra010152.1-P	0	GLYMA09G33906.1	0	AES95805	0	PO0001s02180.1	0	Solyc08g005150.2.1	0	PGSC0003DMT400046003	0	VIT_02s0012g01750.t01	0	EMT03002	0	BRADI5G20070.1	0	Sb06g027130.1	0	MLOC_60024.1	1.00E-167	OS02T0694700-01	5.00E-090	TRIUR3_11572-P1	4.00E-161	GRMZM2G342039_P01	0	EFJ35311	7.00E-138	PP1S14_73V6.1	2.00E-150	EDP09231	1.00E-043		NA	0.261994		Mtr:"E3 ubiquitin-protein ligase RNF14 "
868	fgenesh2_kg.6__112__AT5G02010.1	0	AT5G02010.1	0	Bra009621.1-P	0	GLYMA07G16790.3	0	AES79385	0	PO0006s09370.1	0	Solyc10g086660.1.1	0	PGSC0003DMT400049230	0	VIT_08s0007g01380.t01	0	EMT25268	0	BRADI2G54980.1	0	Sb03g039890.1	0	MLOC_59655.1	0	OS01T0849100-00	0	TRIUR3_22404-P1	0	GRMZM2G065423_P02	0	EFJ30813	7.00E-158	PP1S22_225V6.1	6.00E-160	NA	NA		NA	NaN		Mtr:"Rop guanine nucleotide exchange factor "
869	fgenesh2_kg.3__2668__AT3G24550.1	0	AT3G24550.1	0	Bra015053.1-P	0	GLYMA07G09420.1	0	AES76902	0	PO0018s08800.1	0	Solyc12g007110.1.1	0	PGSC0003DMT400001024	0	VIT_11s0016g03880.t01	0	EMT10712	0	BRADI2G31990.1	0	Sb09g007240.1	0	MLOC_75316.2	0	OS05T0218400-01	0	TRIUR3_27235-P1	0	GRMZM2G416308_P01	0	EFJ19890	3.00E-175	PP1S134_145V6.2	2.00E-140	EDP03484	7.00E-047		NA	NaN		Mtr:"Somatic embryogenesis receptor kinase "
870	fgenesh2_kg.6__2416__AT5G24240.1	0	AT5G24240.1	0	Bra019161.1-P	0	GLYMA04G41450.4	0	AES72491	0	PO0012s02180.1	0	Solyc03g083350.2.1	0	PGSC0003DMT400023563	0	VIT_16s0098g01890.t01	0	EMT28909	0	BRADI3G10620.1	0	Sb10g019340.1	0	MLOC_55588.2	0	OS05T0590100-01	0	TRIUR3_12912-P1	1.00E-059	AC205012.3_FGP002	0	EFJ23208	5.00E-171	PP1S78_86V6.1	2.00E-180	EDP07512	1.00E-063		NA	0.662521		Mtr:"Phosphatidylinositol 4-kinase type 2-beta "
871	scaffold_600048.1	0	AT5G01590.1	0	Bra005678.1-P	0	GLYMA01G31260.2	0	AES86766	0	PO0016s13190.1	0	Solyc09g013100.2.1	0	PGSC0003DMT400075053	0	VIT_08s0058g00370.t01	0	NA	NA	NA	NA	NA	NA	NA	NA	NA	NA	NA	NA	NA	NA	EFJ37261	4.00E-116	PP1S111_53V6.2	7.00E-124	EDP00518	1.00E-012		NA	NEV		not found
872	fgenesh1_pg.C_scaffold_3002016	0	AT3G21070.2	0	Bra031248.1-P	0	GLYMA11G09930.2	0	AES89560	0	PO0009s05620.1	0	Solyc01g008560.2.1	0	PGSC0003DMT400027174	0	VIT_06s0004g02410.t01	0	EMT20687	0	BRADI2G26930.1	0	Sb03g046360.1	0	MLOC_52165.1	0	OS01T0957000-01	0	TRIUR3_07436-P1	0	GRMZM2G138342_P01	0	EFJ35503	2.00E-150	PP1S57_138V6.1	0	EDP07120	5.00E-074		NA	NaN		Mtr:"NAD(H) kinase "
873	scaffold_802741.1	0	AT5G61010.2	0	Bra012987.1-P	0	GLYMA04G32420.1	0	AES69248	0	PO0015s06910.1	0	Solyc02g088800.1.1	0	PGSC0003DMT400003688	0	VIT_14s0068g00250.t01	0	EMT31312	1.00E-152	BRADI2G50730.2	2.00E-146	Sb06g011830.1	7.00E-137	MLOC_56556.1	6.00E-153	OS01T0763750-02	3.00E-149	TRIUR3_18730-P1	1.00E-152	GRMZM2G111657_P02	3.00E-147	EFJ22152	1.00E-133	PP1S169_51V6.1	2.00E-138	EDP06548	1.00E-011		NA	0.0206376		Mtr:"Exocyst complex component "
874	scaffold_603297.1	0	AT4G09730.1	0	Bra000690.1-P	0	GLYMA02G08550.1	0	AES84319	0	PO0005s22020.1	0	Solyc12g056740.1.1	0	PGSC0003DMT400059671	0	VIT_18s0001g02530.t01	0	EMT31822	1.00E-172	BRADI2G05390.1	0	Sb03g003520.1	0	MLOC_55827.8	2.00E-052	OS01T0184500-01	0	TRIUR3_11647-P1	2.00E-061	GRMZM2G175867_P01	0	EFJ20628	5.00E-152	PP1S12_191V6.1	7.00E-172	EDP00100	6.00E-053		NA	0.261994		Mtr:"DEAD-box ATP-dependent RNA helicase "
875	scaffold_802265.1	0	AT5G57030.1	0	Bra002769.1-P	0	GLYMA09G07590.1	0	AES65494	0	PO0006s14930.1	0	Solyc12g008980.1.1	0	PGSC0003DMT400000880	0	VIT_11s0016g01880.t01	0	EMT25251	0	BRADI2G41890.1	0	Sb03g026020.1	0	MLOC_59055.5	2.00E-160	OS01T0581300-01	0	TRIUR3_26327-P1	2.00E-028	GRMZM2G012966_P03	0	EFJ08120	3.00E-161	PP1S11_269V6.2	3.00E-175	EDP08506	6.00E-113		NA	0.416075		Mtr:"Lycopene epsilon cyclase "
876	scaffold_801100.1	0	AT5G48150.2	0	Bra036185.1-P	0	GLYMA14G01020.1	0	AET00925	0	PO0014s16230.1	0	Solyc07g047950.1.1	0	PGSC0003DMT400015696	0	VIT_12s0057g00560.t01	0	EMT04695	0	BRADI3G24210.1	0	Sb02g037650.1	0	MLOC_65838.4	0	OS07T0583600-02	0	TRIUR3_25879-P1	0	GRMZM2G098517_P02	0	EFJ27690	2.00E-158	PP1S346_13V6.5	5.00E-170	NA	NA		NA	NaN		Mtr:"Chitin-inducible gibberellin-responsive protein "
877	scaffold_300607.1	0	AT3G05530.1	0	Bra001152.1-P	0	GLYMA20G38030.1	0	AES61397	0	PO0005s02520.1	0	Solyc01g099760.2.1	0	PGSC0003DMT400063574	0	VIT_05s0020g01180.t01	0	EMT14002	0	BRADI1G48010.1	0	Sb10g005010.1	0	MLOC_80698.1	3.00E-137	OS06T0173100-01	0	TRIUR3_20702-P1	0	GRMZM2G032505_P03	0	EFJ37626	0	PP1S218_133V6.1	0	EDP05634	0		NA	0.662521		Mtr:"26S protease regulatory subunit 6A-like protein "
878	fgenesh2_kg.1__2986__AT1G28240.1	0	AT1G28240.1	0	Bra032885.1-P	0	GLYMA15G08090.1	0	AES63828	0	PO0004s04400.1	0	Solyc03g006430.2.1	0	PGSC0003DMT400076438	0	VIT_00s0265g00120.t01	0	EMT07305	2.00E-164	BRADI2G19580.1	0	Sb09g026520.1	0	MLOC_12494.1	0	OS01T0304300-01	0	TRIUR3_08737-P1	0	GRMZM2G044866_P01	0	EFJ34641	4.00E-179	PP1S294_28V6.1	2.00E-170	NA	NA		NA	0.662521		Osa:"Note=Similar to predicted protein., Transcript_evidence=AK242039 (DDBJ, Best hit), ORF_evidence=Q9LNM9 (UniProt), NIAS_FLcDNA=J075118M20,"
879	fgenesh2_kg.6__1995__AT5G19670.1	0	AT5G19670.1	0	Bra002253.1-P	0	GLYMA05G35730.4	0	AET05220	0	PO0018s09250.1	0	Solyc12g008340.1.1	0	PGSC0003DMT400000989	0	VIT_11s0016g03370.t01	0	EMT33304	1.00E-160	BRADI2G00690.1	7.00E-161	Sb03g008610.1	8.00E-156	MLOC_14407.7	2.00E-157	OS01T0107700-01	3.00E-158	TRIUR3_01678-P1	1.00E-159	GRMZM2G322047_P01	2.00E-156	EFJ32024	2.00E-114	PP1S309_76V6.1	6.00E-123	EDO96589	5.00E-024		NA	0.0210353		Mtr:"Xylogalacturonan beta-1,3-xylosyltransferase "
880	fgenesh2_kg.3__118__AT3G01120.1	0	AT3G01120.1	0	Bra001020.1-P	0	GLYMA18G49660.1	0	AES77490	0	PO0017s12240.1	0	Solyc02g067180.2.1	0	PGSC0003DMT400021841	0	VIT_14s0108g01110.t01	0	EMT23437	0	BRADI1G61260.1	0	Sb01g034130.1	4.00E-152	MLOC_76709.2	1.00E-151	OS10T0399200-00	2.00E-151	TRIUR3_15546-P1	1.00E-151	GRMZM2G113873_P03	0	EFJ15929	0	PP1S49_246V6.1	0	EDP01529	7.00E-154		NA	0.156269		Mtr:"Cystathionine gamma-synthase "
881	fgenesh2_kg.6__3463__AT4G02400.1	0	AT4G02400.1	0	Bra018554.1-P	0	GLYMA03G37300.2	0	AES82135	0	PO0014s12300.1	0	Solyc09g005760.2.1	0	PGSC0003DMT400061433	0	NA	NA	EMT08750	0	BRADI1G62850.1	0	Sb01g035770.1	0	MLOC_77296.2	0	OS03T0343300-01	0	TRIUR3_22166-P1	7.00E-180	GRMZM2G158676_P01	1.00E-130	EFJ22186	9.00E-167	PP1S78_50V6.1	9.00E-081	EDP00253	4.00E-015		NA	0.416075		Mtr:"U3 small nucleolar RNA-associated protein-like protein "
882	fgenesh2_kg.6__1397__AT5G14260.2	0	AT5G14260.3	0	Bra008769.1-P	0	GLYMA05G07100.1	0	AES75034	0	PO0017s10180.2	0	Solyc02g068050.2.1	0	PGSC0003DMT400017961	0	VIT_14s0171g00310.t01	0	EMT26543	5.00E-097	BRADI4G39580.1	0	Sb03g029140.1	0	MLOC_13341.2	6.00E-095	OS12T0236900-01	0	TRIUR3_22444-P1	7.00E-066	GRMZM2G047695_P01	0	EFJ19901	0	PP1S181_117V6.1	0	EDO99751	2.00E-015		NA	0.261994		Mtr:"SET domain protein "
883	fgenesh2_kg.3__165__AT3G02300.1	0	AT3G02300.1	0	Bra039169.1-P	0	GLYMA18G50920.3	0	AES77740	0	PO0017s13420.2	0	Solyc02g089220.2.1	9.00E-174	PGSC0003DMT400003728	0	VIT_14s0083g01020.t01	0	EMT28038	3.00E-032	BRADI1G15060.1	0	Sb01g015100.1	0	MLOC_75498.4	0	OS03T0599600-01	3.00E-066	TRIUR3_21947-P1	0	GRMZM2G074024_P02	0	EFJ05293	5.00E-149	PP1S25_199V6.2	6.00E-038	EDO97078	1.00E-033		0.637352	0.416075		Mtr:"RCC1 and BTB domain-containing protein "
884	fgenesh2_kg.3__1612__AT3G14900.1	0	AT3G14900.1	0	Bra027295.1-P	0	GLYMA14G07200.1	0	AES99428	0	PO0001s40110.1	0	Solyc07g062440.1.1	0	PGSC0003DMT400097369	0	VIT_19s0014g01300.t01	0	EMT09262	3.00E-165	BRADI5G14610.1	2.00E-157	Sb06g021490.1	1.00E-154	MLOC_71182.1	4.00E-147	OS04T0497900-01	2.00E-162	TRIUR3_24836-P1	6.00E-107	GRMZM2G015727_P01	7.00E-159	EFJ34729	2.00E-051	PP1S127_20V6.1	4.00E-063	NA	NA		NA	0.0210353		Osa:"Note=Similar to OSIGBa0092E01.12 protein., Transcript_evidence=AK100471 (DDBJ, Best hit), ORF_evidence=Q01IC3 (UniProt), NIAS_FLcDNA=J023093F18,"
885	scaffold_800530.1	0	AT4G20360.1	0	Bra033753.1-P	0	GLYMA05G02670.3	0	AES71411	0	PO0003s12160.1	0	Solyc03g112150.1.1	0	PGSC0003DMT400046837	0	VIT_14s0066g00220.t01	0	EMT33607	0	BRADI3G47690.1	0	Sb04g024850.1	0	MLOC_81977.3	0	OS02T0595700-04	0	TRIUR3_34609-P1	9.00E-179	GRMZM2G106061_P01	0	EFJ07059	0	PP1S147_109V6.2	0	DAA00908	0		NA	0.662521		Gma:"Elongation factor Tu, chloroplastic "
886	fgenesh1_pg.C_scaffold_3002379	0	AT3G24530.1	0	Bra015052.1-P	0	GLYMA07G09440.1	0	AES76889	0	PO0130s00210.1	0	Solyc12g007100.1.1	0	PGSC0003DMT400000836	0	VIT_11s0016g03900.t01	0	EMT18726	4.00E-096	BRADI3G09890.1	0	Sb04g009900.1	0	MLOC_13456.1	6.00E-105	OS02T0266300-02	0	TRIUR3_26085-P1	6.00E-097	GRMZM2G053934_P01	0	EFJ38074	0	PP1S264_72V6.1	1.00E-013	EDP04108	1.00E-025		NA	0.261994		Mtr:"Ankyrin repeat domain-containing protein "
887	fgenesh2_kg.8__1362__AT5G54650.1	0	AT5G54650.2	0	Bra029012.1-P	0	GLYMA12G34350.1	0	AES66853	0	PO0001s44180.1	0	Solyc10g006540.2.1	0	PGSC0003DMT400049488	0	VIT_19s0014g05040.t01	0	EMT06877	6.00E-154	BRADI1G25380.1	1.00E-160	Sb02g035660.1	5.00E-160	MLOC_80894.7	2.00E-156	OS07T0545500-01	5.00E-164	TRIUR3_24747-P1	4.00E-153	GRMZM5G864498_P01	1.00E-165	EFJ36895	1.00E-035	PP1S344_11V6.1	4.00E-089	EDP06208	7.00E-015		NA	0.0210353		Mtr:"Formin-like protein "
888	fgenesh2_kg.4__2590__AT2G44100.1	0	AT2G44100.1	0	Bra004805.1-P	0	GLYMA05G30140.1	0	AET04423	0	PO0017s00420.2	0	Solyc12g017570.1.1	0	PGSC0003DMT400035649	0	VIT_05s0094g01550.t01	0	EMT13931	0	BRADI2G25210.1	0	Sb09g020540.1	0	MLOC_55039.6	0	OS05T0304400-01	0	TRIUR3_14043-P1	0	GRMZM2G435373_P02	0	EFJ09736	0	PP1S167_1V6.1	0	EDP02072	2.00E-174		NA	NaN		Stu:"GDP dissociation inhibitor"
889	scaffold_501722.1	0	AT3G47840.1	0	Bra037169.1-P	0	GLYMA03G19011.2	0	AES86717	0	PO0007s13220.1	0	Solyc02g068630.1.1	0	PGSC0003DMT400027073	0	VIT_04s0023g02140.t01	0	EMT33485	3.00E-147	BRADI2G15210.1	3.00E-180	Sb09g029650.1	1.00E-171	MLOC_2144.3	0	OS05T0581300-00	0	TRIUR3_23697-P1	5.00E-149	GRMZM5G851564_P01	1.00E-179	EFJ14576	2.00E-135	PP1S276_42V6.1	5.00E-159	EDP05510	1.00E-025		NA	0.0887693		Mtr:"Coatomer subunit beta'-2 "
890	fgenesh2_kg.8__2028__AT5G60640.1	0	AT5G60640.1	0	Bra002464.1-P	0	GLYMA13G40130.1	0	AES88586	0	PO0009s01920.1	0	Solyc11g069400.1.1	0	PGSC0003DMT400020867	0	VIT_06s0004g02890.t01	0	EMT28083	3.00E-120	BRADI3G00210.1	0	Sb04g000230.1	0	MLOC_351.5	1.00E-070	OS02T0100100-01	0	TRIUR3_19218-P1	6.00E-145	GRMZM2G134889_P01	0	EFJ24976	8.00E-180	PP1S39_223V6.2	7.00E-155	EDP06730	3.00E-101		NA	0.261994		Mtr:"Protein disulfide isomerase L-2 "
891	scaffold_100866.1	0	AT1G08410.1	0	Bra030723.1-P	0	GLYMA11G18080.1	0	AES88184	0	PO0009s02210.2	0	Solyc11g071910.1.1	0	PGSC0003DMT400007765	0	VIT_06s0009g00250.t01	0	EMT21204	0	BRADI4G01390.1	0	Sb08g021890.1	0	MLOC_74794.1	0	OS12T0618300-01	0	TRIUR3_20330-P1	0	GRMZM2G028900_P01	0	EFJ22559	2.00E-156	PP1S47_286V6.1	0	EDO98844	6.00E-121		NA	NaN		Mtr:"Large subunit GTPase-like protein "
892	fgenesh2_kg.7__339__AT4G36980.2	0	AT4G36980.2	0	Bra011736.1-P	4.00E-179	GLYMA11G05990.1	6.00E-168	AES94704	2.00E-177	PO0007s11000.1	2.00E-171	Solyc02g090850.2.1	2.00E-170	PGSC0003DMT400010349	0	VIT_07s0031g00640.t01	7.00E-165	NA	NA	BRADI1G60480.3	9.00E-082	Sb01g033290.1	5.00E-134	NA	NA	OS03T0395900-02	1.00E-134	TRIUR3_23309-P1	6.00E-017	GRMZM2G022061_P05	2.00E-140	EFJ09466	4.00E-056	PP1S311_63V6.1	2.00E-101	NA	NA		0.0878251	0.0357701		Mtr:"Splicing factor, arginine/serine-rich "
893	fgenesh2_kg.7__595__AT4G34950.1	0	AT4G34950.1	0	Bra013059.1-P	0	GLYMA12G03520.1	0	AES95151	0	PO0004s17910.1	0	Solyc10g055390.1.1	0	PGSC0003DMT400031414	0	VIT_03s0038g02190.t01	0	EMT16371	1.00E-111	BRADI4G36420.1	0	Sb02g031140.1	0	MLOC_56243.1	3.00E-099	OS09T0536700-02	0	TRIUR3_01886-P1	2.00E-072	GRMZM2G338672_P01	7.00E-127	EFJ31014	9.00E-163	PP1S32_322V6.1	2.00E-171	EDP09877	6.00E-022		NA	0.157871		Stu:"Nodulin family protein"
894	fgenesh2_kg.8__1484__AT5G55860.1	0	AT5G55860.1	0	Bra002870.1-P	3.00E-168	GLYMA08G44330.1	5.00E-179	AES70639	9.00E-164	PO0001s37780.1	9.00E-167	Solyc07g065680.2.1	1.00E-170	PGSC0003DMT400057360	3.00E-172	VIT_19s0015g00740.t01	8.00E-162	EMT17232	3.00E-111	BRADI4G39210.1	9.00E-110	Sb0011s005460.1	2.00E-111	MLOC_74657.2	4.00E-105	OS12T0271600-01	1.00E-121	TRIUR3_29577-P1	1.00E-102	AC225185.3_FGP004	4.00E-118	EFJ33621	4.00E-028	PP1S88_46V6.1	1.00E-031	EDP05422	2.00E-010		0.153854	0.0222455		Stu:"Paramyosin"
895	Al_scaffold_0004_274	0	AT2G23150.1	0	Bra000573.1-P	0	GLYMA01G39790.1	0	AES94606	0	PO0007s10330.1	0	Solyc02g092800.2.1	0	PGSC0003DMT400064287	0	VIT_07s0129g00620.t01	0	EMT23652	6.00E-132	BRADI4G03490.1	0	Sb08g019400.1	0	MLOC_63231.1	0	OS12T0581600-01	0	TRIUR3_35137-P1	2.00E-152	GRMZM2G028036_P01	0	EFJ21873	3.00E-164	PP1S1_100V6.5	7.00E-178	EDP04810	2.00E-066		NA	0.416075		Mtr:"Natural resistance-associated macrophage protein "
896	fgenesh2_kg.8__2448__AT5G64300.1	0	AT5G64300.1	0	Bra024283.1-P	0	GLYMA08G18900.1	0	AES63488	0	PO0017s07710.1	0	Solyc01g105560.2.1	0	PGSC0003DMT400032739	0	VIT_03s0017g00650.t01	0	EMT04481	0	BRADI3G46530.1	0	Sb07g029180.1	0	MLOC_59642.3	0	OS08T0481950-01	0	TRIUR3_15681-P1	0	GRMZM2G105466_P01	0	EFJ37276	0	PP1S125_58V6.1	2.00E-160	EDP09588	1.00E-085		NA	NaN		Mtr:"Riboflavin biosynthesis protein "
897	fgenesh2_kg.8__2362__AT5G63570.1	0	AT5G63570.1	0	Bra038646.1-P	0	GLYMA04G00420.1	0	AES74310	0	PO0015s11320.1	0	Solyc04g009200.2.1	0	PGSC0003DMT400082447	0	VIT_17s0000g00900.t01	0	EMT18412	0	BRADI3G41270.1	0	Sb09g024120.1	0	MLOC_76419.1	0	OS08T0532200-03	0	TRIUR3_21733-P1	0	GRMZM2G116258_P01	0	EFJ11357	0	PP1S15_292V6.1	0	EDP00181	1.00E-178		NA	NaN		Mtr:"Glutamate 1-semialdehyde aminotransferase; Glutamate-1-semialdehyde 2,1-aminomutase "
898	fgenesh2_kg.5__2202__AT3G57610.1	0	AT3G57610.1	0	Bra007342.1-P	0	GLYMA19G32410.1	0	AES81392	0	PO0016s08930.1	0	Solyc10g080320.1.1	0	PGSC0003DMT400032970	0	VIT_08s0007g08130.t01	0	EMT24706	0	BRADI1G11720.1	0	Sb01g011080.1	0	MLOC_15467.1	0	OS03T0699300-01	0	TRIUR3_24977-P1	0	GRMZM2G123204_P01	0	EFJ28450	0	PP1S238_77V6.1	0	EDP03502	2.00E-163		NA	NaN		Gma:"Adenylosuccinate synthetase, chloroplastic "
899	scaffold_802953.1	0	AT5G62790.1	0	Bra035881.1-P	0	GLYMA05G02190.1	0	AES91160	0	PO0012s08230.1	0	Solyc03g114340.2.1	0	PGSC0003DMT400062966	0	VIT_17s0000g08390.t01	0	EMT13515	0	BRADI2G00650.1	0	Sb03g008650.1	0	MLOC_21379.2	0	OS01T0106900-02	0	TRIUR3_29442-P1	0	GRMZM2G056975_P01	0	EFJ07179	0	PP1S73_243V6.1	0	EDP02894	7.00E-147		NA	NaN		Mtr:"1-deoxy-D-xylulose 5-phosphate reductoisomerase "
900	fgenesh2_kg.1__515__AT1G05590.1	0	AT1G05590.1	0	Bra032460.1-P	0	GLYMA08G17200.1	0	AES66101	0	PO0001s23930.1	0	Solyc01g081610.2.1	0	PGSC0003DMT400079931	0	VIT_13s0320g00040.t01	0	EMT04206	0	BRADI1G23740.1	0	Sb02g037280.1	0	MLOC_74490.1	0	OS07T0575500-00	0	TRIUR3_20382-P1	6.00E-165	GRMZM5G860235_P01	0	EFJ14804	0	PP1S3_199V6.1	0	NA	NA		NA	0.662521		Mtr:"Beta-hexosaminidase subunit beta "
901	fgenesh2_kg.8__171__AT5G46190.1	0	AT5G46190.1	0	Bra025032.1-P	0	GLYMA08G10330.1	0	AES64148	0	PO0004s06470.1	0	Solyc08g048500.2.1	0	PGSC0003DMT400076798	0	VIT_10s0003g03860.t01	0	EMT21480	0	BRADI3G17630.1	0	Sb07g005630.1	0	MLOC_60567.2	0	OS10T0495000-01	6.00E-078	TRIUR3_31971-P1	0	GRMZM2G143568_P01	0	EFJ09837	2.00E-088	PP1S36_86V6.1	3.00E-091	EDP08399	4.00E-012		NA	0.662521		Mtr:"Heterogeneous nuclear ribonucleoprotein K "
902	fgenesh2_kg.2__844__AT1G66120.1	0	AT1G65890.1	0	Bra004132.1-P	0	GLYMA11G33110.1	0	AES70878	0	PO0017s02150.1	0	Solyc02g081360.2.1	0	PGSC0003DMT400061847	0	VIT_04s0079g00790.t01	0	EMT25225	0	BRADI1G76430.1	0	Sb01g048390.1	0	MLOC_67089.1	0	OS09T0555800-00	0	TRIUR3_00263-P1	2.00E-173	GRMZM2G092813_P01	0	EFJ31398	0	PP1S7_313V6.1	0	EDP07994	3.00E-028		NA	0.662521		Mtr:"2-succinylbenzoate-CoA ligase "
903	fgenesh2_kg.7__793__AT4G33270.1	0	AT4G33270.1	0	Bra011430.1-P	0	GLYMA01G43980.1	0	AES93834	0	PO0016s12590.1	0	Solyc03g096870.2.1	0	PGSC0003DMT400069533	0	VIT_15s0107g00320.t01	0	EMT05765	0	BRADI4G20910.1	0	Sb04g030840.2	0	MLOC_4843.1	0	OS02T0700100-01	0	TRIUR3_31936-P1	0	GRMZM2G130425_P03	0	EFJ31840	2.00E-164	PP1S8_56V6.1	2.00E-162	EDP01905	2.00E-125		NA	NaN		Mtr:"Cell division cycle protein-like protein "
904	Al_scaffold_0001_253	0	AT4G02930.1	0	Bra000853.1-P	0	GLYMA19G33570.1	0	AES64346	0	PO0002s22460.1	0	Solyc09g073000.2.1	0	PGSC0003DMT400009804	0	VIT_07s0104g00600.t01	0	EMT16111	0	BRADI1G01580.1	0	Sb01g001080.1	0	MLOC_72666.1	6.00E-146	OS03T0851100-01	0	TRIUR3_04831-P1	0	GRMZM2G313678_P01	0	EFJ20057	0	PP1S16_25V6.1	0	EDP08321	1.00E-162		NA	0.662521		Gma:"Elongation factor Tu "
905	Al_scaffold_0004_3181	0	AT2G44990.1	0	Bra040330.1-P	0	GLYMA11G16370.1	0	AES78773	0	PO0014s05590.1	0	Solyc01g090660.2.1	0	PGSC0003DMT400066965	0	VIT_15s0021g02190.t01	0	EMT18787	8.00E-150	BRADI5G17657.1	0	Sb06g024560.1	0	MLOC_55474.1	1.00E-116	OS04T0550600-01	0	TRIUR3_03973-P1	4.00E-020	GRMZM2G158657_P01	0	EFJ14341	0	PP1S14_421V6.1	0	EDO99725	8.00E-022		NA	0.261994		Mtr:"Carotenoid cleavage dioxygenase "
906	fgenesh2_kg.7__2317__AT4G19860.1	0	AT4G19860.1	0	Bra013430.1-P	0	GLYMA07G34730.1	0	AES90074	0	PO0015s15420.1	0	Solyc02g068920.2.1	0	PGSC0003DMT400026826	0	VIT_01s0011g01830.t01	0	EMT18470	0	BRADI5G21757.1	0	Sb06g028470.1	0	MLOC_78580.3	1.00E-161	OS04T0615100-01	0	TRIUR3_03704-P1	0	GRMZM2G007157_P02	9.00E-178	EFJ17895	0	PP1S324_50V6.1	0	NA	NA		NA	0.416075		Mtr:"Group XV phospholipase A2; Lecithin:cholesterol acyltransferase "
907	fgenesh2_kg.4__532__AT2G26170.1	0	AT2G26170.1	0	Bra000558.1-P	0	GLYMA17G34530.2	0	AES73413	0	PO0006s24320.1	0	Solyc08g062950.2.1	0	PGSC0003DMT400021231	0	VIT_04s0008g01100.t01	0	EMT27245	0	BRADI4G09040.1	0	Sb03g032220.1	0	MLOC_68900.1	0	OS01T0701500-00	0	TRIUR3_32100-P1	1.00E-176	GRMZM2G018612_P01	0	EFJ26688	2.00E-132	PP1S262_17V6.1	3.00E-033	EDP10008	2.00E-036		NA	0.662521		Mtr:"Cytochrome P450 71B10; Cytochrome P450 monooxygenase CYP711A12 "
908	fgenesh2_kg.6__766__AT5G07990.1	0	AT5G07990.1	0	Bra009312.1-P	0	GLYMA06G21920.1	0	AES69196	0	PO0013s07050.1	0	Solyc03g115220.2.1	0	PGSC0003DMT400063351	0	VIT_17s0000g07210.t01	0	EMT24087	4.00E-173	BRADI1G17180.1	0	Sb04g024750.1	0	MLOC_17167.5	0	OS10T0320100-01	0	TRIUR3_16856-P1	3.00E-134	GRMZM2G025832_P01	0	EFJ14295	2.00E-132	PP1S1_111V6.1	3.00E-124	EDP04011	3.00E-030		NA	0.416075		Mtr:"Flavonoid 3'-hydroxylase "
909	fgenesh2_kg.7__2989__AT4G13510.1	0	AT4G13510.1	0	Bra040801.1-P	0	GLYMA20G21030.1	0	AES60428	0	PO0010s07400.1	0	Solyc09g090730.1.1	0	PGSC0003DMT400073887	0	VIT_05s0077g00030.t01	0	EMT30878	1.00E-109	BRADI3G48950.1	0	Sb06g022230.1	0	MLOC_33834.1	0	OS04T0509600-01	0	TRIUR3_24346-P1	2.00E-107	GRMZM2G175140_P01	0	EFJ38422	0	PP1S475_29V6.1	0	EDP00166	9.00E-104		NA	0.416075		Mtr:"Ammonium transporter 1 member "
910	scaffold_801813.1	0	AT5G53350.1	0	Bra003063.1-P	0	GLYMA06G13450.1	0	AES75813	0	PO0015s01520.1	0	Solyc03g083250.2.1	0	PGSC0003DMT400023577	0	VIT_16s0098g01860.t01	0	EMT28446	2.00E-164	BRADI3G46170.1	0	Sb04g023280.1	0	MLOC_9905.2	0	OS02T0564400-01	0	TRIUR3_25512-P1	7.00E-180	GRMZM2G101791_P02	0	EFJ27362	6.00E-027	PP1S163_100V6.1	0	EDO99845	7.00E-085		NA	0.416075		Mtr:"ATP-dependent Clp protease ATP-binding subunit clpX "
911	scaffold_700385.1	0	AT4G37030.1	0	Bra010586.1-P	0	GLYMA17G20190.1	0	AES85872	0	PO0007s11180.1	0	Solyc02g090690.1.1	0	PGSC0003DMT400040806	0	VIT_07s0031g00790.t01	0	EMT33221	0	BRADI5G11790.1	0	Sb06g018270.1	0	MLOC_57516.3	6.00E-121	OS04T0449500-01	0	TRIUR3_07452-P1	2.00E-147	GRMZM2G015844_P01	0	EFJ11834	9.00E-141	PP1S14_435V6.1	3.00E-146	EDO99890	2.00E-021		NA	0.416075		Mtr:"Membrane protein, putative "
912	scaffold_601651.1	0	AT5G16150.3	0	Bra006341.1-P	0	GLYMA13G07781.3	0	AES80568	0	PO0005s15450.1	0	Solyc02g086160.2.1	0	PGSC0003DMT400067884	0	VIT_14s0006g02720.t01	0	EMT24004	0	BRADI2G02230.1	0	Sb03g007080.4	0	MLOC_18039.1	0	OS01T0133400-01	0	TRIUR3_03391-P1	0	GRMZM2G153704_P01	0	EFJ31918	1.00E-173	PP1S129_118V6.4	2.00E-169	EDP03203	4.00E-087		NA	NaN		Mtr:"Hexose transporter "
913	fgenesh2_kg.1__1339__AT1G12370.2	0	AT1G12370.2	0	Bra016776.1-P	2.00E-150	GLYMA11G03220.1	0	AES94195	0	PO0001s08030.2	0	Solyc08g079530.2.1	0	PGSC0003DMT400010033	0	VIT_02s0241g00040.t01	0	NA	NA	BRADI3G22580.1	0	Sb0012s014620.1	2.00E-064	MLOC_39145.1	1.00E-145	OS10T0167600-01	2.00E-113	TRIUR3_13633-P1	1.00E-160	GRMZM2G029519_P03	0	EFJ26958	0	PP1S72_320V6.1	0	EDP03475	6.00E-031		0.238593	0.345231		Mtr:"CPD photolyase "
914	fgenesh2_kg.4__940__AT2G29650.1	0	AT2G29650.1	0	Bra018370.1-P	0	GLYMA11G26510.1	0	AES84259	0	PO0009s04840.1	0	Solyc09g031750.2.1	0	PGSC0003DMT400053793	0	VIT_06s0004g06220.t01	0	EMT01332	0	BRADI2G10810.1	0	Sb03g011370.1	0	MLOC_74904.7	0	OS01T0279700-02	0	TRIUR3_00428-P1	0	GRMZM2G092793_P01	0	EFJ10498	0	PP1S31_182V6.1	0	EDP02784	7.00E-124		NA	NaN		Mtr:"Sodium-dependent phosphate transport protein "
915	fgenesh2_kg.6__3661__AT4G00400.1	0	AT4G00400.1	0	Bra032643.1-P	0	GLYMA07G07580.1	0	AET02045	0	PO0014s08130.1	0	Solyc01g094700.2.1	0	PGSC0003DMT400000152	0	NA	NA	EMT22818	7.00E-178	BRADI2G55290.1	9.00E-180	Sb03g040260.1	0	MLOC_56115.1	1.00E-178	OS01T0855000-03	0	TRIUR3_16673-P1	6.00E-108	GRMZM2G083195_P01	1.00E-179	EFJ29817	2.00E-161	PP1S9_453V6.1	7.00E-161	NA	NA		NA	0.0887693		Mtr:"ER glycerol-phosphate acyltransferase "
916	fgenesh2_kg.3__856__AT3G08570.1	0	AT3G08570.1	0	Bra032401.1-P	0	GLYMA09G40910.3	0	AES79860	0	PO0016s14670.1	0	Solyc09g048980.2.1	0	PGSC0003DMT400010359	0	VIT_08s0056g00610.t01	0	EMT06169	0	BRADI4G44320.1	0	Sb08g002310.1	0	MLOC_65070.2	0	OS11T0118500-00	0	TRIUR3_18972-P1	0	GRMZM2G058531_P05	0	EFJ20491	5.00E-176	PP1S125_97V6.1	6.00E-171	NA	NA		NA	NaN		Mtr:"BTB/POZ domain-containing protein "
917	scaffold_400438.1	0	AT2G24240.1	0	Bra039241.1-P	0	GLYMA02G36470.1	0	AES92527	0	PO0018s11700.1	0	Solyc07g005520.1.1	0	PGSC0003DMT400029056	0	VIT_11s0016g00110.t01	0	EMT33117	4.00E-116	BRADI2G57080.1	6.00E-179	Sb06g021690.1	0	MLOC_76596.1	0	OS04T0501500-00	0	TRIUR3_29288-P1	2.00E-112	GRMZM2G000261_P01	0	EFJ20316	2.00E-097	PP1S139_7V6.1	3.00E-155	NA	NA		NA	0.261994		Mtr:"BTB/POZ domain-containing protein KCTD6 "
918	fgenesh2_kg.4__1299__AT2G32970.1	0	AT2G32970.2	0	Bra005539.1-P	0	GLYMA20G13240.3	0	AES71660	0	PO0014s15640.1	0	Solyc07g049350.2.1	0	PGSC0003DMT400001836	0	VIT_12s0059g01300.t01	0	EMT09645	0	BRADI3G57600.1	0	Sb04g034540.1	2.00E-127	MLOC_36985.2	0	OS02T0771800-01	0	TRIUR3_02790-P1	0	GRMZM2G046407_P01	0	EFJ18517	4.00E-126	PP1S105_241V6.1	6.00E-129	EDO96715	9.00E-020		NA	0.662521		Osa:"Note=Similar to predicted protein., Transcript_evidence=AK243530 (DDBJ, Best hit), ORF_evidence=B8AJ71 (UniProt), NIAS_FLcDNA=J100076I12,"
919	fgenesh2_kg.4__2723__AT2G45300.1	0	AT2G45300.1	0	Bra000384.1-P	0	GLYMA01G33660.1	0	AES87336	0	PO0002s14740.1	0	Solyc05g050980.2.1	0	PGSC0003DMT400066898	0	VIT_15s0048g00350.t01	0	EMT02861	0	BRADI1G51660.1	0	Sb10g002230.1	0	MLOC_56626.1	2.00E-136	OS06T0133900-01	4.00E-163	TRIUR3_25169-P1	0	GRMZM5G877500_P01	0	EFJ27040	0	PP1S137_140V6.1	0	EDO96795	6.00E-164		NA	0.416075		Gma:"3-phosphoshikimate 1-carboxyvinyltransferase "
920	scaffold_700461.1	0	AT4G36480.2	0	Bra017762.1-P	0	GLYMA17G35800.3	0	AES98722	0	PO0012s04080.1	0	Solyc11g019950.1.1	0	PGSC0003DMT400071012	0	VIT_07s0130g00350.t01	0	EMT23506	0	BRADI1G67920.3	0	Sb01g040920.1	0	MLOC_56054.2	0	OS02T0806900-01	0	TRIUR3_25420-P1	0	GRMZM2G144985_P04	0	EFJ09486	6.00E-166	PP1S311_79V6.2	1.00E-165	EDP01380	8.00E-097		NA	NaN		Mtr:"Serine palmitoyltransferase "
921	fgenesh2_kg.3__1872__AT3G17030.1	0	AT3G17030.1	0	Bra021215.1-P	0	GLYMA17G03660.2	0	AES91963	0	PO0010s15440.1	0	Solyc01g059920.2.1	0	PGSC0003DMT400056221	0	VIT_05s0077g01050.t01	0	EMT17105	0	BRADI1G02910.1	0	Sb01g002470.1	0	MLOC_51799.1	5.00E-134	OS03T0832500-01	0	TRIUR3_05885-P1	0	GRMZM2G458533_P02	8.00E-117	EFJ12834	1.00E-122	NA	NA	NA	NA		NA	0.416075		Osa:"Note=Nucleic acid-binding, OB-fold domain containing protein., Transcript_evidence=AK106890 (DDBJ, Best hit), ORF_evidence=B8AMR6 (UniProt), NIAS_FLcDNA=002-118-G05,"
922	fgenesh2_kg.1__4733__AT1G55040.1	0	AT1G55040.1	0	Bra027952.1-P	0	GLYMA19G42310.1	0	AES82493	0	PO0005s03600.1	0	Solyc01g099230.2.1	0	PGSC0003DMT400063483	0	VIT_14s0128g00850.t01	0	EMT14703	1.00E-143	BRADI1G52630.1	2.00E-171	Sb02g009630.1	2.00E-164	MLOC_69224.1	6.00E-162	OS07T0404300-01	4.00E-159	TRIUR3_29846-P1	5.00E-131	GRMZM2G080139_P01	7.00E-160	EFJ35732	4.00E-041	PP1S65_73V6.1	5.00E-053	NA	NA		NA	0.0210353		Mtr:"DNA polymerase "
923	fgenesh2_kg.8__919__AT5G50380.1	0	AT5G50380.1	0	Bra014060.1-P	0	GLYMA17G13900.1	0	AES91032	0	PO0012s09910.1	0	Solyc03g111320.1.1	0	PGSC0003DMT400090181	0	VIT_17s0000g01450.t01	0	EMT20857	0	BRADI2G59057.1	0	Sb06g011830.1	0	MLOC_74353.4	0	OS04T0382200-01	0	TRIUR3_13564-P1	7.00E-169	GRMZM2G059965_P01	0	EFJ22152	1.00E-167	PP1S70_34V6.1	6.00E-163	EDP06548	2.00E-019		NA	0.662521		Mtr:"Exocyst complex component "
924	scaffold_101339.1	0	AT1G12240.1	0	Bra019749.1-P	0	GLYMA01G41990.1	0	AES90955	0	PO0003s11210.1	0	Solyc08g079080.2.1	0	PGSC0003DMT400012217	0	VIT_02s0154g00090.t01	0	EMT19915	0	BRADI5G16900.1	0	Sb06g023760.1	0	MLOC_56803.2	0	OS04T0535600-01	0	TRIUR3_31966-P1	0	GRMZM2G394450_P01	0	EFJ25584	0	PP1S66_29V6.1	0	EDP05544	6.00E-037		NA	NaN		Mtr:"Acid beta-fructofuranosidase "
925	fgenesh2_kg.3__2385__AT3G21630.1	0	AT3G21630.1	0	Bra031293.1-P	0	GLYMA20G11530.2	0	AES99906	0	PO0014s15460.1	0	Solyc07g049180.2.1	0	PGSC0003DMT400001803	0	VIT_12s0059g01130.t01	0	EMT02472	2.00E-176	BRADI3G41590.1	8.00E-164	Sb02g029560.1	0	MLOC_69328.2	1.00E-156	OS08T0538300-01	0	TRIUR3_06761-P1	0	GRMZM2G317770_P01	0	EFJ21730	8.00E-165	PP1S54_159V6.1	1.00E-171	EDP03484	7.00E-049		NA	0.261994		Mtr:"Receptor-like protein kinase "
926	Al_scaffold_0003_1445	0	AT3G13920.1	0	Bra030893.1-P	0	GLYMA04G05580.1	0	AES67813	0	PO0006s24220.1	0	Solyc08g062800.2.1	0	PGSC0003DMT400021166	0	VIT_04s0008g01000.t01	0	EMT30822	0	BRADI1G34170.4	0	Sb04g003390.1	0	MLOC_69436.4	0	OS02T0146600-01	0	TRIUR3_31239-P1	0	GRMZM2G027995_P02	0	EFJ16567	0	PP1S31_150V6.3	0	EDP05185	0		NA	NaN		Mtr:"Eukaryotic initiation factor 4A "
927	fgenesh2_kg.1__1223__AT1G11330.1	0	AT1G11330.2	0	Bra019864.1-P	0	GLYMA08G46670.1	0	AES63675	0	PO0011s03920.1	0	Solyc02g079540.1.1	0	PGSC0003DMT400036055	0	VIT_00s0353g00020.t01	0	EMT28571	0	BRADI2G51842.1	0	Sb02g035940.1	0	MLOC_62298.6	0	OS07T0550900-01	0	TRIUR3_01137-P1	0	GRMZM5G889999_P01	0	EFJ23635	4.00E-116	PP1S235_114V6.1	4.00E-106	EDP03484	2.00E-047		NA	NaN		Gma:"Serine/threonine-protein kinase "
928	Al_scaffold_0005_2148	0	AT3G52600.1	0	Bra033419.1-P	0	GLYMA19G38160.1	0	AES82076	0	PO0016s07820.1	0	Solyc10g083290.1.1	0	PGSC0003DMT400072608	0	VIT_08s0007g03060.t01	0	EMT10261	0	BRADI5G09430.1	0	Sb04g021810.1	0	MLOC_64782.2	0	OS04T0413200-01	0	TRIUR3_02730-P1	0	GRMZM2G139300_P01	0	EFJ25584	3.00E-161	PP1S371_32V6.2	8.00E-169	EDP05357	9.00E-041		NA	NaN		Mtr:"Beta-fructofuranosidase, insoluble isoenzyme; Sialidase "
929	fgenesh2_kg.8__868__AT5G49970.1	0	AT5G49970.1	0	Bra000603.1-P	0	GLYMA04G09950.1	0	AES73214	0	PO0002s10300.1	0	Solyc03g113780.2.1	0	PGSC0003DMT400063200	0	VIT_18s0001g07100.t01	0	EMT04755	0	BRADI3G23340.2	0	Sb0013s012240.1	9.00E-052	MLOC_56415.1	0	OS10T0377800-01	0	TRIUR3_14617-P1	2.00E-168	GRMZM2G061988_P01	0	EFJ10061	0	PP1S336_16V6.2	0	EDP02683	1.00E-118		NA	0.416075		Mtr:"Pyridoxine/pyridoxamine 5'-phosphate oxidase "
930	fgenesh2_kg.8__2309__AT5G63110.1	0	AT5G63110.1	0	Bra038607.1-P	0	GLYMA05G02540.1	0	AES71453	0	PO0015s09400.1	0	Solyc06g071680.2.1	0	PGSC0003DMT400069419	0	NA	NA	EMT16627	5.00E-175	BRADI3G22370.1	0	Sb07g018230.1	0	MLOC_17056.1	0	OS08T0344100-01	0	TRIUR3_16261-P1	5.00E-149	GRMZM2G136067_P01	0	EFJ35052	0	PP1S223_52V6.1	0	EDP01149	2.00E-143		NA	0.416075		Gma:"Histone deacetylase "
931	scaffold_201325.1	0	AT1G66170.1	0	Bra039753.1-P	0	GLYMA14G39310.1	0	AES99203	0	PO0017s02450.1	0	Solyc11g011560.1.1	0	PGSC0003DMT400034468	0	VIT_14s0006g00090.t01	0	EMT27461	9.00E-113	BRADI1G10680.1	6.00E-140	Sb01g010120.1	5.00E-147	MLOC_13049.1	7.00E-124	OS03T0716200-01	4.00E-144	TRIUR3_22363-P1	1.00E-134	GRMZM2G408897_P01	2.00E-149	EFJ31081	4.00E-168	PP1S314_39V6.1	9.00E-162	EDP01480	2.00E-029		NA	0.0210353		Mtr:"PHD finger protein "
932	fgenesh2_kg.5__1362__AT3G50120.1	0	AT3G50120.1	0	Bra012907.1-P	0	GLYMA01G39630.2	0	AES94630	0	PO0007s10640.1	0	Solyc02g093020.2.1	0	PGSC0003DMT400086367	0	VIT_07s0031g00040.t01	0	EMT22830	2.00E-091	BRADI5G15040.1	0	Sb06g021880.1	0	MLOC_17011.1	0	OS04T0505400-01	0	TRIUR3_08820-P1	0	AC226227.2_FGP005	0	NA	NA	NA	NA	NA	NA		NA	0.662521		Zma:"abinitio"
933	fgenesh2_kg.1__3334__AT1G31920.1	0	AT1G31920.1	0	Bra033866.1-P	0	GLYMA09G34285.1	0	AES95662	0	PO0001s01780.1	0	Solyc08g076150.2.1	0	PGSC0003DMT400086425	0	VIT_02s0012g02540.t01	0	EMT27117	2.00E-151	BRADI3G52360.1	0	Sb04g031000.1	0	MLOC_45051.1	0	OS03T0821700-01	7.00E-147	TRIUR3_08837-P1	1.00E-145	GRMZM2G045154_P01	0	EFJ08941	3.00E-132	PP1S183_52V6.1	9.00E-146	EDP05510	1.00E-025		NA	0.261994		Mtr:"Pentatricopeptide repeat-containing protein "
934	fgenesh2_kg.6__1817__AT5G18170.1	0	AT5G18170.1	0	Bra002139.1-P	0	GLYMA19G28770.2	0	AES75190	0	PO0013s05480.1	0	Solyc10g078550.1.1	0	PGSC0003DMT400021553	0	VIT_08s0007g07400.t01	0	EMT03028	0	BRADI1G05680.2	0	Sb01g005370.2	0	MLOC_69020.4	0	OS03T0794500-01	0	TRIUR3_18928-P1	0	GRMZM2G178415_P06	0	EFJ06181	0	PP1S62_236V6.5	0	EDO97071	2.00E-126		NA	NaN		Gma:"Glutamate dehydrogenase "
935	Al_scaffold_0006_754	0	AT5G08310.1	0	Bra009337.1-P	0	GLYMA20G23770.2	0	AES62959	0	PO0005s09280.1	0	Solyc04g009220.1.1	0	PGSC0003DMT400082444	0	VIT_10s0042g00540.t01	0	EMT17637	4.00E-084	BRADI2G31210.1	0	Sb01g042420.1	0	MLOC_5845.4	0	OS06T0690900-00	2.00E-081	TRIUR3_04300-P1	2.00E-175	GRMZM2G024435_P01	0	EFJ26892	9.00E-112	PP1S38_386V6.1	1.00E-100	EDP05510	2.00E-033		NA	0.261994		Mtr:"Pentatricopeptide repeat protein-like protein "
936	fgenesh2_kg.8__1378__AT5G54810.1	0	AT5G54810.1	0	Bra002954.1-P	0	GLYMA02G25300.1	0	AES70198	0	PO0001s44620.1	0	Solyc10g006400.2.1	0	PGSC0003DMT400002722	0	VIT_19s0177g00310.t01	0	EMT22673	0	BRADI3G14490.1	0	Sb07g002770.1	0	MLOC_61188.3	0	OS08T0135900-01	0	TRIUR3_19316-P1	0	GRMZM2G169593_P02	0	EFJ16654	0	PP1S3_514V6.2	0	EDP06079	0		NA	NaN		Mtr:"Tryptophan synthase beta chain "
937	scaffold_802528.1	0	AT5G59250.1	0	Bra002596.1-P	0	GLYMA12G06380.5	0	AES88921	0	PO0001s25100.1	0	Solyc03g078000.2.1	0	PGSC0003DMT400026885	0	VIT_06s0004g05190.t01	0	EMT10196	4.00E-156	BRADI1G03530.1	0	Sb01g027800.1	5.00E-159	MLOC_65314.2	0	OS10T0579200-01	3.00E-160	TRIUR3_23320-P1	2.00E-177	GRMZM2G067789_P01	1.00E-157	EFJ06710	1.00E-155	PP1S42_261V6.1	6.00E-164	EDP03203	1.00E-040		NA	0.0887693		Mtr:"D-xylose-proton symporter-like protein "
938	fgenesh2_kg.8__622__AT5G42240.1	0	AT5G42240.1	0	Bra013152.1-P	0	GLYMA14G28120.1	0	AES98769	0	PO0002s07260.1	0	Solyc04g064760.2.1	0	PGSC0003DMT400063803	0	VIT_18s0001g15550.t01	0	EMT33269	0	BRADI4G22510.1	0	Sb05g009120.1	0	MLOC_70573.1	0	OS11T0213600-01	0	TRIUR3_25506-P1	0	GRMZM2G025154_P01	0	EFJ31003	4.00E-171	PP1S2_108V6.1	1.00E-117	EDP00845	2.00E-093		NA	NaN		Mtr:"Serine carboxypeptidase-like protein "
939	scaffold_103634.1	0	AT1G32640.1	0	Bra010178.1-P	0	GLYMA01G12740.1	0	AET03296	0	PO0001s02450.1	0	Solyc08g076930.1.1	0	PGSC0003DMT400045204	0	VIT_02s0012g01320.t01	0	EMT04182	2.00E-074	BRADI3G34200.1	0	Sb01g028230.1	0	MLOC_71611.2	1.00E-129	OS10T0575000-01	0	TRIUR3_13265-P1	1.00E-071	GRMZM2G001930_P01	0	EFJ11384	2.00E-037	PP1S5_289V6.1	7.00E-052	NA	NA		NA	0.261994		Mtr:"Transcription factor MYC2 "
940	fgenesh2_kg.7__43__AT4G38500.1	0	AT4G38500.1	0	Bra033565.1-P	0	GLYMA05G28910.2	0	AET04203	0	PO0009s14010.1	0	Solyc01g111770.2.1	0	PGSC0003DMT400008789	0	VIT_03s0038g02820.t01	0	EMT02176	0	BRADI1G29960.1	0	Sb10g030430.1	0	MLOC_75308.3	0	OS06T0724300-01	0	TRIUR3_05242-P1	0	GRMZM2G132628_P02	0	EFJ21955	3.00E-174	PP1S134_60V6.1	8.00E-138	NA	NA		NA	NaN		Zma:"est|mrna"
941	scaffold_303862.1	0	AT4G29130.1	0	Bra039025.1-P	0	GLYMA08G03730.1	0	AET05183	0	PO0018s09560.1	0	Solyc12g008510.1.1	0	PGSC0003DMT400000795	0	VIT_11s0016g03070.t01	0	EMT04435	0	BRADI2G18877.1	0	Sb09g026080.1	0	MLOC_60691.3	0	OS01T0742500-01	0	TRIUR3_05213-P1	3.00E-176	GRMZM2G432801_P01	0	EFJ10895	0	PP1S12_19V6.4	5.00E-179	EDO96927	1.00E-063		NA	0.662521		Mtr:"Hexokinase "
942	scaffold_802218.1	0	AT5G56590.1	0	Bra002805.1-P	0	GLYMA08G03670.1	0	AET05176	0	PO0018s06800.1	0	Solyc12g008580.1.1	0	PGSC0003DMT400000943	0	VIT_11s0016g02960.t01	0	EMT15518	0	BRADI2G49330.1	0	Sb03g034100.1	0	MLOC_69080.1	0	OS01T0739700-01	0	TRIUR3_21421-P1	0	GRMZM2G005082_P02	0	EFJ37535	3.00E-117	PP1S270_88V6.3	2.00E-099	NA	NA		NA	NaN		Mtr:"Glucan endo-1,3-beta-glucosidase "
943	fgenesh1_pm.C_scaffold_1001247	0	AT1G14690.2	0	Bra024843.1-P	0	GLYMA09G42210.1	0	AES60003	0	PO0008s13910.1	0	Solyc04g008290.2.1	0	PGSC0003DMT400075869	0	VIT_01s0011g06330.t01	0	EMT10302	0	BRADI1G68710.2	0	Sb02g026260.1	0	MLOC_36402.4	0	OS09T0450300-02	0	TRIUR3_20799-P1	0	GRMZM2G121649_P03	0	EFJ35080	1.00E-167	PP1S153_95V6.1	6.00E-155	EDO99097	2.00E-014		NA	NaN		Stu:"PLE"
944	fgenesh2_kg.6__2744__AT5G27120.1	0	AT5G27120.1	0	Bra009978.1-P	0	GLYMA11G12200.1	0	AES94046	0	PO0005s04710.2	0	Solyc05g055880.2.1	0	PGSC0003DMT400060016	0	VIT_14s0030g01270.t01	0	EMT05996	7.00E-094	BRADI1G62430.3	0	Sb03g044260.1	0	MLOC_44617.2	0	OS03T0350100-02	0	TRIUR3_04158-P1	0	GRMZM2G124576_P02	0	EFJ29217	0	PP1S11_243V6.1	0	EDP05611	4.00E-159		NA	0.662521		Mtr:"SAR DNA-binding protein-1 "
945	fgenesh2_kg.8__1352__AT5G54570.1	0	AT5G54570.1	0	Bra002978.1-P	0	GLYMA06G41200.1	0	AES89991	0	PO0001s44040.1	0	Solyc07g063880.2.1	0	PGSC0003DMT400049498	0	VIT_19s0014g04750.t01	0	EMT00549	0	BRADI1G33040.1	0	Sb10g027600.1	0	MLOC_11885.3	0	OS03T0212800-01	0	TRIUR3_10233-P1	0	GRMZM2G163544_P02	0	EFJ31690	3.00E-178	PP1S114_133V6.3	5.00E-161	EDP07102	1.00E-036		NA	NaN		Mtr:"Beta-glucosidase "
946	scaffold_401977.1	0	AT2G33860.1	0	Bra005465.1-P	0	GLYMA13G30750.1	0	AES63915	0	PO0004s04970.1	0	Solyc02g077560.2.1	0	PGSC0003DMT400081282	0	VIT_10s0003g00420.t01	0	EMT18418	7.00E-144	BRADI2G16610.5	0	Sb09g028450.1	0	MLOC_66439.1	3.00E-136	OS05T0563400-01	5.00E-179	TRIUR3_33948-P1	4.00E-172	GRMZM2G030710_P01	0	EFJ33538	2.00E-133	PP1S341_4V6.2	2.00E-120	NA	NA		NA	0.157871		Mtr:"Auxin response factor; Transcriptional factor B3; Auxin response factor "
947	Al_scaffold_0001_1407	0	AT1G13630.1	0	Bra040727.1-P	0	GLYMA14G24760.1	0	AES59913	0	PO0010s14700.1	0	Solyc05g010780.1.1	0	PGSC0003DMT400050548	0	VIT_01s0010g00630.t01	0	EMT28821	1.00E-157	BRADI3G28890.1	7.00E-164	Sb01g019180.1	1.00E-154	MLOC_58230.9	4.00E-159	OS12T0152600-01	3.00E-129	TRIUR3_18971-P1	6.00E-157	GRMZM2G165963_P02	3.00E-157	EFJ26892	7.00E-117	PP1S219_51V6.1	1.00E-105	EDP05510	1.00E-047		NA	0.0210353		Mtr:"Pentatricopeptide repeat-containing protein "
948	fgenesh2_kg.6__2637__AT5G26751.1	0	AT5G26751.1	0	Bra036593.1-P	0	GLYMA10G28530.3	0	AES61489	0	PO0005s00710.4	0	Solyc01g101000.2.1	0	PGSC0003DMT400007088	0	VIT_14s0060g00600.t01	0	EMT09676	0	BRADI2G08890.3	0	Sb03g009580.1	0	MLOC_36539.1	0	OS01T0252100-03	0	TRIUR3_34719-P1	0	GRMZM2G024151_P02	0	EFJ10962	0	PP1S306_43V6.2	0	EDP05327	3.00E-165		NA	NaN		Stu:"NtK-1"
949	fgenesh2_kg.1__4582__AT1G55690.1	0	AT1G55690.2	0	Bra038012.1-P	0	GLYMA04G12450.3	0	AES68563	0	PO0011s17130.1	0	Solyc07g066090.2.1	0	PGSC0003DMT400057292	0	VIT_19s0015g01160.t01	0	EMT02120	0	BRADI3G22400.2	0	Sb01g045510.1	0	MLOC_5322.6	0	OS08T0341700-01	0	TRIUR3_14342-P1	0	GRMZM2G010834_P01	0	EFJ17479	2.00E-128	PP1S169_81V6.1	4.00E-125	EDP00680	2.00E-056		NA	NaN		Mtr:"SEC14 cytosolic factor "
950	fgenesh2_kg.7__821__AT4G33030.1	0	AT4G33030.1	0	Bra037029.1-P	0	GLYMA03G28690.1	0	AES81277	0	PO0006s24440.1	0	Solyc08g063080.2.1	0	PGSC0003DMT400049056	0	VIT_04s0008g01190.t01	0	EMT13601	0	BRADI3G34340.1	0	Sb09g019100.1	0	MLOC_17902.2	0	OS05T0387200-01	0	TRIUR3_32325-P1	0	GRMZM2G053322_P01	0	EFJ16964	0	PP1S58_251V6.1	0	EDO99781	0		NA	NaN		Mtr:"UDP-sulfoquinovose synthase "
951	scaffold_701843.1	0	AT4G24830.1	0	Bra019206.1-P	0	GLYMA05G03190.1	0	AES96898	0	PO0008s02110.1	0	Solyc05g012270.2.1	0	PGSC0003DMT400072766	0	VIT_17s0000g01690.t01	0	EMT30918	0	BRADI4G01920.1	0	Sb08g008320.1	0	MLOC_11947.2	0	OS12T0235800-01	0	TRIUR3_07046-P1	0	GRMZM2G010406_P01	0	EFJ23665	0	PP1S355_13V6.3	0	EDP00857	7.00E-138		NA	NaN		Mtr:"Argininosuccinate synthase "
952	scaffold_403309.1	0	AT2G44020.1	0	Bra004800.1-P	0	GLYMA08G05110.1	0	AET05439	0	PO0013s12100.1	0	Solyc11g017050.1.1	0	PGSC0003DMT400023814	0	VIT_11s0016g02240.t01	0	EMT26846	3.00E-152	BRADI3G60150.1	0	Sb04g035210.1	0	MLOC_69286.2	4.00E-178	OS02T0783100-02	0	TRIUR3_08930-P1	8.00E-146	GRMZM2G000610_P02	0	EFJ23121	9.00E-102	PP1S251_76V6.1	2.00E-100	EDP06332	9.00E-013		NA	0.261994		Mtr:"mTERF family protein "
953	Al_scaffold_0004_216	0	AT2G22740.2	0	Bra030212.1-P	0	GLYMA11G04071.1	0	AES94344	0	PO0003s08130.1	0	Solyc06g060960.1.1	0	PGSC0003DMT400067504	0	VIT_00s0309g00020.t01	0	EMT10007	0	BRADI4G28792.1	0	Sb02g022936.1	0	MLOC_59632.2	0	OS09T0362900-01	0	TRIUR3_29767-P1	0	GRMZM2G300955_P01	0	EFJ22703	3.00E-149	PP1S9_150V6.1	4.00E-134	EDP06739	5.00E-042		NA	NaN		Mtr:"Histone-lysine N-methyltransferase, H3 lysine-9 specific SUVH6 "
954	fgenesh2_kg.8__2598__AT5G65490.1	0	AT5G65490.1	0	Bra024390.1-P	0	GLYMA09G33210.1	0	AES96002	0	PO0006s13660.1	0	Solyc11g010660.1.1	0	PGSC0003DMT400041612	0	VIT_00s0483g00020.t01	0	NA	NA	BRADI3G37260.1	0	Sb07g021990.1	0	MLOC_18193.2	8.00E-110	OS08T0447200-01	0	TRIUR3_14312-P1	1.00E-149	GRMZM2G073988_P01	0	EFJ26820	3.00E-167	PP1S38_36V6.1	2.00E-150	EDP01399	7.00E-011		NA	0.376759		Mtr:"SGT1-like protein "
955	fgenesh2_kg.7__3524__AT5G38840.1	0	AT5G38840.1	0	Bra028208.1-P	0	GLYMA18G51170.1	0	AES77811	0	PO0004s11040.1	0	Solyc02g089360.2.1	0	PGSC0003DMT400003739	0	VIT_14s0083g00780.t01	0	EMT06964	8.00E-106	BRADI1G43620.1	0	Sb10g010310.1	9.00E-152	MLOC_61527.1	7.00E-128	OS06T0275900-01	0	TRIUR3_11431-P1	0	GRMZM2G455687_P01	2.00E-137	EFJ33309	7.00E-008	PP1S36_347V6.1	4.00E-135	EDP00146	2.00E-021		NA	0.157871		Mtr:"FHA domain protein "
956	fgenesh2_kg.1__2726__AT1G26460.1	0	AT1G26460.1	0	Bra024715.1-P	0	GLYMA01G07091.1	0	AES97018	0	PO0010s16660.1	0	Solyc05g012390.2.1	0	PGSC0003DMT400072788	0	VIT_01s0011g00580.t01	0	EMT08169	0	BRADI1G22510.2	0	Sb02g038410.1	0	MLOC_37604.1	2.00E-136	OS07T0599000-01	0	TRIUR3_24254-P1	1.00E-020	GRMZM2G044023_P01	0	EFJ35995	7.00E-023	PP1S21_361V6.1	6.00E-101	EDP05510	1.00E-016		NA	0.416075		Mtr:"Pentatricopeptide repeat-containing protein "
957	scaffold_400958.1	0	AT2G26710.1	0	Bra012046.1-P	0	GLYMA05G08270.1	0	AES91447	0	PO0018s06550.1	0	Solyc12g006860.1.1	0	PGSC0003DMT400002738	0	VIT_11s0016g04810.t01	0	EMT21683	2.00E-179	BRADI2G04660.1	0	Sb03g004210.1	0	MLOC_53497.2	0	OS02T0204700-00	0	TRIUR3_25053-P1	8.00E-159	GRMZM2G138750_P01	0	EFJ27842	1.00E-117	PP1S235_95V6.1	2.00E-089	EDO98047	2.00E-042		NA	0.416075		Mtr:"Cytochrome P450 "
958	fgenesh2_kg.6__1547__AT5G15710.1	0	AT5G15710.1	0	Bra006317.1-P	0	GLYMA08G28080.1	0	AES77803	0	PO0017s13670.1	0	Solyc02g089310.1.1	0	PGSC0003DMT400003737	0	VIT_14s0083g00810.t01	0	EMT13520	1.00E-084	BRADI5G25490.1	3.00E-176	Sb06g032150.1	4.00E-179	MLOC_11615.1	5.00E-147	OS04T0668600-01	1.00E-180	TRIUR3_12913-P1	1.00E-114	GRMZM2G179532_P01	1.00E-177	EFJ36037	8.00E-052	PP1S11_362V6.1	1.00E-061	NA	NA		NA	0.0210353		Mtr:"Cyclin-like F-box; Galactose oxidase, central; F-box/kelch-repeat protein "
959	fgenesh2_kg.7__745__AT4G33680.1	0	AT4G33680.1	0	Bra034580.1-P	0	GLYMA07G30460.1	0	AES90518	0	PO0009s08570.1	0	Solyc06g073280.2.1	0	PGSC0003DMT400069487	0	VIT_03s0088g01040.t01	0	EMT04083	0	BRADI1G21440.1	0	Sb01g038010.1	0	MLOC_78015.1	0	OS03T0299900-01	0	TRIUR3_16316-P1	0	GRMZM2G010328_P01	0	EFJ19877	0	PP1S37_113V6.2	0	EDP03630	3.00E-171		NA	NaN		Mtr:"LL-diaminopimelate aminotransferase "
960	scaffold_501758.1	0	AT3G48170.1	0	Bra019528.1-P	0	GLYMA06G19820.1	0	AES91125	0	PO0015s08190.1	0	Solyc03g113800.2.1	0	PGSC0003DMT400063205	0	VIT_17s0000g07650.t01	0	EMT10403	0	BRADI5G12617.1	0	Sb07g020650.1	0	MLOC_1705.1	0	OS04T0464200-01	0	TRIUR3_05640-P1	0	GRMZM2G135470_P01	0	EFJ08052	0	PP1S23_38V6.3	0	EDO98989	0		NA	NaN		Mtr:"Betaine-aldehyde dehydrogenase "
961	fgenesh2_kg.1__1149__AT1G10670.1	0	AT1G10670.4	0	Bra027127.1-P	0	GLYMA08G17010.4	0	AES96157	0	PO0008s19320.1	0	Solyc05g005160.2.1	0	PGSC0003DMT400035064	0	VIT_01s0127g00260.t01	0	EMT28316	0	BRADI4G04390.1	0	Sb05g027180.1	0	MLOC_17197.3	0	OS11T0696200-01	0	TRIUR3_18841-P1	0	GRMZM2G034083_P01	0	EFJ37257	0	PP1S7_156V6.1	0	EDP07154	9.00E-158		NA	NaN		Mtr:"ATP-citrate synthase "
962	scaffold_403031.1	0	AT2G41890.1	0	Bra016906.1-P	0	GLYMA03G29490.1	0	AES81374	0	PO0006s05230.1	0	Solyc03g063650.1.1	0	PGSC0003DMT400068929	0	VIT_08s0007g08230.t01	0	EMT08665	2.00E-091	BRADI1G02440.1	3.00E-117	Sb01g001980.1	4.00E-121	MLOC_12551.2	1.00E-095	OS03T0838100-04	3.00E-122	TRIUR3_24716-P1	2.00E-093	GRMZM2G113158_P01	7.00E-124	EFJ33461	4.00E-092	PP1S4_109V6.1	7.00E-109	EDP03484	3.00E-018		NA	0.0210353		Mtr:"Apple; Protein kinase; EGF-like, subtype 2; Curculin-like (Mannose-binding) lectin; Cysteine-rich receptor-like protein kinase "
963	fgenesh2_kg.4__96__AT2G21710.1	0	AT2G21710.1	0	Bra031213.1-P	0	GLYMA12G04720.1	0	AES89105	0	PO0009s11900.1	0	Solyc01g109630.2.1	0	PGSC0003DMT400001916	0	VIT_03s0063g02590.t01	0	EMT27842	0	BRADI1G57920.1	0	Sb02g002530.1	0	MLOC_63301.1	0	OS07T0134700-00	0	TRIUR3_15108-P1	0	GRMZM2G426154_P01	6.00E-128	EFJ35030	7.00E-134	PP1S25_200V6.1	3.00E-124	EDP06332	9.00E-010		NA	0.662521		Mtr:"mTERF domain-containing protein "
964	fgenesh2_kg.6__2805__AT5G28910.2	0	AT5G28910.2	0	Bra010015.1-P	0	GLYMA20G36630.4	0	AES61227	0	PO0013s04480.1	0	Solyc06g036640.2.1	0	PGSC0003DMT400072124	0	VIT_14s0036g01060.t01	0	NA	NA	BRADI3G54930.1	0	Sb04g036740.1	3.00E-071	NA	NA	OS02T0809500-01	0	NA	NA	NA	NA	EFJ33115	1.00E-150	PP1S95_118V6.4	8.00E-020	EDP07983	1.00E-010		NA	0.504985		Stu:"Coatomer"
965	scaffold_503599.1	0	AT3G63130.2	0	Bra007730.1-P	0	GLYMA02G16611.1	0	AES60898	0	PO0002s05380.1	0	Solyc09g065190.1.1	0	PGSC0003DMT400086322	0	VIT_07s0104g00520.t01	0	EMT21035	0	BRADI3G36420.3	0	Sb04g026160.1	0	MLOC_53854.4	0	OS05T0543200-01	0	TRIUR3_02299-P1	0	GRMZM2G079817_P01	0	EFJ21548	7.00E-126	PP1S42_35V6.1	7.00E-127	EDP00317	5.00E-049		NA	NaN		Mtr:"Ran GTPase activating protein "
966	fgenesh2_kg.5__2372__AT3G59110.1	0	AT3G59110.1	0	Bra003365.1-P	0	GLYMA02G45545.6	0	AES70094	0	PO0002s05990.1	0	Solyc07g056270.2.1	0	PGSC0003DMT400044723	0	VIT_12s0028g00310.t01	0	EMT05604	0	BRADI2G14510.1	0	Sb09g030440.1	0	MLOC_66503.1	0	OS10T0497600-02	0	TRIUR3_13594-P1	0	GRMZM2G026301_P01	0	EFJ16857	2.00E-178	PP1S358_6V6.1	6.00E-174	EDP03484	2.00E-043		NA	NaN		Stu:"ATP binding protein"
967	scaffold_701415.1	0	AT4G28450.1	0	Bra024202.1-P	0	GLYMA02G41900.1	0	AES59575	0	PO0017s04650.1	0	Solyc07g053660.2.1	0	PGSC0003DMT400024304	0	VIT_12s0028g03140.t01	0	EMT27309	4.00E-013	BRADI5G21640.1	0	Sb03g000410.1	0	MLOC_65877.3	3.00E-142	OS01T0238900-01	1.00E-133	TRIUR3_07028-P1	0	GRMZM2G590033_P01	0	EFJ16629	0	PP1S370_18V6.1	0	EDP07082	1.00E-061		NA	0.261994		Mtr:"DDB1-and CUL4-associated factor "
968	fgenesh2_kg.1__1047__AT1G09840.4	0	AT1G09840.6	0	Bra030803.1-P	0	GLYMA12G28730.5	0	AES63160	0	PO0002s19110.1	0	Solyc01g103430.2.1	0	PGSC0003DMT400064027	0	VIT_12s0035g01060.t01	0	EMT16766	0	BRADI1G02160.1	0	Sb01g001760.1	0	MLOC_72662.7	0	OS03T0841800-01	0	TRIUR3_30492-P1	0	GRMZM2G138676_P05	0	EFJ10962	0	PP1S306_43V6.2	0	EDP05327	4.00E-157		NA	NaN		Mtr:"Glycogen synthase kinase-3-like protein; Protein kinase "
969	scaffold_604297.1	0	AT4G00110.1	0	Bra037315.1-P	0	GLYMA01G33650.1	0	AES87335	0	PO0014s06400.1	0	Solyc01g091200.2.1	0	PGSC0003DMT400018060	0	VIT_15s0048g00320.t01	0	EMT09376	2.00E-143	BRADI3G53830.1	1.00E-168	Sb04g035630.1	1.00E-169	MLOC_65544.2	1.00E-166	OS02T0791500-01	2.00E-169	TRIUR3_27884-P1	5.00E-148	GRMZM2G042179_P01	2.00E-169	EFJ32899	6.00E-180	PP1S46_116V6.1	2.00E-176	EDO99605	8.00E-104		NA	0.0206376		Mtr:"UDP-glucuronate 4-epimerase "
970	fgenesh1_pm.C_scaffold_7001578	0	AT4G22760.1	0	Bra013645.1-P	0	GLYMA17G02690.1	0	AES91806	0	PO0003s11580.1	0	Solyc10g006730.1.1	0	PGSC0003DMT400064348	0	VIT_00s1323g00010.t01	0	EMT22979	1.00E-149	BRADI3G16240.2	2.00E-159	Sb01g010380.1	8.00E-154	MLOC_13840.1	8.00E-164	OS08T0162200-01	4.00E-161	TRIUR3_30518-P1	9.00E-112	GRMZM5G814549_P01	1.00E-153	EFJ08941	6.00E-096	PP1S276_42V6.1	1.00E-105	EDP05510	2.00E-026		NA	0.0210353		Mtr:"Pentatricopeptide repeat-containing protein "
[truncated: 3,714 more rows]
