# Supplementary material for: A novel bioinformatics pipeline to discover genes related to arbuscular mycorrhizal symbiosis based on their evolutionary conservation pattern among higher plants
Source: BMC Plant Biol. 2014 Dec 3;14:333. doi: 10.1186/s12870-014-0333-0 (PMC4274732; doi:10.1186/s12870-014-0333-0)
Supplement: Additional file 14: Table S6. — Proteins with AM-related pattern of sequence conservation. (a) Gene list combined from Additional file 12: Table S4 (AM-related genes) and 150 genes from Additional file 13: Table S5 (houskeeping genes). Conservation ratios were calculated by averaging the log(10) of the E-values per group of plant species (A, B, C), and by dividing C/A and C/B. In order to calculate reliable conservation ratios for the housekeeping genes, only the proteins were selected from Additional file 13: Table S5 that had E-values greater than zero, and not more than one missing member in the different plant species. Housekeeping genes are highlighted in yellow to reveal the range of conservation, above which conservation is biased in AM-competent species. The indices TASK3_xxx and TASK9_xxx corresponds to the indices in Additional file 12: Table S4 and Additional file 13: S5, respectively. Protein annotation from different species was obtained by using the first possible hit in the proteomes with the following series of priority: M. truncatula, S. lycopersicum, S. tuberosum, O. sativa, A. lyrata, A. thaliana, A. tauschii, B. distachyon, B. rapa, C. reinhardtii, G. max, H. vulgare, P. patens, P. trichocarpa, S. bicolor, S. moellendorfii, T. urartu, Z. mays, and V. vinifera. Proteins marked in green represent members with a highly AM-related conservation pattern as shown in Additional file 14: Table S6b. (b) Extract from Additional file 14: Table S6a with proteins with highest conservation ratio (>100) in both, AM-competent dicots and monocots, relative to non-mycorrhizal species. [file 12870_2014_333_MOESM14_ESM.xls]

## Sheet: Table S6a
Supplementary Table S6a - AM-conserved genes (resulting from Task3) with conservation ratios
	Conservation ratio
index	C/A	C/B	Description
Task3_351	NaN	NaN	Osa:"Note=Hypothetical conserved gene., Transcript_evidence=BT086478 (DDBJ), ORF_evidence=NP_001042723.2 (RefSeq),"
Task3_381	NaN	NaN	Mtr:"Cysteine desulfurase "
Task3_566	NaN	NaN	Mtr:"Glucan 1,3-beta-glucosidase "
Task3_581	NaN	NaN	Mtr:"Glucan 1,3-beta-glucosidase "
Task3_634	NaN	NaN	Gma:"Queuine tRNA-ribosyltransferase "
Task3_728	NaN	NaN	Osa:"Note=Similar to H0410G08.15 protein., Transcript_evidence=AK111459 (DDBJ, Best hit), ORF_evidence=Q25A99 (UniProt), NIAS_FLcDNA=002-183-C10,"
Task3_900	NaN	NaN	Stu:"UDP-N-acetylmuramate-alanine ligase"
Task3_905	NaN	NaN	Mtr:"Telomere-associated protein RIF1 "
Task3_940	NaN	NaN	Mtr:"Polyphenol oxidase; Tyrosinase "
Task3_1003	NaN	NaN	Mtr:"CYCLOPS; Interacting protein of DMI3 "
Task3_1006	NaN	NaN	Stu:"Heterogeneous nuclear ribonucleoprotein U 1"
Task3_1010	NaN	NaN	Stu:"MurF synthetase"
Task3_1033	NaN	NaN	Osa:"Note=Conserved hypothetical protein., Transcript_evidence=AK101051 (DDBJ, Best hit), ORF_evidence=A2Z3Y8 (UniProt), NIAS_FLcDNA=J033010E07,"
Task3_1039	NaN	NaN	Mtr:"Tetratricopeptide repeat protein "
Task3_1041	NaN	NaN	not found
Task3_1048	NaN	NaN	Osa:"Note=Hypothetical conserved gene., Transcript_evidence=BT033212 (DDBJ), ORF_evidence=NP_001045149.2 (RefSeq),"
Task3_1100	NaN	NaN	not found
Task3_1183	NaN	NaN	Mtr:"Queuine tRNA-ribosyltransferase "
Task3_1220	NaN	NaN	Osa:"Note=Major facilitator superfamily, general substrate transporter domain containing protein., Transcript_evidence=AK067430 (DDBJ, Best hit), ORF_evidence=B7ETL1 (UniProt), NIAS_FLcDNA=J013106B06,"
Task3_1296	NaN	NaN	Stu:"Ser/Thr protein phosphatase family"
Task3_1313	NaN	NaN	Osa:"Note=WD40 repeat-like domain containing protein., Transcript_evidence=AK101243 (DDBJ, Best hit), ORF_evidence=B8A6X8 (UniProt), NIAS_FLcDNA=J033032A03,"
Task3_1429	NaN	NaN	Stu:"Peptidase C45, acyl-coenzyme A/6-aminopenicillanic acid acyl-transferase"
Task3_1437	NaN	NaN	Stu:"Cytoplasmic protein of eukaryotic origin (38.3 kD)"
Task3_1444	NaN	NaN	Mtr:"Polyphenol oxidase; Tyrosinase "
Task3_1449	NaN	NaN	not found
Task3_1488	NaN	NaN	Mtr:"Chitinase "
Task3_1494	NaN	NaN	Mtr:"Arginine decarboxylase "
Task3_1520	NaN	NaN	Zma:"omrna|protein"
Task3_1544	NaN	NaN	Osa:"Note=Conserved hypothetical protein., Transcript_evidence=AK242815 (DDBJ, Best hit), ORF_evidence=B9EV58 (UniProt), NIAS_FLcDNA=J090061O05,"
Task3_1548	NaN	NaN	Mtr:"Chitinase "
Task3_1609	NaN	NaN	Mtr:"Quinohaemoprotein ethanol dehydrogenase type-1 "
Task3_1619	NaN	NaN	Ata:"5-methylthioadenosine/S-adenosylhomocysteine deaminase "
Task3_1631	NaN	NaN	Zma:"cdna|est|omrna|protein"
Task3_1649	NaN	NaN	Mtr:"Chitinase "
Task3_1743	NaN	NaN	Tur:"Apoptotic protease-activating factor 1 "
Task3_1745	NaN	NaN	Mtr:"Prune-like protein "
Task3_1758	NaN	NaN	Osa:"Note=Similar to H0818E04.20 protein., Transcript_evidence=AK058975 (DDBJ, Best hit), ORF_evidence=Q01JI6 (UniProt), NIAS_FLcDNA=001-020-D05,"
Task3_1840	NaN	NaN	Osa:"Note=Similar to OSIGBa0115M15.1 protein., Transcript_evidence=AK064701 (DDBJ, Best hit), ORF_evidence=Q01KF8 (UniProt), NIAS_FLcDNA=002-116-G12,"
Task3_1848	NaN	NaN	Stu:"MurB reductase"
Task3_1996	NaN	NaN	Stu:"Uroporphyrinogen-III synthase"
Task3_2006	NaN	NaN	Osa:"Note=Calponin-like actin-binding domain containing protein., Transcript_evidence=AK073831 (DDBJ, Best hit),AK240677 (DDBJ, Best hit), ORF_evidence=A2XL45 (UniProt), NIAS_FLcDNA=J033067N14,J033144O18,"
Task3_2047	NaN	NaN	Stu:"BRCA1 C Terminus domain containing protein"
Task3_2048	NaN	NaN	Osa:"Note=Similar to Integral membrane protein DUF6 containing protein, expressed., Transcript_evidence=ab initio prediction, ORF_evidence=Q10E65 (UniProt),"
Task3_2049	NaN	NaN	Stu:"F-box family protein"
Task3_2081	NaN	NaN	Osa:"Note=Conserved hypothetical protein., Transcript_evidence=AK069773 (DDBJ, Best hit), ORF_evidence=A2X7N5 (UniProt), NIAS_FLcDNA=J023027E08,"
Task3_2148	NaN	NaN	Osa:"Note=Hypothetical conserved gene., Transcript_evidence=AK069292 (DDBJ, Best hit), ORF_evidence=Q2QNA4 (UniProt), NIAS_FLcDNA=J023015P05,"
Task3_2163	NaN	NaN	Mtr:"Ripening-related protein "
Task3_2213	NaN	NaN	Mtr:"Ripening-related protein "
Task3_2285	NaN	NaN	Osa:"Note=Similar to predicted protein., Transcript_evidence=AK240752 (DDBJ, Best hit), ORF_evidence=B9FIC8 (UniProt), NIAS_FLcDNA=J043040P14,"
Task3_2297	NaN	NaN	Mtr:"Transcription elongation factor SPT6 "
Task3_2303	NaN	NaN	Osa:"Note=Single-stranded nucleic acid binding R3H domain containing protein., Transcript_evidence=AK121362 (DDBJ, Best hit), ORF_evidence=B9EYQ6 (UniProt), NIAS_FLcDNA=J023124E16,"
Task3_2336	NaN	NaN	Mtr:"KDPG and KHG aldolase; KHG/KDPG aldolase "
Task3_2343	NaN	NaN	Stu:"Micronuclear linker histone polyprotein"
Task3_2410	NaN	NaN	Stu:"Citrate binding protein"
Task3_2461	NaN	NaN	Stu:"4Fe-4S ferredoxin, iron-sulfur binding"
Task3_2488	NaN	NaN	Osa:"Note=Conserved hypothetical protein., Transcript_evidence=AK069216 (DDBJ, Best hit), ORF_evidence=A3BU43 (UniProt), NIAS_FLcDNA=J023011K15,"
Task3_2500	NaN	NaN	Osa:"Note=Shikimate kinase domain containing protein., Transcript_evidence=AK065685 (DDBJ, Best hit), ORF_evidence=A2YID4 (UniProt), NIAS_FLcDNA=J013040D10,"
Task3_2562	NaN	NaN	Mtr:"WD repeat-containing protein "
Task3_2574	NaN	NaN	Mtr:"Ribosomal protein S4 "
Task3_2641	NaN	NaN	Mtr:"F-box/WD repeat-containing protein "
Task3_2650	NaN	NaN	Mtr:"Mitochondrial S1 ribosomal protein "
Task3_2658	NaN	NaN	Stu:"Senescence-associated protein"
Task3_2711	NaN	NaN	not found
Task3_2718	NaN	NaN	Mtr:"Abscisic acid stress ripening protein "
Task3_2752	NaN	NaN	Zma:"cdna|est"
Task3_2799	NaN	NaN	Osa:"Note=Conserved hypothetical protein., Transcript_evidence=AK243074 (DDBJ, Best hit), ORF_evidence=NP_001043247.2 (RefSeq), NIAS_FLcDNA=J100019F21,"
Task3_2808	NaN	NaN	Mtr:"Transcription elongation factor SPT6 "
Task3_2826	NaN	NaN	Osa:"Note=Conserved hypothetical protein., Transcript_evidence=AK059475 (DDBJ, Best hit),AK102993 (DDBJ, Best hit), ORF_evidence=B8AH73 (UniProt), NIAS_FLcDNA=001-028-E09,J033116E03,"
Task3_2833	NaN	NaN	Stu:"GDSL esterase/lipase"
Task3_2935	NaN	NaN	Osa:"Note=Conserved hypothetical protein., Transcript_evidence=EU974727 (DDBJ), ORF_evidence=NP_001042565.1 (RefSeq),"
Task3_2945	NaN	NaN	Stu:"Kinesin"
Task3_2955	NaN	NaN	Mtr:"RRNA intron-encoded homing endonuclease "
Task3_2958	NaN	NaN	not found
Task3_2998	NaN	NaN	Mtr:"Defensin "
Task3_3004	NaN	NaN	not found
Task3_3035	NaN	NaN	Mtr:"Ubiquitin-protein ligase "
Task3_3074	NaN	NaN	Mtr:"Serine rich protein "
Task3_3105	NaN	NaN	not found
Task3_3125	NaN	NaN	Mtr:"Calcium-binding protein "
Task3_3126	NaN	NaN	Mtr:"Zinc finger protein "
Task3_3132	NaN	NaN	Mtr:"Organ-specific protein S2 "
Task3_3134	NaN	NaN	Osa:"Note=Conserved hypothetical protein., Transcript_evidence=AK063028 (DDBJ, Best hit), ORF_evidence=A2Z926 (UniProt), NIAS_FLcDNA=001-110-C01,"
Task3_3147	NaN	NaN	Osa:"Note=Similar to H0723C07.4 protein., Transcript_evidence=AK243255 (DDBJ, Best hit), ORF_evidence=Q259M7 (UniProt), NIAS_FLcDNA=J100048F19,"
Task3_3148	NaN	NaN	Osa:"Note=Similar to B0403H10-OSIGBa0105A11.3 protein., Transcript_evidence=AK072897 (DDBJ, Best hit), ORF_evidence=Q01HU5 (UniProt), NIAS_FLcDNA=J023147E21,"
Task3_3166	NaN	NaN	Stu:"Cell wall hydrolase"
Task3_3172	NaN	NaN	Zma:"cdna|est|omrna|protein"
Task3_3207	NaN	NaN	not found
Task3_3210	NaN	NaN	Zma:"protein"
Task3_3215	NaN	NaN	not found
Task3_3231	NaN	NaN	Osa:"Note=Conserved hypothetical protein., Transcript_evidence=AK072773 (DDBJ, Best hit), ORF_evidence=B8B313 (UniProt), NIAS_FLcDNA=J023138L23,"
Task3_3232	NaN	NaN	not found
Task3_3245	NaN	NaN	not found
Task3_3265	NaN	NaN	not found
Task3_3277	NaN	NaN	Mtr:"Protein arginine N-methyltransferase "
Task3_3278	NaN	NaN	Stu:"Branched-chain amino acid aminotransferase"
Task3_3286	NaN	NaN	not found
Task3_3287	NaN	NaN	not found
Task3_3289	NaN	NaN	Stu:"ORF107c"
Task3_3291	NaN	NaN	Mtr:"AM3 "
Task3_3293	NaN	NaN	not found
Task3_3296	NaN	NaN	not found
Task3_3298	NaN	NaN	Osa:"Note=Conserved hypothetical protein., Transcript_evidence=AK071436 (DDBJ, Best hit), ORF_evidence=A2Z8N2 (UniProt), NIAS_FLcDNA=J023093J24,"
Task3_3300	NaN	NaN	not found
Task3_3303	NaN	NaN	Zma:"abinitio|est"
Task3_3311	NaN	NaN	not found
Task3_3321	NaN	NaN	Osa:"Note=Hypothetical conserved gene., Transcript_evidence=EU968736 (DDBJ), ORF_evidence=Q6ZFU7 (UniProt),"
Task3_3325	NaN	NaN	not found
Task3_3341	NaN	NaN	not found
Task3_3343	NaN	NaN	not found
Task3_3352	NaN	NaN	Zma:"cdna|est|omrna|protein"
Task3_3357	NaN	NaN	Osa:"Note=Conserved hypothetical protein., Transcript_evidence=AK107721 (DDBJ, Best hit), ORF_evidence=B8AZZ5 (UniProt), NIAS_FLcDNA=002-132-E09,"
Task3_3358	NaN	NaN	not found
Task3_3362	NaN	NaN	not found
Task3_3373	NaN	NaN	not found
Task3_3376	NaN	NaN	Stu:"Glycine-rich cell wall structural protein 1.8"
Task3_3377	NaN	NaN	Ptr:"predicted protein, mRNA"
Task3_3378	NaN	NaN	Osa:"Note=Conserved hypothetical protein., Transcript_evidence=CT835599 (DDBJ, Best hit), ORF_evidence=NP_001066329.1 (RefSeq),"
Task3_3379	NaN	NaN	not found
Task3_3381	NaN	NaN	not found
Task3_3382	NaN	NaN	not found
Task3_3390	NaN	NaN	not found
Task3_3391	NaN	NaN	not found
Task3_3396	NaN	NaN	not found
Task3_3400	NaN	NaN	not found
Task3_3403	NaN	NaN	not found
Task3_3405	NaN	NaN	Stu:"Electron transporter"
Task3_3406	NaN	NaN	not found
Task3_3408	NaN	NaN	not found
Task3_3409	NaN	NaN	not found
Task3_3410	NaN	NaN	not found
Task3_3412	NaN	NaN	Stu:"Cysteine-rich protein"
Task3_3413	NaN	NaN	Zma:"abinitio|protein"
Task3_3416	NaN	NaN	Zma:"cdna|est|protein"
Task3_3421	NaN	NaN	not found
Task3_3422	NaN	NaN	not found
Task3_3423	NaN	NaN	Stu:"Anti-PCD protein"
Task3_3424	NaN	NaN	not found
Task3_3425	NaN	NaN	not found
Task3_3427	NaN	NaN	not found
Task3_3431	NaN	NaN	not found
Task3_3432	NaN	NaN	Osa:"Note=Similar to predicted protein., Transcript_evidence=EU941089 (DDBJ), ORF_evidence=XP_002327722.1 (RefSeq),"
Task3_3435	NaN	NaN	not found
Task3_3436	NaN	NaN	not found
Task3_3437	NaN	NaN	not found
Task3_3439	NaN	NaN	not found
Task3_3440	NaN	NaN	not found
Task3_3441	NaN	NaN	not found
Task3_3442	NaN	NaN	not found
Task3_3444	NaN	NaN	Stu:"Periaxin"
Task3_3445	NaN	NaN	not found
Task3_3446	NaN	NaN	not found
Task3_3447	NaN	NaN	not found
Task3_3448	NaN	NaN	Stu:"Self-pruning interacting protein 1"
Task3_3450	NaN	NaN	not found
Task3_3460	NaN	NaN	Zma:"est|omrna|protein"
Task3_3500	NaN	NaN	Osa:"Note=Conserved hypothetical protein., Transcript_evidence=AK107539 (DDBJ, Best hit), ORF_evidence=A2YWN4 (UniProt), NIAS_FLcDNA=002-129-H07,"
Task3_3508	NaN	NaN	not found
Task3_3510	NaN	NaN	Osa:"Note=Zinc finger, PHD-type domain containing protein., Transcript_evidence=AK064100 (DDBJ, Best hit), ORF_evidence=A2YCU2 (UniProt), NIAS_FLcDNA=002-101-A01,"
Task3_3548	NaN	NaN	Mtr:"Photosystem I P700 chlorophyll a apoprotein "
Task3_3560	NaN	NaN	not found
Task3_3576	NaN	NaN	Osa:"Note=Conserved hypothetical protein., Transcript_evidence=AK068759 (DDBJ, Best hit), ORF_evidence=B8AR05 (UniProt), NIAS_FLcDNA=J013158A20,"
Task3_3588	NaN	NaN	not found
Task3_3589	NaN	NaN	not found
Task3_3595	NaN	NaN	not found
Task3_3597	NaN	NaN	Mtr:"FHA domain-containing protein DDL "
Task3_3601	NaN	NaN	Ptr:"predicted protein, mRNA"
Task3_3603	NaN	NaN	not found
Task3_3611	NaN	NaN	not found
Task3_3616	NaN	NaN	not found
Task3_3619	NaN	NaN	not found
Task3_3628	NaN	NaN	not found
Task3_3630	NaN	NaN	not found
Task3_3632	NaN	NaN	not found
Task3_3633	NaN	NaN	not found
Task3_3634	NaN	NaN	not found
Task3_3637	NaN	NaN	not found
Task3_3644	NaN	NaN	not found
Task3_3647	NaN	NaN	not found
Task3_3648	NaN	NaN	not found
Task3_3804	NaN	NaN	Stu:"Citrate binding protein"
Task3_3827	NaN	NaN	Osa:"Note=Twin arginine translocation signal, Tat domain containing protein., Transcript_evidence=AK287777 (DDBJ, Best hit), ORF_evidence=A9P324 (UniProt), NIAS_FLcDNA=J065171B09,"
Task3_3895	NaN	NaN	Mtr:"Abscisic acid stress ripening protein "
Task3_3931	NaN	NaN	Mtr:"Polyphenol oxidase A1 "
Task3_3935	NaN	NaN	Osa:"Note=Conserved hypothetical protein., Transcript_evidence=AK108749 (DDBJ, Best hit), ORF_evidence=B9G495 (UniProt), NIAS_FLcDNA=002-150-F03,"
Task3_3951	NaN	NaN	Osa:"Note=Conserved hypothetical protein., Transcript_evidence=AK107813 (DDBJ, Best hit), ORF_evidence=A2X9V9 (UniProt), NIAS_FLcDNA=002-133-F04,"
Task3_3963	NaN	NaN	Osa:"Note=Conserved hypothetical protein., Transcript_evidence=AK107507 (DDBJ, Best hit), ORF_evidence=B8BN63 (UniProt), NIAS_FLcDNA=002-129-E07,"
Task3_3969	NaN	NaN	not found
Task3_3971	NaN	NaN	not found
Task3_3986	NaN	NaN	not found
Task3_3989	NaN	NaN	not found
Task3_3996	NaN	NaN	not found
Task3_4000	NaN	NaN	Osa:"Note=Hypothetical conserved gene., Transcript_evidence=EU973553 (DDBJ), ORF_evidence=B9FC39 (UniProt),"
Task3_4001	NaN	NaN	Mtr:"Cyclin-H1-1 "
Task3_4002	NaN	NaN	not found
Task3_4005	NaN	NaN	Osa:"Note=Conserved hypothetical protein., Transcript_evidence=AK287514 (DDBJ, Best hit), ORF_evidence=NP_001172419.1 (RefSeq), NIAS_FLcDNA=J053031B11,"
Task3_4008	NaN	NaN	not found
Task3_4010	NaN	NaN	Mtr:"NAD(P)H-quinone oxidoreductase chain "
Task3_4011	NaN	NaN	not found
Task3_4014	NaN	NaN	not found
Task3_4015	NaN	NaN	Osa:"Note=Ferritin/ribonucleotide reductase-like family protein., Transcript_evidence=AK241819 (DDBJ, Best hit), ORF_evidence=NP_001043157.2 (RefSeq), NIAS_FLcDNA=J065211P06,"
Task3_4017	NaN	NaN	Osa:"Note=Late embryogenesis abundant protein 3 family protein., Transcript_evidence=AK318610 (DDBJ, Best hit), ORF_evidence=NP_001147317.1 (RefSeq), NIAS_FLcDNA=J100080C16,"
Task3_4018	NaN	NaN	not found
Task3_4020	NaN	NaN	not found
Task3_4022	NaN	NaN	not found
Task3_4023	NaN	NaN	not found
Task3_4024	NaN	NaN	not found
Task3_4025	NaN	NaN	not found
Task3_4027	NaN	NaN	not found
Task3_4028	NaN	NaN	not found
Task3_4029	NaN	NaN	not found
Task3_4030	NaN	NaN	not found
Task3_4031	NaN	NaN	not found
Task3_4033	NaN	NaN	not found
Task3_4036	NaN	NaN	not found
Task3_4041	NaN	NaN	not found
Task3_4113	NaN	NaN	Mtr:"Glucan 1,3-beta-glucosidase "
Task3_4262	NaN	NaN	Mtr:"Lysine-specific demethylase NO66 "
Task3_4316	NaN	NaN	Mtr:"Extracellular ribonuclease "
Task3_4341	NaN	NaN	Ata:"Histone-lysine N-methyltransferase, H3 lysine-4 specific "
Task3_4431	NaN	NaN	Mtr:"Citrate-binding protein "
Task3_3135	294.523	-3.58177	Osa:"Note=Conserved hypothetical protein., Transcript_evidence=AK107178 (DDBJ, Best hit), ORF_evidence=A2Y6K3 (UniProt), NIAS_FLcDNA=002-124-G11,"
Task3_1098	288.699	39.7659	Stu:"Histone mRNA exonuclease 1"
Task3_1490	288.496	0.341105	Mtr:"Ornithine decarboxylase "
Task3_1469	286.523	1.36536	Mtr:"Ankyrin repeat domain-containing protein; Vapyrin-like protein "
Task3_3	286.407	-6.52651	Mtr:"Bifunctional protein aas "
Task3_522	286.249	111.789	Osa:"Note=Viral attachment protein, fibre shaft repeat containing protein., Transcript_evidence=AK060756 (DDBJ, Best hit), ORF_evidence=B8ANY0 (UniProt), NIAS_FLcDNA=001-032-H02,"
Task3_196	285.833	119.678	Mtr:"Alpha-glucosidase yihQ "
Task3_221	285.188	16.6646	Stu:"Transducin"
Task3_173	284	108.301	Mtr:"Transmembrane protein 131-like protein "
Task3_1593	281.883	48.0288	Zma:"cdna|est|omrna|protein"
Task3_795	276.597	-8.40464	Mtr:"Vapyrin (Hermes) OS=Medicago truncatula GN=Vpy PE=4 SV=1" other="TC104091 Mtr.39050.1.S1_at"
Task3_2612	274.041	-12.9601	Osa:"Note=Conserved hypothetical protein., Transcript_evidence=AK068850 (DDBJ, Best hit), ORF_evidence=A2Z9R4 (UniProt), NIAS_FLcDNA=J013169H09,"
Task3_1646	272.825	-21.6314	Mtr:"Methyl binding domain protein "
Task3_1262	272.538	-5.61708	Mtr:"Zinc finger protein "
Task3_704	263.301	-19.7014	Osa:"Note=Conserved hypothetical protein., Transcript_evidence=tplb0007h15 (Wheat FLcDNA), ORF_evidence=B9G8D3 (UniProt),"
Task3_854	261.813	56.357	Mtr:"GTPase obg "
Task3_2400	261.301	-9.33099	Stu:"BCL-2-associated athanogene 6"
Task3_881	255.021	-9.91186	Mtr:"R3H domain-containing protein "
Task3_26	254.699	34.544	Mtr:"Putative E3 ubiquitin-protein ligase LIN "
Task3_388	250.484	-4.36957	Mtr:"U-box domain-containing protein "
Task3_1285	247.302	-11.7575	Mtr:"DELLA protein GAIP "
Task3_4192	245.177	-10.4556	Mtr:"O-acyltransferase WSD1 "
Task3_685	244.74	45.9834	Mtr:"U-box domain-containing protein "
Task3_463	237.125	71.1249	Mtr:"BTB/POZ domain-containing protein "
Task3_348	234.556	3.70243	Mtr:"U-box domain-containing protein "
Task3_476	233.824	28.669	Mtr:"Heat shock protein "
Task3_718	233.176	-9.28006	Mtr:"GRAS family transcription factor "
Task3_866	233.176	48.1711	Mtr:"RNA-binding protein "
Task3_307	232.426	232.426	Mtr:"Beta-D-galactosidase; Pentatricopeptide repeat-containing protein "
Task3_200	230.735	5.88119	Mtr:"U-box domain-containing protein "
Task3_783	228.301	56.1461	Mtr:"Taxane 13-alpha-hydroxylase "
Task3_824	223.653	4.02119	Mtr:"Pentatricopeptide repeat-containing protein "
Task3_324	223.301	223.301	Mtr:"Pentatricopeptide repeat-containing protein "
Task3_1053	221.824	5.94473	Mtr:"Zinc finger protein "
Task3_358	221.699	80.491	Mtr:"PHD finger protein "
Task3_630	221.001	-15.6314	Mtr:"Cysteine-rich receptor-like protein kinase "
Task3_967	220.653	-2.80272	Mtr:"Abscisic acid 8'-hydroxylase "
Task3_626	220.398	-12.6022	Mtr:"Lectin-domain containing receptor kinase A4.2 "
Task3_296	217.028	217.028	Mtr:"Chloroplast unusual positioning 1A "
Task3_570	215.426	-5.72893	Mtr:"Poly(RC)-binding protein "
Task3_3717	215	64.8451	Mtr:"Taxane 13-alpha-hydroxylase "
Task3_491	214.263	-17.9169	Mtr:"RAM1 "
Task3_1042	214.091	-16.6659	Mtr:"Synaptojanin-1 "
Task3_834	214.001	13.4482	Mtr:"Heterogeneous nuclear ribonucleoprotein Q "
Task3_1415	213.368	-2.78678	Osa:"Note=Conserved hypothetical protein., Transcript_evidence=AK071390 (DDBJ, Best hit), ORF_evidence=B8AF46 (UniProt), NIAS_FLcDNA=J023093H07,"
Task3_1207	211.125	-16.7328	Mtr:"Cc-nbs resistance protein "
Task3_1241	208.778	2.32222	Mtr:"Nucleoredoxin "
Task3_354	206.699	206.699	Gma:"Serine/threonine-protein kinase "
Task3_1195	206.255	39.7992	Zma:"abinitio|cdna|est|omrna"
Task3_1094	206.125	46.97	Mtr:"Cytochrome P450 "
Task3_406	205.301	47.8451	Mtr:"Nucleotide pyrophosphatase/phosphodiesterase "
Task3_316	205.222	-1.58627	Mtr:"Zinc finger CCCH domain-containing protein "
Task3_754	204.778	32.6232	Mtr:"Chromodomain-helicase-DNA-binding protein "
Task3_186	203.523	203.523	Mtr:"Potassium channel SKOR "
Task3_1592	203.301	-17.4556	Mtr:"Zinc finger CCCH domain-containing protein "
Task3_1266	200.885	1.63819	Stu:"Cell division cycle"
Task3_988	200.415	-50.2171	Mtr:"GRAS family transcription factor "
Task3_1198	199.523	-65.9331	Mtr:"Ras GTPase-activating protein-binding protein "
Task3_17	199.125	-10.03	Mtr:"Regulator of nonsense transcripts-like protein "
Task3_329	199.041	-15.9588	Mtr:"U-box domain-containing protein "
Task3_714	198.699	-3.79835	Mtr:"Nodulation receptor kinase "
Task3_3695	197.699	-7.45593	Stu:"MAC/Perforin domain containing protein"
Task3_1533	197.523	-10.9332	Mtr:"Alcohol dehydrogenase class-3 "
Task3_942	196	-10.757	Osa:"Note=Zinc finger, FYVE/PHD-type domain containing protein., Transcript_evidence=AK073995 (DDBJ, Best hit), ORF_evidence=B8AFA0 (UniProt), NIAS_FLcDNA=J033072F22,"
Task3_3684	195.544	-77.4559	Gma:"Polyubiquitin Ubiquitin"
Task3_1186	194.564	-82.54	Ata:"Serine/threonine-protein kinase CTR1 "
Task3_4186	193.477	43.5265	Mtr:"Nbs-lrr resistance protein "
Task3_660	193.176	-75.2798	Gma:"Polyubiquitin Ubiquitin"
Task3_531	192.186	-1.44639	Mtr:"Cysteine-rich receptor-like protein kinase "
Task3_949	189.301	-47.1549	Ata:"Retrovirus-related Pol polyprotein LINE-1 "
Task3_1150	188.637	-7.2961	Mtr:"UDP-glucuronosyltransferase 1-1 "
Task3_906	186.176	-8.27984	Mtr:"U-box domain-containing protein "
Task3_238	185.833	185.833	Gma:"Receptor-like protein kinase "
Task3_4129	185.74	28.0172	Mtr:"Receptor serine/threonine kinase "
Task3_414	185.699	-25.7782	Mtr:"Filament-like plant protein "
Task3_1353	183.885	2.77517	Mtr:"WD repeat-containing protein "
Task3_435	183.824	33.3592	Mtr:"Disease resistance protein RPP8 "
Task3_972	183	-0.933053	Osa:"Note=Zinc finger, FYVE/PHD-type domain containing protein., Transcript_evidence=AK073995 (DDBJ, Best hit), ORF_evidence=B8AFA0 (UniProt), NIAS_FLcDNA=J033072F22,"
Task3_1400	182.828	-24.0256	Mtr:"Galactosylgalactosylxylosylprotein 3-beta-glucuronosyltransferase "
Task3_804	182.177	-11.2793	Mtr:"Reticuline oxidase "
Task3_241	181.699	22.5441	Mtr:"Receptor-like protein kinase "
Task3_1044	181	-21.3011	Mtr:"UDP-glucuronosyltransferase 1-7C "
Task3_4055	180.929	180.929	Mtr:"Receptor-like protein kinase "
Task3_936	180.041	0.877523	Mtr:"Cytochrome P450 "
Task3_1009	179.568	-5.6081	Mtr:"Cysteine proteinase "
Task3_3762	179.301	-57.4559	Mtr:"Abscisic acid 8'-hydroxylase "
Task3_1055	178.323	-14.832	Mtr:"Cinnamyl alcohol dehydrogenase-related protein "
Task3_519	178.041	178.041	Mtr:"Cytochrome P450 monooxygenase CYP92A29; Flavonoid 3',5'-hydroxylase "
Task3_872	178.021	-45.1341	Mtr:"WRKY transcription factor "
Task3_1052	177.825	14.3687	Mtr:"Receptor-like protein kinase "
Task3_1392	176.482	5.0239	Mtr:"Cytochrome P450 "
Task3_857	176.398	6.58983	Mtr:"TGA transcription factor "
Task3_511	175.426	-6.02996	Mtr:"Peptide transporter PTR3-A "
Task3_1090	174.532	3.67846	Mtr:"Protein kinase 2B "
Task3_4056	174.477	-28.6778	Mtr:"Receptor kinase-like protein "
Task3_635	174.362	-5.2703	Mtr:"Glutamate receptor 2.7 "
Task3_755	173.778	-11.6555	Mtr:"Peptide transporter PTR1 "
Task3_786	173.653	-54.5017	Mtr:"CRS2-associated factor "
Task3_799	173.653	-9.55477	Sly:"Hop-interacting protein THI115 "
Task3_1024	173.301	-54.5528	Zma:"est|omrna|protein"
Task3_947	173.176	9.02119	Osa:"Note=Homeodomain-related containing protein., Transcript_evidence=AK102232 (DDBJ, Best hit), ORF_evidence=XP_002463045.1 (RefSeq), NIAS_FLcDNA=J033088A08,"
Task3_977	173.097	-4.05799	Mtr:"Cell division protein kinase "
Task3_572	172.833	-12.0214	Mtr:"Ammonium transporter 3 member "
Task3_1373	171.879	-7.5772	Stu:"Serine/threonine-protein kinase PBS1"
Task3_658	171.699	28.2218	Mtr:"Kinase-like protein "
Task3_1196	170.637	-103.234	Mtr:"Spermidine synthase "
Task3_1086	170.146	-34.8539	Mtr:"Leucine-rich repeat-containing protein "
Task3_1334	169.525	20.466	Mtr:"Cytochrome P450 "
Task3_1045	169.437	-18.4964	Mtr:"IAA-amino acid hydrolase ILR1-like protein "
Task3_1120	169.222	23.1629	Mtr:"Cytochrome P450 "
Task3_291	168.602	-98.03	Mtr:"Pre-mRNA cleavage complex 2 protein Pcf11 "
Task3_642	168.177	-11.2787	Mtr:"Peptide transporter PTR1 "
Task3_962	168.176	-11.4559	Mtr:"Cytochrome P450 "
Task3_1235	167.426	-0.574687	Mtr:"Protein kinase 2B "
Task3_1342	166.719	-55.3904	Mtr:"Oxysterol-binding protein-related protein "
Task3_326	166.004	166.004	Mtr:"Pentatricopeptide repeat-containing protein "
Task3_4318	165.477	24.8454	Mtr:"Receptor-like kinase "
Task3_1404	164.909	92.9912	Mtr:"Menaquinone biosynthesis methyltransferase ubiE "
Task3_275	164.699	-2.2422	Mtr:"Pentatricopeptide repeat-containing protein "
Task3_4125	164.176	-88.4559	Mtr:"Alpha-L-fucosidase "
Task3_4242	163.7	-13.0571	Mtr:"NBS-LRR disease resistance-like protein "
Task3_482	163.54	13.084	Mtr:"Pentatricopeptide repeat-containing protein "
Task3_3699	161.176	-58.4561	Mtr:"Nitrate transporter NTL1 "
Task3_908	160.017	-16.284	Mtr:"Cellulose synthase "
Task3_288	159.699	21.0669	Mtr:"Kinase-like protein "
Task3_1247	159.523	-107.543	Mtr:"Disease resistance protein "
Task3_479	159.523	-41.2342	Osa:"Note=Similar to OSIGBa0157A06.2 protein., Transcript_evidence=AK102222 (DDBJ, Best hit), ORF_evidence=Q01IV7 (UniProt), NIAS_FLcDNA=J033087M03,"
Task3_717	159.477	6.54407	Mtr:"Protein kinase 2B "
Task3_1122	159.457	-13.3082	Mtr:"Protein TRANSPARENT TESTA "
Task3_4093	159.19	-15.9646	Mtr:"Ammonium transporter 3 member "
Task3_740	159.176	-28.2798	Mtr:"Membrane protein-like protein "
Task3_876	159	10.3594	Mtr:"F-box/kelch-repeat protein "
Task3_768	158.301	-22.5537	Stu:"Amino acid binding protein"
Task3_1088	157.536	-27.5378	Osa:"Note=Similar to HRGP., Transcript_evidence=AK067488 (DDBJ, Best hit), ORF_evidence=E1U817 (UniProt), NIAS_FLcDNA=J013110D20,"
Task3_1243	157.523	-11.2341	Mtr:"Kinase R-like protein "
Task3_593	157.224	-30.4076	Mtr:"Flavonoid 3' 5'-hydroxylase "
Task3_789	156.178	11.203	Mtr:"Cytochrome P450 monooxygenase CYP704G9 "
Task3_4112	156	11.8451	Mtr:"Receptor-like protein kinase "
Task3_792	155.732	-5.75511	Mtr:"Myo-inositol transporter "
Task3_489	155.224	-15.9305	Mtr:"Lectin-domain containing receptor kinase A4.2 "
Task3_423	155	-19.632	Mtr:"ER glycerol-phosphate acyltransferase "
Task3_1471	154.826	-22.2833	Mtr:"Cytochrome P450 monooxygenase "
Task3_595	154.426	-81.4275	Mtr:"CIP7 , related "
Task3_722	154.176	-38.3481	Mtr:"TATA-binding protein-associated factor MOT1 "
Task3_924	154	-19.471	Osa:"Note=BAR domain containing protein., Transcript_evidence=AK072978 (DDBJ, Best hit), ORF_evidence=XP_002446327.1 (RefSeq), NIAS_FLcDNA=J023149O11,"
Task3_1601	153.727	-23.2065	Mtr:"Small glutamine-rich tetratricopeptide repeat-containing protein "
Task3_762	153.699	18.8431	Mtr:"Ethanolamine-phosphate cytidylyltransferase "
Task3_693	153.398	-29.1187	Mtr:"Protein TRANSPARENT TESTA "
Task3_1238	153.368	-29.4204	Mtr:"(+)-delta-cadinene synthase isozyme C2 "
Task3_646	153.176	-92.8239	Mtr:"Ubiquilin "
Task3_1348	153	-120.032	Mtr:"TMV resistance protein N "
Task3_568	152.564	21.8073	Mtr:"Kinase-like protein "
Task3_1499	152.16	-17.2956	Mtr:"Acyltransferase-like protein "
Task3_501	151.824	-9.80801	Mtr:"Amine oxidase "
Task3_955	151.699	-24.7701	Mtr:"Reticuline oxidase-like protein "
Task3_770	151.398	21.4656	Mtr:"Histone acetyltransferase complex component "
Task3_698	151.398	-23.6021	Mtr:"Receptor-like protein kinase "
Task3_956	151.179	8.3251	Mtr:"LRR receptor-like serine/threonine-protein kinase FEI "
Task3_1007	151	-68.4562	Mtr:"N-hydroxycinnamoyl/benzoyltransferase "
Task3_774	150.699	22.7659	Mtr:"Receptor-like kinase "
Task3_1668	150.531	-49.0252	Mtr:"Pentatricopeptide repeat-containing protein "
Task3_549	149.824	-27.0298	Mtr:"Cellulose synthase-like protein G1 "
Task3_1085	149.627	-35.4351	Mtr:"Cytochrome P450 71B37; Cytochrome P450 monooxygenase CYP83E9 "
Task3_527	149.166	9.31246	Mtr:"Resistance protein "
Task3_708	149	-25.6318	Mtr:"Ser-thr protein kinase "
Task3_4085	149	-2.63202	Mtr:"Glutamate receptor 2.7 "
Task3_50	148.826	-49.9309	Gma:"Phosphorylase "
Task3_879	148.547	-29.6077	Mtr:"F-box/kelch-repeat protein "
Task3_552	147.606	147.606	Mtr:"GRAS family transcription factor "
Task3_830	147.176	-16.9788	Mtr:"Chaperone protein DnaJ "
Task3_1382	147.002	-34.0563	Mtr:"Anthocyanin 3'-O-beta-glucosyltransferase "
Task3_651	147	-33.4559	Mtr:"Calreticulin-3 "
Task3_4170	146.716	-10.3931	Gma:"Serine/threonine-protein kinase "
Task3_970	146.699	-29.058	Stu:"TRANSPARENT TESTA 12 protein"
Task3_706	146.699	-40.2518	Ata:"Putative ubiquitin carrier protein E2 25 "
Task3_791	145.778	-57.8539	Mtr:"Lysine histidine transporter-like protein "
Task3_1265	145.523	-24.9326	Zma:"cdna|est|omrna|protein"
Task3_853	145	-15.4973	Mtr:"Amino acid permease "
Task3_396	144.7	-36.0571	Stu:"MAC/Perforin domain containing protein"
Task3_495	144.523	4.89132	Mtr:"Metal transporter "
Task3_1413	144.222	-14.2341	Mtr:"Embryo defective 1075-like protein "
Task3_723	143.19	-38.2656	Mtr:"Wall-associated receptor kinase-like protein "
Task3_3715	143.176	-29.9184	Mtr:"Serine/threonine protein kinase "
Task3_638	142.653	7.49775	Mtr:"Cytochrome P450 monooxygenase CYP704G7 "
Task3_1099	142.633	-31.8227	Mtr:"Xylosyltransferase "
Task3_391	142.545	-6.91131	Mtr:"Glutamate receptor 2.7 "
Task3_1264	142.523	-129.632	Mtr:"Disease resistance-like protein "
Task3_681	142.477	-74.9788	Mtr:"Receptor-like protein kinase "
Task3_1165	142.223	-11.8369	Mtr:"Pentatricopeptide repeat-containing protein "
Task3_1508	142.001	-137.729	Mtr:"Tir-nbs-lrr resistance protein "
Task3_1111	141.477	7.0212	Mtr:"Receptor-like kinase "
Task3_844	141.407	-13.0494	Mtr:"Regulator of nonsense transcripts-like protein "
Task3_578	141.336	-52.8191	Mtr:"Lysine histidine transporter-like protein "
Task3_4133	141.001	-41.1543	Mtr:"With no lysine kinase "
Task3_4209	140.699	-30.9331	Mtr:"2-succinylbenzoate-CoA ligase "
Task3_683	140.525	1.90774	Mtr:"Dual specificity tyrosine-phosphorylation-regulated kinase "
Task3_317	140.426	-18.2061	Mtr:"Formin-like protein "
Task3_1250	140.381	-21.6228	Mtr:"Protein kinase 2B "
Task3_1237	139.828	-17.331	Stu:"CW14 protein"
Task3_934	139.477	-92.6776	Mtr:"9/13 hydroperoxide lyase; Allene oxide synthase "
Task3_818	139.398	-48.757	Zma:"abinitio|cdna|est|omrna|protein"
Task3_1030	139.306	-40.451	Mtr:"Rop guanine nucleotide exchange factor "
Task3_973	138.699	-43.3591	Gma:"Cytochrome P450 93A1 "
Task3_855	137.455	-34.5452	Mtr:"Ser/Thr protein kinase "
Task3_1526	137.308	0.0734342	Mtr:"B3 domain-containing protein "
Task3_954	137.006	-61.4495	Gma:"Pectinesterase "
Task3_715	136.699	-30.757	Gma:"MLO-like protein "
Task3_720	136.607	-55.5017	Mtr:"Cytochrome P450 94A1; Cytochrome P450 monooxygenase CYP94C9 "
Task3_1213	136.23	-67.2645	Mtr:"Cytochrome P450 "
Task3_796	136.176	-34.8239	Mtr:"Heparanase-like protein "
Task3_4106	136.176	-24.2798	Mtr:"Receptor-like protein kinase "
Task3_997	135.699	-7.11231	Mtr:"Protein kinase; Protein kinase 2B "
Task3_4296	135.58	-121.265	Mtr:"TIR; TMV resistance protein N "
Task3_719	135.544	-116.31	Mtr:"Capsanthin/capsorubin synthase, chromoplast "
Task3_851	135.176	-156.757	Stu:"Transcription factor S-II domain containing protein"
Task3_302	134.955	-8.20434	Mtr:"Subtilisin-like protease "
Task3_678	134.703	-4.24485	Mtr:"Poly(RC)-binding protein "
Task3_932	134.603	-62.509	Mtr:"Cytochrome P450 "
Task3_923	134	-24.6321	Mtr:"Calmodulin-binding protein "
Task3_506	133.841	-15.615	Mtr:"Pentatricopeptide repeat-containing protein "
Task3_427	133.699	133.699	Mtr:"Receptor-like kinase "
Task3_778	133.544	-44.2647	Mtr:"Protein kinase G11A "
Task3_907	133.301	-5.56148	Mtr:"Mitochondrial chaperone BCS1 "
Task3_3704	133	-52.4557	Stu:"Nitrate transporter"
Task3_4437	132.778	-9.85387	Stu:"Zinc ion binding protein"
Task3_4298	132.653	-17.9788	Gma:"Serine/threonine-protein kinase "
Task3_939	132.312	-30.1442	Mtr:"Peptidyl-prolyl cis-trans isomerase CYP40 "
Task3_444	132.222	-11.4102	Mtr:"Trans-cinnamate 4-monooxygenase "
Task3_2067	132.125	-7.0634	Osa:"Note=Conserved hypothetical protein., Transcript_evidence=AK065791 (DDBJ, Best hit), ORF_evidence=Q6YUR3 (UniProt), NIAS_FLcDNA=J013043N01,"
Task3_1084	131.58	-20.5837	Stu:"Hydrolase, alpha/beta fold family protein"
Task3_877	131.556	-72.8996	Mtr:"BZIP transcription factor "
Task3_1065	131.304	-18.937	Stu:"CW14 protein"
Task3_1210	131.301	-97.632	Stu:"ATP binding protein"
Task3_990	131.006	-94.6256	Mtr:"Aspartic proteinase-like protein "
Task3_653	130.7	-28.7561	Mtr:"Transparent testa 12 protein "
Task3_1027	130.64	-33.2929	Mtr:"Wall-associated receptor kinase-like protein "
Task3_927	130.401	-62.9007	Gma:"Glucose-6-phosphate isomerase "
Task3_1005	130.13	-102.928	Stu:"N-acetyltransferase"
Task3_731	130.019	-31.4373	Mtr:"Reticuline oxidase "
Task3_345	130	130	Mtr:"Subtilisin-like serine protease "
Task3_707	130	-43.4559	Mtr:"Multidrug export protein mepA "
Task3_911	130	-46	Mtr:"Serine carboxypeptidase-like protein "
Task3_712	129.813	-50.342	Mtr:"Protein TRANSPARENT TESTA "
Task3_4207	129.602	-97.6668	Osa:"Note=Uncharacterised conserved protein UCP031088, alpha/beta hydrolase, At1g15070 domain containing protein., Transcript_evidence=AK100145 (DDBJ, Best hit), ORF_evidence=E4MY19 (UniProt), NIAS_FLcDNA=J023012J21,"
Task3_1020	129.426	-106.428	Stu:"Phytochelatin synthase"
Task3_843	129.301	-9.85392	Mtr:"Acetyl-CoA acetyltransferase cytosolic "
Task3_457	129.136	-3.03208	Mtr:"phosphate transporter PT4"
Task3_662	129	-14.4102	Mtr:"NPR1-1 protein "
Task3_861	128.602	-19.8629	Mtr:"RNA-binding protein "
Task3_892	128.602	-29.03	Mtr:"E3 ubiquitin-protein ligase RGLG2 "
Task3_610	128.544	-124.39	Mtr:"GRAS family transcription factor "
Task3_256	128.398	128.398	Mtr:"Pentatricopeptide repeat-containing protein "
Task3_888	128.176	-21.632	Mtr:"Dihydrolipoyllysine-residue succinyltransferase component of 2-oxoglutarate dehydrogenase complex "
Task3_4188	128	-83.4559	Mtr:"UDP-glycosyltransferase "
Task3_478	127.824	127.824	Mtr:"Serine/threonine protein kinase cdk9 "
Task3_1346	127.824	-137.336	Mtr:"Resistance protein "
Task3_865	127.699	-59.757	Mtr:"Cytochrome P450 94A1; Cytochrome P450 monooxygenase CYP94C9 "
Task3_1004	127.523	-35.5863	Mtr:"UDP-glucose 4-epimerase "
Task3_925	125.352	27.5441	Mtr:"Hippocampus abundant transcript-like protein "
Task3_894	121.888	75.0798	Mtr:"RRP1 "
Task3_2506	118.49	-19.3674	Stu:"Isoform 2 of F-box protein"
Task3_4369	118.125	95.368	Stu:"Pentatricopeptide repeat-containing protein"
Task3_800	116.519	1.28443	Mtr:"Calcium and calcium/calmodulin-dependent serine/threonine-protein kinase DMI-3 "
Task3_953	113.954	0.513333	Osa:"Note=Hypothetical conserved gene., Transcript_evidence=AB360550 (DDBJ, Best hit), ORF_evidence=A5GXS3 (UniProt),"
Task3_1001	113.25	6.27107	Mtr:"Mitochondrial chaperone BCS1 "
Task3_1754	112.142	-5.0968	Osa:"Note=Similar to predicted protein., Transcript_evidence=AK243672 (DDBJ, Best hit), ORF_evidence=Q6ZGV6 (UniProt), NIAS_FLcDNA=J100090A12,"
Task3_2510	108.635	1.23345	Mtr:"Bromodomain; Bromodomain-containing protein "
Task3_1597	106.35	-16.2988	Mtr:"DELLA protein RGL2; GRAS transcription factor "
Task3_1268	104.824	-9.66436	Mtr:"NBS/LRR resistance protein-like protein "
Task3_2235	104.556	6.29954	Osa:"Note=Myb/SANT-like domain domain containing protein., Transcript_evidence=AK065459 (DDBJ, Best hit), ORF_evidence=B9GCC4 (UniProt), NIAS_FLcDNA=J013025C01,"
Task3_1916	101.507	1.24093	Mtr:"U-box domain-containing protein "
Task3_1228	100.009	-10.1676	Mtr:"O-acyltransferase WSD1 "
Task3_1078	99.3979	-47.632	Mtr:"ATP-dependent DNA helicase PIF1 "
Task3_2556	99.301	NaN	Stu:"YkuD"
Task3_2583	98.4393	-8.19269	Mtr:"Pre-mRNA polyadenylation factor fip1 "
Task3_1026	98.0792	6.92602	Mtr:"Two-component response regulator-like PRR73 "
Task3_4269	97.5911	13.4812	Mtr:"U box; U-box domain-containing protein "
Task3_1985	97.3096	-4.62382	Mtr:"DELLA protein GAI "
Task3_420	97.0813	-21.0822	Mtr:"Exocyst complex component "
Task3_2175	96.8136	-5.36251	Mtr:"Fasciclin-like arabinogalactan protein "
Task3_1718	95.301	53.1461	Stu:"Pentatricopeptide repeat-containing protein"
Task3_1991	94.4328	22.9783	Mtr:"Single-stranded DNA-binding protein "
Task3_1736	93.3946	-4.62788	Zma:"abinitio|cdna|est|omrna"
Task3_1154	90.4031	-1.66824	Mtr:"Protein SCARECROW "
Task3_1898	90.3344	-5.14059	Stu:"Vacuolar iron family transporter"
Task3_1284	89.5229	28.0604	Mtr:"O-methyltransferase "
Task3_1744	88.4678	-24.5514	Mtr:"1-aminocyclopropane-1-carboxylate oxidase "
Task3_290	88.2553	220.176	Mtr:"ABC transporter G family member; STR "
Task3_1585	88.0448	26.4649	Mtr:"Isoflavone-7-O-methyltransferase "
Task3_1948	87.8451	-20.7874	Mtr:"Heterogeneous nuclear ribonucleoprotein K "
Task3_1501	87.301	-14.9331	Mtr:"Dof zinc finger protein "
Task3_1152	86.301	7.66901	Mtr:"F-box/FBD/LRR-repeat protein "
Task3_1470	85.1252	4.36822	Mtr:"Ankyrin repeat domain-containing protein "
Task3_1697	82.7782	-12.1549	Mtr:"Flavonol synthase/flavanone 3-hydroxylase "
Task3_898	81.5863	4.59522	Mtr:"Cytochrome P450 "
Task3_999	80.1761	13.669	Mtr:"Receptor-like kinase "
Task3_3759	79.7178	-33.2685	Mtr:"F-box/kelch-repeat protein "
Task3_1906	79.6194	-14.9331	Mtr:"Zinc finger CCCH domain-containing protein "
Task3_1364	79.301	70.6598	Mtr:"Mitochondrial chaperone BCS1 "
Task3_1305	79.1761	-0.109144	Mtr:"Activating signal cointegrator 1 complex subunit "
Task3_1323	79.0004	-6.61629	Stu:"Transcription factor"
Task3_1141	78.942	53.736	Mtr:"Cell division protease ftsH-like protein "
Task3_1602	78.9031	41.5984	Mtr:"Epoxide hydrolase "
Task3_4171	78.4406	15.9989	Mtr:"RING finger protein "
Task3_2292	77.1249	41.4374	Mtr:"Ripening-related protein grip22 "
Task3_1859	76.4191	-3.38906	Mtr:"Cyclin T1 "
Task3_1021	76.3617	-4.41642	Osa:"Note=Thioredoxin-like fold domain containing protein., Transcript_evidence=AK110712 (DDBJ, Best hit), ORF_evidence=B8ALJ3 (UniProt), NIAS_FLcDNA=002-170-D02,"
Task3_1358	75.9033	-55.6319	Zma:"cdna|est|omrna|protein"
Task3_227	75.5478	-1.53485	Mtr:"U-box domain-containing protein "
Task3_1799	75.3992	-42.5326	Mtr:"Basic helix-loop-helix protein, putative "
Task3_1260	75.3488	-15.7837	Stu:"Protein phosphatase 2c"
Task3_3399	75.0792	NaN	not found
Task3_2060	74.7782	1.5441	Mtr:"Wall-associated receptor kinase-like protein "
Task3_1702	74.2218	-75.2852	Stu:"Chitinase"
Task3_2575	74.1596	8.71049	Mtr:"Disease resistance protein RPP8 "
Task3_1074	73.6021	4.36798	Mtr:"Cytochrome P450 "
Task3_1873	73.1776	-8.25484	Mtr:"Ethylene-responsive transcription factor "
Task3_1569	72.33	-50.2956	Mtr:"6-phosphofructo-2-kinase/fructose-2, 6-biphosphatase "
Task3_817	71.9542	57.0212	Mtr:"RRP1 "
Task3_4184	71.8751	-16.359	Mtr:"Disease resistance protein "
Task3_2923	71.6727	-15.5554	Mtr:"Cc-nbs-lrr resistance protein "
Task3_2267	71.6064	-38.8707	Mtr:"Transcription factor PIF3 "
Task3_1376	71.5097	26.1809	Mtr:"Adipocyte plasma membrane-associated protein "
Task3_2265	71.3711	0.567156	Osa:"Note=Uncharacterised conserved protein UCP031277 domain containing protein., Transcript_evidence=AK100276 (DDBJ, Best hit), ORF_evidence=A2WXP6 (UniProt), NIAS_FLcDNA=J023073G17,"
Task3_1638	71.3639	-9.91589	Mtr:"AP2-like ethylene-responsive transcription factor "
Task3_1900	71.3045	-9.23508	Mtr:"Mitogen-activated protein kinase kinase kinase "
Task3_1534	70.3011	-6.93274	Mtr:"Dihydroflavonol-4-reductase "
Task3_2416	70.1442	41.2601	Osa:"Note=Similar to H0103C06.5 protein., Transcript_evidence=AK103357 (DDBJ, Best hit), ORF_evidence=Q259G9 (UniProt), NIAS_FLcDNA=J033126L11,"
Task3_1869	69.7274	-9.64863	Mtr:"Two-component response regulator-like PRR37 "
Task3_1205	69.5441	-6.37829	Mtr:"WD repeat-containing protein "
Task3_1370	69.3243	2.99329	Mtr:"Cysteine-rich receptor-like protein kinase "
Task3_1664	69.1173	-8.89496	Mtr:"Cysteine-rich receptor-like protein kinase "
Task3_4424	69.0117	-27.8113	Mtr:"FAR1-related protein "
Task3_1549	68.9209	-63.5439	Stu:"Chitinase"
Task3_2933	68.5226	46.2429	Mtr:"Mitochondrial chaperone BCS1 "
Task3_1156	68.4498	42.942	Mtr:"Cell division protease ftsH-like protein "
Task3_1573	68.0052	16.7711	Osa:"Note=Hypothetical conserved gene., Transcript_evidence=AK287524 (DDBJ, Best hit), ORF_evidence=B8BIV0 (UniProt), NIAS_FLcDNA=J053075O16,"
Task3_3911	67.8751	7.64081	Mtr:"Lin-54-like protein "
Task3_2835	67.4771	-13.9082	Mtr:"Protein EARLY FLOWERING "
Task3_1614	67.1827	-8.72895	Mtr:"Gibberellin 20 oxidase "
Task3_1877	66.9437	3.51596	Mtr:"Dihydrofolate reductase "
Task3_1295	66.8239	-19.699	Mtr:"HAT family dimerization domain containing protein "
Task3_1393	66.727	41.2711	Mtr:"Mitochondrial chaperone BCS1 "
Task3_1279	66.3021	35.5475	Mtr:"DNA-binding protein phosphatase 2C "
Task3_2342	65.9414	23.3218	Mtr:"NBS-containing resistance-like protein "
Task3_1781	65.7063	40.4735	Mtr:"Dihydroflavonol-4-reductase "
Task3_2065	65.6778	26.8909	Stu:"Defective in cullin neddylation protein"
Task3_2050	65.2041	-5.33117	Mtr:"Transcription factor PIF1 "
Task3_969	65.0809	27.5308	Mtr:"Kinase-like protein "
Task3_2614	65.0652	-0.279841	Stu:"Protein ABIL5"
Task3_4388	65.0128	-17.9202	Mtr:"Nascent polypeptide-associated complex alpha subunit-like protein "
Task3_2536	64.653	24.7051	Mtr:"NBS-containing resistance-like protein "
Task3_2186	63.9207	-6.00001	Mtr:"CCAAT-binding transcription factor, subunit YA; Nuclear transcription factor Y subunit A-10 "
Task3_2655	63.8435	-6.79138	Osa:"Note=Similar to UPF0496 protein 4., Transcript_evidence=AK102890 (DDBJ, Best hit), ORF_evidence=A2Z9A6 (UniProt), NIAS_FLcDNA=J033112M21,"
Task3_2887	63.4759	-2.28296	Osa:"Note=Similar to OSIGBa0147B06.6 protein., Transcript_evidence=AK067888 (DDBJ, Best hit), ORF_evidence=Q01N17 (UniProt), NIAS_FLcDNA=J013126H20,"
Task3_1782	63.4231	-12.4279	Mtr:"Transcription factor bHLH123 "
Task3_1584	63.301	-39.948	Mtr:"CBS "
Task3_920	62.9094	-73.4559	Osa:"Note=Conserved hypothetical protein., Transcript_evidence=AK100024 (DDBJ, Best hit), ORF_evidence=A2YMD1 (UniProt), NIAS_FLcDNA=J013146D04,"
Task3_652	62.8388	-6.69626	Mtr:"Bifunctional protein aas "
Task3_1546	62.7782	-32.757	Mtr:"Auxin-responsive protein IAA5 "
Task3_1988	62.5523	-35.8857	Stu:"Ankyrin repeat-containing protein"
Task3_4393	62.1549	24.7654	Mtr:"Receptor-like protein kinase "
Task3_1711	62.1248	1.19189	Mtr:"Cytochrome P450 "
Task3_2452	62.0562	-55.0337	Stu:"Clathrin assembly protein"
Task3_1809	61.9731	-31.4371	Mtr:"Anthocyanin 5-aromatic acyltransferase; Malonyl CoA:flavonoid malonyltransferase 5 "
Task3_2282	61.6842	8.59889	Mtr:"PHD finger protein 21A "
Task3_1796	61.6284	-1.98159	Mtr:"GDSL esterase/lipase "
Task3_1728	61.6021	24.0669	Mtr:"O-methyltransferase "
Task3_1735	61.4472	17.736	Mtr:"GRAS family transcription factor "
Task3_1383	61.3043	-37.3293	Mtr:"F-box/kelch-repeat protein "
Task3_2249	61.0702	15.6003	Mtr:"F-box/FBD/LRR-repeat protein "
Task3_2097	60.3821	-15.1052	Mtr:"DELLA protein GAI; GRAS transcription factor "
Task3_3459	59.6446	25.0212	Zma:"abinitio|est|protein"
Task3_2190	59.5656	-18.9618	not found
Task3_2446	59.5388	8.58808	Stu:"Ring finger protein"
Task3_2055	59.2313	-8.52566	Sly:"Homeobox "
Task3_864	59.1761	15.5441	Zma:"abinitio"
Task3_2177	58.8476	-24.5901	Mtr:"Transcription factor HBP-1b(C1) "
Task3_1439	58.5378	10.5079	Mtr:"Pentatricopeptide repeat-containing protein "
Task3_2319	58.4771	-15.6734	Stu:"Phosphatidylinositol n-acetylglucosaminyltransferase subunit p"
Task3_1106	58.3468	28.0599	Mtr:"Kinase-like protein "
Task3_1582	57.7533	-2.70907	Mtr:"Kelch-like protein "
Task3_1564	57.6508	6.71822	Mtr:"Vicilin-like antimicrobial peptides 2-2 "
Task3_1627	57.5896	0.313358	Mtr:"Poly(RC)-binding protein "
Task3_1568	57.5658	-24.6696	Mtr:"LAS1-like protein "
Task3_1133	57.4625	31.5295	Mtr:"Cis-zeatin O-glucosyltransferase "
Task3_1553	57.301	-33.1091	Mtr:"Protein FRIGIDA "
Task3_1375	57.301	29.97	Osa:"Note=Conserved hypothetical protein., Transcript_evidence=AK102567 (DDBJ, Best hit), ORF_evidence=A3BV91 (UniProt), NIAS_FLcDNA=J033097K24,"
Task3_3728	56.9956	20.243	Mtr:"Kinase-like protein "
Task3_978	56.9063	26.6045	Mtr:"Receptor serine/threonine kinase "
Task3_2651	56.3988	-26.7561	Osa:"Note=Conserved hypothetical protein., Transcript_evidence=AK071646 (DDBJ, Best hit), ORF_evidence=B9FNC8 (UniProt), NIAS_FLcDNA=J023106B01,"
Task3_2996	56.2405	23.0418	Mtr:"Pathogenesis-related protein "
Task3_2463	55.8225	-2.41736	Mtr:"Transcription factor bHLH30 "
Task3_981	55.7782	17.146	Mtr:"LysM-domain containing receptor-like kinase; Nod factor perception protein "
Task3_2788	55.6987	-7.75753	Osa:"Note=Conserved hypothetical protein., Transcript_evidence=AK072713 (DDBJ, Best hit), ORF_evidence=B8BGZ5 (UniProt), NIAS_FLcDNA=J023139G03,"
Task3_1817	55.392	-18.5519	Mtr:"Auxin-induced protein 5NG4 "
Task3_3758	55.244	17.3641	Mtr:"Serine/threonine protein kinase BRI1-like protein "
Task3_1197	55.2097	-3.15534	Mtr:"Fibroblast growth factor receptor "
Task3_2367	55.0488	-1.05607	Mtr:"Disease resistance response protein "
Task3_1300	54.7789	-14.0145	Mtr:"Exostosin-like; Exostosin-like protein "
Task3_1955	54.6021	-1.68318	Stu:"Growth-regulating factor 4"
Task3_1804	54.301	6.69403	Mtr:"Ankyrin; Ankyrin repeat domain-containing protein "
Task3_2646	53.6838	28.7702	Mtr:"Werner syndrome ATP-dependent helicase "
Task3_1249	53.6072	-34.5299	Mtr:"TBC1 domain family member "
Task3_756	53.3804	-27.7567	Mtr:"Zinc finger CCCH domain-containing protein "
Task3_2300	53.0456	14.7002	Mtr:"E3 ubiquitin-protein ligase "
Task3_2392	52.9445	10.3379	Mtr:"NBS-containing resistance-like protein "
Task3_2408	52.8823	0.0739495	Stu:"Ubiquitin-protein ligase"
Task3_520	52.699	34.5898	Mtr:"Mitochondrial chaperone BCS1 "
Task3_1770	52.4281	-9.6511	Zma:"abinitio|cdna|est|omrna|protein"
Task3_4359	52.2218	-0.234083	Mtr:"B3 domain-containing protein "
Task3_1762	52.1249	-69.03	Osa:"Note=Conserved hypothetical protein., Transcript_evidence=AK058727 (DDBJ, Best hit), ORF_evidence=B8A7B3 (UniProt), NIAS_FLcDNA=001-019-F06,"
Task3_996	51.7324	33.7993	Mtr:"WD repeat-containing protein "
Task3_1202	51.5447	-11.0873	Gma:"3-ketoacyl-CoA synthase "
Task3_1075	51.5229	-11.632	Osa:"Note=Mediator complex, subunit Med23 domain containing protein., Transcript_evidence=AK121868 (DDBJ, Best hit), ORF_evidence=B8AI23 (UniProt), NIAS_FLcDNA=J033103L16,"
Task3_1656	51.4773	-34.4335	Mtr:"Bromodomain-containing factor "
Task3_1325	51.3665	7.51281	Mtr:"WRKY transcription factor "
Task3_1874	51.2923	-2.73771	Mtr:"Protein SENSITIVE TO PROTON RHIZOTOXICITY "
Task3_1918	51.2076	6.1549	Osa:"Note=YbaK/aminoacyl-tRNA synthetase associated region domain containing protein., Transcript_evidence=AK071237 (DDBJ, Best hit), ORF_evidence=NP_001031149.1 (RefSeq), NIAS_FLcDNA=J023086E09,"
Task3_1973	51.0792	-7.16244	Mtr:"CONSTANS-like zinc finger protein "
Task3_1301	51.0137	-34.9195	Mtr:"WRKY transcription factor "
Task3_1657	51	-19.7112	Mtr:"Disease resistance protein I-2 "
Task3_1839	50.9351	14.8253	Mtr:"Peroxidase "
Task3_1714	50.776	-12.3316	Mtr:"LRR receptor-like serine/threonine-protein kinase GSO2 "
Task3_1416	50.6021	-13.632	Mtr:"Protein dimerization "
Task3_2558	50.5229	-17.2355	Osa:"Note=Conserved hypothetical protein., Transcript_evidence=AK067617 (DDBJ, Best hit), ORF_evidence=A2YV04 (UniProt), NIAS_FLcDNA=J013109M02,"
Task3_1338	50.3011	-44.0299	Mtr:"Bromodomain-containing protein "
Task3_2188	50.2807	-7.18603	Osa:"Note=Conserved hypothetical protein., Transcript_evidence=FP097825 (DDBJ), ORF_evidence=Q6ZDE7 (UniProt),"
Task3_1684	50.1249	15.7103	Mtr:"Zinc finger CCCH domain-containing protein "
Task3_2460	50.0492	-19.8616	Zma:"cdna|est|omrna|protein"
Task3_1720	49.9999	-30.1522	Osa:"Note=Conserved hypothetical protein., Transcript_evidence=AK067664 (DDBJ, Best hit), ORF_evidence=A2ZED5 (UniProt), NIAS_FLcDNA=J013117H24,"
Task3_1561	49.9542	14.0412	Mtr:"Kinase-like protein "
Task3_1621	49.8252	-21.6307	Mtr:"Two-component response regulator ARR14 "
Task3_2111	49.6678	-24.3308	Mtr:"RING finger protein "
Task3_1868	49.6016	49.97	Stu:"2-deoxyglucose-6-phosphate phosphatase"
Task3_992	49.0607	17.2068	Osa:"Note=Conserved hypothetical protein., Transcript_evidence=AK104988 (DDBJ, Best hit), ORF_evidence=A2XLJ2 (UniProt), NIAS_FLcDNA=001-001-B08,"
Task3_874	49	-79.757	Osa:"Note=Hypothetical conserved gene., Transcript_evidence=EU368697 (DDBJ, Best hit), ORF_evidence=NP_001046483.2 (RefSeq),"
Task3_3068	48.9999	16.1611	Mtr:"Pathogenesis-related protein PR10 "
Task3_2138	48.8444	47.8197	Mtr:"Cytochrome P450 monooxygenase CYP92A29; Flavonoid 3',5'-hydroxylase "
Task3_1833	48.699	-13.6321	Mtr:"Dof zinc finger protein DOF1.10 "
Task3_1679	48.3882	15.4006	Mtr:"Cytochrome P450 "
Task3_2180	48.3424	-12.5607	Mtr:"Metacaspase-1 "
Task3_1816	48.3201	-53.2661	Mtr:"Gibberellin 3-beta-dioxygenase "
Task3_4230	48.1761	-0.15927	Mtr:"Disease resistance RPP8-like protein "
Task3_2704	47.9542	1.02119	Mtr:"SAM domain family protein "
Task3_641	47.8751	-50.0582	Stu:"Proteophosphoglycan 5"
Task3_1113	47.7781	-8.63202	Mtr:"Receptor-like protein kinase "
Task3_1162	47.4886	-59.0466	Stu:"ATRAD3"
Task3_1913	47.3195	-41.5614	Sly:"CycD3;3 protein "
Task3_1855	47.2542	-0.667066	Gma:"GmMYB10 "
Task3_2783	46.9606	-1.17864	Mtr:"Dof zinc finger protein "
Task3_2154	46.9384	-25.243	Mtr:"BAHD acyltransferase DCR "
Task3_1734	46.93	22.301	Osa:"Note=Conserved hypothetical protein., Transcript_evidence=AK102895 (DDBJ, Best hit),AK067562 (DDBJ, Best hit), ORF_evidence=B9EXX0 (UniProt), NIAS_FLcDNA=J033112N23,J013112G07,"
Task3_2698	46.903	5.9686	Osa:"Note=Conserved hypothetical protein., Transcript_evidence=AK072217 (DDBJ, Best hit), ORF_evidence=B8BAS4 (UniProt), NIAS_FLcDNA=J013159I12,"
Task3_2434	46.188	49.7489	Mtr:"Ubiquitin-activating enzyme E1 "
Task3_2486	45.9798	-0.485316	Mtr:"Heat stress transcription factor A-2c "
Task3_3517	45.718	-6.21938	Zma:"abinitio|cdna|est|omrna"
Task3_1892	45.5315	2.42233	Mtr:"RING finger protein "
Task3_3064	45.4881	-2.44491	Osa:"Note=Hypothetical conserved gene., Transcript_evidence=ab initio prediction, ORF_evidence=Q10M89 (UniProt),"
Task3_3770	45.4773	0.544285	Mtr:"Replication factor C subunit "
Task3_1360	45.3101	18.3683	Mtr:"Cytochrome P450 "
Task3_749	44.7782	-60.8591	Stu:"DNA binding protein"
Task3_2158	44.7696	-9.12494	Stu:"Stem 28 kDa glycoprotein"
Task3_1478	44.6022	-37.4558	Stu:"Nucleic acid binding protein"
Task3_1222	44.5573	12.2542	Mtr:"UDP-glucuronosyltransferase 1-1 "
Task3_280	44.4771	-36.5166	Mtr:"Elongation factor 1-alpha "
Task3_1223	44.3979	6.76586	Mtr:"Protein kinase-coding resistance protein "
Task3_1540	44.2504	-12.905	Stu:"Palmitoyl-acyl carrier protein thioesterase"
Task3_239	44	-6.53511	Mtr:"GTP pyrophosphokinase "
Task3_2782	43.9543	-4.58196	Mtr:"Agglutinin alpha chain "
Task3_2365	43.9337	-21.1085	Mtr:"Serine/threonine protein kinase Nek2 "
Task3_1445	43.7567	18.3086	Mtr:"Receptor-like-kinase "
Task3_1453	43.6449	17.0805	Gma:"Annexin "
Task3_1399	43.6245	-72.0298	Mtr:"Senescence-associated nodulin 1A "
Task3_2144	43.6021	-31.875	Mtr:"F-box protein SKIP28 "
Task3_1384	43.5229	-18.9331	Stu:"Harpin-induced protein"
Task3_1795	43.3012	-7.93305	Mtr:"BZIP transcription factor "
Task3_2749	43.0245	-1.60122	Mtr:"RING finger family protein "
Task3_2195	43.0002	-7.95403	Osa:"Note=Hypothetical conserved gene., Transcript_evidence=BT066546 (DDBJ), ORF_evidence=Q2R368 (UniProt),"
Task3_2057	42.8865	-19.7456	Mtr:"Cc-nbs resistance protein "
Task3_2761	42.7238	20.597	Mtr:"Pathogenesis-related protein "
Task3_1234	42.0792	-4.8555	Mtr:"Zinc finger protein "
Task3_4216	41.6798	5.372	Mtr:"BEL1-like homeodomain protein "
Task3_1907	41.6721	-31.261	Mtr:"Glutelin type-A "
Task3_1943	41.4799	-76.738	Mtr:"RING finger protein "
Task3_2976	41.3454	0.606693	Osa:"Note=Conserved hypothetical protein., Transcript_evidence=AK099967 (DDBJ, Best hit), ORF_evidence=A2YGP2 (UniProt), NIAS_FLcDNA=J013127D12,"
Task3_2118	41.3012	-1.94179	Mtr:"Zinc finger and SCAN domain-containing protein "
Task3_1771	41.3011	-9.01218	Mtr:"Receptor-like protein kinase "
Task3_2715	41.2823	-5.82391	not found
Task3_700	41.0792	-31.128	Mtr:"Interactor of constitutive active ROPs "
Task3_1775	41.0179	1.26083	Mtr:"Trehalose-phosphate phosphatase "
Task3_2413	40.9425	5.61151	Zma:"cdna|est|omrna|protein"
Task3_1185	40.9081	-5.5131	Mtr:"Magnesium transporter NIPA2 "
Task3_669	40.8916	-65.1549	Mtr:"Multidrug resistance protein ABC transporter family "
Task3_2329	40.8555	-49.3786	Osa:"Note=Conserved hypothetical protein., Transcript_evidence=AK103301 (DDBJ, Best hit), ORF_evidence=B8AIH7 (UniProt), NIAS_FLcDNA=J033125C15,"
Task3_2205	40.6989	-6.69894	Stu:"Methylketone synthase Ib"
Task3_2007	40.6021	-12.659	Mtr:"Peroxidase A2 "
Task3_2883	40.5749	-21.933	Zma:"omrna|protein"
Task3_3002	40.415	5.29405	Osa:"Note=Conserved hypothetical protein., Transcript_evidence=AK241076 (DDBJ, Best hit), ORF_evidence=Q2RB98 (UniProt), NIAS_FLcDNA=J065070G03,"
Task3_1687	40.2858	-1.76672	Mtr:"Dehydrogenase/reductase SDR family member "
Task3_3898	40.2218	17.196	Mtr:"Pathogenesis-related protein PR10 "
Task3_1063	40.1851	-19.1735	Mtr:"(+)-delta-cadinene synthase isozyme A "
Task3_3071	40.1456	14.9755	Mtr:"Stress-induced receptor-like kinase "
Task3_4205	40.0792	29.8451	Mtr:"Taxane 13-alpha-hydroxylase "
Task3_3034	39.6003	16.7685	Mtr:"Pathogenesis-related protein "
Task3_2096	39.5405	-5.26247	Stu:"Ethylene-responsive element-binding protein"
Task3_1068	39.4559	-24.331	Stu:"Eukaryotic translation initiation factor 3 subunit 10"
Task3_1263	39.4346	-30.9248	Mtr:"CTD small phosphatase-like protein "
Task3_3755	39.3017	14.3017	Mtr:"Somatic embryogenesis receptor kinase "
Task3_1155	38.999	-0.632566	Mtr:"Magnesium transporter NIPA2 "
Task3_1192	38.9345	-43.0565	Zma:"abinitio|est|omrna"
Task3_1493	38.856	-27.6734	Mtr:"Peroxidase "
Task3_1808	38.669	9.31002	Mtr:"Pentatricopeptide repeat-containing protein "
Task3_1941	38.6143	-3.33847	Stu:"DNA binding protein"
Task3_1769	38.5563	-54.0895	Mtr:"Vinorine synthase "
Task3_2720	38.3564	0.141248	Mtr:"WRKY transcription factor "
Task3_1989	38.1817	-1.74272	Mtr:"Replication factor C subunit "
Task3_1287	38.1511	-13.5703	Mtr:"Parallel spindle "
Task3_1917	38.0988	-49.5332	Mtr:"E3 ubiquitin-protein ligase PRT1 "
Task3_2185	38.0899	-9.38722	Mtr:"GATA transcription factor "
Task3_1299	38.0792	-1.39795	Mtr:"Protein kinase C "
Task3_1303	38.0139	14.3823	Mtr:"Somatic embryogenesis receptor kinase "
Task3_1879	38	-43.5351	Mtr:"RING-H2 finger protein ATL3A "
Task3_1280	37.8783	-4.4016	Mtr:"N-acetyl-D-glucosamine kinase "
Task3_1184	37.7782	-5.85384	Zma:"cdna|est|protein"
Task3_890	37.7782	-35.5942	Mtr:"Zinc finger CCCH domain-containing protein "
Task3_2478	37.4771	3.54402	Mtr:"Mitochondrial protein, putative "
Task3_2450	37.426	-14.8081	Ptr:"F-box family protein"
Task3_1905	37.4244	-74.2763	Osa:"Note=Conserved hypothetical protein., Transcript_evidence=AK070250 (DDBJ, Best hit), ORF_evidence=B9FU99 (UniProt), NIAS_FLcDNA=J023041I23,"
Task3_1632	37.2046	-1.63376	Stu:"Chalcone reductase"
Task3_2541	37.0792	14.4058	Ata:"Trigger factor "
Task3_4408	37.0775	-6.84955	Mtr:"Homeobox-leucine zipper protein ATHB-16 "
Task3_4335	37.0212	-13.1549	Mtr:"Gibberellin 3-beta-dioxygenase "
Task3_1502	36.9436	-7.47852	Mtr:"Brassinosteroid signaling positive regulator-related protein "
Task3_1764	36.9196	7.81046	Mtr:"Receptor-like protein kinase "
Task3_1793	36.4771	28.1428	Mtr:"Zinc finger with UFM1-specific peptidase domain protein "
Task3_3786	36.301	-1.23441	Mtr:"Heterogeneous nuclear ribonucleoprotein A3-like protein "
Task3_1153	36.2095	-35.0246	Mtr:"BRO1 domain-containing protein BROX "
Task3_2362	36.1806	-3.61778	Mtr:"Lactoylglutathione lyase "
Task3_2573	36.1782	-8.45161	Stu:"Pentatricopeptide repeat-containing protein"
Task3_2035	36.0002	0.125112	Mtr:"Cyclin D2 "
Task3_4381	35.8451	-36.8302	Mtr:"Serine/threonine protein phosphatase 6 regulatory ankyrin repeat subunit A "
Task3_1361	35.5281	-40.9279	Mtr:"Major pollen allergen-like protein "
Task3_3246	35.5201	-8.48558	Mtr:"Serine/threonine protein phosphatase 6 regulatory ankyrin repeat subunit A "
Task3_2123	35.177	-27.2253	Mtr:"GATA transcription factor "
Task3_3451	35.1584	11.7993	Mtr:"GDSL esterase/lipase "
Task3_2243	35.1461	-20.8547	Mtr:"IST1-like protein "
Task3_1433	35.1078	8.1775	Mtr:"Peroxidase "
Task3_4334	35	-22.058	Mtr:"DNA mismatch repair protein Msh6 "
Task3_733	35	-31.757	Mtr:"Abscisic acid 8'-hydroxylase "
Task3_2866	34.9999	1.54407	Mtr:"(, related) "
Task3_1611	34.79	-27.1475	Mtr:"Receptor-like protein kinase "
Task3_2104	34.7782	-11.5449	Mtr:"Squamosa promoter binding protein "
Task3_2897	34.7676	-7.41723	Mtr:"Auxin-induced protein 6B "
Task3_2316	34.757	15.8909	Mtr:"Germin-like protein "
Task3_1517	34.6075	-14.0246	Mtr:"WRKY transcription factor "
Task3_3724	34.4685	-7.35903	Mtr:"Protein FAM63A "
Task3_1170	34.3468	-1.63202	Osa:"Note=Similar to predicted protein., Transcript_evidence=AK241390 (DDBJ, Best hit), ORF_evidence=Q5Z403 (UniProt), NIAS_FLcDNA=J065157E16,"
Task3_2422	34.1565	-8.77961	Mtr:"Chloroplast small heat shock protein "
Task3_1377	34.142	-35.6152	Mtr:"U-box domain-containing protein "
Task3_2075	34.1249	-59.8081	Mtr:"Methyltransferase-like protein 7A "
Task3_2722	34.0786	-12.9338	Osa:"Note=Harpin-induced 1 domain containing protein., Transcript_evidence=AK107463 (DDBJ, Best hit), ORF_evidence=B6TQZ4 (UniProt), NIAS_FLcDNA=002-129-A08,"
Task3_1669	34.0414	-4.79535	Mtr:"Abscisic insensitive 1B "
Task3_1282	34.0005	-9.10867	Mtr:"Cysteine proteinase "
Task3_1180	34	-11.03	Mtr:"StAR-related lipid transfer protein "
Task3_502	33.8675	-9.09001	Mtr:"Pentatricopeptide repeat-containing protein "
Task3_4223	33.778	-9.75696	Mtr:"WRKY transcription factor "
Task3_2797	33.7514	-4.16273	Mtr:"EG45-like domain containing protein "
Task3_2653	33.6874	-13.4138	Mtr:"WRKY transcription factor "
Task3_1072	33.6021	-3.33104	Mtr:"BTB/POZ domain-containing protein "
Task3_2830	33.4314	-8.50169	Mtr:"Zinc finger CCCH domain-containing protein "
Task3_4161	33.1538	4.82282	Mtr:"Disease resistance protein RGA2 "
Task3_2524	32.9209	-26.4558	Osa:"Note=Conserved hypothetical protein., Transcript_evidence=AK101832 (DDBJ, Best hit), ORF_evidence=A2XJ53 (UniProt), NIAS_FLcDNA=J033068L21,"
Task3_1861	32.9046	16.7793	Mtr:"GDSL esterase/lipase "
Task3_2121	32.8958	-51.0252	Mtr:"O-glucosyltransferase "
Task3_4163	32.8243	-7.85948	Mtr:"DELLA protein GAI "
Task3_1773	32.7782	-4.68128	Mtr:"Squamosa promoter binding protein "
Task3_2435	32.7782	-0.978811	Mtr:"BHLH transcription factor "
Task3_4069	32.7666	-17.9547	Mtr:"Phosphatidate phosphatase LPIN3 "
Task3_299	32.757	294.824	Stu:"Transposon protein"
Task3_964	32.7374	-7.75631	Mtr:"Patellin-5 "
Task3_1572	32.6367	8.25122	Mtr:"Kinase-like protein "
Task3_1701	32.6021	-2.78153	Mtr:"S-locus-specific glycoprotein S6 "
Task3_1214	32.5683	-62.5408	Mtr:"O-glucosyltransferase "
Task3_2141	32.562	-16.509	Mtr:"Short-chain alcohol dehydrogenase "
Task3_1556	32.5315	1.81955	Mtr:"Auxin-induced protein 5NG4 "
Task3_2638	32.4772	-15.1549	Mtr:"Dynein light chain "
Task3_2891	32.4771	3.92707	Mtr:"F-box/FBD/LRR-repeat protein "
Task3_1606	32.2212	-32.013	Mtr:"Protein CHUP1 "
Task3_1304	32.2041	67.2711	Mtr:"FAR1-related protein "
Task3_3456	32.1752	-14.2341	Stu:"Cyclin-like F-box"
Task3_1930	32.1249	-25.5114	Mtr:"Auxin-responsive protein IAA "
Task3_3155	32.0723	-3.18328	Osa:"Note=Conserved hypothetical protein., Transcript_evidence=AK068872 (DDBJ, Best hit), ORF_evidence=A2Z1W0 (UniProt), NIAS_FLcDNA=J013170L13,"
Task3_1464	31.8239	4.36448	Mtr:"RNA-binding protein, putative "
Task3_2015	31.7827	12.3612	Mtr:"Receptor protein kinase-like protein "
Task3_488	31.7324	-4.85387	Mtr:"Nucleotide binding site leucine-rich repeat disease resistance protein "
Task3_2577	31.7024	-16.4798	Mtr:"Jasmonate Zim-domain protein "
Task3_3834	31.6734	-27.0166	Mtr:"Geranylgeranyl pyrophosphate synthase "
Task3_2714	31.6042	-8.3604	Stu:"Chloroplast-targeted copper chaperone"
Task3_1716	31.6023	-40.109	Osa:"Note=Conserved hypothetical protein., Transcript_evidence=AK058560 (DDBJ, Best hit), ORF_evidence=A2WXI0 (UniProt), NIAS_FLcDNA=001-017-D09,"
Task3_2171	31.4913	-7.39148	Mtr:"MADS box transcription factor TM6; MADS-box transcription factor TM6 "
Task3_2724	31.4742	-8.46025	Osa:"Note=Similar to Minus dominance protein., Transcript_evidence=AK058984 (DDBJ, Best hit), ORF_evidence=B4FNC6 (UniProt), NIAS_FLcDNA=001-020-E04,"
Task3_922	30.9331	-33.1549	Gma:"MLO-like protein "
Task3_4239	30.8361	-34.9771	Mtr:"Serine/threonine protein phosphatase 6 regulatory ankyrin repeat subunit A "
Task3_4233	30.7783	-11.5808	Mtr:"Cysteine proteinase "
Task3_2628	30.6368	-1.85627	Mtr:"Cytochrome P450 "
Task3_1427	30.5017	3.89086	Mtr:"Receptor protein kinase-like protein "
Task3_2059	30.3049	14.8391	Mtr:"Cytochrome P450 "
Task3_2494	30.2095	-30.724	Osa:"Note=Hypothetical conserved gene., Transcript_evidence=ab initio prediction, ORF_evidence=B9FWL6 (UniProt),"
Task3_1925	30.1549	-5.93349	Mtr:"Receptor-like protein kinase "
Task3_1307	30.1461	-58.963	Stu:"Leaf senescence protein"
Task3_2199	30.1027	-0.244255	Mtr:"RNA-binding protein with multiple splicing "
Task3_4385	30	-25.535	Mtr:"Zinc finger CCCH domain-containing protein "
Task3_3923	29.7889	18.1568	Zma:"abinitio|omrna|protein"
Task3_2355	29.6032	-3.50591	Mtr:"Protein EARLY FLOWERING "
Task3_1832	29.6011	-23.8139	Mtr:"RING finger protein "
Task3_1670	29.5798	-40.4689	Mtr:"G-box binding factor "
Task3_692	29.471	44.0881	Mtr:"Cytochrome P450 724B1 "
Task3_1559	29.4568	-44.2354	Gma:"Serine/threonine-protein kinase "
Task3_3966	29.4065	-2.71433	Osa:"Note=Conserved hypothetical protein., Transcript_evidence=AK111251 (DDBJ, Best hit), ORF_evidence=B8B4Z2 (UniProt), NIAS_FLcDNA=002-180-E01,"
Task3_2479	29.3992	-12.4569	Mtr:"AP2/ERF domain-containing transcription factor "
Task3_1309	29.2234	-29.1534	Mtr:"Wall-associated receptor kinase-like protein "
Task3_2152	29.1086	8.72835	Mtr:"TPR domain protein "
Task3_1574	29.0149	16.1271	Mtr:"RING finger protein "
Task3_2598	28.9998	0.0263289	Mtr:"Universal stress protein A-like protein "
Task3_4358	28.9031	-34.6832	Osa:"Note=Conserved hypothetical protein., Transcript_evidence=AK101222 (DDBJ, Best hit), ORF_evidence=B9FM75 (UniProt), NIAS_FLcDNA=J033031D02,"
Task3_3698	28.8751	-59.8539	Stu:"DNA binding protein"
Task3_2026	28.699	-21.2341	Mtr:"CENP-C "
Task3_1135	28.6979	-26.9331	Mtr:"CCR4-NOT transcription complex subunit "
Task3_2005	28.6442	-10.5901	Mtr:"Viral A-type inclusion protein repeat containing protein expressed "
Task3_2746	28.5775	-0.79013	Osa:"Note=Hypothetical conserved gene., Transcript_evidence=AK060759 (DDBJ, Best hit), ORF_evidence=B9F883 (UniProt), NIAS_FLcDNA=001-032-H11,"
Task3_2467	28.5388	14.9798	Mtr:"UXT-like protein "
Task3_1137	28.5051	-58.3332	Mtr:"NBS-containing resistance-like protein "
Task3_2062	28.4164	-71.058	Osa:"Note=Conserved hypothetical protein., Transcript_evidence=AK367735 (DDBJ), ORF_evidence=B8AIN0 (UniProt),"
Task3_1037	28.301	-2.85388	Mtr:"Enoyl-ACP reductase "
Task3_1275	28.2788	11.4424	Mtr:"Receptor-like protein kinase "
Task3_2512	28.2553	4.52281	Stu:"Copper ion binding protein"
Task3_2918	28.2286	-14.5743	Osa:"Note=Conserved hypothetical protein., Transcript_evidence=AK243110 (DDBJ, Best hit), ORF_evidence=B8AWF6 (UniProt), NIAS_FLcDNA=J100026I16,"
Task3_1528	28.1337	-6.10157	Stu:"Salicylic acid/benzoic acid carboxyl methyltransferase"
Task3_2051	28.1335	-20.0287	Mtr:"Transcription factor bHLH66 "
Task3_2389	28.0792	-4.71241	Mtr:"WRKY transcription factor "
Task3_1497	27.9542	-64.9788	Mtr:"RNA-binding protein, putative "
Task3_2033	27.9211	-21.1089	Sly:"Hop-interacting protein THI110 "
Task3_2114	27.9194	-41.3645	Mtr:"Aquaporin SIP1-1 "
Task3_994	27.7782	-78.5528	Mtr:"RING finger protein "
Task3_2587	27.7368	-20.9487	Mtr:"Harpin-induced 1 "
Task3_1102	27.7126	-25.0955	Mtr:"Amino acid transporter "
Task3_1909	27.7119	-14.1797	Mtr:"MYB transcription factor "
Task3_2956	27.6232	-13.6778	Osa:"Note=Conserved hypothetical protein., Transcript_evidence=AK068596 (DDBJ, Best hit), ORF_evidence=Q7X922 (UniProt), NIAS_FLcDNA=J013154C07,"
Task3_2534	27.6219	-50.903	Osa:"Note=Hypothetical conserved gene., Transcript_evidence=CT835405 (DDBJ, Best hit), ORF_evidence=Q6K3B3 (UniProt),"
Task3_1420	27.5231	25.0672	Mtr:"Auxin-induced protein PCNT115 "
Task3_1070	27.3655	-39.9355	Mtr:"UDP-glucose glucosyltransferase "
Task3_4249	27.3522	4.24667	Stu:"Ubiquitin-associated /TS-N domain-containing protein"
Task3_1596	27.3348	-48.9121	Mtr:"Zinc finger protein CONSTANS-like protein "
Task3_2017	27.3096	-10.4016	Mtr:"Cytochrome P450 "
Task3_1208	27.3038	-5.09212	Mtr:"Exostosin-like; Exostosin-like protein "
Task3_2990	27.301	0.716589	Osa:"Note=Similar to OSIGBa0147B06.6 protein., Transcript_evidence=AK067888 (DDBJ, Best hit), ORF_evidence=Q01N17 (UniProt), NIAS_FLcDNA=J013126H20,"
Task3_1965	27.243	-69.7871	Mtr:"PEThy ZPT4-2 "
Task3_914	27.1761	-18.8539	Mtr:"GRAS family transcription factor "
Task3_1500	27.1461	-81.8284	Mtr:"TIR-NBS-LRR RCT1-like resistance protein "
Task3_1688	27.0252	-30.9057	Mtr:"Peroxidase "
Task3_2359	27.0184	8.44629	Sly:"Ubiquitin "
Task3_1447	27.0001	-15.3068	Mtr:"Zinc finger protein "
Task3_3884	26.9663	-9.37367	Mtr:"Thioredoxin-related protein "
Task3_370	26.8759	-15.3002	Mtr:"Nodulation receptor kinase "
Task3_1126	26.8239	-6.33101	Mtr:"Kinase R-like protein "
Task3_2029	26.699	-32.331	Osa:"Note=Transcription elongation factor, TFIIS/CRSP70, N-terminal domain containing protein., Transcript_evidence=AK121167 (DDBJ, Best hit), ORF_evidence=B8B542 (UniProt), NIAS_FLcDNA=J023080K05,"
Task3_668	26.6232	-14.4559	Mtr:"Ammonium transporter 3 member "
Task3_500	26.6021	22.6611	Mtr:"Transcription factor ABA-INDUCIBLE bHLH-TYPE "
Task3_3030	26.6002	-0.369746	Mtr:"E3 ubiquitin-protein ligase "
Task3_4139	26.5952	4.26423	Ptr:"Nbs-lrr resistance protein"
Task3_2073	26.5721	-0.582805	Stu:"Aminoadipate-semialdehyde dehydrogenase"
Task3_3171	26.5584	-10.6447	Osa:"Note=Conserved hypothetical protein., Transcript_evidence=AK063716 (DDBJ, Best hit), ORF_evidence=Q75LF1 (UniProt), NIAS_FLcDNA=001-120-C05,"
Task3_2922	26.5477	-8.72835	Stu:"UPF0497 membrane protein 8"
Task3_3748	26.4683	-58.359	Mtr:"Protein PHLOEM PROTEIN 2-LIKE A10 "
Task3_2471	26.4076	-4.97881	Mtr:"Metallothiol transferase fosB "
Task3_1389	26.3996	-52.2323	Mtr:"Flavonol synthase "
Task3_680	26.3222	0.389166	Mtr:"NBS-containing resistance-like protein "
Task3_2072	26.301	7.24087	Mtr:"IQ domain-containing protein "
Task3_1959	26.2553	-27.5351	Mtr:"Auxin-responsive protein IAA "
Task3_2627	26.2341	-0.330998	Stu:"OJ1116_C07.8 protein"
Task3_4128	26.1761	-7.05799	Stu:"Electron transporter"
Task3_2234	26.125	-14.3979	Stu:"Tuber-specific and sucrose-responsive element binding factor"
Task3_2099	26.0544	-12.1184	Mtr:"Auxin-induced protein 5NG4 "
Task3_1842	26.0334	-49.829	Mtr:"GATA transcription factor "
Task3_1644	26	7.82505	Stu:"Ubiquitin-protein ligase"
Task3_4323	25.9542	40.0212	Mtr:"Leucoanthocyanidin reductase "
Task3_1923	25.8236	-48.03	Mtr:"Pathogenesis-related protein "
Task3_4361	25.7764	14.5441	Mtr:"UDP-glucosyltransferase HRA25 "
Task3_3851	25.7696	-20.331	Mtr:"BURP domain-containing protein "
Task3_1825	25.5316	-20.8609	Mtr:"Cytokinin-O-glucosyltransferase "
Task3_1071	25.4757	-86.4559	Mtr:"RNA-binding protein "
Task3_3485	25.418	-8.91187	Mtr:"HVA22-like protein a "
Task3_2568	25.3882	-18.586	Zma:"abinitio|protein"
Task3_1863	25.3034	-15.5591	Mtr:"Two-component response regulator EHD1 "
Task3_1660	25.2961	17.3537	Mtr:"60S ribosomal protein L10 "
Task3_1441	25.2788	-62.8446	Mtr:"Beta 1 3-glycosyltransferase-like protein I "
Task3_1406	25.2389	-3.61499	Mtr:"Class III acidic chitinase "
Task3_2507	25.1782	-5.59988	Mtr:"Calmodulin-like protein "
Task3_3618	25.176	NaN	Ath:"Protein kinase superfamily protein" >Ath_AT1G07860.1 pep:known chromosome:TAIR10:1:2428911:2429431:-1 gene:AT1G07860 transcript:AT1G07860.1
Task3_4370	25.1072	2.94792	Mtr:"Kinase R-like protein "
Task3_620	25.0969	19.5436	Osa:"Note=Similar to Colon cancer-associated protein Mic1-like containing protein, expressed., Transcript_evidence=AK072620 (DDBJ, Best hit), ORF_evidence=Q338I5 (UniProt), NIAS_FLcDNA=J023125B16,"
Task3_1639	25	-64.6321	Mtr:"Leucine-rich repeat-containing protein "
Task3_4366	24.8407	-34.7713	Mtr:"Helix-loop-helix DNA-binding; Transcription factor bHLH68 "
Task3_2415	24.7942	-0.618388	Mtr:"MYB transcription factor "
Task3_1124	24.7825	-8.51231	Mtr:"Protein VERNALIZATION INSENSITIVE "
Task3_1630	24.7794	-84.6751	Zma:"est|omrna|protein"
Task3_1881	24.5967	-29.6406	Mtr:"Homeobox-leucine zipper protein "
Task3_1678	24.5893	-46.6173	Mtr:"Transcription factor bHLH68 "
Task3_1475	24.5229	6.58651	Mtr:"Palmitoyl-protein thioesterase "
Task3_1766	24.5189	-23.9313	Osa:"Note=Clathrin light chain family protein., Transcript_evidence=AK069288 (DDBJ, Best hit), ORF_evidence=Q259D4 (UniProt), NIAS_FLcDNA=J023014P04,"
Task3_1647	24.4806	-33.0635	Mtr:"Matrix metalloproteinase-27 "
Task3_3668	24.4707	-81.1549	Stu:"DNA binding protein"
Task3_1474	24.416	-27.5171	Mtr:"AP2 domain-containing transcription factor "
Task3_4427	24.4142	-10.819	Zma:"cdna|est|omrna|protein"
Task3_1792	24.4006	-24.6294	Mtr:"NAD(P)H-quinone oxidoreductase chain "
Task3_1741	24.3921	-55.9669	Mtr:"Cellular nucleic acid-binding protein "
Task3_2396	24.3106	-5.14608	Mtr:"Jasmonate O-methyltransferase "
Task3_532	24.3059	-7.50223	Mtr:"Laccase-15 "
Task3_2232	24.3011	7.06795	Mtr:"Zinc finger protein CONSTANS-LIKE protein "
Task3_1061	24.301	-58.3319	Mtr:"Microtubule-associated protein TORTIFOLIA1 "
Task3_4257	24.2889	4.54413	Zma:"cdna|est|protein"
Task3_3701	24.2553	-45.4702	Stu:"ATP binding protein"
Task3_1774	24.1439	8.96486	Mtr:"General transcription factor IIE subunit "
Task3_2045	24.1024	-27.8306	Mtr:"Upstream activation factor subunit spp27 "
Task3_3870	24.0255	-21.7529	Stu:"ZFP4 (ZINC FINGER PROTEIN 4)"
Task3_2504	24	-10.359	Mtr:"Transcription factor SPATULA "
Task3_897	24	-14.2041	Mtr:"NAC domain protein "
Task3_2553	23.9935	-3.09402	Mtr:"IST1-like protein "
Task3_2969	23.8751	1.54233	Osa:"Note=Conserved hypothetical protein., Transcript_evidence=AK072217 (DDBJ, Best hit), ORF_evidence=B8BAS4 (UniProt), NIAS_FLcDNA=J013159I12,"
Task3_2076	23.8617	-50.1351	Osa:"Note=Hypothetical conserved gene., Transcript_evidence=CT835405 (DDBJ, Best hit), ORF_evidence=Q6K3B3 (UniProt),"
Task3_2758	23.8242	-13.4747	Osa:"Note=Hypothetical conserved gene., Transcript_evidence=EU965912 (DDBJ), ORF_evidence=NP_001065937.1 (RefSeq),"
Task3_4372	23.8199	-19.4754	Mtr:"Arogenate dehydrogenase "
Task3_2910	23.7481	-4.64529	Mtr:"Cytochrome B5 "
Task3_2137	23.7237	-1.28515	not found
Task3_3726	23.7201	-9.91251	Mtr:"Cellulose synthase-like protein H1 "
Task3_1134	23.7047	-53.764	Mtr:"Vacuolar protein sorting-associated protein-like protein "
Task3_1731	23.6994	2.36448	Stu:"Chalcone reductase"
Task3_1849	23.6395	-44.9925	Mtr:"Annotation was added to scaffolds in November 2011 Long-chain-alcohol O-fatty-acyltransferase "
Task3_948	23.632	-1.45858	Gma:"Serine/threonine-protein kinase "
Task3_3928	23.618	4.45882	Osa:"Note=Hypothetical protein., Transcript_evidence=AK100329 (DDBJ, Best hit), ORF_evidence=GeneMark, NIAS_FLcDNA=J023080H15,"
Task3_2689	23.6154	-9.0166	Mtr:"Transcription factor HEC3 "
Task3_1895	23.5839	-10.6328	Mtr:"CXE carboxylesterase "
Task3_986	23.5739	-102.234	Mtr:"Xyloglucan-specific endoglucanase inhibitor protein "
Task3_3076	23.5441	-1.29222	Osa:"Note=Zinc finger, U1-type domain containing protein., Transcript_evidence=BT063777 (DDBJ), ORF_evidence=Q69P59 (UniProt),"
Task3_1575	23.5213	2.16668	Mtr:"Transcription factor X1-like protein "
Task3_2487	23.4976	-0.641578	Gma:"Ribulose bisphosphate carboxylase small chain "
Task3_1051	23.4871	-46.1039	Mtr:"Wall-associated receptor kinase-like protein "
Task3_3268	23.4072	-1.04394	Mtr:"SAUR family protein "
Task3_1515	23.3043	-48.8718	Stu:"Senescence-associated protein 5"
Task3_1365	23.1688	-61.6271	Mtr:"Guanylate kinase; Guanylate kinase/L-type calcium channel region; Galactose oxidase, central "
Task3_2216	23.1477	-12.5055	Mtr:"Squamosa promoter binding protein "
Task3_611	23.1372	-4.25181	Gma:"Pectinesterase "
Task3_1588	23.0458	-91.7112	Osa:"Note=Hypothetical conserved gene., Transcript_evidence=EU942864 (DDBJ), ORF_evidence=NP_001067177.2 (RefSeq),"
Task3_1448	22.9577	-52.1514	Mtr:"mRNA-decapping enzyme-like protein "
Task3_1322	22.9208	-30.2384	Stu:"Hydroxyproline-rich glycoprotein family protein"
Task3_2458	22.9031	-18.03	Mtr:"RNA binding protein "
Task3_1827	22.8823	-16.34	Mtr:"Disease resistance RPP8-like protein "
Task3_2183	22.797	-2.62894	Mtr:"Homeodomain-related; Myb-like protein A "
Task3_2010	22.7261	-10.1249	Mtr:"(+)-delta-cadinene synthase isozyme A "
Task3_1217	22.6022	-28.2339	Mtr:"RING finger protein "
Task3_1139	22.6021	-42.03	Mtr:"F-box family protein "
Task3_4258	22.5232	-16.9327	Mtr:"Transcription factor "
Task3_1691	22.5051	-14.1762	Osa:"Note=Histone-fold domain containing protein., Transcript_evidence=AK065495 (DDBJ, Best hit), ORF_evidence=Q01HY7 (UniProt), NIAS_FLcDNA=J013021B22,"
Task3_1994	22.4525	-35.8531	Mtr:"GDSL esterase/lipase "
Task3_2539	22.287	-40.6047	Mtr:"Dehydration-responsive protein RD22 "
Task3_1883	22.2431	-71.0879	Mtr:"Cysteine-rich repeat secretory protein "
Task3_1579	22.2365	-52.9006	Mtr:"RING finger protein "
Task3_3281	22.2317	NaN	Ath:"Ubiquitin-like superfamily protein"
Task3_1623	22.1307	-39.0242	Stu:"2-hydroxyacid dehydrogenase"
Task3_1067	22.1253	-52.0296	Mtr:"GDSL esterase/lipase "
Task3_2637	22.0798	21.8419	Zma:"abinitio|omrna|protein"
Task3_3310	21.9999	-1.42325	not found
Task3_1590	21.9488	0.983262	Mtr:"SYNC1 protein "
Task3_2493	21.9481	-16.0881	Mtr:"MtN26 protein "
Task3_1807	21.9031	4.11211	Stu:"Nucleic acid binding protein"
Task3_2181	21.8451	-1.10435	Mtr:"Transcription factor bHLH122 "
Task3_4238	21.8403	-5.84406	Mtr:"Mitogen-activated protein kinase kinase kinase "
Task3_2039	21.7885	-31.339	Mtr:"Wall-associated receptor kinase-like protein "
Task3_2499	21.778	11.0061	Mtr:"Hippocampus abundant transcript-like protein "
Task3_3919	21.7696	0.772971	Osa:"Note=Conserved hypothetical protein., Transcript_evidence=AK333514 (DDBJ), ORF_evidence=NP_001042641.2 (RefSeq),"
Task3_2056	21.7528	19.949	Mtr:"Werner syndrome ATP-dependent helicase "
Task3_2255	21.669	-33.1549	Stu:"Adenylate cyclase"
Task3_2068	21.6596	-2.23408	Mtr:"Transmembrane protein "
Task3_1396	21.6021	-4.10914	Mtr:"Zinc transporter "
Task3_1837	21.5616	-39.4014	Mtr:"GMP synthase "
Task3_4277	21.4771	-70.5556	Mtr:"Gibberellin 3-beta-dioxygenase "
Task3_1853	21.4472	27.3294	Mtr:"OTU domain-containing protein 6B "
Task3_2816	21.3222	-24.1353	Osa:"Note=Conserved hypothetical protein., Transcript_evidence=ab initio prediction, ORF_evidence=NP_001172262.1 (RefSeq),"
Task3_2632	21.3153	-14.9646	Mtr:"BURP domain-containing protein "
Task3_2256	21.301	-42.6222	Mtr:"RING finger protein "
Task3_4181	21.2548	-5.38081	Mtr:"F-box/LRR-repeat protein "
Task3_4306	21.2484	-9.17064	Mtr:"Transcription factor bHLH112 "
Task3_1580	21.1802	48.0629	Mtr:"Epoxide hydrolase "
Task3_2669	21.1505	-15.5395	Mtr:"ERN2; Ethylene-responsive transcription factor RAP2-11 "
Task3_793	21.1303	-49.2007	Mtr:"Lysine histidine transporter "
Task3_1902	21.125	-8.93304	Mtr:"Thioredoxin-related protein "
Task3_1130	21.1249	-45.331	Mtr:"Aspartic proteinase-like protein "
Task3_917	21.0878	-16.6234	Mtr:"Ammonium transporter 3 member "
Task3_3506	21.0792	28.2262	Mtr:"OTU domain-containing protein 6B "
Task3_2609	21.0498	12.9374	Mtr:"Vacuolar protein sorting-associated protein-like protein "
Task3_1457	21.0415	-17.8124	Mtr:"Zinc finger protein-like protein "
Task3_2215	21.0213	-0.241139	Mtr:"Auxin-responsive protein IAA18 "
Task3_2657	21.0212	-14.9839	Mtr:"WRKY transcription factor "
Task3_1806	21.0049	-17.3261	Mtr:"Homeobox transcription factor KN2 "
Task3_779	21	-34.3379	Mtr:"Ankyrin repeat-containing protein "
Task3_4053	21	-24.757	Mtr:"Polyadenylation and cleavage factor-like protein "
Task3_2172	20.97	2.74819	Mtr:"Cell division cycle-associated 7-like protein "
Task3_2864	20.9223	-13.6528	Osa:"Note=Conserved hypothetical protein., Transcript_evidence=AK121633 (DDBJ, Best hit), ORF_evidence=B8BAY8 (UniProt), NIAS_FLcDNA=J033050M07,"
Task3_2116	20.779	-15.221	Mtr:"Basic helix loop helix 1; Transcription factor bHLH96 "
Task3_2941	20.7786	-19.0603	Zma:"cdna|est|protein"
Task3_1125	20.7717	-22.8081	Mtr:"Transcription factor APETALA2 "
Task3_2578	20.6646	NaN	Stu:"Eukaryotic RNA polymerase II heptapeptide repeat"
Task3_2247	20.6064	9.20844	Stu:"Ring finger protein"
Task3_2815	20.5471	-1.10814	Mtr:"RPM1-interacting protein "
Task3_2046	20.5232	-18.9327	Stu:"Transcription initiation factor IIF subunit beta"
Task3_928	20.4773	-41.4558	Osa:"Note=Similar to Root determined nodulation 1., Transcript_evidence=AK069436 (DDBJ, Best hit), ORF_evidence=E9KID2 (UniProt), NIAS_FLcDNA=J023023P13,"
Task3_2626	20.4629	-18.7599	Mtr:"Chaperone protein dnaJ "
Task3_2915	20.426	-3.69896	not found
Task3_2014	20.398	-4.69298	Mtr:"Ser/Thr-rich protein T10 in DGCR region "
Task3_1846	20.3445	-9.57219	Mtr:"Carboxy-lyase "
Task3_3115	20.3237	12.6127	Mtr:"O-methyltransferase "
Task3_1966	20.301	-33.348	Mtr:"Transcription regulation protein "
Task3_2241	20.2609	-22.5216	Mtr:"Dr1-associated corepressor "
Task3_2258	20.2304	-12.7696	Mtr:"PHD and RING finger domain-containing protein "
Task3_575	20.1703	1.18794	Mtr:"Ubiquitin "
Task3_1813	20.1223	-29.5097	Mtr:"Dihydroflavonol 4-reductase "
Task3_2707	20.0989	-5.2216	Stu:"Sts15 protein"
Task3_2129	20.043	-17.6974	Mtr:"Dof zinc finger protein "
Task3_2585	19.9998	-20.2443	Osa:"Note=Conserved hypothetical protein., Transcript_evidence=BT085388 (DDBJ), ORF_evidence=NP_001066184.1 (RefSeq),"
Task3_2580	19.9438	-18.3354	Mtr:"Two-component response regulator ARR10 "
Task3_2002	19.8762	-23.8527	Mtr:"NAC domain protein "
Task3_871	19.8758	-16.2334	Mtr:"Protein TRANSPARENT TESTA "
Task3_1194	19.8513	-8.75848	Mtr:"NAK-type protein kinase "
Task3_1607	19.82	-4.36643	Mtr:"Syntaxin-132 "
Task3_4122	19.7782	-135.632	Mtr:"Dual specificity protein phosphatase "
Task3_4309	19.7782	-25.6277	Mtr:"Caffeic acid 3-O-methyltransferase; O-methyltransferase, family 2; Dimerisation "
Task3_3039	19.7287	-7.04576	Mtr:"Translation initiation factor "
Task3_1219	19.699	-6.63197	Osa:"Note=Similar to predicted protein., Transcript_evidence=AK062237 (DDBJ, Best hit), ORF_evidence=A3B936 (UniProt), NIAS_FLcDNA=001-047-E04,"
Task3_304	19.699	47.5686	Mtr:"Oligoribonuclease "
Task3_2151	19.6284	-44.2488	Mtr:"CONSTANS-like zinc finger protein "
Task3_1969	19.6114	-9.26096	Mtr:"Lipase "
Task3_3025	19.6017	-2.05499	Osa:"Note=Conserved hypothetical protein., Transcript_evidence=AK110321 (DDBJ, Best hit),AK103657 (DDBJ, Best hit), ORF_evidence=A2X9W9 (UniProt), NIAS_FLcDNA=002-164-C12,J033135G19,"
Task3_2187	19.5502	-24.6928	Mtr:"Heat stress transcription factor B-4 "
Task3_979	19.5119	-12.9536	Osa:"Note=Similar to H0211B05.2 protein., Transcript_evidence=AK067397 (DDBJ, Best hit), ORF_evidence=Q01JB0 (UniProt), NIAS_FLcDNA=J013105G06,"
Task3_1565	19.4771	-72.1576	Mtr:"Gibberellin 3-beta-dioxygenase "
Task3_3727	19.3632	-14.3011	Mtr:"Amino acid permease "
Task3_2523	19.3396	-21.8917	Mtr:"Ethylene responsive transcription factor 1b "
Task3_3545	19.3371	-8.29493	Osa:"Note=Similar to plant-specific domain TIGR01568 family protein., Transcript_evidence=AK106759 (DDBJ, Best hit), ORF_evidence=NP_001152539.1 (RefSeq), NIAS_FLcDNA=002-115-D10,"
Task3_1692	19.3054	15.5022	Mtr:"Apoptotic chromatin condensation inducer in the nucleus "
Task3_3254	19.195	1.06856	Osa:"Note=Conserved hypothetical protein., Transcript_evidence=AK108920 (DDBJ, Best hit), ORF_evidence=A2WJV3 (UniProt), NIAS_FLcDNA=002-152-H07,"
Task3_1351	19.1856	-0.451186	Mtr:"DEAD-box ATP-dependent RNA helicase "
Task3_1093	19.1627	0.249877	Mtr:"Wall-associated receptor kinase-like protein "
Task3_1617	19.1332	-12.0207	Mtr:"Zinc finger protein "
Task3_2636	19.1094	-20.0359	Mtr:"Receptor-like protein kinase "
Task3_931	19.1061	10.8445	Mtr:"YTH domain family protein "
Task3_1476	19.0805	2.35224	Mtr:"Peroxidase "
Task3_4276	19.0792	-19.8539	Mtr:"Transcription factor APETALA2 "
Task3_1516	19.0414	4.93048	Mtr:"Peroxidase "
Task3_1960	19.018	11.6579	Osa:"Note=BTB/POZ fold domain containing protein., Transcript_evidence=AK102435 (DDBJ, Best hit), ORF_evidence=A2Y8U3 (UniProt), NIAS_FLcDNA=J033093J06,"
Task3_1354	19.003	-22.2311	Mtr:"Monoglyceride lipase "
Task3_3209	18.9997	NaN	not found
Task3_1616	18.9542	-31.2219	Mtr:"RING finger protein "
Task3_1944	18.9541	-23.1549	Mtr:"Two-component response regulator ARR "
Task3_2919	18.9031	-6.13269	Mtr:"Ethylene-responsive transcription factor "
Task3_3285	18.8897	6.02059	Mtr:"Subtilisin inhibitor "
Task3_1577	18.8553	-24.6168	Mtr:"Flavonol sulfotransferase-like protein "
Task3_3627	18.7764	NaN	not found
Task3_1498	18.7634	-29.5376	Mtr:"GDSL esterase/lipase "
Task3_2787	18.7578	2.24041	Mtr:"Germin-like protein subfamily 1 member "
Task3_1947	18.7364	-26.5351	Mtr:"Nudix hydrolase "
Task3_3389	18.699	NaN	not found
Task3_1560	18.682	-40.7774	Mtr:"Protein SRG1 "
Task3_4252	18.6321	-4.93297	Mtr:"Beta-glucosidase D4 "
Task3_1523	18.6292	-22.5114	Mtr:"Caffeic acid 3-O-methyltransferase "
Task3_1956	18.623	-3.30981	Osa:"Note=Conserved hypothetical protein., Transcript_evidence=AK068258 (DDBJ, Best hit), ORF_evidence=Q2QN76 (UniProt), NIAS_FLcDNA=J013147P19,"
Task3_1401	18.6021	-41.3309	Mtr:"Cytokinin-O-glucosyltransferase "
Task3_1347	18.5563	-83.03	Mtr:"5'-nucleotidase surE "
Task3_1897	18.5226	-39.3014	Osa:"Note=Conserved hypothetical protein., Transcript_evidence=AK069843 (DDBJ, Best hit), ORF_evidence=A2X0M4 (UniProt), NIAS_FLcDNA=J023034H09,"
Task3_1761	18.4781	-16.6311	Mtr:"Disease resistance RPP8-like protein "
Task3_2447	18.4662	4.30788	Mtr:"Glutathione S-transferase, C-terminal; Thioredoxin-like fold "
Task3_4321	18.4103	-16.6776	Mtr:"Telomeric repeat-binding protein "
Task3_3138	18.3854	0.887515	Mtr:"Cyclin-D5-1 "
Task3_2393	18.3549	-41.0551	Mtr:"Baculoviral IAP repeat-containing protein 7-A "
Task3_2954	18.3098	-6.42082	Mtr:"Jasmonate O-methyltransferase "
Task3_1901	18.3008	-49.5863	Mtr:"Seipin "
Task3_1512	18.2467	-6.4738	Stu:"Male sterility MS5"
Task3_2744	18.2335	-35.7538	Ptr:"Tir-nbs-lrr resistance protein"
Task3_4389	18.2285	-29.3207	Zma:"est|omrna|protein"
Task3_1618	18.2236	-4.40844	Mtr:"Chitinase "
Task3_1357	18.1761	13.5562	Mtr:"Helicase-like protein "
Task3_1332	18.0799	-39.8531	Zma:"cdna|est|omrna|protein"
Task3_2346	18.0336	-21.1248	Mtr:"WUSCHEL "
Task3_2421	18.0041	-15.1048	Stu:"Atpob1"
Task3_1707	18.0004	-1.80767	Mtr:"Regulator of nonsense transcripts 3A "
Task3_2203	18.0002	-4.48051	Osa:"Note=Ubiquitin system component Cue domain containing protein., Transcript_evidence=AK073896 (DDBJ, Best hit), ORF_evidence=NP_001149805.1 (RefSeq), NIAS_FLcDNA=J033072G12,"
Task3_1335	17.9556	-58.7985	Mtr:"O-glucosyltransferase "
Task3_1204	17.9034	-24.8128	Mtr:"Receptor-like protein kinase "
Task3_2406	17.9031	-12.03	Mtr:"Vesicle-associated membrane protein-associated protein SCS2 "
Task3_3016	17.8865	-10.3354	Mtr:"Proteasome-associated protein ECM29-like protein "
Task3_1820	17.8693	-8.06379	Gma:"MYB transcription factor MYB161 "
Task3_1203	17.8451	-74.4018	Mtr:"Anthocyanidin 3-O-glucosyltransferase "
Task3_2624	17.7953	-4.88244	Ata:"Anamorsin "
Task3_840	17.7782	-1.18054	Stu:"Myosin heavy chain, clone"
Task3_4314	17.7501	3.41804	Mtr:"Peroxidase "
Task3_1272	17.669	-11.69	Mtr:"Potyvirus VPg interacting protein "
Task3_2092	17.6664	-32.6467	Mtr:"E3 ubiquitin-protein ligase MARCH2 "
Task3_1532	17.6022	-56.0298	Mtr:"Ras GTPase-activating protein-binding protein "
Task3_1970	17.602	-5.86255	Mtr:"Protein YABBY "
Task3_2770	17.4771	-12.9331	Mtr:"F-box/kelch-repeat protein "
Task3_1257	17.4771	-63.8539	Osa:"Note=Integrase/recombinase, N-terminal domain containing protein., Transcript_evidence=AK063459 (DDBJ, Best hit), ORF_evidence=B9EZU7 (UniProt), NIAS_FLcDNA=001-115-G10,"
Task3_3047	17.4771	-16.1101	Mtr:"F-box protein "
Task3_2491	17.468	-14.9932	Mtr:"Glucan endo-1,3-beta-glucosidase-like protein "
Task3_1095	17.4426	-73.2071	Osa:"Note=Interferon-related developmental regulator domain containing protein., Transcript_evidence=AK099482 (DDBJ, Best hit), ORF_evidence=B4FQN7 (UniProt), NIAS_FLcDNA=J013025G13,"
Task3_3212	17.4127	13.4624	Mtr:"Calcium-binding protein "
Task3_2716	17.4031	-18.0528	Zma:"mrna"
Task3_3487	17.4023	-30.8189	Zma:"omrna|protein"
Task3_4360	17.3869	-5.93133	Mtr:"Hormone-sensitive lipase "
Task3_4348	17.3477	-13.7102	Mtr:"Leucine-rich repeat family protein / protein kinase family protein "
Task3_2122	17.3137	-14.0843	Mtr:"Dopamine beta-monooxygenase "
Task3_3041	17.301	-17.757	Mtr:"F-box/kelch-repeat protein "
Task3_1286	17.3009	-21.8081	Mtr:"Protein DEK "
Task3_1845	17.3002	-56.1015	Mtr:"TIR-NBS-LRR RCT1 resistance protein "
Task3_1935	17.2559	-70.898	Ata:"Protein SYM1 "
Task3_2851	17.2175	11.5121	Mtr:"Auxin-induced protein 6B "
Task3_2105	17.2173	-0.362585	Mtr:"Glutathione S-transferase "
Task3_1387	17.2072	-35.9299	Mtr:"RING finger protein "
Task3_758	17.1635	-6.82754	Mtr:"NBS-LRR resistance protein "
Task3_2156	17.1073	-8.98282	Mtr:"Heat shock transcription factor "
Task3_1496	17.096	-6.4859	Mtr:"Cell division control protein "
Task3_584	17.082	1.45395	Mtr:"Heparan-alpha-glucosaminide N-acetyltransferase "
Task3_2767	17.0737	3.56647	Mtr:"Oral cancer-overexpressed protein-like protein "
Task3_2398	17.0489	-5.65652	Mtr:"Cytochrome P450 "
Task3_2080	17.0357	1.4425	Mtr:"Protein phosphatase 2C "
Task3_909	16.9957	-14.7571	Mtr:"Leucine-rich repeat receptor-like protein kinase "
Task3_3272	16.9956	-2.3204	Stu:"VQ motif-containing protein"
Task3_3029	16.9546	-3.38737	Mtr:"Transcription factor bHLH36 "
Task3_2768	16.9542	-0.506314	Mtr:"Calcium-binding protein CML24 "
Task3_1635	16.9035	-7.77175	Mtr:"F-box family protein "
Task3_1434	16.883	-55.7923	Mtr:"Peroxidase "
Task3_2445	16.8462	-23.6372	Mtr:"ARV1 "
Task3_2052	16.8239	5.75838	Mtr:"Immunoglobulin G binding protein A "
Task3_2115	16.8239	-4.47958	Mtr:"LOB domain-containing protein "
Task3_2474	16.8195	-0.418984	Mtr:"GEM-like protein "
Task3_982	16.7076	-57.4473	Stu:"Amino acid binding protein"
Task3_4295	16.6991	-70.4558	Mtr:"Nematode resistance HS1pro1 protein "
Task3_3102	16.6823	-8.82283	Osa:"Note=Hypothetical conserved gene., Transcript_evidence=AK108019 (DDBJ, Best hit), ORF_evidence=XP_002439778.1 (RefSeq), NIAS_FLcDNA=002-136-A01,"
Task3_2136	16.6653	-4.3838	Mtr:"IQ domain-containing protein "
Task3_1425	16.656	-58.2766	Mtr:"Dihydroflavonol-4-reductase "
Task3_3877	16.6198	-9.75696	Osa:"Note=Conserved hypothetical protein., Transcript_evidence=AK072638 (DDBJ, Best hit), ORF_evidence=A3B7K9 (UniProt), NIAS_FLcDNA=J023132J12,"
Task3_2043	16.6021	4.62761	Mtr:"Heat stress transcription factor A-4a "
Task3_1293	16.6021	-84.905	Stu:"Structural molecule"
Task3_837	16.4857	-131.049	Mtr:"Dual specificity protein phosphatase "
Task3_2581	16.4773	-18.1557	Mtr:"Pheromone receptor-like protein "
Task3_3502	16.4771	-23.1509	Mtr:"Lectin receptor kinase "
Task3_1465	16.3979	-4.70391	Gma:"Acyl-"
Task3_1128	16.3809	-21.6314	Osa:"Note=Hypothetical conserved gene., Transcript_evidence=ab initio prediction, ORF_evidence=NP_001067653.1 (RefSeq),"
Task3_4364	16.3468	-16.3957	Mtr:"2-oxoglutarate-dependent dioxygenase "
Task3_2427	16.3045	-30.6286	Zma:"est|omrna|protein"
Task3_3053	16.3032	0.602329	Mtr:"Endo-1 4-beta-xylanase "
Task3_3133	16.3025	-7.2997	Osa:"Note=C2 calcium/lipid-binding region, CaLB domain containing protein., Transcript_evidence=CT841705 (DDBJ, Best hit), ORF_evidence=NP_001175951.1 (RefSeq),"
Task3_2119	16.3023	-41.189	Mtr:"Transcription regulation protein "
Task9_72	16.3008	-73	Mtr:"Ribosomal RNA small subunit methyltransferase G "
Task3_2817	16.2695	-8.8613	Mtr:"Calmodulin-like protein "
Task3_3211	16.1767	6.9386	Stu:"Hypoxia induced protein conserved region containing protein"
Task3_2811	16.1761	-29.0087	Mtr:"F-box "
Task3_2322	16.1161	-0.417512	Osa:"Note=Ubiquitin system component Cue domain containing protein., Transcript_evidence=AK073896 (DDBJ, Best hit), ORF_evidence=NP_001149805.1 (RefSeq), NIAS_FLcDNA=J033072G12,"
Task3_2819	16.1055	-21.4353	Osa:"Note=Sterile alpha motif homology domain containing protein., Transcript_evidence=AK109234 (DDBJ, Best hit), ORF_evidence=A2YFK5 (UniProt), NIAS_FLcDNA=002-156-F06,"
Task3_1537	16.0793	-8.77813	Mtr:"Disease resistance RPP8-like protein "
Task3_2550	16.0792	-5.52288	Zma:"cdna|est|omrna|protein"
Task3_2930	16.0294	2.26938	Mtr:"Cytochrome P450 monooxygenase CYP704G7 "
Task3_1876	16.0065	-14.4888	Mtr:"Cinnamyl alcohol dehydrogenase "
Task3_1390	16.0022	-7.28787	Mtr:"Apospory-associated protein C "
Task3_1277	16.0003	-32.5348	Gma:"Ubiquitin carboxyl-terminal hydrolase "
Task3_903	16	-19.359	Mtr:"Cysteine-rich receptor-like protein kinase "
Task3_2276	15.9914	-19.632	Mtr:"Transcription factor bHLH94 "
Task3_2085	15.9717	-10.4608	Mtr:"Pentatricopeptide repeat-containing protein "
Task3_2529	15.9542	-32.1549	Mtr:"N-acetyltransferase, putative "
Task3_1727	15.921	-55.1369	Ata:"Breast cancer type 2 susceptibility protein-like protein "
Task3_1110	15.8989	-11.2779	Mtr:"Cinnamyl alcohol dehydrogenase "
Task3_4070	15.8594	-25.6566	Mtr:"Xylem serine proteinase "
Task3_4405	15.7256	-2.72893	Mtr:"DNA binding protein "
Task3_1394	15.6691	-9.08791	Mtr:"Mitogen-activated protein kinase kinase kinase "
Task3_1986	15.6435	-12.5992	Mtr:"Dr1-associated corepressor "
Task3_2663	15.5887	-26.6312	Osa:"Note=Conserved hypothetical protein., Transcript_evidence=AK070959 (DDBJ, Best hit), ORF_evidence=B9F6V2 (UniProt), NIAS_FLcDNA=J023067J19,"
Task3_3066	15.5815	-12.678	Osa:"Note=Conserved hypothetical protein., Transcript_evidence=ab initio prediction, ORF_evidence=NP_001175367.1 (RefSeq),"
Task3_3201	15.5699	9.22573	Mtr:"Stress-induced receptor-like kinase "
Task3_3049	15.5332	10.5277	Stu:"Early nodulin"
Task3_2032	15.516	-20.3095	Stu:"Polyphosphoinositide binding protein"
Task3_3865	15.4632	-6.34737	Stu:"Uro-adherence factor A"
Task3_3048	15.4001	-1.5873	Osa:"Note=Hypothetical conserved gene., Transcript_evidence=AK060759 (DDBJ, Best hit), ORF_evidence=B9F883 (UniProt), NIAS_FLcDNA=001-032-H11,"
Task3_2124	15.3802	-33	Stu:"Mitochondrial import receptor subunit TOM20"
Task3_4305	15.3579	0.309444	Mtr:"Peroxidase "
Task3_2441	15.3188	-20.933	Osa:"Note=Conserved hypothetical protein., Transcript_evidence=AK073664 (DDBJ, Best hit), ORF_evidence=B9F0R3 (UniProt), NIAS_FLcDNA=J033047H18,"
Task3_1752	15.3015	-52.3305	Mtr:"Mitogen-activated protein kinase kinase kinase A; Protein kinase "
Task3_1509	15.301	-8.85387	Mtr:"Non-structural maintenance of chromosomes element-like protein "
Task3_2272	15.2778	-14.3344	Mtr:"LOB domain-containing protein "
Task3_2672	15.2518	-16.757	Osa:"Note=Uncharacterised conserved protein UCP012943 domain containing protein., Transcript_evidence=AK072550 (DDBJ, Best hit), ORF_evidence=A2YRU6 (UniProt), NIAS_FLcDNA=J023131C18,"
Task3_3328	15.236	-6.94737	Mtr:"F-box protein "
Task3_1405	15.1834	-29.7274	Mtr:"F-box/kelch-repeat protein "
Task3_1421	15.1647	-19.5067	Mtr:"G2/mitotic-specific cyclin-1 "
Task3_1452	15.1509	-51.6299	Mtr:"Wall-associated receptor kinase-like protein "
Task3_2037	15.1367	-60.1998	Stu:"Epidermis-specific secreted glycoprotein EP1"
Task3_3253	15.1246	-4.96748	Osa:"Note=Conserved hypothetical protein., Transcript_evidence=AK101499 (DDBJ, Best hit), ORF_evidence=A2Y640 (UniProt), NIAS_FLcDNA=J033043H15,"
Task3_1872	15.1139	-30.8191	Mtr:"Polygalacturonase "
Task3_1485	15.0793	-61.6777	Stu:"Senescence-associated protein"
Task3_3024	15.0634	-36.4546	Mtr:"Miraculin "
Task3_4350	15.0448	-22.9464	Mtr:"Peroxidase "
Task3_2385	15.025	-2.57368	Mtr:"(+)-delta-cadinene synthase isozyme A "
Task3_1555	15.014	-2.74318	Mtr:"Zinc transporter "
Task3_1784	15.0085	-15.9935	Mtr:"Ell-associated factor Eaf "
Task3_1504	15.0002	-40.3308	Ata:"Putative mitochondrial-processing peptidase subunit beta "
Task3_1613	15.0001	-15.1792	Mtr:"GDSL esterase/lipase "
Task3_3987	14.9717	-7.56614	Mtr:"F-box family protein "
Task3_2905	14.9578	-22.0385	Mtr:"F-box/kelch-repeat protein "
Task3_2004	14.9128	-0.32133	Mtr:"Auxin-induced protein 5NG4 "
Task3_2451	14.9042	6.15211	Mtr:"Ethylene-responsive transcription factor WIN1 "
Task3_2591	14.9031	1.83226	Mtr:"Nuclear transcription factor Y subunit B-3; Nuclear transcription factor Y subunit B7 "
Task3_3959	14.8754	-1.4971	Mtr:"Plastid DNA-binding protein "
Task3_1495	14.8451	-0.632023	Mtr:"F-box family protein "
Task3_1531	14.8239	-101.812	Mtr:"Zinc finger protein "
Task3_1319	14.8239	-16.1091	Mtr:"Anthocyanidin 3-O-glucosyltransferase "
Task3_1673	14.8236	-35.4771	Mtr:"Protein lunapark "
Task3_1755	14.7924	-29.4417	Mtr:"Pyridoxal phosphate phosphatase PHOSPHO2 "
Task3_1595	14.7585	-41.9315	Mtr:"DNA-binding protein "
Task3_1340	14.6992	-22.4104	Mtr:"Cytokinin-O-glucosyltransferase "
Task3_2407	14.699	-23.3802	Osa:"Note=Conserved hypothetical protein., Transcript_evidence=FP097010 (DDBJ), ORF_evidence=B9G6J5 (UniProt),"
Task3_1369	14.669	-68.264	Mtr:"E3 ubiquitin-protein ligase "
Task3_926	14.632	-56.301	Mtr:"Benzoyl coenzyme A benzyl alcohol benzoyl transferase "
Task3_2480	14.6168	-33.331	Mtr:"BURP domain-containing protein "
Task3_2009	14.6023	-36.8079	Mtr:"GT2; UDP-glucosyltransferase "
Task3_2532	14.5378	-15.9073	Stu:"Beta-glucanase"
Task3_2473	14.4771	-19.058	Mtr:"RING-H2 finger protein ATL1O "
Task3_983	14.4771	-11.4559	Osa:"Note=Esterase/lipase/thioesterase domain containing protein., Transcript_evidence=AK103170 (DDBJ, Best hit), ORF_evidence=NP_001078060.1 (RefSeq), NIAS_FLcDNA=J033121F20,"
Task3_798	14.4771	-9.95212	Mtr:"Multidrug and toxin extrusion protein "
Task3_4118	14.4559	20.942	Gma:"MLO-like protein "
Task3_4283	14.4502	-27.4828	Mtr:"Auxin efflux carrier protein "
Task3_1945	14.4273	-34.55	Osa:"Note=Membrane bound O-acyl transferase, MBOAT family protein., Transcript_evidence=AK064156 (DDBJ, Best hit), ORF_evidence=NP_001147171.1 (RefSeq), NIAS_FLcDNA=002-103-F04,"
Task3_3402	14.4065	0.116506	Osa:"Note=Conserved hypothetical protein., Transcript_evidence=AK111094 (DDBJ, Best hit), ORF_evidence=A3BVC0 (UniProt), NIAS_FLcDNA=002-175-G06,"
Task3_2980	14.392	3.09435	Mtr:"Serine/threonine protein phosphatase 6 regulatory ankyrin repeat subunit C "
Task3_1961	14.3019	5.71515	Mtr:"Somatic embryogenesis receptor kinase "
Task3_1742	14.3017	-26.6661	Mtr:"Calcium-dependent protein kinase "
Task3_1173	14.2924	-49.331	Mtr:"Lipase "
Task3_2149	14.2711	-33.7959	Ptr:"Methionine sulfoxide reductase type"
Task3_1507	14.2445	-30.4667	Stu:"Serine-threonine protein kinase, plant-type"
Task3_3036	14.2218	1.21863	Osa:"Note=Similar to OSIGBa0118P15.3 protein., Transcript_evidence=AK107076 (DDBJ, Best hit), ORF_evidence=Q01KK8 (UniProt), NIAS_FLcDNA=002-121-F04,"
Task3_2579	14.2175	-60.7156	Stu:"PWWP domain-containing protein"
Task3_1012	14.2041	0.77138	Gma:"Serine/threonine-protein phosphatase "
Task3_2871	14.1763	-37.4558	Osa:"Note=Mitochondrial glycoprotein family protein., Transcript_evidence=AK067823 (DDBJ, Best hit), ORF_evidence=B7E9V8 (UniProt), NIAS_FLcDNA=J013120E15,"
Task3_1967	14.1761	19.2887	Mtr:"Aquaporin NIP2-1 "
Task3_1240	14.1642	-15.3708	Mtr:"E3 ubiquitin-protein ligase mib1 "
Task3_1831	14.1404	-62.085	Mtr:"Protein-tyrosine phosphatase mitochondrial "
Task3_3479	14.0511	16.7202	Mtr:"52 kDa repressor of the inhibitor of the protein kinase "
Task3_2526	14.0211	4.24806	Gma:"Cytochrome P450 monooxygenase CYP71D54 "
Task3_3235	14.0125	-4.48059	Stu:"VQ motif-containing protein"
Task3_1519	14.0035	-0.552917	Mtr:"Lin-54-like protein "
Task3_2058	13.9935	-3.39776	Mtr:"Ubiquitin carrier protein "
Task3_4182	13.8403	-26.0598	Mtr:"Arf-GAP with coiled-coil, ANK repeat and PH domain-containing protein "
Task3_1379	13.8239	-62.9331	Osa:"Note=Conserved hypothetical protein., Transcript_evidence=CT835397 (DDBJ, Best hit), ORF_evidence=NP_001046342.1 (RefSeq),"
Task3_301	13.7782	94.5441	Stu:"Transposon protein, Mutator sub-class"
Task3_1331	13.7404	-23.2896	Mtr:"RING finger protein "
Task3_2372	13.7373	-28.1788	Mtr:"Agamous-like MADS-box protein AGL62 "
Task3_1587	13.7271	-27.632	Mtr:"Protein-tyrosine phosphatase mitochondrial "
Task3_2511	13.7175	-30.208	Gma:"CASP-like protein 2 "
Task3_4201	13.7044	1.58947	Gma:"Serine/threonine-protein phosphatase "
Task3_2810	13.7033	-36.489	Mtr:"F-box family protein "
Task3_3167	13.699	-3.61979	Mtr:"Photosystem Q(B) protein "
Task3_2404	13.6812	-19.2518	Osa:"Note=Conserved hypothetical protein., Transcript_evidence=AK064792 (DDBJ, Best hit), ORF_evidence=A2X247 (UniProt), NIAS_FLcDNA=J013000C11,"
Task3_2625	13.6812	-28.6778	Ptr:"AP2/ERF domain-containing transcription factorC-repeat binding facor 3"
Task3_3961	13.6318	NaN	not found
Task3_812	13.602	-10	Mtr:"Pentatricopeptide repeat protein "
Task3_3438	13.574	NaN	Bra:"AT2G34925 (E=2e-021) CLE42 | CLE42 (CLAVATA3/ESR-RELATED 42)"
Task3_2750	13.574	-30.2341	Stu:"Mitochondrial inner membrane protease subunit"
Task3_3867	13.5271	-14.0859	Stu:"Chloroplast-targeted copper chaperone"
Task3_3880	13.4771	-100.046	Osa:"Note=Invasin/intimin cell-adhesion domain containing protein., Transcript_evidence=AK067256 (DDBJ, Best hit), ORF_evidence=B8AXH3 (UniProt), NIAS_FLcDNA=J013097I21,"
Task3_1751	13.4357	-15.632	Mtr:"General substrate transporter; Sugar transporter ERD6-like protein "
Task3_2409	13.359	0.229663	Mtr:"Myb family transcription factor APL "
Task3_1983	13.3468	-35.1091	Mtr:"R2R3-MYB transcription factor "
Task3_2852	13.3222	0.377215	Mtr:"Elicitor-responsive protein "
Task3_2961	13.3117	-13.7044	Stu:"Chloroplast photosystem II subunit X"
Task3_3663	13.301	-104.109	Gma:"Ubiquitin carboxyl-terminal hydrolase "
Task3_2809	13.2954	0.541754	Mtr:"Ankyrin repeat-containing protein "
Task3_2516	13.2893	-15.1632	Mtr:"Histidine phosphotransfer protein "
Task3_2000	13.2742	-19.9599	Mtr:"Transcription factor UNE12 "
Task3_3348	13.2175	-4.02803	Osa:"Note=Conserved hypothetical protein., Transcript_evidence=AK073621 (DDBJ, Best hit), ORF_evidence=A3CHK6 (UniProt), NIAS_FLcDNA=J033048E12,"
Task3_2134	13.2041	-56.2352	Mtr:"MADF; Homeodomain-like "
Task3_3214	13.2041	-9.0328	Osa:"Note=Conserved hypothetical protein., Transcript_evidence=AK069255 (DDBJ, Best hit), ORF_evidence=A2YET2 (UniProt), NIAS_FLcDNA=J023016C19,"
Task3_3386	13.1844	-1.94102	Osa:"Note=Lipocalin domain containing protein., Transcript_evidence=AK062827 (DDBJ, Best hit), ORF_evidence=A2WLF0 (UniProt), NIAS_FLcDNA=001-107-F11,"
Task3_2645	13.1759	-15.757	Stu:"Zinc finger family protein"
Task3_2229	13.1757	-2.84788	Mtr:"Zinc finger CCCH domain-containing protein "
Task3_858	13.1461	-7.61127	Stu:"Polygalacturonase"
Task3_2902	13.08	-17.8783	Mtr:"RING finger protein "
Task3_3318	13.058	-8.52118	Osa:"Note=Conserved hypothetical protein., Transcript_evidence=AK065833 (DDBJ, Best hit), ORF_evidence=B8B3K3 (UniProt), NIAS_FLcDNA=J013040K01,"
Task3_2649	13.0513	-9.65196	Mtr:"WRKY transcription factor "
Task3_4076	13.0091	6.94248	Mtr:"Pentatricopeptide repeat-containing protein "
Task3_2147	13.0002	-28.4148	Mtr:"Cysteine-rich repeat secretory protein "
Task3_2016	12.9729	-1.4457	Mtr:"LIM domain protein "
Task3_1821	12.9576	-24.3769	Mtr:"Protein PLASTID MOVEMENT IMPAIRED "
Task3_1562	12.9311	3.92743	Mtr:"Peroxidase "
Task3_2054	12.9035	-3.63207	Mtr:"Glutathione S-transferase; Glutathione-S-transferse-like protein "
Task3_1722	12.9031	-44.2852	Gma:"Basic 7S globulin Basic 7S globulin high kDa subunit Basic 7S globulin low kDa subunit"
Task3_2966	12.9014	2.36528	Stu:"Metal ion binding protein"
Task3_4398	12.8811	-28.0266	Mtr:"1-aminocyclopropane-1-carboxylate oxidase-like protein "
Task3_1352	12.845	-30.2921	Gma:"G2/mitotic-specific cyclin S13-7 "
Task3_1634	12.8426	-23.7339	Mtr:"Oxidoreductase, putative "
Task3_1206	12.8368	-39.2724	Mtr:"Wall-associated receptor kinase-like protein "
Task3_1083	12.8355	-0.465551	Mtr:"Serine/threonine protein kinase BIK1 "
Task3_4229	12.8067	19.1083	Mtr:"Dof zinc finger protein "
Task3_3941	12.7782	-6.8542	Mtr:"Lectin 1 "
Task3_3821	12.7422	-22.3256	Mtr:"Mitochondrial import inner membrane translocase subunit tim23 "
Task3_2036	12.7255	-26.3637	Stu:"Basic helix-loop-helix protein"
Task3_4013	12.7226	NaN	Ath:"NIM1-interacting 1"
Task3_4226	12.7199	-24.9119	Mtr:"Zinc finger protein "
Task3_2277	12.697	22.0708	Stu:"Dentin sialophosphoprotein"
Task3_2330	12.6921	-12.6502	Mtr:"Gibberellin 2-oxidase "
Task3_1481	12.6904	-83.2341	Zma:"est|protein"
Task3_2357	12.6864	-19.1674	Stu:"Proline-rich protein"
Task3_3079	12.6814	3.10437	Mtr:"Glutathione S-transferase, C-terminal; Thioredoxin-like fold "
Task3_4304	12.6552	-39.9759	Mtr:"F-box protein "
Task3_2589	12.6378	-18.8809	Stu:"Diphosphoinositol polyphosphate phosphohydrolase"
Task3_1787	12.6163	-24.7939	Mtr:"Peroxidase "
Task3_3353	12.6085	NaN	not found
Task3_3894	12.6021	13.301	Mtr:"Zinc finger RNA-binding protein "
Task3_2139	12.5583	4.16015	not found
Task3_1215	12.542	-31.264	Mtr:"1-aminocyclopropane-1-carboxylate oxidase "
Task3_1557	12.5226	-13.9334	Mtr:"Transcription factor "
Task3_2967	12.4843	-1.47183	Mtr:"Dof zinc finger protein-like protein "
Task3_1732	12.4803	-24.9759	Mtr:"NAC domain protein "
Task3_2859	12.478	-2.02221	Mtr:"Phytochromobilin:ferredoxin oxidoreductase "
Task3_661	12.4771	-12.933	Stu:"Carbohydrate transporter"
Task3_3523	12.4771	-5.67778	Osa:"Note=Conserved hypothetical protein., Transcript_evidence=AK071533 (DDBJ, Best hit), ORF_evidence=B8AL27 (UniProt), NIAS_FLcDNA=J023104C07,"
Task3_2733	12.4771	0.195432	Osa:"Note=Similar to OSIGBa0134P10.7 protein., Transcript_evidence=AK353860 (DDBJ), ORF_evidence=Q01IS9 (UniProt),"
Task3_1552	12.4261	-46.0329	Mtr:"Isoflavone 2'-hydroxylase "
Task3_946	12.3522	-11.933	Stu:"EXO"
Task3_2268	12.3425	-41.5606	Stu:"Adenylate cyclase"
Task3_1310	12.3424	-21.5968	Mtr:"Leucoanthocyanidin dioxygenase "
Task3_3055	12.3289	-4.04016	Osa:"Note=Similar to OSIGBa0147H17.4 protein., Transcript_evidence=CT837885 (DDBJ, Best hit), ORF_evidence=Q01JW9 (UniProt),"
Task3_764	12.3222	-55.5651	Mtr:"Flagellar basal body rod protein; GRAS transcription factor; Scarecrow "
Task3_1643	12.3117	-14.5223	Mtr:"Polygalacturonase "
Task3_2237	12.3072	9.13923	Mtr:"Ribonuclease P protein subunit p25 "
Task3_2317	12.306	-0.982185	Mtr:"Serine/threonine protein kinase BIK1 "
Task3_579	12.2961	-50.0867	Gma:"Thymidine kinase "
Task3_3983	12.2166	NaN	not found
Task3_3225	12.2041	-7.57403	not found
Task3_1454	12.2034	-18.1308	Mtr:"Transporter, putative "
Task3_1191	12.1945	-15.6136	Mtr:"Disease resistance RPP8-like protein "
Task3_2302	12.1804	-9.47712	Sly:"Delta14-sterol reductase "
Task3_2895	12.1762	-8.25189	Mtr:"MTD1 "
Task3_3170	12.1584	30.667	Mtr:"Photosystem I P700 chlorophyll a apoprotein "
Task3_2515	12.1356	-5.73179	Stu:"Avr9/Cf-9 rapidly elicited protein 146"
Task3_3363	12.1061	0.707997	Mtr:"F-box/FBD/LRR-repeat protein "
Task3_2742	12.0848	-11.7507	Osa:"Note=Conserved hypothetical protein., Transcript_evidence=AK061281 (DDBJ, Best hit), ORF_evidence=A2YK50 (UniProt), NIAS_FLcDNA=006-212-F07,"
Task3_4204	12.0792	-65.1549	Mtr:"Receptor kinase "
Task3_3274	12.0792	-7.1372	Osa:"Note=Conserved hypothetical protein., Transcript_evidence=AK107974 (DDBJ, Best hit), ORF_evidence=A2YMF3 (UniProt), NIAS_FLcDNA=002-135-D10,"
Task3_2095	12.0611	-24.9607	Mtr:"Peroxiredoxin Q "
Task3_3780	12.0253	-11.87	Mtr:"Homeodomain-related; Myb family transcription factor "
Task3_2142	12.0124	-26.008	Mtr:"Momilactone A synthase "
Task3_3887	11.9165	-27.4231	Mtr:"U-box domain-containing protein "
Task3_1937	11.9031	-59.0305	Mtr:"U-box domain-containing protein "
Task3_3792	11.8336	-4.45594	Gma:"NAD(P)H-dependent 6'-deoxychalcone synthase "
Task3_2193	11.8311	-23.2924	Mtr:"MYB-related transcription factor-like protein "
Task3_3534	11.8261	-11.7505	Mtr:"Transcription factor SPATULA "
Task3_1780	11.8239	-25.1761	Stu:"Myb-like transcription factor"
Task3_4307	11.787	-46.4559	Mtr:"UBA and UBX domain-containing protein "
Task3_1870	11.7792	-28.4326	Mtr:"Calcium-dependent protein kinase "
Task3_2824	11.7784	-18.058	Stu:"Zinc finger protein"
Task3_2962	11.7741	-2.98169	Gma:"Acyl carrier protein "
Task3_4278	11.7262	-19.1452	Mtr:"Arogenate dehydratase/prephenate dehydratase; Prephenate dehydratase with ACT region "
Task3_1149	11.7076	-79.6234	Mtr:"Acetyltransferase, putative "
Task3_1294	11.6795	-7.79487	Mtr:"Serine carboxypeptidase-like protein "
Task3_1164	11.6585	-26.8766	Mtr:"LSM14-like protein "
Task3_1467	11.6564	-38.1005	Stu:"Ccr4-associated factor"
Task3_2557	11.6534	-31.4558	Mtr:"Zinc finger protein "
Task3_3710	11.6532	-32.2218	Mtr:"Cytochrome P450 89A2 "
Task3_1629	11.6493	-16.232	Mtr:"14-3-3-like protein GF14 "
Task3_1920	11.6281	-6.25383	Mtr:"Zinc finger protein "
Task3_2798	11.606	-6.153	Mtr:"Esterase PIR7B "
Task3_4264	11.6021	-37.1551	Mtr:"Glycoside hydrolase, family 28 "
Task3_1187	11.6021	4.48361	Osa:"Note=Vps51/Vps67 domain containing protein., Transcript_evidence=AK102401 (DDBJ, Best hit), ORF_evidence=A2YJ70 (UniProt), NIAS_FLcDNA=J033092J15,"
Task3_1921	11.5643	-5.71042	Mtr:"Pyrophosphatase ppaX "
Task3_2812	11.5612	-0.535118	Mtr:"NAD(P)H-dependent 6'-deoxychalcone synthase "
Task3_2202	11.5378	-9.3376	Mtr:"Pathogen-related protein "
Task3_1011	11.5229	-16.1048	Stu:"Galactosyltransferase family protein"
Task3_424	11.5229	-73.1549	Mtr:"Wall-associated receptor kinase-like protein "
Task3_2828	11.5185	-21.1136	Zma:"cdna|est|omrna|protein"
Task3_2827	11.4851	-43.9402	Mtr:"Charged multivesicular body protein "
Task3_1658	11.4819	-32.808	Mtr:"SRG1-like protein "
Task3_4154	11.4771	11.9411	Mtr:"Glucose-6-phosphate/phosphate translocator "
Task3_3964	11.4699	-43.9808	Mtr:"Alpha-D-xylosidase "
Task3_2929	11.449	-3.12099	Mtr:"Protein TIFY 6B "
Task3_4325	11.4353	-30.2341	Stu:"Protein phosphatase 2c"
Task3_1600	11.426	-15.4158	Mtr:"Flavonol synthase/flavanone 3-hydroxylase "
Task3_2338	11.4045	-38.5286	Mtr:"Zinc finger-homeodomain protein "
Task3_2903	11.3802	-13.0971	Zma:"cdna|est|omrna|protein"
Task3_3234	11.3787	6.7279	Osa:"Note=Conserved hypothetical protein., Transcript_evidence=AK070629 (DDBJ, Best hit), ORF_evidence=B8A7H5 (UniProt), NIAS_FLcDNA=J023055J16,"
Task3_4377	11.359	-64.03	Mtr:"Ectonucleoside triphosphate diphosphohydrolase "
Task3_1571	11.3502	-45.5789	Mtr:"Anthocyanidin 3-O-glucosyltransferase "
Task3_1032	11.3054	-4.92873	Mtr:"Pentatricopeptide repeat-containing protein; Tetratricopeptide-like helical "
Task3_2784	11.3019	-12.3677	Osa:"Note=Conserved hypothetical protein., Transcript_evidence=AK242345 (DDBJ, Best hit), ORF_evidence=B8AQ43 (UniProt), NIAS_FLcDNA=J080009C14,"
Task3_481	11.301	1.23764	Mtr:"Pentatricopeptide repeat-containing protein "
Task3_2867	11.2725	-2.07877	Mtr:"Transcription factor AIG1 "
Task3_2813	11.2567	-13.5416	Mtr:"Ocs element-binding factor "
Task3_2477	11.2553	-19.331	Stu:"ATOFP5/OFP5"
Task3_2600	11.2475	-13.0032	Ptr:"AP2/ERF domain-containing transcription factor"
Task3_1423	11.2355	-40.0198	Mtr:"Mitochondrial phosphate carrier protein "
Task3_1709	11.2043	4.26647	Mtr:"Pre-mRNA-splicing factor SF2 "
Task3_3335	11.176	-0.424056	Osa:"Note=Similar to predicted protein., Transcript_evidence=EU953990 (DDBJ), ORF_evidence=B9F630 (UniProt),"
Task3_2820	11.1303	-9.7279	Stu:"(-)-germacrene D synthase"
Task3_1288	11.125	-49.3309	Mtr:"CBS "
Task3_1291	11.1234	-40.3323	Mtr:"2-succinylbenzoate-CoA ligase "
Task3_1056	11.058	-40.632	Mtr:"UDP rhamnose anthocyanidin-3-glucoside rhamnosyltransferase "
Task3_2274	11.0487	-8.45296	Mtr:"ELAV-like protein "
Task3_3106	11.0398	6.40747	Mtr:"GH3 family protein "
Task3_910	11	2.8451	Mtr:"Pentatricopeptide repeat-containing protein "
Task3_2703	10.992	-13.1427	Osa:"Note=Esterase/lipase/thioesterase domain containing protein., Transcript_evidence=AK068888 (DDBJ, Best hit), ORF_evidence=Q5WA74 (UniProt), NIAS_FLcDNA=J023001E15,"
Task3_1605	10.9912	-52.19	Mtr:"Flavonol synthase/flavanone 3-hydroxylase "
Task3_1418	10.9894	-65.6926	Mtr:"CCP-like protein "
Task3_4312	10.9685	-77.9646	Mtr:"Endoglucanase E1 "
Task3_2077	10.9627	0.453855	Mtr:"Receptor-like protein kinase "
Task3_1871	10.9221	-11.3098	Mtr:"Arginine/serine-rich-splicing factor RSP40 "
Task3_3031	10.9031	-8.25785	Mtr:"Kinase R-like protein "
Task3_893	10.8751	-34.1829	Mtr:"Amino acid binding protein, putative "
Task3_1894	10.8731	-12.537	Mtr:"Homeodomain-related; Myb family transcription factor "
Task3_1626	10.8451	-20.088	Gma:"Serine/threonine-protein kinase "
Task3_3371	10.8127	-5.44107	Osa:"Note=Conserved hypothetical protein., Transcript_evidence=AK062548 (DDBJ, Best hit), ORF_evidence=A3B979 (UniProt), NIAS_FLcDNA=001-104-G10,"
Task3_2763	10.8125	-20.3979	Zma:"est"
Task3_2999	10.8	-6.62322	Mtr:"MutS2 protein "
Task3_2853	10.7993	0.167144	Osa:"Note=Zinc finger, U1-type domain containing protein., Transcript_evidence=AK073865 (DDBJ, Best hit), ORF_evidence=A3BE51 (UniProt), NIAS_FLcDNA=J033074H23,"
Task3_3347	10.7807	0.274217	Stu:"Sigma factor binding protein 1"
Task3_3488	10.7782	-23.6097	Osa:"Note=Peptidoglycan-binding Lysin subgroup domain containing protein., Transcript_evidence=AK070826 (DDBJ, Best hit), ORF_evidence=NP_001152252.1 (RefSeq), NIAS_FLcDNA=J023064K14,"
Task3_2878	10.7782	-19.8793	Osa:"Note=Similar to cDNA clone:J013020D20, full insert sequence., Transcript_evidence=AK060868 (DDBJ, Best hit), ORF_evidence=B8AGD1 (UniProt), NIAS_FLcDNA=001-034-H05,"
Task3_1211	10.757	9.89059	Mtr:"Wall-associated receptor kinase-like protein "
Task3_2027	10.7482	-18.1439	Mtr:"Maturase K "
Task3_2182	10.727	-19.1041	Mtr:"DnaJ homolog subfamily B member "
Task3_2022	10.716	-2.96504	Mtr:"Ethylene-responsive transcription factor ERF110 "
Task3_3001	10.6999	-14.7015	Mtr:"IQ-domain-containing protein "
Task3_836	10.699	-50.0771	Mtr:"Neutral amino acid transport protein "
Task3_3077	10.699	-16.4102	Osa:"Note=Conserved hypothetical protein., Transcript_evidence=AK120609 (DDBJ, Best hit), ORF_evidence=B8B6P2 (UniProt), NIAS_FLcDNA=J013151G08,"
Task3_2387	10.699	-15.4771	Mtr:"Ataxin-3-like protein "
Task3_2754	10.6604	-13.5777	Mtr:"Pentatricopeptide repeat-containing protein "
Task3_4034	10.6452	-1.95773	Mtr:"Inversin "
Task3_2880	10.6433	-19.5023	Mtr:"Blue (Type 1) copper domain; Early nodulin-like protein "
Task3_3473	10.6232	-4.81785	Ptr:"predicted protein, mRNA"
Task3_3883	10.6118	4.91207	Mtr:"Cytochrome P450 "
Task3_3075	10.6063	-24.7207	Mtr:"Epsin, N-terminal; ENTH/VHS; Epsin-like protein "
Task3_995	10.574	-29.058	Mtr:"Bystin "
Task3_4243	10.5564	-4.47911	Mtr:"Serine carboxypeptidase-like protein "
Task3_2373	10.5242	-10.2336	Mtr:"Receptor-like protein kinase "
Task3_2950	10.5157	-11.2901	Mtr:"Auxin-induced protein 6B "
Task3_1233	10.5055	-30.4145	Stu:"Cysteine protease 14"
Task3_2928	10.4642	-0.0793078	Mtr:"Transmembrane protein "
Task3_1218	10.426	3.65998	Mtr:"UDP-glucosyltransferase HRA25 "
Task3_2271	10.3985	-16.0658	Mtr:"NAC domain protein "
Task3_3557	10.3745	-0.764406	Mtr:"Transcription factor AIG1 "
Task3_3783	10.3522	0.971945	Stu:"Transcription factor DcMYB4"
Task3_2571	10.3358	-19.4881	Zma:"omrna|protein"
Task3_2320	10.3281	-13.6226	Mtr:"Abscisic acid receptor PYL4 "
Task3_1112	10.3225	-119.308	Mtr:"PKHD-type hydroxylase, putative "
Task3_1979	10.3034	1.83387	Mtr:"Neutral cholesterol ester hydrolase "
Task3_2620	10.3019	-37.9322	Osa:"Note=Conserved hypothetical protein., Transcript_evidence=AK069099 (DDBJ, Best hit), ORF_evidence=B8AHM6 (UniProt), NIAS_FLcDNA=J023007L05,"
Task3_1329	10.3009	-37.4102	Mtr:"Sentrin-specific protease "
Task3_2841	10.2545	-2.98768	Mtr:"Calcium-binding protein CML38 "
Task3_2327	10.2523	-14.9981	Stu:"LOB domain-containing protein"
Task3_1992	10.2074	-28.3277	Mtr:"Splicing factor, arginine/serine-rich "
Task3_1551	10.2045	-52.5067	Mtr:"Protein phosphatase 2C "
Task3_1446	10.2033	-78.1856	Mtr:"GT-2 factor "
Task3_2886	10.1761	-15.1546	Stu:"Calmodulin binding protein"
Task3_3478	10.1758	-40.933	Mtr:"UDP-glucosyltransferase "
Task3_4387	10.1633	-36.8076	Mtr:"GEM-like protein "
Task3_1915	10.1549	1.35302	Stu:"Vesicle transport v-SNARE 11"
Task3_1318	10.1272	-39.2829	Zma:"cdna|est"
Task3_1146	10.1249	-7.50708	Mtr:"Receptor-like protein kinase "
Task3_4040	10.12	NaN	not found
Task3_3886	10.1093	-35.6507	Mtr:"Disease resistance-like protein GS0-1 "
Task3_3042	10.079	-7.65318	Stu:"CK25"
Task3_2546	10.0414	-27.7156	Mtr:"Dehydration-responsive element binding protein "
Task3_3190	10.0396	NaN	not found
Task3_4256	10.0022	4.8451	Mtr:"Pentatricopeptide repeat-containing protein "
Task3_2283	9.95036	-16.2131	Mtr:"Nudix hydrolase "
Task3_1458	9.92955	-15.1803	Mtr:"Lipid phosphate phosphatase "
Task3_1236	9.90309	-4.20607	Mtr:"Pentatricopeptide repeat-containing protein "
Task3_4189	9.8879	-47.3973	Mtr:"Cytochrome P450 "
Task3_1298	9.86089	-66.7377	Zma:"cdna|est"
Task3_1824	9.83378	52.4233	Mtr:"Anthocyanidin 5 3-O-glucosyltransferase "
Task3_963	9.82932	-35.5017	Mtr:"O-acyltransferase WSD1 "
Task3_4346	9.82878	-30.058	Mtr:"NBS-LRR resistance-like protein 4U "
Task3_1530	9.82608	-2.29426	Stu:"Cholinephosphate cytidylyltransferase"
Task3_2074	9.82391	-4.17685	Mtr:"Histone-lysine N-methyltransferase, H3 lysine-9 specific SUVH6 "
Task3_4145	9.81594	-3.97881	Mtr:"Cytochrome P450 monooxygenase CYP72A61 "
Task3_2066	9.80936	-30.2765	Mtr:"Sister chromatid cohesion "
Task3_554	9.77815	177.301	Mtr:"Pentatricopeptide repeat-containing protein "
Task3_2982	9.77411	-18.6696	Osa:"Note=Pollen Ole e 1 allergen/extensin domain containing protein., Transcript_evidence=AK068630 (DDBJ, Best hit), ORF_evidence=B8BG53 (UniProt), NIAS_FLcDNA=J013155I02,"
Task3_2356	9.7634	-19.0235	Sly:"Class II small heat shock protein Le-HSP17.6 "
Task3_952	9.73676	-11.1614	Mtr:"Protein kinase; Type I EGF; Wall-associated receptor kinase "
Task3_1637	9.72698	-44.7289	Mtr:"RING finger protein "
Task3_2281	9.70763	-6.4923	Mtr:"LOB domain-containing protein "
Task3_2994	9.6999	-19.7117	Mtr:"F-box protein "
Task3_1076	9.69897	-37.475	Mtr:"Atypical receptor-like kinase MARK "
Task3_1993	9.68823	-43.8917	Osa:"Note=Similar to predicted protein., Transcript_evidence=AK243337 (DDBJ, Best hit), ORF_evidence=NP_566797.1 (RefSeq), NIAS_FLcDNA=J100059E19,"
Task3_1410	9.65321	0.365082	Mtr:"Dimethylaniline monooxygenase "
Task3_1092	9.64147	-14.438	Mtr:"Protein brittle-1 "
Task3_2779	9.60853	-13.8478	Stu:"Holocarboxylase synthetase"
Task3_3888	9.60206	-47.8539	Osa:"Note=Similar to predicted protein., Transcript_evidence=AK242919 (DDBJ, Best hit), ORF_evidence=XP_002879321.1 (RefSeq), NIAS_FLcDNA=J090084M08,"
Task3_4197	9.59106	-14.8253	Osa:"Note=Six-bladed beta-propeller, TolB-like domain containing protein., Transcript_evidence=AK101253 (DDBJ, Best hit), ORF_evidence=XP_002888763.1 (RefSeq), NIAS_FLcDNA=J033032F08,"
Task3_1216	9.56528	-28.055	Mtr:"Cytokinin-O-glucosyltransferase "
Task3_2757	9.55629	-12.1578	Mtr:"Glutathione S-transferase "
Task3_3038	9.55328	NaN	Ath:"ribosomal protein-related"
Task3_3359	9.49136	NaN	not found
Task3_2721	9.47712	-7.45593	Osa:"Note=Protein phosphatase inhibitor 2 (IPP-2) family protein., Transcript_evidence=AK073928 (DDBJ, Best hit), ORF_evidence=NP_001147377.1 (RefSeq), NIAS_FLcDNA=J033073L20,"
Task3_1706	9.44718	-43.69	Mtr:"Receptor kinase "
Task3_2430	9.38765	-18.886	Sly:"IAA3 "
Task3_2552	9.38021	-27.03	Mtr:"Transcription factor bHLH95 "
Task3_2034	9.37349	-13.0818	Stu:"Zinc-binding protein"
Task3_1345	9.34672	8.06761	Mtr:"Heterogeneous nuclear ribonucleoprotein Q "
Task3_1680	9.33612	-76.1314	Stu:"GNS1/SUR4 membrane family protein"
Task3_4190	9.33531	6.14094	Mtr:"Pollen-specific protein SF21 "
Task3_1695	9.33139	3.10307	Mtr:"40S ribosomal protein S3 "
Task3_3012	9.30211	-8.8833	Osa:"Note=Conserved hypothetical protein., Transcript_evidence=AK111075 (DDBJ, Best hit), ORF_evidence=B8AIQ2 (UniProt), NIAS_FLcDNA=002-175-E10,"
Task3_2621	9.298	-3.56652	Mtr:"Zinc finger protein "
Task3_2417	9.29031	-26.8088	Mtr:"Ethylene-responsive transcription factor 1A "
Task3_4185	9.274	-68.0192	Mtr:"Homeodomain-like; Uridylate kinase; Uridylate kinase "
Task3_3136	9.23276	12.6681	Mtr:"Histone acetyltransferase type B subunit "
Task3_2485	9.19814	-5.45196	Osa:"Note=Hypothetical conserved gene., Transcript_evidence=AK334231 (DDBJ), ORF_evidence=Q658H0 (UniProt),"
Task3_2804	9.17696	-25.9669	Osa:"Note=Conserved hypothetical protein., Transcript_evidence=AK063894 (DDBJ, Best hit), ORF_evidence=B9FLZ2 (UniProt), NIAS_FLcDNA=001-122-G09,"
Task3_919	9.17609	-20.0584	Mtr:"Filament-like plant protein "
Task3_2603	9.17604	-25.8984	Mtr:"Sts14 protein "
Task3_3785	9.17026	-1.04176	Mtr:"Acidic endochitinase "
Task3_4215	9.16969	-36.4516	Mtr:"Early nodulin "
Task3_1712	9.1596	-8.45258	Stu:"Phd finger transcription factor"
Task3_1777	9.15725	-40.9005	Ata:"Decaprenyl-diphosphate synthase subunit 1 "
Task3_1538	9.15615	-59.936	Mtr:"Xyloglucan endotransglycosylase "
Task3_4413	9.13873	-12.6283	Mtr:"Ser/Thr-rich protein T10 in DGCR region "
Task3_4251	9.1347	-21.1535	Gma:"MLO-like protein "
Task3_2173	9.07922	-30.3979	Stu:"RNA recognition motif containing protein"
Task3_4165	9.07488	-33.632	Stu:"Amino acid binding protein"
Task3_2685	9.06258	-15.2621	Osa:"Note=Similar to transposon protein., Transcript_evidence=AK072685 (DDBJ, Best hit), ORF_evidence=NP_001151177.1 (RefSeq), NIAS_FLcDNA=J023143J01,"
Task3_1767	9.05194	-23.4782	Stu:"Protein phosphatase 2c"
Task3_1750	9.01494	-38.2703	Stu:"Aquaporin NIP1.1"
Task3_1589	9.00854	-33.1005	Mtr:"KH domain-containing protein "
Task3_1882	9.00263	-22.1221	Stu:"Chromatin binding protein"
Task3_2483	9.00013	-49.9329	Mtr:"Carbonyl reductase "
Task3_4287	8.99289	-7.45976	Mtr:"Trehalose-6-phosphate phosphatase "
Task3_4217	8.989	4.64941	Mtr:"Mitochondrial substrate carrier family protein V "
Task3_3109	8.97482	-7.87078	Stu:"Choline kinase"
Task3_1176	8.95697	-30.7289	Mtr:"Cysteine proteinase "
Task3_863	8.95424	-6.01601	Mtr:"Pentatricopeptide repeat protein "
Task3_3751	8.94569	-15.7761	Stu:"Male sterility MS5"
Task3_3204	8.86332	-4.81792	Osa:"Note=Uncharacterised conserved protein UCP031279 domain containing protein., Transcript_evidence=AK109248 (DDBJ, Best hit), ORF_evidence=B9FVA7 (UniProt), NIAS_FLcDNA=002-156-H03,"
Task3_1703	8.84822	-16.0851	Stu:"Isoflavone reductase"
Task3_2924	8.78675	-3.29532	Osa:"Note=Conserved hypothetical protein., Transcript_evidence=AK119763 (DDBJ, Best hit), ORF_evidence=A2WMN9 (UniProt), NIAS_FLcDNA=002-171-G09,"
Task3_4315	8.77902	-25.7049	Mtr:"UDP-glucuronosyltransferase 1-6 "
Task3_3643	8.77555	1.55864	Stu:"Calmodulin 4"
Task3_3015	8.73676	-22.9119	Mtr:"Gibberellin 2-beta-dioxygenase "
Task3_1759	8.72835	-31.2262	Mtr:"Protein SRG1 "
Task3_3513	8.716	4.56811	Mtr:"Myb family transcription factor APL "
Task3_2748	8.70757	-9.54778	Osa:"Note=Conserved hypothetical protein., Transcript_evidence=AK070104 (DDBJ, Best hit), ORF_evidence=B9FIP6 (UniProt), NIAS_FLcDNA=J023045K24,"
Task3_4392	8.70074	-5.2666	Mtr:"Salicylic acid/benzoic acid carboxyl methyltransferase "
Task3_1402	8.69897	-26.632	Mtr:"AP2 domain-containing transcription factor "
Task3_1753	8.68553	-22.9253	Gma:"NAC domain protein "
Task3_3791	8.64083	-3.08786	Mtr:"Nucleosome assembly protein 1-like protein "
Task3_4319	8.6263	-31.9327	Mtr:"1-aminocyclopropane-1-carboxylate oxidase-like protein "
Task3_3979	8.61066	1.55021	Osa:"Note=Conserved hypothetical protein., Transcript_evidence=AK105345 (DDBJ, Best hit), ORF_evidence=Q654E0 (UniProt), NIAS_FLcDNA=001-118-H09,"
Task3_1581	8.60425	2.67119	Mtr:"Solute carrier family 35 member F1 "
Task3_2088	8.60207	-24.2341	Mtr:"Reticulon-like protein B8 "
Task3_2509	8.57576	-10.4209	Mtr:"Dof zinc finger protein "
Task3_3577	8.55241	-7.99073	Osa:"Note=Uncharacterised conserved protein UCP012943 domain containing protein., Transcript_evidence=AK106156 (DDBJ, Best hit), ORF_evidence=Q01JC7 (UniProt), NIAS_FLcDNA=001-208-A05,"
Task3_2547	8.52632	-8.45823	Mtr:"F-box/FBD/LRR-repeat protein "
Task3_3914	8.5229	1.82094	Stu:"Poly(A)-binding protein C-terminal interacting protein 6"
Task3_1786	8.47719	-39.4559	Mtr:"tRNA 2'-phosphotransferase "
Task3_4174	8.47712	-29.1549	Mtr:"Vacuolar cation/proton exchanger "
Task3_3905	8.47712	-18.4605	Zma:"cdna|est|omrna|protein"
Task3_1362	8.46799	-72.0564	Mtr:"GDSL esterase/lipase "
Task3_3339	8.45614	-8.90827	Osa:"Note=Conserved hypothetical protein., Transcript_evidence=AK101226 (DDBJ, Best hit), ORF_evidence=B8BPB2 (UniProt), NIAS_FLcDNA=J033031F08,"
Task3_3397	8.45432	-1.17609	not found
Task3_2128	8.44728	-21.854	Mtr:"Transcriptional corepressor LEUNIG "
Task3_2337	8.44716	-17.8381	Mtr:"Transcription factor-like protein "
Task3_801	8.43141	-32.986	Mtr:"Ripening regulated protein DDTFR18 "
Task3_2936	8.4198	-2.77917	Mtr:"Gonadotropin beta chain "
Task3_3778	8.41913	-14.3642	Mtr:"GDSL esterase/lipase CPRD49 "
Task3_3696	8.41642	-54.1549	Stu:"DNA binding protein"
Task3_2053	8.39882	-7.12127	Ptr:"Caffeic acid 3-O-methyltransferase"
Task3_3301	8.37435	-6.96566	Osa:"Note=Similar to predicted protein., Transcript_evidence=EU941030 (DDBJ), ORF_evidence=Q10LU6 (UniProt),"
Task3_4135	8.36534	-4.05599	Mtr:"RNA-binding protein "
Task3_1610	8.33176	-15.1242	Mtr:"Arylacetamide deacetylase "
Task3_2360	8.30127	-9.53489	Mtr:"RING finger family protein "
Task3_3465	8.30103	-7.55319	Mtr:"Cell division cycle-associated 7-like protein "
Task3_3120	8.28469	NaN	Bra:"AT3G05920 (E=1e-024) | heavy-metal-associated domain-containing protein"
Task3_2078	8.28001	-14.6319	Mtr:"Embryo defective 1075-like protein "
Task3_3206	8.27411	2.20523	Osa:"Note=Conserved hypothetical protein., Transcript_evidence=AK243604 (DDBJ, Best hit), ORF_evidence=A2Y4S2 (UniProt), NIAS_FLcDNA=J100085D10,"
Task3_1899	8.26938	-21.4417	Mtr:"CRAL-TRIO domain-containing protein "
Task3_2664	8.24481	0.854521	Mtr:"F-box/kelch-repeat protein "
Task3_1829	8.2298	-46.1006	Stu:"RING-H2 finger protein ATL4M"
Task3_2436	8.20952	-12.0491	Mtr:"NAD(P)H-quinone oxidoreductase subunit 6 "
Task3_1889	8.20123	-55.4206	Mtr:"GDSL esterase/lipase "
Task3_4021	8.19108	1.68739	Mtr:"Calfumirin-1 "
Task3_2299	8.18293	-11.8474	Stu:"Plastid division regulator MinE"
Task3_1115	8.17644	-9.45827	Mtr:"Post-GPI attachment to proteins factor "
Task3_2349	8.15836	-29.7747	Osa:"Note=Chaperonin-like RbcX family protein., Transcript_evidence=AK070287 (DDBJ, Best hit), ORF_evidence=A2XN64 (UniProt), NIAS_FLcDNA=J023049O16,"
Task3_310	8.13145	8.72127	Mtr:"Receptor-like protein kinase "
Task3_1422	8.12511	-25.7622	Mtr:"2OG-Fe(II) oxygenase; Alkylated DNA repair protein alkB-like protein "
Task3_3169	8.12235	-4.27013	Mtr:"Blue copper protein "
Task3_2909	8.11841	-4.89252	Mtr:"Centrin-1 "
Task3_3112	8.09353	-13.2348	Mtr:"F-box/kelch-repeat protein "
Task3_2425	8.08737	1.21985	Gma:"40S ribosomal protein S12 "
Task3_2792	8.08558	-2.27613	Mtr:"Curved DNA-binding protein "
Task3_896	8.07918	-39.8539	Mtr:"Cation proton exchanger "
Task3_1783	8.0607	-1.90393	Mtr:"Zinc finger CCCH domain-containing protein "
Task3_2391	8.05669	-7.29844	Mtr:"Myb-like transcription factor "
Task3_1374	8.04922	-16.8838	Mtr:"Cysteine proteinase "
Task3_815	8.02119	-46.9119	Mtr:"Transporter, putative "
Task3_2567	8.01249	-1.60435	Mtr:"Calmodulin "
Task3_1747	8.00013	21.5893	Mtr:"Auxin-induced protein 5NG4 "
Task3_2726	8	2.64098	Stu:"Zinc finger (C3HC4 type RING finger) family protein"
Task3_2832	7.99027	-12.359	Mtr:"BZIP transcription factor ATB2 "
Task3_3970	7.9676	-1.70556	Stu:"Lipid binding protein"
Task3_3090	7.96569	-12.4771	Stu:"PAP fibrillin"
Task3_3146	7.9614	-1.44597	Mtr:"RNA-binding region RNP-1 (RNA recognition motif); Pyridoxal-dependent decarboxylase "
Task3_1174	7.93308	-11.4624	Mtr:"BZIP transcription factor "
Task3_3828	7.92888	-49.7568	Mtr:"Transcription factor PCF5 "
Task3_3073	7.90482	-20.6303	Zma:"protein"
Task3_3921	7.87571	-14.9993	Mtr:"Alpha-amylase/subtilisin inhibitor "
Task3_1491	7.87506	1.5438	Mtr:"Gibberellin 2-beta-dioxygenase "
Task3_3398	7.87506	-3.16208	not found
Task3_3563	7.86988	-15.0599	Mtr:"MADS-box protein "
Task3_1982	7.8653	-5.99715	Stu:"Protein kinase PKN/PRK1, effector"
Task3_2325	7.84528	-28.7867	Mtr:"Protein PAIR1 "
Task3_2940	7.81954	-1.44005	Stu:"PRA1 family protein F3"
Task3_2159	7.81848	-13.874	Mtr:"(+)-neomenthol dehydrogenase "
Task3_3624	7.79074	-3.85157	Stu:"Syringolide-induced protein 14-1-1"
Task3_2723	7.77988	-5.99827	Mtr:"Dof zinc finger protein "
Task3_2926	7.7788	-31.7554	Ata:"E3 ubiquitin-protein ligase NEURL1B "
Task3_1686	7.75503	-8.26809	Mtr:"Protein kinase; Type I EGF; Wall-associated receptor kinase "
Task3_2687	7.74597	-17.1493	Mtr:"RING-H2 finger protein ATL1E "
Task3_2207	7.7456	-14.3574	Mtr:"177 protein "
Task3_2044	7.72916	-2.25311	Mtr:"Protein phosphatase 2C "
Task3_3046	7.72226	-15.5073	Mtr:"Kinetochore protein NDC80-like protein "
Task3_1919	7.71998	-18.5039	Mtr:"Endo-1 3-beta-glucanase "
Task3_1566	7.70757	-23.4016	Mtr:"GDSL esterase/lipase "
Task3_1772	7.6549	24.5457	Mtr:"Short-chain dehydrogenase/reductase "
Task3_2712	7.65323	-19.9331	Mtr:"Lamin-like protein "
Task3_3468	7.65296	-38.6773	Stu:"Acyl-protein thioesterase 1,2"
Task3_2064	7.63682	-33.5393	Mtr:"TCP family transcription factor "
Task3_827	7.63289	7.69984	Mtr:"Glucose-6-phosphate/phosphate translocator "
Task3_2098	7.6323	-37.9827	Mtr:"Transcription factor bZIP48 "
Task3_1513	7.61552	-78.1622	Mtr:"40S ribosomal protein S3a-like protein "
Task3_1938	7.6149	-39.399	Osa:"Note=Conserved hypothetical protein., Transcript_evidence=AK109502 (DDBJ, Best hit), ORF_evidence=B8APC7 (UniProt), NIAS_FLcDNA=001-208-A02,"
Task3_1306	7.6033	-5.4437	Mtr:"Ubiquitin-conjugating enzyme E2 O "
Task3_1778	7.58882	-46.6453	Osa:"Note=Similar to H0814G11.12 protein., Transcript_evidence=AK060983 (DDBJ, Best hit), ORF_evidence=Q00RM8 (UniProt), NIAS_FLcDNA=006-203-A12,"
Task3_2713	7.57425	-25.0578	Mtr:"TCP family transcription factor containing protein "
Task3_4282	7.57405	-7.89961	Mtr:"Polycomb group protein EMBRYONIC FLOWER "
Task3_3539	7.52504	-32.5333	Stu:"Copper transporter"
Task3_3464	7.50856	-50.2694	Stu:"C2 domain-containing protein"
Task3_2448	7.50542	-1.77084	Mtr:"Blue copper protein "
Task3_3192	7.48149	-9.84544	Osa:"Note=Hypothetical conserved gene., Transcript_evidence=AK240843 (DDBJ, Best hit), ORF_evidence=B8ASW7 (UniProt), NIAS_FLcDNA=J065017H16,"
Task3_2896	7.47928	-10.8496	Zma:"cdna|est|omrna|protein"
Task3_985	7.47885	-12.9978	Stu:"VTC2"
Task3_2429	7.47712	2.30074	Osa:"Note=Conserved hypothetical protein., Transcript_evidence=AK120776 (DDBJ, Best hit), ORF_evidence=Q5QNI8 (UniProt), NIAS_FLcDNA=J023009G15,"
Task3_2743	7.47712	-10.1549	Osa:"Note=Conserved hypothetical protein., Transcript_evidence=AK119955 (DDBJ, Best hit), ORF_evidence=B8B4F5 (UniProt), NIAS_FLcDNA=002-184-C09,"
Task3_338	7.46613	-4.56384	Mtr:"BZIP transcription factor bZIP133 "
Task3_3063	7.44716	-5.5282	Mtr:"22.0 kDa heat shock protein "
Task3_3229	7.44324	NaN	not found
Task9_130	7.43764	-33.331	Mtr:"Ribosome-recycling factor "
Task3_2548	7.42151	-10.114	Mtr:"Transcription factor bHLH85 "
Task3_2204	7.41497	0.636807	Mtr:"Germin-like protein "
Task3_2160	7.4014	-6.33611	Mtr:"F-box protein PP2-B15 "
Task3_4210	7.39837	-52.6985	Mtr:"THO complex subunit "
Task3_3020	7.39795	-15.4022	Ata:"HMG1/2-like protein "
Task3_1426	7.39722	-96.1535	Osa:"Note=Conserved hypothetical protein., Transcript_evidence=AK065046 (DDBJ, Best hit), ORF_evidence=Q6K9D4 (UniProt), NIAS_FLcDNA=J013001I05,"
Task3_2659	7.39477	-9.57835	Stu:"Heparanase"
Task3_870	7.38022	-32.337	Mtr:"Cytochrome P450 "
Task3_4178	7.36788	-55.3098	Mtr:"Mannan endo-1,4-beta-mannosidase "
Task3_3503	7.32346	-24.4089	Mtr:"Transcription factor GTE6 "
Task3_2405	7.31911	-43.6202	Mtr:"GDSL esterase/lipase "
Task3_2294	7.31889	-26.9329	Zma:"mrna"
Task3_2618	7.31513	-23.6597	Stu:"RING-H2 finger protein ATL80"
Task3_2257	7.31133	-16.4668	Mtr:"BAG-domain protein 1 / regulator of cell death "
Task3_2443	7.30987	-15.3491	Mtr:"Cytochrome P450 monooxygenase "
Task3_1127	7.30199	-43.2789	Mtr:"Membrane bound o-acyl transferase "
Task3_3065	7.30108	-0.778097	Mtr:"Midasin "
Task3_3781	7.30103	-14.3768	Mtr:"Mitochondrial outer membrane protein porin "
Task3_2831	7.30103	1.21926	Mtr:"Peroxisomal biogenesis factor "
Task3_2293	7.30096	-10.6325	Mtr:"Mitochondrial fission 1 protein; Protein kinase "
Task3_1281	7.29887	-8.01232	Mtr:"Pentatricopeptide repeat-containing protein "
Task3_1856	7.2833	-9.95078	Zma:"cdna|est|protein"
Task3_3103	7.27947	NaN	not found
Task3_1689	7.27394	-7.01433	Gma:"Xyloglucan endotransglycosylase "
Task3_2192	7.25963	-10.6532	Mtr:"Rhicadhesin receptor "
Task3_839	7.25959	7.17794	Mtr:"Pentatricopeptide repeat-containing protein "
Task3_971	7.22759	-73.6925	Osa:"Note=Conserved hypothetical protein., Transcript_evidence=AK101607 (DDBJ, Best hit), ORF_evidence=A2Z260 (UniProt), NIAS_FLcDNA=J033052A16,"
Task3_1036	7.20531	-6.93757	Mtr:"Pentatricopeptide repeat protein "
Task3_1942	7.19312	8.26007	Mtr:"Glutathione S-transferase "
Task3_2252	7.19023	-13.9848	Mtr:"SnRK2 calcium sensor "
Task3_4193	7.16	-13.4324	Mtr:"Serine/threonine protein kinase "
Task3_4176	7.14436	-32.3325	Gma:"Omega-6 fatty acid desaturase, endoplasmic reticulum isozyme 1 "
Task3_2821	7.13123	-20.0056	Mtr:"COP1-interacting protein 7 (CIP7)-like protein "
Task3_3767	7.12026	-28.2686	Mtr:"Splicing factor, arginine/serine-rich "
Task3_2775	7.11058	-36.2084	Osa:"Note=Conserved hypothetical protein., Transcript_evidence=AK102589 (DDBJ, Best hit), ORF_evidence=B8BMQ8 (UniProt), NIAS_FLcDNA=J033098F13,"
Task3_2678	7.10907	-17.3665	Osa:"Note=HSP20-like chaperone domain containing protein., Transcript_evidence=CT836094 (DDBJ, Best hit), ORF_evidence=NP_001059002.1 (RefSeq),"
Task3_1189	7.08004	-1.15058	Stu:"Lustrin A"
Task3_2560	7.07919	-20.1571	Zma:"abinitio|cdna|est|omrna"
Task3_3956	7.07917	NaN	not found
Task3_3916	7.06215	-10.349	Osa:"Note=Conserved hypothetical protein., Transcript_evidence=AK242345 (DDBJ, Best hit), ORF_evidence=B8AQ43 (UniProt), NIAS_FLcDNA=J080009C14,"
Task3_1815	7.06026	-0.284547	Mtr:"Soluble inorganic pyrophosphatase "
Task3_1461	7.0569	-24.5751	Mtr:"Polygalacturonase "
Task3_2178	7.04532	-7.13795	Mtr:"Pumilio domain-containing protein "
Task3_4402	7.02802	-16.2061	Mtr:"Ras-related protein Rab11A "
Task3_1685	7.00095	-28.5342	Zma:"cdna|est|omrna|protein"
Task3_1355	7.0002	-22.6318	Mtr:"F-box protein "
Task3_3237	6.99498	-4.341	Osa:"Note=Conserved hypothetical protein., Transcript_evidence=AK062339 (DDBJ, Best hit), ORF_evidence=A2YPL8 (UniProt), NIAS_FLcDNA=001-101-E10,"
Task3_3484	6.95424	-16.6172	Stu:"DC1 domain containing protein"
Task3_4299	6.95403	-17.3129	Mtr:"1-aminocyclopropane-1-carboxylate oxidase-like protein "
Task3_4365	6.91463	-38.1607	Mtr:"Epoxide hydrolase "
Task3_1715	6.91062	-0.8743	Mtr:"Gibberellin 20 oxidase "
Task3_2959	6.90641	6.14787	Mtr:"Em6; Late embryogenesis abundant protein D-19 "
Task3_2220	6.90474	-2.24139	Mtr:"E3 ubiquitin-protein ligase MARCH3 "
Task3_1096	6.90324	1.06707	Mtr:"Auxin-induced protein 5NG4 "
Task3_2642	6.88365	-2.82755	Mtr:"Nuclear transcription factor Y subunit B-5 "
Task3_2951	6.86923	-4.06479	Mtr:"Zinc finger protein "
Task3_4302	6.84295	21.5397	Mtr:"Aspartic proteinase nepenthesin-2 "
Task3_2662	6.84068	-5.24849	Stu:"Membrane-anchored ubiquitin-fold protein 2"
Task3_1252	6.8397	-5.3724	Mtr:"Mitochondrial uncoupling protein "
Task3_3117	6.83251	-7.4956	Mtr:"RING-H2 finger protein ATL1N "
Task3_1578	6.82392	-4.63405	Zma:"cdna|est|omrna|protein"
Task3_2438	6.82391	-0.799547	Stu:"Endonuclease/exonuclease/phosphatase"
Task3_2100	6.82391	-5.34358	Mtr:"Myb-related protein 3R-1 "
Task3_2021	6.81325	-47.8188	Gma:"Thymidine kinase "
Task3_3614	6.7948	-2.14613	not found
Task3_2847	6.78459	-3.32717	Mtr:"Calcium-binding protein CML38 "
Task3_984	6.78247	-76.1718	Mtr:"GRAS family transcription factor "
Task3_736	6.77815	-62.699	Mtr:"Formin-like protein "
Task3_2069	6.75604	-29.681	Mtr:"Epoxide hydrolase "
Task3_1000	6.7361	-4.52288	Mtr:"Serine carboxypeptidase II-3 "
Task3_2963	6.727	2.24988	Mtr:"Nuclear transcription factor Y subunit "
Task3_4047	6.68729	-4.91991	Mtr:"Pentatricopeptide repeat-containing protein "
Task3_2196	6.68561	-45.7959	Mtr:"RING-H2 finger protein ATL3A "
Task3_503	6.6721	-6.43704	Mtr:"Cysteine-rich receptor-like protein kinase "
Task3_2254	6.6721	2.6721	not found
Task3_4155	6.66745	-47.9646	Mtr:"Wall-associated receptor kinase-like protein "
Task3_2481	6.65321	-48.8753	Mtr:"Vinorine synthase "
Task3_3365	6.63945	-12.5346	Mtr:"F-box/kelch-repeat protein "
Task3_2028	6.63144	-20.8907	Mtr:"Auxin-induced protein 5NG4 "
Task3_1958	6.62999	-0.52956	Mtr:"Auxin response factor "
Task3_1904	6.61285	1.67924	Mtr:"Sex determination protein tasselseed-2 "
Task3_3159	6.6031	-18.175	Mtr:"Beta 1 3-glycosyltransferase-like protein I "
Task3_3195	6.60168	-22.3394	Mtr:"F-box/kelch-repeat protein "
Task3_2848	6.59934	-31.7528	Stu:"Cyclin"
Task3_2629	6.58304	-4.52654	Stu:"Triacylglycerol lipase"
Task3_2120	6.5682	0.94392	Mtr:"Sex determination protein tasselseed-2 "
Task3_2275	6.56427	-0.445948	Osa:"Note=Similar to OSIGBa0136O08-OSIGBa0153H12.4 protein., Transcript_evidence=AK102406 (DDBJ, Best hit), ORF_evidence=Q01HC0 (UniProt), NIAS_FLcDNA=J033092L14,"
Task3_2176	6.55727	-20.4428	Mtr:"GRL2 "
Task3_4265	6.55217	-51.3808	Stu:"Protein phosphatase 2c"
Task3_1117	6.53991	-7.87026	Mtr:"Protein phosphatase 2c-like protein "
Task3_3184	6.49733	7.99325	Mtr:"Ankyrin repeat domain-containing protein 13C-B "
Task3_4293	6.49487	-4.91493	Mtr:"Pentatricopeptide repeat protein "
Task3_1232	6.49056	-50.8984	Mtr:"Calcium-binding mitochondrial carrier protein SCaMC-2 "
Task3_609	6.47842	-12.2997	Mtr:"Pentatricopeptide repeat-containing protein "
Task3_608	6.47712	-130.879	Mtr:"V-type proton ATPase subunit H "
Task3_467	6.47712	-79.1091	Mtr:"Elongation factor 1-alpha "
Task3_3493	6.4771	-4.93414	Mtr:"Cytochrome P450 "
Task3_1620	6.415	-1.72437	Mtr:"Ribonuclease P protein subunit p25 "
Task3_3104	6.40665	NaN	not found
Task3_1477	6.39794	17.1739	Mtr:"Patatin-like protein "
Task3_1729	6.39119	5.67436	Mtr:"Chlorophyll a-b binding protein 3C-like protein "
Task3_3086	6.34397	-7.0689	Mtr:"Acetyltransferase, putative "
Task3_1854	6.30366	-18.3284	Mtr:"Purine permease "
Task3_3230	6.30074	-17.1201	Mtr:"F-box protein "
Task3_2839	6.28214	2.95252	Mtr:"Myb family transcription factor APL "
Task3_3552	6.25432	-6.19662	Mtr:"Glucan endo-1,3-beta-glucosidase-like protein "
Task3_2849	6.23506	-0.356967	Mtr:"N-hydroxycinnamoyl/benzoyltransferase "
Task3_1324	6.22187	-49.2341	Mtr:"ABC-type transport system involved in resistance to organic solvents periplasmic component "
Task3_2700	6.21748	-11.415	Stu:"Non-specific lipid-transfer protein"
Task3_3156	6.20199	-7.60896	not found
Task3_3826	6.19019	-17.7281	Mtr:"Glutathione S-transferase "
Task3_3097	6.18808	-12.8032	Osa:"Note=Hypothetical conserved gene., Transcript_evidence=AK065049 (DDBJ, Best hit), ORF_evidence=B8AXM4 (UniProt), NIAS_FLcDNA=J013001I13,"
Task3_2925	6.17736	-5.67495	Mtr:"Metal tolerance protein "
Task3_2495	6.17609	-64	Mtr:"Cotton fiber expressed protein "
Task3_3820	6.17609	-5.40042	Zma:"cdna|omrna|protein"
Task3_3129	6.17605	NaN	Stu:"Nutrient reservoir"
Task3_3521	6.16746	-10.0132	Mtr:"Pentatricopeptide repeat-containing protein "
Task3_2942	6.14468	-8.81496	Osa:"Note=Hypothetical conserved gene., Transcript_evidence=AK065049 (DDBJ, Best hit), ORF_evidence=B8AXM4 (UniProt), NIAS_FLcDNA=J013001I13,"
Task3_3342	6.1347	NaN	not found
Task3_2109	6.12494	-15.3979	Mtr:"Transcription factor bHLH130 "
Task3_1725	6.11793	-8.02503	Mtr:"Expansin-like protein "
Task3_1928	6.11197	-20.5906	Stu:"Transcription factor LIM"
Task3_3555	6.10518	-11.2255	Ata:"Gamma-tubulin complex component 2 "
Task3_2161	6.09342	10.4881	Mtr:"RING finger protein "
Task3_3571	6.08027	-23.3308	Mtr:"F-box/kelch-repeat protein "
Task3_2125	6.06755	46.611	Mtr:"Anthocyanidin 3-O-glucosyltransferase "
Task3_2206	6.04551	-30.301	Mtr:"Tether containing UBX domain for GLUT4 "
Task3_2993	6.0263	-12.8665	Stu:"N(2),N(2)-dimethylguanosine tRNA methyltransferase"
Task3_4261	6.02119	-54.088	Mtr:"Mitochondrial inner membrane magnesium transporter mrs2 "
Task3_1964	6.01528	-16.9221	Mtr:"Heparan-alpha-glucosaminide N-acetyltransferase "
Task3_2741	6.00847	-10.8275	Mtr:"Bcl-2-associated athanogene-like protein "
Task3_2745	6.00772	-8.50867	Mtr:"Cytochrome P450 76C4 "
Task3_2806	6.00432	-10.7526	Osa:"Note=Conserved hypothetical protein., Transcript_evidence=AK064492 (DDBJ, Best hit), ORF_evidence=A2X1S0 (UniProt), NIAS_FLcDNA=002-111-C05,"
Task3_1412	6.00259	-5.47007	Mtr:"Lactoylglutathione lyase "
Task3_1936	6.00001	-39.6051	Mtr:"Pentatricopeptide repeat-containing protein "
Task3_4374	5.99957	-31.632	Mtr:"Upstream activation factor subunit UAF30 "
Task3_2513	5.99711	-2.50825	Mtr:"PHD-finger family protein expressed "
Task3_3197	5.97937	-16.9526	Mtr:"MADS-box transcription factor "
Task3_1463	5.97907	9.41314	Mtr:"Amino acid/polyamine transporter II; Vacuolar amino acid transporter "
Task3_1040	5.96205	-7.74749	Gma:"Malate dehydrogenase "
Task3_2476	5.95861	-26.2041	Mtr:"Thylakoid lumenal 16.5 kDa protein "
Task3_1525	5.95636	-19.3196	Mtr:"1-aminocyclopropane-1-carboxylate oxidase-like protein "
Task3_2528	5.95424	7.16175	Sly:"Fw2.2; ORFX "
Task3_1430	5.92986	-11.3949	Mtr:"Xyloglucan endotransglucosylase/hydrolase "
Task3_2345	5.92803	-20.6006	Mtr:"NAC domain-containing protein "
Task3_4234	5.92286	-17.9705	Mtr:"Anthranilate N-benzoyltransferase protein "
Task3_2937	5.92082	NaN	not found
Task3_2565	5.90164	-12.9347	Stu:"Glutathione S-transferase 1"
Task3_3978	5.89734	-5.56435	Osa:"Note=Conserved hypothetical protein., Transcript_evidence=AK107507 (DDBJ, Best hit), ORF_evidence=B8BN63 (UniProt), NIAS_FLcDNA=002-129-E07,"
Task3_2943	5.88902	-3.5256	Ata:"Centrin-1 "
Task3_2358	5.88785	-3.05851	Mtr:"HVA22-like protein a "
Task3_3356	5.88344	-3.90698	Mtr:"Protein yeeZ "
Task3_2540	5.87986	-10.8794	Stu:"RNA-binding protein containing a PIN domain"
Task3_2755	5.87506	0.750119	Ptr:"predicted protein, mRNA"
Task3_3263	5.87506	-4.68425	Mtr:"Helicase-like protein "
Task3_4275	5.8729	-34.3633	Stu:"N-acetyltransferase"
Task3_3130	5.85242	0.0751359	Stu:"Metal ion binding protein"
Task3_2291	5.8504	-14.5569	Zma:"cdna|est|omrna|protein"
Task3_2107	5.8451	-23.2518	Mtr:"Arogenate dehydrogenase "
Task3_2844	5.84279	-2.78948	Mtr:"Gibberellin induced protein; Gibberellin regulated protein "
Task3_2505	5.83365	-9.25734	Mtr:"Auxin-induced protein 5NG4 "
Task3_3251	5.82795	-12.7334	Mtr:"F-box/kelch-repeat protein "
Task3_4254	5.82389	-108	Mtr:"SKP1-like protein "
Task3_3566	5.77819	-10.689	Mtr:"Agamous-like MADS-box protein AGL36 "
Task3_1984	5.77217	-15.9508	Mtr:"Ras-related protein Rab7 "
Task3_474	5.75684	-4.87575	Mtr:"Beta-D-glucosidase "
Task3_1700	5.727	-16.6363	Mtr:"NBS-LRR type disease resistance protein "
Task3_3988	5.71756	0.643623	Mtr:"Blue copper protein "
Task3_1570	5.70072	-11.9317	Mtr:"NAC domain-containing protein "
Task3_2383	5.67932	0.715798	Mtr:"Eukaryotic translation initiation factor 5A "
Task3_2855	5.67227	-18.6228	Stu:"Photosystem II reaction center W protein, chloroplastic"
Task3_2341	5.66631	-19.7868	Mtr:"Transcription factor SPATULA "
Task3_856	5.64906	-42.217	Osa:"Note=Similar to predicted protein., Transcript_evidence=AK356354 (DDBJ), ORF_evidence=NP_188473.1 (RefSeq),"
Task3_4280	5.63682	-74.1201	Mtr:"Endoglucanase; Glycoside hydrolase, family 5; Ricin B-related lectin "
Task3_1290	5.62793	-16.7857	Mtr:"Mitochondrial 2-oxoglutarate/malate carrier protein "
Task3_4327	5.61183	-15.4559	Mtr:"Iron regulated transporter "
Task3_1765	5.60424	-19.3441	Mtr:"1-aminocyclopropane-1-carboxylate oxidase-like protein "
Task3_1690	5.6021	-56.933	Mtr:"Pm27 protein "
Task3_1483	5.60076	-82.4102	Mtr:"Cysteine-rich receptor-like protein kinase "
Task3_2019	5.58855	-67.03	Gma:"40S ribosomal protein S8 "
Task3_3499	5.5848	-33.058	Zma:"cdna"
Task3_3249	5.57403	-1.39794	Osa:"Note=Conserved hypothetical protein., Transcript_evidence=AK363481 (DDBJ), ORF_evidence=Q75ID7 (UniProt),"
Task3_3938	5.57381	-10.7904	Mtr:"Zinc finger protein ubi-d4 "
Task3_1107	5.52288	-83.7781	Stu:"Nucleic acid binding protein"
Task3_1510	5.52266	-15.8963	Mtr:"Microspherule protein "
Task3_3795	5.51851	-12.1224	Mtr:"177 protein "
Task3_957	5.51368	-4.59692	Mtr:"Pentatricopeptide repeat-containing protein "
Task3_975	5.48572	-6.42506	Mtr:"Cytochrome P450 monooxygenase "
Task3_3361	5.48571	-3.41737	Mtr:"Photosystem II 5 kDa protein "
Task3_4003	5.48229	-3.60177	Ptr:"predicted protein, mRNA"
Task3_2762	5.47734	0.841837	Mtr:"Double-stranded RNA binding protein "
Task3_4286	5.47712	-1.51392	Mtr:"GRL2 "
Task3_3990	5.47712	-4.43474	Mtr:"Nudix hydrolase "
Task3_622	5.47499	-3.95248	Mtr:"Pentatricopeptide repeat-containing protein "
Task3_2261	5.44736	-46.113	Mtr:"Aspartic proteinase nepenthesin-2 "
Task3_411	5.44372	135.699	Mtr:"U-box domain-containing protein "
Task3_4214	5.44135	-24.0056	Mtr:"Protein kinase-like protein "
Task3_2537	5.4264	-21.3768	Stu:"LOB domain-containing protein"
Task3_2468	5.40892	-30.9788	Mtr:"Spinster-like protein "
Task3_1166	5.40406	-8.92693	Gma:"Lipase "
Task3_3832	5.39794	-10.1549	Osa:"Note=Conserved hypothetical protein., Transcript_evidence=AK243172 (DDBJ, Best hit), ORF_evidence=Q6ZI97 (UniProt), NIAS_FLcDNA=J100035M13,"
Task3_1608	5.39274	-49.7089	Mtr:"Phi-1 protein "
Task3_2977	5.38822	-16.261	Stu:"RNA binding / translation initiation factor"
Task3_776	5.38021	3.44629	Mtr:"Serine/threonine protein phosphatase 2A 59 kDa regulatory subunit B' eta isoform "
Task3_3457	5.36529	-7.50855	Mtr:"1-aminocyclopropane-1-carboxylate oxidase "
Task3_4297	5.36348	-93.0567	Stu:"AT14A"
Task3_1274	5.36173	-21.1734	Mtr:"Phytoene synthase "
Task3_4396	5.34555	-34.8191	Mtr:"Wall-associated receptor kinase-like protein "
Task3_4288	5.34402	-24.6773	Ptr:"Glycosyltransferase, CAZy family GT8"
Task3_1603	5.32358	-2.23238	Mtr:"Maturase K "
Task3_2610	5.32222	-14.5403	Mtr:"5'-AMP-activated protein kinase subunit beta "
Task3_3227	5.31364	-5.47772	Mtr:"Pro-resilin "
Task3_3524	5.30535	-6.01982	Osa:"Note=Similar to harpin-induced protein., Transcript_evidence=ab initio prediction, ORF_evidence=NP_001150368.1 (RefSeq),"
Task3_1704	5.28609	-9.08027	Stu:"ATP binding protein"
Task3_3072	5.27107	-2.58165	Mtr:"Glutathione S-transferase N-terminal domain containing protein "
Task3_2198	5.25527	0.227251	Stu:"Thioredoxin II"
Task3_3340	5.25298	NaN	Ath:"RING/U-box superfamily protein"
Task3_1812	5.23629	-30.1527	Mtr:"Zinc finger CCCH domain-containing protein "
Task3_2520	5.2339	-4.0902	Mtr:"Methyl binding domain protein "
Task3_2093	5.22995	6.6254	Mtr:"Protein RUPTURED POLLEN GRAIN "
Task3_3528	5.21963	-4.67203	Stu:"Ubiquitin-conjugating enzyme 2"
Task3_3023	5.20412	4.49663	Osa:"Note=Conserved hypothetical protein., Transcript_evidence=AK063652 (DDBJ, Best hit), ORF_evidence=B8BKV9 (UniProt), NIAS_FLcDNA=001-119-B03,"
Task3_1622	5.19033	4.54962	Mtr:"F-box family protein "
Task3_2189	5.18046	-46.6079	Stu:"Ormdl"
Task3_3810	5.14745	1.04813	Osa:"Note=Conserved hypothetical protein., Transcript_evidence=AK101222 (DDBJ, Best hit), ORF_evidence=B9FM75 (UniProt), NIAS_FLcDNA=J033031D02,"
Task3_3915	5.13711	-4.68805	Mtr:"Seryl-tRNA synthetase "
Task3_3050	5.12832	-13.6831	Osa:"Note=Similar to predicted protein., Transcript_evidence=ab initio prediction, ORF_evidence=Q69K56 (UniProt),"
Task3_895	5.07922	-2.55867	Mtr:"Probably inactive leucine-rich repeat receptor-like protein kinase "
Task3_2730	5.07918	-18.3314	Mtr:"Transcription factor bHLH91 "
Task3_3258	5.07899	NaN	Stu:"LEA protein Le25 homolog"
Task3_2003	5.07571	-0.632005	Stu:"Nodulin MtN3 family protein"
Task3_3314	5.05552	NaN	not found
Task3_2569	5.04139	-15.8917	Mtr:"Pentatricopeptide repeat-containing protein "
Task3_1473	5.02857	0.207901	Mtr:"Protein kinase and PP2C-like domain-containing protein "
Task3_3498	5.02803	-26.4279	Mtr:"MADS-box transcription factor "
Task3_2251	5.02119	-11.6821	Mtr:"Abscisic acid receptor PYL4 "
Task3_4196	5.00834	-63.5267	Mtr:"4-coumarate-coa ligase "
Task3_2694	5	-5.93305	Mtr:"Ethylene-responsive transcription factor; Pathogenesis-related transcriptional factor and ERF "
Task3_2288	4.99998	-20.963	Mtr:"60S ribosomal protein L27A "
Task3_3304	4.99947	-1.30146	Osa:"Note=Hypothetical conserved gene., Transcript_evidence=AK062129 (DDBJ, Best hit), ORF_evidence=B9FX15 (UniProt), NIAS_FLcDNA=001-045-E02,"
Task3_738	4.99564	-65.4815	Mtr:"Cytochrome P450 78A11 "
Task3_4412	4.98677	-46.6866	Mtr:"Avr9/Cf-9 rapidly elicited protein "
Task3_3815	4.96708	-9.98716	Mtr:"Xylogalacturonan beta-1,3-xylosyltransferase "
Task3_3255	4.96192	-1.13776	Zma:"abinitio|est|omrna|protein"
Task3_2380	4.95856	-1.95228	Mtr:"Protein phosphatase 2c "
Task3_959	4.95424	-33.8027	Mtr:"Chromatin remodeling complex subunit "
Task3_3244	4.9198	-5.25307	Osa:"Note=RNA polymerase II, Rpb4, core domain containing protein., Transcript_evidence=AK064347 (DDBJ, Best hit), ORF_evidence=B6T4L2 (UniProt), NIAS_FLcDNA=002-107-H12,"
Task3_1677	4.91062	-19.3256	Mtr:"Expansin "
Task3_1380	4.90244	-68.4273	Mtr:"Geranylgeranyl pyrophosphate synthase; Geranylgeranyl-diphosphate synthase "
Task3_1790	4.90092	-9.27313	Mtr:"Vesicle-associated membrane protein "
Task3_4127	4.86833	-16.8546	Mtr:"Cysteine-rich receptor-like protein kinase "
Task3_2246	4.84512	-4.17193	Mtr:"Heat stress transcription factor A-2 "
Task3_3319	4.8448	-3.47076	Stu:"PTP-1"
Task3_3270	4.83614	-11.155	Mtr:"F-box/kelch-repeat protein "
Task3_1487	4.83393	-15.6346	Mtr:"Prohibitin "
Task3_3309	4.82391	1.32626	Mtr:"TMV resistance protein N "
Task3_2793	4.81954	-14.9586	Osa:"Note=Butirosin biosynthesis, BtrG-like domain containing protein., Transcript_evidence=AK061374 (DDBJ, Best hit), ORF_evidence=A2XP74 (UniProt), NIAS_FLcDNA=006-304-F09,"
Task3_3872	4.81436	-0.578556	Mtr:"WRKY transcription factor "
Task3_2901	4.81291	-17.344	Mtr:"F-box family protein "
Task3_2904	4.80502	-8.29532	Mtr:"Basic blue protein "
Task3_2106	4.80482	-35.4962	Mtr:"Cold acclimation protein COR413-PM1 "
Task3_4355	4.79588	-14.6321	Mtr:"Cysteine-rich receptor-like protein kinase "
Task3_4345	4.79044	-84.8894	Mtr:"AF-9-like protein "
Task3_3617	4.77815	NaN	Ath:"Encodes a root meristem growth factor (RGF). Belongs to a family of functionally redundant homologous peptides that are secreted, tyrosine-sulfated, and expressed mainly in the stem cell area and the innermost layer of central columella cells. RGFs /.../equired for maintenance of the root stem cell niche and transit amplifying cell proliferation. Members of this family include: At5g60810 (RG…
Task3_3761	4.76861	-7.07601	Mtr:"S-adenosylmethionine mitochondrial carrier protein "
Task3_1654	4.76343	-20.557	Mtr:"14-3-3-like protein gf14-6 "
Task3_2431	4.75265	-19.6557	Mtr:"Histidine-containing phosphotransfer protein "
Task3_3181	4.74581	-7.55339	Osa:"Note=Conserved hypothetical protein., Transcript_evidence=AK105197 (DDBJ, Best hit), ORF_evidence=A2X8V2 (UniProt), NIAS_FLcDNA=001-107-G03,"
Task3_1733	4.73719	-58.9996	Mtr:"AT-hook DNA-binding protein "
Task3_1129	4.72916	-18.4091	Mtr:"O-acyltransferase WSD1 "
Task3_4404	4.72743	-3.73255	Stu:"DNA binding protein"
Task3_2353	4.727	-8.68318	Stu:"Calcineurin"
Task3_3114	4.70725	-2.98678	Mtr:"Aquaporin NIP6-1 "
Task3_4279	4.69897	-3.01473	Stu:"Calcium-binding protein"
Task3_3639	4.69897	NaN	not found
Task3_4263	4.69854	-20.359	Mtr:"Hydroxymethylglutaryl-CoA lyase "
Task3_3802	4.69849	-23.9789	Mtr:"Protein ABCI7 "
Task3_1676	4.67209	-9.96029	Mtr:"Apyrase-like protein "
Task3_3626	4.6658	-4.45472	Osa:"Note=Conserved hypothetical protein., Transcript_evidence=AK242133 (DDBJ, Best hit), ORF_evidence=NP_001045983.1 (RefSeq), NIAS_FLcDNA=J075149F15,"
Task3_2464	4.66392	0.532916	Mtr:"Myb transcription factor-like protein "
Task3_730	4.65608	-1.14565	Mtr:"Pentatricopeptide repeat-containing protein "
Task3_2020	4.64825	-0.532079	Osa:"Note=Similar to BRI1-KD interacting protein 128 (Fragment)., Transcript_evidence=AK066179 (DDBJ, Best hit), ORF_evidence=Q761Y6 (UniProt), NIAS_FLcDNA=J013057C04,"
Task3_2822	4.63981	-7.92686	Mtr:"Thioredoxin "
Task3_3051	4.61909	-15.3933	Mtr:"F-box family protein "
Task3_4367	4.61182	-27.5813	Mtr:"Estradiol 17-beta-dehydrogenase "
Task3_1835	4.60293	-13.3715	Osa:"Note=Conserved hypothetical protein., Transcript_evidence=AK065087 (DDBJ, Best hit), ORF_evidence=B8BA37 (UniProt), NIAS_FLcDNA=J013001L19,"
Task3_4079	4.59102	-4.81911	Mtr:"Pentatricopeptide repeat-containing protein "
Task3_2566	4.57442	-4.00513	Mtr:"Transcription factor bHLH85 "
Task3_2318	4.57002	-32.9646	Mtr:"Zinc finger-homeodomain protein "
Task3_3158	4.54407	-6.54159	Osa:"Note=Similar to NFD6 (NUCLEAR FUSION DEFECTIVE 6)., Transcript_evidence=AK062940 (DDBJ, Best hit), ORF_evidence=NP_565478.1 (RefSeq), NIAS_FLcDNA=001-109-B07,"
Task3_2753	4.52489	-0.532414	Stu:"Elicitor-responsive protein"
Task3_2304	4.52304	-29.9329	Zma:"mrna"
Task3_2442	4.50194	-20.4559	Mtr:"Thioredoxin-like protein "
Task3_726	4.49831	-32.9119	Osa:"Note=Similar to F20D23.27 protein., Transcript_evidence=AK068945 (DDBJ, Best hit), ORF_evidence=Q9SHG2 (UniProt), NIAS_FLcDNA=J013170M23,"
Task3_2554	4.4835	-18.4495	Mtr:"Phosphoglycerate/bisphosphoglycerate mutase "
Task3_1254	4.47712	-3.0881	Mtr:"Pentatricopeptide repeat-containing protein "
Task3_3593	4.46261	0.24293	Stu:"Kinase interacting family protein"
Task3_2328	4.45495	NaN	Mtr:"Biotin carboxyl carrier protein of acetyl-CoA carboxylase "
Task3_1480	4.44682	-42.6108	Mtr:"60S acidic ribosomal protein p0 "
Task3_2972	4.44604	-2.25259	Mtr:"Two-component response regulator ARR10 "
Task3_1524	4.43857	-18.7241	Mtr:"Defective in exine formation "
Task3_2001	4.42597	-3.9842	Mtr:"Ubiquitin carrier protein "
Task3_1847	4.40312	-9.56053	Mtr:"F-box family protein "
Task3_2840	4.39855	2.76652	Mtr:"Transcription factor bHLH36 "
Task3_3414	4.3979	0.395234	Zma:"omrna|protein"
Task3_1046	4.38739	-17.5457	Mtr:"Mannan endo-1,4-beta-mannosidase "
Task3_3709	4.38021	-48.0089	Mtr:"Beta-ketoacyl-ACP synthase I "
Task3_3137	4.34637	6.66901	Mtr:"Photosystem I P700 chlorophyll a apoprotein "
Task3_1424	4.32936	-28.7797	Mtr:"Isoflavone reductase-like protein "
Task3_1140	4.31527	-30.0597	Mtr:"Glycosyltransferase family GT8 protein "
Task3_649	4.31526	-3.28263	Mtr:"Serine/threonine protein kinase "
Task3_2211	4.31283	-3.41517	Bra:"AT3G23290 (E=7e-082) LSH4 | LSH4 (LIGHT SENSITIVE HYPOCOTYLS 4)"
Task3_3771	4.30938	-39.3098	Mtr:"CCR4-associated factor "
Task3_1997	4.30535	-34.4516	Mtr:"RING finger protein "
Task3_574	4.30136	-4.63169	Mtr:"Two-component response regulator ARR2 "
[truncated: 2,591 more rows]

## Sheet: Table S6b
Supplementary Table S6a - AM-conserved genes (task3) with conservation ratios	Supplementary Table S6b - AM-conserved genes (resulting from Task3) with conservation ratios of >100 in C/A and C/B
	Conservation ratio
index	C/A	C/B	Description
Task3_522	286.249	111.789	Osa:"Note=Viral attachment protein, fibre shaft repeat containing protein
Task3_196	285.833	119.678	"Mtr:""Alpha-glucosidase yihQ """
Task3_173	284	108.301	"Mtr:""Transmembrane protein 131-like protein """
Task3_307	232.426	232.426	"Mtr:""Beta-D-galactosidase; Pentatricopeptide repeat-containing protein """
Task3_324	223.301	223.301	"Mtr:""Pentatricopeptide repeat-containing protein """
Task3_296	217.028	217.028	"Mtr:""Chloroplast unusual positioning 1A """
Task3_354	206.699	206.699	"Mtr:""Receptor-like protein kinase """
Task3_186	203.523	203.523	"Mtr:""Potassium channel SKOR """
Task3_238	185.833	185.833	"Mtr:""Receptor-like protein kinase"""
Task3_4055	180.929	180.929	"Mtr:""Receptor-like protein kinase """
Task3_519	178.041	178.041	"Mtr:""Cytochrome P450 monooxygenase CYP92A29; Flavonoid 3',5'-hydroxylase """
Task3_326	166.004	166.004	"Mtr:""Pentatricopeptide repeat-containing protein """
Task3_552	147.606	147.606	"Mtr:""GRAS family transcription factor """
Task3_427	133.699	133.699	"Mtr:""Receptor-like kinase """
Task3_345	130	130	"Mtr:""Subtilisin-like serine protease """
Task3_478	127.824	127.824	"Mtr:""Serine/threonine protein kinase cdk9 """
