# Supplementary material for: A novel bioinformatics pipeline to discover genes related to arbuscular mycorrhizal symbiosis based on their evolutionary conservation pattern among higher plants
Source: BMC Plant Biol. 2014 Dec 3;14:333. doi: 10.1186/s12870-014-0333-0 (PMC4274732; doi:10.1186/s12870-014-0333-0)
Supplement: Additional file 16: Table S7. — Statistical analysis of the frequency of predicted cis-acting elements in the promoters of different groups of genes. The elements predicted by MEME as conserved regulatory cis-elements (Myc1 and Myc2 element, and GCCGGC), and the CTTC element were blasted against the promoters of genes identified by Task4, and of AM-induced genes (AM up). For reference, the predicted promoter elements were blasted against the promoter sequences of all M. truncatula genes. Total: number of promoters (n); Hits: number of promoters with element; p-value: Result from binomial test; adjusted p-value: p-value*n; Rel. freq.: Hits/Total. [file 12870_2014_333_MOESM16_ESM.xlsx]

## Sheet: Global analysis
Supplementary Table S7. Statistical analysis of predicted regulatory promoter elements in M. truncatula						alpha=	0.05
Myc1 Element (G[GA]GGTT[CT][GA]AACC[CT]C)
	Total	Hits	p-value	adjusted p-value	Overrep.	rel. freq. (%)	Task4/all	AMup/all
Occurrence of element in task 4	1547	63	2.03636e-05	0.0315024	TRUE	4.0724
Occurrence of element in task 4, AM LCM up	190	17	4.45305e-05	0.00846079	TRUE	8.94737
Occurrence of element in all Mt promoters	46014	1083	1.17838e-05	0.542218	FALSE	2.35363
x-fold overrepresented in promoter task4/all							1.73026
x-fold overrepresented in promoter AMup/all								3.80152
Myc2 Element (TGAG[CT]T[TA]A[GA]CTCA)
	Total	Hits	p-value	adjusted p-value	Overrep.	rel. freq. (%)	Task4/all	AMup/all
Occurrence of element in task 4	1547	60	1.93939e-05	0.0300023	TRUE	3.87847
Occurrence of element in task 4, AM up	190	13	3.40527e-05	0.00647002	TRUE	6.84211
Occurrence of element in all Mt promoters	46014	1227	1.33506e-05	0.614313	FALSE	2.66658
x-fold overrepresented in promoter task4/all							1.45448
x-fold overrepresented in promoter AMup/all								2.56587
GCC Element (GCCGGC)
	Total	Hits	p-value	adjusted p-value	Overrep.	rel. freq. (%)	Task4/all	AMup/all
Occurrence of element in task 4	1547	83	2.68282e-05	0.0415032	TRUE	5.36522
Occurrence of element in task 4, AM up	190	30	7.85832e-05	0.0149308	TRUE	15.7895
Occurrence of element in all Mt promoters	46014	2278	2.47861e-05	1.14051	FALSE	4.95067
x-fold overrepresented in promoter task4/all							1.08374
x-fold overrepresented in promoter AMup/all								3.18936
CTTC Element (CTTGTTC)
	Total	Hits	p-value	adjusted p-value	Overrep.	rel. freq. (%)	Task4/all	AMup/all
Occurrence of element in task 4	1547	186	6.0121e-05	0.0930072	FALSE	12.0233
Occurrence of element in task 4, AM up	190	28	7.33443e-05	0.0139354	TRUE	14.7368
Occurrence of element in all Mt promoters	46014	6505	7.07787e-05	3.25681	FALSE	14.137
x-fold overrepresented in promoter task4/all							0.850482
x-fold overrepresented in promoter AMup/all								1.04243
CTTC Element rev./compl. (GAACAAG)
	Total	Hits	p-value	adjusted p-value	Overrep.	rel. freq. (%)	Task4/all	AMup/all
Occurrence of element in task 4	1547	220	7.11109e-05	0.110009	FALSE	14.2211
Occurrence of element in task 4, AM up	190	29	7.59638e-05	0.0144331	TRUE	15.2632
Occurrence of element in all Mt promoters	46014	6380	6.94186e-05	3.19423	FALSE	13.8653
x-fold overrepresented in promoter task4/all							1.02566
x-fold overrepresented in promoter AMup/all								1.10081
long CTTC Element (GACTTGTTC)
	Total	Hits	p-value	adjusted p-value	Overrep.	rel. freq. (%)	Task4/all	AMup/all
Occurrence of element in task 4	1547	10	3.23231e-06	0.00500039	TRUE	0.646412
Occurrence of element in task 4, AM up	190	2	5.23888e-06	0.000995387	TRUE	1.05263
Occurrence of element in all Mt promoters	46014	246	2.67664e-06	0.123163	FALSE	0.53462
x-fold overrepresented in promoter task4/all							1.20911
x-fold overrepresented in promoter AMup/all								1.96893
long CTTC Element rev./compl. (GAACAAGTC)
	Total	Hits	p-value	adjusted p-value	Overrep.	rel. freq. (%)	Task4/all	AMup/all
Occurrence of element in task 4	1547	11	3.55554e-06	0.00550043	TRUE	0.711054
Occurrence of element in task 4, AM up	190	3	7.85832e-06	0.00149308	TRUE	1.57895
Occurrence of element in all Mt promoters	46014	274	2.9813e-06	0.137182	FALSE	0.595471
x-fold overrepresented in promoter task4/all							1.1941
x-fold overrepresented in promoter AMup/all								2.65159
