# Supplementary material for: A novel bioinformatics pipeline to discover genes related to arbuscular mycorrhizal symbiosis based on their evolutionary conservation pattern among higher plants
Source: BMC Plant Biol. 2014 Dec 3;14:333. doi: 10.1186/s12870-014-0333-0 (PMC4274732; doi:10.1186/s12870-014-0333-0)
Supplement: Additional file 19: Table S8. — Overview of all Medicago truncatula genes corresponding to proteins that showed a significant difference between non-mycorrhizal and AM-competent species. Included are also gene induction in LSM-dissected cortex cells with arbuscules (LCM), and the p-value for the comparison of the E-values from nonAM and AM-competent dicots (p-value Bra/Dic). For the different predicted cis-elements, the number of hits in the respective promoters is listed. [file 12870_2014_333_MOESM19_ESM.xls]

## Sheet: Feuille1
Table S8. Summary table for the predicted promoter elements including gene expression ratios from Table S2 and p-values from Table S4
Score	GeneID	ProtID	LCM_[AM&LCM]	AM_[AM&LCM]	AM_cluster	p_value BraDic	Myc1	Myc2	GCCGGC	CTTGTTC	GAACAAG	GACTTGTTC	GAACAAGTC	Annotation
7	TC94453	Q8GSG4	53.2165	734.068	1	0.00911579			1	1	1		1	phosphate transporter PT4
5	TC104091	D3J162	0.5995	20.6515		0.0163773			1		1		1	Vapyrin (Hermes) OS=Medicago truncatula GN=Vpy PE=4 SV=1
5	MTR_7g012070	AES77558	0.8629	5.9848			1	1			1		1	Caffeate O-methyltransferase-1
5	MTR_3g104820	AES73438	2.1702	38.8828	1	0.0275319			1		1			Ath:"unknown protein; INVOLVED IN: biological_process unknown; LOCATED IN: plasma membrane; EXPRESSED IN: 22 plant structures; EXPRESSED DURING: 13 growth stages; Has 30201 Blast hits to 17322 proteins in 780 species: Archae - 12; Bacteria - 1396; Metazo /.../338; Fungi - 3422; Plants - 5037; Viruses - 0; Other Eukaryotes - 2996 (source: NCBI BLink)."
5	MTR_8g068050	AET03348	4.309	5.3938	1				2	1	1			Lectin receptor-like kinase Tg-20
5	MTR_2g025170	AES64417	27.8711	4.0219	1				1	1	1			RPM1-interacting protein
5	MTR_7g034740	AES78561	74.5801	84.5977	1	0.0163773			2		1			Reticuline oxidase
5	MTR_4g104020	AES91080	212.14	88.7187	1	0.0163773		1			1			GRAS family transcription factor
4	MTR_4g081190	AES89882	2.1247	32.9449	1		1				1			ABC transporter B family member
4	MTR_6g012630	AES74742	3.15135	0.8796		0.0163773	1	1						Mtr:"Poly(RC)-binding protein "
4	MTR_7g010650	AES77440	4.6258	1.8934		0.0275319		1			1			Aquaporin NIP2-1
4	MTR_7g024890	AES78124	4.6532	0.5367		0.0238095	1			1				Ath:"Calcium-binding EF-hand family protein"
4	MTR_2g015540	AES63983	4.7859	0.6035		0.0380559				2	1			Ath:"unknown protein; LOCATED IN: endomembrane system; BEST Arabidopsis thaliana protein match is: unknown protein (TAIR:AT2G31090.1); Has 70 Blast hits to 70 proteins in 13 species: Archae - 0; Bacteria - 0; Metazoa - 0; Fungi - 0; Plants - 70; Viruses /.../ther Eukaryotes - 0 (source: NCBI BLink)." >Ath_AT2G31090.1 pep:TAIR10:2:13256138:13256711:1 gene:AT2G31090 transcript:AT2G31090.1
4	MTR_3g072170	AES71277	21.0967	1.4118		0.0275319	1	1						Stu:"Hypoxia induced protein conserved region containing protein"
4	MTR_8g022270	AET01846	35.8006	69.8406	1		1		1					ABC transporter B family member
4	MTR_8g087810	AET04348	47.6549	31.2783	1				1	1				Nitrate/chlorate transporter
4	MTR_2g098490	AES67729	143.124	260.974	1	0.0356983				1				Mtr:"Bifunctional protein aas "
4	MTR_7g079860	AES80377				0.0162095				1	1	1		Pentatricopeptide repeat-containing protein; Tetratricopeptide-like helical
3	MTR_3g116430	AES74155	0.3451	3.8949			1	1						Organ-specific protein S2
3	MTR_2g089100	AES67303	0.4651	7.5226		0.0163773			1					GRAS family transcription factor
3	MTR_4g130270	AES92458	0.85405	4.18085		0.0238095			1					AP2 domain-containing transcription factor
3	MTR_1g101370	AES62554	1.0687	6.2522			1		1					Putative uncharacterized protein
3	MTR_7g098160	AES81563	2.2152	25.8409	1				1					Peptide transporter PTR3-A
3	MTR_7g070810	AES79659	2.6422	13.5065	1					2				UDP-glucuronosyltransferase 2A1
3	MTR_7g009410	AES77335	3.0197	29.7846	1	0.0275319								AP2-like ethylene-responsive transcription factor
3	MTR_6g012630	AES74741;AES74742	3.15135	0.8796			1	1						Poly(RC)-binding protein
3	MTR_4g023730	AES87284	3.3016	0.7375		0.0238095		1						Dihydroflavonol 4-reductase
3	MTR_3g027150	AES69304	3.4347	0.7802						1		1		Glutathione peroxidase
3	MTR_5g029620	AES95795	3.5101	0.9407		0.0275319				1				Ath:"unknown protein; Has 25 Blast hits to 25 proteins in 8 species: Archae - 0; Bacteria - 0; Metazoa - 0; Fungi - 0; Plants - 25; Viruses - 0; Other Eukaryotes - 0 (source: NCBI BLink)."
3	MTR_5g098020	AET00973	3.5828	1.2604			1	1						MtN14 protein
3	MTR_2g099720	AES67822	3.60715	0.88035		0.0256011				1				5'-nucleotidase surE
3	MTR_4g077550	AES89591	3.6351	1.0928			1			1				Putative uncharacterized protein
3	MTR_7g035020	AES78579	3.6889	0.751933						1		1		PHD finger protein
3	MTR_3g071990	AES71258	3.7398	1.0858		0.0356983					2			Cation proton exchanger
3	MTR_4g124790	AES92158	3.8799	0.9021		0.0238095					1			Peroxiredoxin Q
3	MTR_1g102160	AES62621	4.307	1.6488		0.0238095					1			CXE carboxylesterase
3	MTR_4g097510	AES90760	4.4639	108.562	1	0.0238095								Dehydrogenase/reductase SDR family member
3	MTR_5g027000	AES95577	4.4842	0.7358			1	1						Calmodulin-like protein
3	MTR_2g096180	AES67560	4.50185	1.23585		0.0238095			1					CCR4-NOT transcription complex subunit
3	MTR_6g091790	AES77100	4.5224	0.6153		0.0218895					1			Ath:"unknown protein; Has 37 Blast hits to 37 proteins in 12 species: Archae - 0; Bacteria - 0; Metazoa - 0; Fungi - 3; Plants - 34; Viruses - 0; Other Eukaryotes - 0 (source: NCBI BLink)."
3	MTR_5g083030	AES99632	4.5471	3.4121		0.0163773				1				U-box domain-containing protein
3	MTR_3g087120	AES72195	4.56795	0.7031		0.0238095				1				Protein SENSITIVE TO PROTON RHIZOTOXICITY
3	MTR_2g101560	AES67973	5.1321	0.9424			1	1						TGF-beta receptor, type I/II extracellular region
3	MTR_5g018320	AES94788	5.5112	7.6581					1		1			Esterase PIR7B
3	MTR_3g084200	AES71923	6.1411	0.8079			1			1				Auxin-induced protein-like protein
3	MTR_8g087720	AET04339	6.4201	1.3896		0.0238095				1				Mtr:"Aquaporin NIP1-2; Uncharacterized protein "
3	MTR_4g091000	AES90425	6.7446	45.2733	1			1						LysM domain containing protein
3	MTR_8g074750	AET03699	6.7918	2.4006	1	0.0356983								Ammonium transporter 3 member
3	MTR_6g012970	AES74774	7.622	10.9122	1	0.0238095								Ethylene-responsive transcription factor
3	MTR_7g087570	AES81016	7.8321	0.884		0.0238095		1						Dihydrofolate reductase
3	MTR_8g062790	AET03105	7.8696	1.0742		0.00911579	1							IAA-amino acid hydrolase ILR1-like protein
3	MTR_5g094380	AET00649	8.92	19.6956	1	0.0162095								Leucine-rich repeat receptor-like protein kinase
3	MTR_3g107650	AES73683	8.9893	41.1472	1	0.0275319								Stu:"Ubiquitin-protein ligase"
3	MTR_5g005950	AES93646	10.8055	35.42	1						1			Putative uncharacterized protein
3	MTR_1g079120	AES61117	16.1077	43.7474	1				1					Subtilisin-like protease
3	MTR_1g098300	AES62313	19.75	14.1202		0.0163773			1					Cell division protein kinase
3	MTR_3g083630	AES71870	20.0184	7.736	1	0.0218895								Phytoene synthase
3	MTR_5g043550	AES96955	20.3533	98.7261	2	0.0275319								Class III acidic chitinase
3	MTR_7g077010	AES80137	26.3564	81.7672	2					1				Ripening-related protein
3	MTR_7g098040	AES81553	30.4407	9.186	1				2					Peptide transporter PTR3-A
3	MTR_4g133890	AES92791	34.0569	4.017		0.0356983			2					Stu:"Myosin heavy chain, clone"
3	MTR_2g081600	AES66785	49.3522	112.005	1				2					Nuclear transcription factor Y subunit C-1; Nuclear transcription factor Y subunit C6
3	MTR_7g012340	AES77576	53.5163	105.877	2					1				Ripening-related protein
3	MTR_7g076920	AES80128	54.9471	42.4205	2						2			Barwin-related endoglucanase; Ripening-related protein
3	MTR_8g091690	AET04574	58.1011	93.698	1	0.0163773								Cytochrome P450
3	MTR_7g115050	AES82665	61.0833	22.28		0.00871191			1					Mtr:"Ammonium transporter 3 member "
3	MTR_7g115050	AES82665	61.0833	22.28		0.0163773			1					Mtr:"Ammonium transporter 3 member "
3	MTR_7g115050	AES82665	61.0833	22.28		0.0356983			1					Mtr:"Ammonium transporter 3 member "
3	MTR_7g115050	AES82665	61.0833	22.28	1				1					Ammonium transporter 3 member
3	MTR_5g022560	AES95168	61.2625	214.984	2	0.0238095								Cysteine proteinase
3	MTR_7g076990	AES80135	65.7751	302.883	1						1			Ripening-related protein
3	MTR_7g108430	AES82109	68.2785	5.35395	1	0.0275319								Zinc finger protein
3	MTR_2g031270	AES64843	70.8772	67.9784	1						1			Germin-like protein subfamily 1 member
3	MTR_5g075400	AES98991	80.543	18.0187	1	0.0380559								Stu:"GTP-binding protein alpha subunit, gna"
3	MTR_2g081630	AES66788	124.53	3.4502	1				2					Nuclear transcription factor Y subunit C-1; Nuclear transcription factor Y subunit C11
3	MTR_7g086220	AES80888	130.389	340.295	1					1				Blue copper protein
3	MTR_2g098490	AES67729	143.124	260.974		0.0163773				1				Mtr:"Bifunctional protein aas "
3	MTR_7g116650	AES82726	147.818	43.6737	2	0.0256011								Mtr:"Wall-associated receptor kinase-like protein "
3	MTR_1g040500	AES60108	163.512	281.012	1	0.0163773								ER glycerol-phosphate acyltransferase
3	MTR_4g091010	AES90426	178.038	47.1081	1				1					AM3
3	MTR_2g017750	AES64052	196.001	173.209	1	0.0163773								Peptide transporter PTR1
3	MTR_6g073040	AES76210	199.302	241.444	1	0.0275319								Stu:"UPF0497 membrane protein"
3	MTR_4g091020	AES90427	203.892	203.219	1		1							AM3
3	MTR_3g079190	AES71552	209.357	275.947	1						1			Neutral ceramidase
3	MTR_7g081050	AES80481	241.196	179.667	2	0.0162095								Lipase
3	MTR_1g070970	AES60796				0.0238095			1	1				Putative uncharacterized protein
3	MTR_1g115950	AES63025				0.0256011				1	1			Stu:"Dentin sialophosphoprotein"
3	MTR_1g116130	AES63045				0.0218895	2				1			Stu:"Lustrin A"
3	MTR_2g035190	AES65088					1	1		1				ABA-responsive protein ABR17
3	MTR_2g039910	AES65478				0.0163773				1	1			Mtr:"Calmodulin-binding protein "
3	MTR_2g068760	AES66393				0.0238095				1		1		LOB domain-containing protein; Uncharacterized protein
3	MTR_2g101410	AES67957				0.0238095				1	1			WD repeat-containing protein
3	MTR_3g008140	AES68428					1		1		1			Eugenol synthase
3	MTR_3g019360	AES68944				0.0163773		1			1			U-box domain-containing protein
3	MTR_4g038440	AES87942				0.0238095				1	1			Mtr:"Caffeic acid 3-O-methyltransferase; Uncharacterized protein "
3	MTR_4g081370	AES89899				0.0238095				1	2			Mtr:"Transcription factor ILR3; Uncharacterized protein "
3	MTR_4g094210	AES90645				0.0238095			1	1				Metacaspase-1
3	MTR_4g107650	AES91183				0.0238095			1		1			Homeobox-leucine zipper protein ATHB-6; Uncharacterized protein
3	MTR_4g113720	AES91453				0.0238095	1				1			Stu:"Ethylene-responsive element-binding protein"
3	MTR_4g127420	AES92251				0.0238095				1	1			Zinc finger protein CONSTANS-like protein
3	MTR_5g009530	AES93973				0.0238095	1			1				Histone acetyltransferase type B subunit
3	MTR_5g011820	AES94199				0.0238095					1		1	Ath:"Protein of unknown function (DUF1442)"
3	MTR_5g020940	AES95026			1	0.0275319					1			Jasmonate O-methyltransferase; Uncharacterized protein
3	MTR_5g025010	AES95396				0.00911579				1	1			Subtilisin-like protease
3	MTR_5g088770	AET00144								1	1	1		Cysteine proteinase inhibitor
3	MTR_7g010100	AES77395				0.0238095					1		1	Protein vip1; Uncharacterized protein
3	MTR_7g077670	AES80179				0.0238095			1	1				Gibberellin 3-beta-dioxygenase
3	MTR_7g083790	AES80696				0.0238095		1			1			Mtr:"Mitochondrial substrate carrier; Phosphate carrier protein "
3	MTR_7g083790	AES80696				0.0256011		1			1			Mtr:"Mitochondrial substrate carrier; Phosphate carrier protein "
3	MTR_7g089780	AES81209				0.00871191	1	1						Alpha-glucosidase yihQ
3	MTR_7g090930	AES81319				0.0275319	1	1						Ath:"unknown protein; Has 1807 Blast hits to 1807 proteins in 277 species: Archae - 0; Bacteria - 0; Metazoa - 736; Fungi - 347; Plants - 385; Viruses - 0; Other Eukaryotes - 339 (source: NCBI BLink)."
3	MTR_8g014330	AET01507				0.0275319				1	1			1-aminocyclopropane-1-carboxylate oxidase
3	MTR_8g041150	AET02469				0.0256011				1	1			Receptor protein kinase-like protein
3	MTR_8g088160	AET04379				0.0218895					1		1	Oxidoreductase Tas aldo/keto reductase family
3	MTR_8g104520	AET05359				0.00911579				1	1			Mtr:"Kinase R-like protein "
3	MTR_8g104520	AET05359				0.0238095				1	1			Mtr:"Kinase R-like protein "
3	MTR_7g035020	AES78580	5.3959	0.7573						1		1		PHD finger protein
2	MTR_2g095800	AES67527	0.4245	3.2453		0.0238095								Xyloglucan endotransglycosylase
2	MTR_6g087680	AES76823	0.6881	3.1073							1			Protein ABIL1; Uncharacterized protein
2	MTR_8g091720	AET04577	0.6885	10.0573							1			Nuclear transcription factor Y subunit B-3; Nuclear transcription factor Y subunit B7
2	MTR_8g078300	AET03984	0.875	3.8388	1									LysM-domain containing receptor-like kinase
2	MTR_1g019240	AES59419	1.0287	6.7422							1			Transcription factor SPATULA
2	MTR_8g075990	AET03809	1.1938	11.1504	1									Endoglucanase
2	MTR_1g095850	AES62228	1.3927	3.0195		0.0238095								LOB domain-containing protein
2	MTR_1g061540	AES60638	1.689	3.1275		0.0162095								Putative uncharacterized protein
2	MTR_1g087030	AES61652	1.8102	5.256		0.0238095								Calvin cycle protein CP12; Uncharacterized protein
2	MTR_7g080180	AES80405	2.33157	4.68733						2				Serine carboxypeptidase-like protein
2	MTR_3g079320	AES71564	2.4747	3.427		0.0238095								Short-chain dehydrogenase/reductase
2	MTR_4g129010	AES92391	2.8034	7.5017					2					Receptor-like kinase
2	MTR_4g113820	AES91462	2.8764	3.4879		0.0238095								Early nodulin 93 protein; Uncharacterized protein
2	MTR_3g100600	AES73190	3.0275	0.9536		0.0163773								Pentatricopeptide repeat-containing protein
2	MTR_7g074290	AES79888	3.0405	0.9852							3			Putative uncharacterized protein
2	MTR_4g015650	AES86857	3.059	1.0071			1							Putative uncharacterized protein
2	MTR_3g100980	AES73221	3.1481	1.7836		0.00911579								Peptide transporter PTR3-A
2	MTR_5g078030	AES99226	3.2431	0.9206		0.0238095								Cysteine-rich repeat secretory protein
2	MTR_4g086340	AES90191	3.2739	1.2961		0.0238095								Ath:"unknown protein; BEST Arabidopsis thaliana protein match is: unknown protein (TAIR:AT3G50640.1); Has 1807 Blast hits to 1807 proteins in 277 species: Archae - 0; Bacteria - 0; Metazoa - 736; Fungi - 347; Plants - 385; Viruses - 0; Other Eukaryotes - /.../source: NCBI BLink)." >Ath_AT3G50640.1 pep:TAIR10:3:18803803:18804663:-1 gene:AT3G50640 transcript:AT3G50640.1
2	MTR_2g011940	AES63685	3.274	1.06247						1				B3 domain-containing transcription repressor VAL2
2	MTR_1g102230	AES62628	3.3918	0.8781		0.0163773								Alpha-L-fucosidase
2	MTR_5g018570	AES94808	3.4433	0.90145					1					Kinase-like protein
2	MTR_5g029690	AES95804	3.5025	0.9271		0.0162095								Pentatricopeptide repeat-containing protein
2	MTR_7g020870	AES77841	3.5209	0.7102		0.0238095								Ath:"Homeodomain-like superfamily protein"
2	MTR_7g020870	AES77841;AES77842	3.5209	0.7102			1							Putative uncharacterized protein
2	MTR_6g060570	AES75861	3.5524	0.63275							1			Enolase
2	MTR_5g073260	AES98824	3.5607	0.9857		0.00911579								(+)-delta-cadinene synthase isozyme C2
2	MTR_8g102850	AET05221	3.7671	1.1724		0.0163773								CRS2-associated factor
2	MTR_3g115940	AES74105	3.7993	5.8661					1					MLO-like protein
2	MTR_4g086540	AES90210	3.8117	0.8472		0.0238095								CXE carboxylesterase
2	MTR_8g008820	AET01240	3.84665	0.83875		0.00911579								Protein kinase 2B
2	MTR_8g038220	AET02255;AET02256	3.992	4.2751						1				Annexin
2	MTR_7g012330	AES77575	4.1077	0.6019		0.00911579								Cytochrome P450 71B37; Cytochrome P450 monooxygenase CYP83E9
2	MTR_4g071090	AES89199	4.12385	1.5339						2				DNA replication licensing factor mcm4-B
2	MTR_4g077930	AES89626	4.125	1.178						2				ABC transporter B family member
2	MTR_4g078030	AES89635	4.125	1.178						2				ABC transporter B family member
2	MTR_3g061170	AES70691	4.5127	0.7787		0.0238095								Chaperone protein dnaJ; Uncharacterized protein
2	MTR_8g094690	AET04831	4.6457	1.2148		0.0238095								Transcription factor HBP-1b(C1)
2	MTR_1g026070	AES59809	4.7401	1.0546		0.0238095								RING finger protein
2	MTR_7g109580	AES82193	4.8015	2.8145		0.00911579								DELLA protein GAIP
2	MTR_4g047610	AES88087	4.8984	159.822	2									Cysteine proteinase
2	MTR_4g115120	AES91586	5.0459	1.0407		0.0163773								Protein kinase 2B
2	MTR_1g086970	AES61646	5.2357	17.0576	1									GRAS family transcription factor
2	MTR_3g089170	AES72352	5.752	0.8452						1				FAR1-related protein
2	MTR_8g095040	AET04862	5.9372	2.2826							2			Ammonium transporter 3 member
2	MTR_3g034180	AES69750	6.229	0.6797		0.0238095								F-box protein
2	MTR_3g034180	AES69750	6.229	0.6797		0.047619								Mtr:"F-box protein "
2	MTR_6g009260	AES74632	6.3676	10.663		0.00911579								Synaptojanin-1
2	MTR_8g087720	AET04340	6.4201	1.3896						1				Aquaporin NIP1-2; Uncharacterized protein
2	MTR_3g083230	AES71831	6.4385	1.3578		0.0238095								Thymidine kinase
2	MTR_7g082570	AES80597	6.7203	1.3443						1				Putative uncharacterized protein
2	MTR_7g083570	AES80678	7.0385	0.4539		0.0238095								GEM-like protein
2	MTR_1g061530	AES60637	7.7777	1.0104		0.0238095								Stu:"DNA binding protein"
2	MTR_2g100350	AES67880	7.7798	0.4267		0.0238095								Pyridoxal phosphate phosphatase PHOSPHO2
2	MTR_5g018610	AES94813	8.3523	29.581							1			Putative uncharacterized protein
2	MTR_3g082250	AES71742	8.853	2.6998				1						ATFP4-like protein
2	MTR_4g061340	AES88723	10.0105	1.0412							1			F-box/kelch-repeat protein
2	MTR_4g122750	AES92009	14.0234	1.1214					1					Pectinesterase inhibitor
2	MTR_4g053630	AES88343	19.4759	3.88015					1					Xylem serine proteinase
2	MTR_8g074530	AET03679	20.4911	1.5637					1					Putative uncharacterized protein
2	MTR_5g020810	AES95012	36.1021	28.9324	1									Replication factor C subunit
2	MTR_5g016320	AES94611	40.583	11.159					1					Indole-3-acetic acid-amido synthetase GH3.3
2	MTR_2g012790	AES63745	42.5703	9.44		0.0238095								Kelch-like protein
2	MTR_6g079630	AES76468	59.8321	68.8993	2									Chitinase
2	MTR_7g116650	AES82726	147.818	5.2886		0.0162095								Mtr:"Wall-associated receptor kinase-like protein "
2	MTR_1g017910	AES59305	162.303	67.1897		0.0356983								Exocyst complex component
2	MTR_8g087780	AET04345	179.664	129.883	1									Nitrate/chlorate transporter
2	MTR_3g107810	AES73699;AES73700	198.528	173.209	1									Organ-specific protein S2
2	MTR_1g105120	AES62704	216.873	443.906	1									Blue copper protein
2	MTR_1g009200	AES58867							1		1			LATD/NIP
2	MTR_1g021710	AES59558;AES59559				0.0162095					1			F-box/FBD/LRR-repeat protein
2	MTR_1g021710	AES59558;AES59559				0.0238095					1			F-box/FBD/LRR-repeat protein
2	MTR_1g050530	AES60498;AES60499				0.047619				1				(RAP Annotation release2) Galactose-binding like domain containing protein
2	MTR_1g062200	AES60694				0.0356983				1				RRP1
2	MTR_1g070840	AES60784				0.0238095					1			Single-stranded DNA-binding protein
2	MTR_1g071070	AES60804				0.0163773					1			Ath:"unknown protein; BEST Arabidopsis thaliana protein match is: unknown protein (TAIR:AT1G74160.1); Has 135 Blast hits to 119 proteins in 22 species: Archae - 0; Bacteria - 2; Metazoa - 3; Fungi - 3; Plants - 119; Viruses - 0; Other Eukaryotes - 8 (sou /.../CBI BLink)."
2	MTR_1g075430	AES61054				0.0380559			1					Mtr:"Transcriptional regulator SUPERMAN "
2	MTR_1g075430	AES61054				0.047619			1					Mtr:"Transcriptional regulator SUPERMAN "
2	MTR_1g082480	AES61319				0.0238095					1			Transcription factor bHLH94
2	MTR_1g082690	AES61338									1		1	BTB/POZ domain-containing protein
2	MTR_1g091210	AES61947									3		1	Pentatricopeptide repeat-containing protein
2	MTR_1g102290	AES62633				0.0162095					1			Mtr:"3-ketoacyl-CoA synthase "
2	MTR_1g116530	AES63082					1				1			Survival of motor neuron protein-interacting protein
2	MTR_2g005290	AES63130				0.0238095					1			Mitogen-activated protein kinase kinase kinase
2	MTR_2g035150	AES65085									1		1	Pathogenesis-related protein PR10; Uncharacterized protein
2	MTR_2g037830	AES65302				0.00911579				1				Mtr:"Cellulose synthase-like protein G1 "
2	MTR_2g039910	AES65478;AES65479								1	1			Calmodulin-binding protein
2	MTR_2g060770	AES66033				0.0163773					1			Sly:"Hop-interacting protein THI115 "
2	MTR_2g065360	AES66281					1	1						Cytochrome P450
2	MTR_2g075400	AES66525				0.0275319				1				Brassinosteroid signaling positive regulator-related protein
2	MTR_2g081820	AES66795				0.0238095					1			Transcription factor bHLH123
2	MTR_2g087230	AES67130					1			1				Protein kinase; Receptor-like protein kinase
2	MTR_2g101500	AES67966				0.0238095	1							Auxin-responsive protein IAA
2	MTR_2g101590	AES67976					1				1			TGF-beta receptor, type I/II extracellular region
2	MTR_3g010110	AES68554									1		1	WD repeat-containing protein, putative
2	MTR_3g034130	AES69747								1		1		F-box
2	MTR_3g034640	AES69782					1	2						Organ-specific protein S2
2	MTR_3g061390	AES70708				0.0163773				1				Amino acid permease
2	MTR_3g071980	AES71254				0.0238095				1				Mtr:"Arogenate dehydrogenase "
2	MTR_3g072190	AES71279							2	1				Peroxidase
2	MTR_3g083910	AES71898								1		1		Chalcone synthase
2	MTR_3g085020	AES72004				0.0238095				1				Ath:"Protein of unknown function (DUF 3339)"
2	MTR_3g085410	AES72041				0.0238095				1				Mitochondrial import receptor subunit TOM20; Uncharacterized protein
2	MTR_3g086180	AES72109				0.0238095				1				Estradiol 17-beta-dehydrogenase
2	MTR_3g086340	AES72125						1			1			Oxysterol-binding protein-related protein
2	MTR_3g091860	AES72538				0.0238095				1				Mtr:"RNA-binding protein with multiple splicing "
2	MTR_3g092060	AES72562				0.0338949			1					Mitochondrial chaperone BCS1
2	MTR_3g095260	AES72772				0.0238095				1				Ribonuclease P protein subunit p25
2	MTR_3g096900	AES72931;AES72932								2	1			Beta-galactosidase
2	MTR_3g100040	AES73138				0.0238095					1			Two-component response regulator-like PRR37
2	MTR_3g101910	AES73313				0.00911579					1			N-hydroxycinnamoyl/benzoyltransferase
2	MTR_3g104810	AES73437				0.0275319		1						CCP-like protein
2	MTR_3g104950	AES73449									1		1	Ultraviolet-B-repressible protein; Uncharacterized protein
2	MTR_3g109090	AES73810;AES73811					1				1			RNA-binding protein
2	MTR_3g110650	AES73915				0.00911579					1			Poly(RC)-binding protein
2	MTR_3g113710	AES73990				0.0238095				1				Mtr:"Carboxy-lyase "
2	MTR_4g012870	AES86674				0.0238095					1			Peroxidase A2
2	MTR_4g038310	AES87932				0.0275319				1				IST1-like protein
2	MTR_4g038440	AES87941;AES87942;AES87943								1	1			Caffeic acid 3-O-methyltransferase; Uncharacterized protein
2	MTR_4g068510	AES89055				0.0238095			1					Cold acclimation protein COR413-PM1
2	MTR_4g078480	AES89678				0.0163773	1							O-acyltransferase WSD1
2	MTR_4g079750	AES89766				0.0218895				1				Menaquinone biosynthesis methyltransferase ubiE
2	MTR_4g081370	AES89898;AES89899								1	2			Transcription factor ILR3; Uncharacterized protein
2	MTR_4g093840	AES90611				0.0238095				1				Flavonol synthase/flavanone 3-hydroxylase
2	MTR_4g097010	AES90720				0.0238095				1				Adenylyl-sulfate kinase
2	MTR_4g107970	AES91216				0.0238095					1			WRKY transcription factor
2	MTR_4g111920	AES91293;AES91294								1	1			Ethylene-responsive transcription factor
2	MTR_4g112270	AES91325				0.0238095		1						Ath:"unknown protein; BEST Arabidopsis thaliana protein match is: unknown protein (TAIR:AT1G49000.1); Has 95 Blast hits to 95 proteins in 13 species: Archae - 0; Bacteria - 0; Metazoa - 0; Fungi - 0; Plants - 95; Viruses - 0; Other Eukaryotes - 0 (source /.../ BLink)." >Ath_AT1G49000.1 pep:TAIR10:1:18123459:18124165:-1 gene:AT1G49000 transcript:AT1G49000.1
2	MTR_4g114140	AES91493				0.00871191					1			Xylosyltransferase
2	MTR_4g114480	AES91525				0.0163773					1			Kinase-like protein
2	MTR_4g114600	AES91536				0.0268831					1			Ath:"unknown protein; FUNCTIONS IN: molecular_function unknown; INVOLVED IN: biological_process unknown; LOCATED IN: endomembrane system; EXPRESSED IN: 22 plant structures; EXPRESSED DURING: 10 growth stages; BEST Arabidopsis thaliana protein match is: u /.../ protein (TAIR:AT1G52565.1); Has 42 Blast hits to 42 proteins in 10 species: Archae - 0; Bacteria - 0; Metazoa - 0; Fungi - 0; Plants - 42;…
2	MTR_4g118790	AES91778				0.0275319				1				Stu:"F-box family protein"
2	MTR_5g005520	AES93612							1		1			Cysteine-rich receptor-like protein kinase
2	MTR_5g005920	AES93643				0.0238095	1							Neutral cholesterol ester hydrolase
2	MTR_5g007870	AES93823				0.0156802					2			GTP pyrophosphokinase
2	MTR_5g013030	AES94307								2	1			RING-H2 finger protein ATL1E
2	MTR_5g014520	AES94451				0.0238095				1				BHLH transcription factor
2	MTR_5g015840	AES94570								1	1			Putative uncharacterized protein
2	MTR_5g018990	AES94842								1		1		Cytochrome P450
2	MTR_5g021610	AES95089				0.0238095					1			Mtr:"Lactoylglutathione lyase "
2	MTR_5g022570	AES95169				0.0238095		1						Osa:"Note=Myb/SANT-like domain domain containing protein., Transcript_evidence=AK065459 (DDBJ, Best hit), ORF_evidence=B9GCC4 (UniProt), NIAS_FLcDNA=J013025C01"
2	MTR_5g023290	AES95242				0.0238095				1				Ath:"Arabidopsis protein of unknown function (DUF241)"
2	MTR_5g023730	AES95274				0.0163773					1			2-succinylbenzoate-CoA ligase
2	MTR_5g024770	AES95373				0.0238095				1				Mitochondrial phosphate carrier protein
2	MTR_5g025020	AES95397				0.00911579			1					Lectin-domain containing receptor kinase A4.2
2	MTR_5g025980	AES95482				0.0356983			2					Bystin
2	MTR_5g027030	AES95580				0.0238095					1			Stu:"Growth-regulating factor 4"
2	MTR_5g027330	AES95604				0.0238095					1			F-box family protein
2	MTR_5g034980	AES96250				0.0238095					1			Mtr:"Auxin-induced protein 5NG4 "
2	MTR_5g034990	AES96253				0.0238095		1						Auxin-induced protein 5NG4
2	MTR_5g037700	AES96486					1			1				TIR-NBS disease resistance-like protein
2	MTR_5g059400	AES97753					2				1			Putative uncharacterized protein
2	MTR_5g061690	AES97910				0.0162095		1						Aspartic proteinase-like protein
2	MTR_5g061860	AES97924								1	1			Sulfate transporter-like protein
2	MTR_5g063200	AES98020				0.00911579		1						Small glutamine-rich tetratricopeptide repeat-containing protein
2	MTR_5g065860	AES98216				0.0238095		1						Chaperone protein dnaJ
2	MTR_5g066440	AES98268				0.0162095			1					Protein VERNALIZATION INSENSITIVE
2	MTR_5g071520	AES98682					1			1				Beta-glucosidase D7
2	MTR_5g072340	AES98748								1	1			Nbs-lrr resistance protein
2	MTR_5g075580	AES99010					1	1						Ubiquitin carrier protein
2	MTR_5g078300	AES99249				0.0256011					1			Ath:"Protein of unknown function, DUF593"
2	MTR_5g078330	AES99251							1		1			HMG-Y-related protein A; Uncharacterized protein
2	MTR_5g079680	AES99347							1		1			Putative uncharacterized protein
2	MTR_5g079940	AES99369				0.0275319				1				Transcription factor X1-like protein
2	MTR_5g082700	AES99600				0.0163773		1						Dual specificity tyrosine-phosphorylation-regulated kinase
2	MTR_5g084750	AES99791				0.0275319					1			GDSL esterase/lipase
2	MTR_5g084870	AES99803							1		1			Vinorine synthase
2	MTR_5g085350	AES99846				0.0275319	1							Stu:"Ankyrin repeat-containing protein"
2	MTR_5g088340	AET00103				0.0218895			1					ABC-type transport system involved in resistance to organic solvents periplasmic component
2	MTR_5g092570	AET00484							1		1			97 kDa heat shock protein
2	MTR_5g094820	AET00688				0.0218895					1			LRR receptor-like serine/threonine-protein kinase GSO2
2	MTR_5g095290	AET00731				0.00911579		1						Cytochrome P450
2	MTR_5g097530	AET00930								1	1			MAP kinase-like protein
2	MTR_6g012450	AES74725				0.0162095					1			Dof zinc finger protein
2	MTR_6g036650	AES75297			1						2			Anthocyanidin 3-O-glucosyltransferase
2	MTR_6g069030	AES76012				0.0163773				2				Nodulation receptor kinase
2	MTR_6g078280	AES76405				0.0238095				1				Miraculin
2	MTR_6g078320	AES76409				0.0218895	1							Anthocyanidin 3-O-glucosyltransferase
2	MTR_6g088450	AES76887				0.0163773				1				Myo-inositol transporter
2	MTR_6g090130	AES76981						1		1				6-phosphofructokinase
2	MTR_7g010120	AES77397				0.0262394					1			Transcription factor style2.1
2	MTR_7g024670	AES78110				0.0275319		1						Dof zinc finger protein
2	MTR_7g032360	AES78493							1		1			Pentatricopeptide repeat protein
2	MTR_7g045860	AES78802								1	1			Receptor protein kinase-like protein
2	MTR_7g069740	AES79556			2	0.0275319								Mtr:"DELLA protein GAI "
2	MTR_7g070050	AES79584				0.0238095				1				Mtr:"Abscisic acid receptor PYL4 "
2	MTR_7g070050	AES79584				0.0275319				1				Mtr:"Abscisic acid receptor PYL4 "
2	MTR_7g071940	AES79733								1		1		NBS resistance protein
2	MTR_7g073260	AES79841				0.0212918	1							Pentatricopeptide repeat-containing protein
2	MTR_7g078180	AES80224				0.0163773				1				TIR; TMV resistance protein N
2	MTR_7g080230	AES80408				0.0163773					2			Mtr:"Aspartic proteinase-like protein "
2	MTR_7g080980	AES80473							2	1				AT-hook DNA-binding protein
2	MTR_7g087970	AES81039				0.0238095					2			Ath:"unknown protein; FUNCTIONS IN: molecular_function unknown; INVOLVED IN: biological_process unknown; LOCATED IN: chloroplast; EXPRESSED IN: 22 plant structures; EXPRESSED DURING: 13 growth stages; Has 14 Blast hits to 14 proteins in 7 species: Archae /.../Bacteria - 0; Metazoa - 0; Fungi - 0; Plants - 14; Viruses - 0; Other Eukaryotes - 0 (source: NCBI BLink)."
2	MTR_7g089800	AES81211				0.0163773				1				Mtr:"TGA transcription factor "
2	MTR_7g093130	AES81472				0.0275319					1			Zinc finger CCCH domain-containing protein
2	MTR_7g104300	AES82009								1		1		Solute carrier family 35 member F2
2	MTR_7g110830	AES82300				0.047619				1				R2R3-MYB transcription factor; Uncharacterized protein
2	MTR_7g113280	AES82485				0.0163773	1							Osa:"Note=Homeodomain-related containing protein., Transcript_evidence=AK102232 (DDBJ, Best hit), ORF_evidence=XP_002463045.1 (RefSeq), NIAS_FLcDNA=J033088A08"
2	MTR_7g113830	AES82536						1		1				Transcription factor bHLH96
2	MTR_8g013860	AET01470						1		1				Ethylene-responsive transcription factor TINY
2	MTR_8g013950	AET01478				0.0238095				1				GATA transcription factor
2	MTR_8g020490	AET01740					1			1				Myb transcription factor; Myb-like transcription factor
2	MTR_8g020940	AET01781				0.00911579					1			Mtr:"Cytochrome P450 monooxygenase CYP92A29; Flavonoid 3',5'-hydroxylase "
2	MTR_8g020940	AET01781				0.0275319					1			Mtr:"Cytochrome P450 monooxygenase CYP92A29; Flavonoid 3',5'-hydroxylase "
2	MTR_8g022980	AET01910								1	1			Fiber protein Fb21
2	MTR_8g035680	AET02139				0.0163773					1			Cytochrome P450 monooxygenase CYP704G7
2	MTR_8g043960	AET02599				0.0238095	1							BZIP transcription factor
2	MTR_8g063550	AET03169								1	2			NAC domain-containing protein
2	MTR_8g073850	AET03624				0.0238095		1						Disease resistance response protein
2	MTR_8g076100	AET03820				0.0163773					1			Heterogeneous nuclear ribonucleoprotein Q
2	MTR_8g093580	AET04736				0.0238095		1						NAC domain-containing protein
2	MTR_8g098290	AET04983				0.0163773				1				Stu:"Transcription factor S-II domain containing protein"
2	MTR_8g106330	AET05505;AET05506								1	1			MAP kinase-like protein
1	MTR_4g069810	AES89080	0.2637	9.0816										Organ-specific protein S2
1	MTR_7g073430	AES79856	0.3246	3.471										WRKY transcription factor
1	MTR_7g114870	AES82638	1.5345	11.1813										IQ domain-containing protein
1	MTR_5g021860	AES95109	3.0792	0.8374										F-box
1	MTR_5g033490	AES96123	3.1619	0.5731										Wall-associated receptor kinase-like protein
1	MTR_8g094740	AET04836	3.2112	1.47925										Glutamyl-tRNA(Gln) amidotransferase subunit A
1	MTR_4g022460	AES87176	3.2331	0.8048										NBS-containing resistance-like protein
1	MTR_8g041570	AET02502	3.2984	0.9355										Putative uncharacterized protein
1	MTR_1g082290	AES61301	3.3409	0.5876										Histidine phosphotransfer protein
1	MTR_1g101130	AES62535	3.3818	1.1369										Tubulin beta chain
1	MTR_4g119550	AES91847	3.4025	0.9653										Putative uncharacterized protein
1	MTR_2g084020	AES66968	3.4335	1.7134										Peroxidase
1	MTR_7g037430	AES78640	3.5428	0.8714										Pentatricopeptide repeat-containing protein
1	MTR_7g088790	AES81114	3.6792	2.862										Peptide transporter PTR5
1	MTR_1g018470	AES59351	3.7236	0.7243										Putative uncharacterized protein
1	MTR_3g064460	AES70879	3.8003	0.679										Putative uncharacterized protein
1	MTR_2g062840	AES66129	3.8375	1.5734										Isocitrate dehydrogenase
1	MTR_8g039990	AET02392	3.8552	0.8265										Mitochondrial inner membrane protease subunit
1	MTR_4g118770	AES91776	3.9754	1.2048										Sodium/hydrogen exchanger
1	MTR_4g106730	AES91147	4.32755	0.8484										Putative uncharacterized protein
1	MTR_6g081120	AES76552	4.3297	0.8988										Sucrose synthase
1	MTR_7g112440	AES82402	4.6214	0.7057										Wall-associated receptor kinase-like protein
1	MTR_1g114150	AES62955	4.642	1.009										Lysine-specific demethylase 3B
1	MTR_8g106040	AET05479	4.67915	2.29055										Putative uncharacterized protein
1	MTR_1g089400	AES61847	4.8263	0.8258										Serine/threonine protein phosphatase 6 regulatory ankyrin repeat subunit A
1	MTR_7g065160	AES79379	4.8341	0.9404										Protease inhibitor/seed storage/LTP family protein
1	MTR_4g023070	AES87228	5.2679	1.29875										F-box/kelch-repeat protein
1	MTR_8g068300	AET03367	5.479	3.4085										1-Deoxy-D-xylulose 5-phosphate synthase
1	MTR_8g095090	AET04867	5.69715	0.7161										Putative uncharacterized protein
1	MTR_7g086610	AES80927	5.9091	0.51215										CCP
1	MTR_6g029180	AES75163	6.0489	5.2583										ERN2; Ethylene-responsive transcription factor RAP2-11
1	MTR_2g035320	AES65100	6.1975	0.698										ABA-responsive protein ABR17; Uncharacterized protein
1	MTR_1g021110	AES59503	7.1513	0.8045										Nbs-lrr resistance protein
1	MTR_4g124050	AES92083;AES92084	7.24	0.8654										ABC transporter ATP-binding protein
1	MTR_2g007970	AES63366	7.4924	1.0848										Auxin-induced protein 5NG4
1	MTR_7g085310	AES80819;AES80820	7.8469	0.6976										Thioredoxin domain 2; Thioredoxin fold; Thioredoxin-like protein; Uncharacterized protein
1	MTR_1g104520	AES62651	10.28	1.8506										Putative uncharacterized protein
1	MTR_5g017550	AES94717	11.1464	0.8873										Calcium-binding protein CML24
1	MTR_3g020970	AES69040	11.799	5.97										Subtilisin inhibitor
1	MTR_6g069050	AES76014;AES76015	12.9421	1.0293										Putative uncharacterized protein
1	MTR_8g038210	AET02254	13.9967	1.7426										Annexin
1	MTR_4g021210	AES87098	14.7376	0.5055										Ribulose bisphosphate carboxylase/oxygenase activase
1	MTR_3g044600	AES70004	16.3172	0.64585										Putative uncharacterized protein
1	MTR_4g023950	AES87301	16.3172	0.64585										Putative uncharacterized protein
1	MTR_1g083950	AES61462	21.9525	1.4833										Universal stress protein A-like protein
1	MTR_7g100990	AES81824	113.575	23.672										NAC domain transcription factor
1	MTR_006s0023	AES82906				0.0238095								Mtr:"Transcription factor bZIP48 "
1	MTR_009s0005	AES82928				0.0163773								Mtr:"Receptor-like kinase "
1	MTR_019s0007	AES83078				0.047619								Mtr:"Protein RUPTURED POLLEN GRAIN; Uncharacterized protein "
1	MTR_023s0018	AES83151				0.0218895								Mtr:"O-acyltransferase WSD1 "
1	MTR_028s0005	AES83247				0.0163773								Mtr:"Receptor-like kinase "
1	MTR_032s0021	AES83306				0.0256011								Mtr:"Heterogeneous nuclear ribonucleoprotein Q "
1	MTR_037s0012	AES83463				0.0275319								Mtr:"Ras-related protein Rab7 "
1	MTR_040s0047	AES83557				0.0238095								Stu:"Protein kinase PKN/PRK1, effector"
1	MTR_041s0017	AES83585				0.00871191								Mtr:"Galactosylgalactosylxylosylprotein 3-beta-glucuronosyltransferase "
1	MTR_044s0015	AES83671				0.0218895								Mtr:"NBS/LRR resistance protein-like protein "
1	MTR_060s0016	AES83934				0.00911579								Mtr:"Cysteine proteinase "
1	MTR_060s0022	AES83939				0.0256011								Mtr:"Receptor kinase "
1	MTR_060s0022	AES83939				0.0356983								Mtr:"Receptor kinase "
1	MTR_063s0023	AES84003				0.0163773								Mtr:"Receptor-like kinase "
1	MTR_064s0047	AES84048				0.0163773								Mtr:"Receptor-like protein kinase "
1	MTR_066s1018	AES84126				0.00911579								Mtr:"Transmembrane protein 131-like protein "
1	MTR_067s0043	AES84168				0.0238095								Mtr:"3-ketoacyl-CoA synthase "
1	MTR_076s0006	AES84312				0.0163773								Mtr:"LRR receptor-like serine/threonine-protein kinase FEI "
1	MTR_077s0004	AES84335				0.0163773								Mtr:"F-box/kelch-repeat protein "
1	MTR_077s0015	AES84342				0.0238095								Stu:"Atpob1"
1	MTR_077s0025	AES84350				0.00911579								Stu:"BCL-2-associated athanogene 6"
1	MTR_079s1010	AES84397				0.0356983								Stu:"Electron transporter"
1	MTR_080s0045	AES84428				0.0238095								Ath:"unknown protein; FUNCTIONS IN: molecular_function unknown; INVOLVED IN: biological_process unknown; LOCATED IN: mitochondrion; EXPRESSED IN: 22 plant structures; EXPRESSED DURING: 13 growth stages; Has 1807 Blast hits to 1807 proteins in 277 species /.../ae - 0; Bacteria - 0; Metazoa - 736; Fungi - 347; Plants - 385; Viruses - 0; Other Eukaryotes - 339 (source: NCBI BLink)."
1	MTR_081s0003	AES84440				0.0238095								Mtr:"F-box protein "
1	MTR_084s0004	AES84520				0.00911579								Stu:"Serine/threonine-protein kinase PBS1"
1	MTR_084s0005	AES84521				0.0238095								Ath:"Clathrin light chain protein"
1	MTR_084s0021	AES84536				0.0238095								Mtr:"RING finger protein "
1	MTR_085s0026	AES84561				0.0238095								Mtr:"Arylacetamide deacetylase "
1	MTR_086s0003	AES84584				0.0162095								Mtr:"Cysteine-rich receptor-like protein kinase "
1	MTR_086s0010	AES84591				0.0275319								Ath:"BTB/POZ domain-containing protein"
1	MTR_089s0002	AES84671				0.0256011								Mtr:"Disease resistance protein I-2 "
1	MTR_091s0022	AES84745				0.0238095								Mtr:"Calcineurin B-like protein "
1	MTR_092s0008	AES84756				0.0275319								Mtr:"Potassium transporter "
1	MTR_093s0003	AES84765				0.0238095								Mtr:"Epoxide hydrolase "
1	MTR_097s0015	AES84810				0.0256011								Mtr:"Gibberellin 20 oxidase "
1	MTR_103s0096	AES85000				0.0275319								Mtr:"Maturase K "
1	MTR_104s0019	AES85026				0.0238095								Mtr:"Transcription factor bHLH68 "
1	MTR_117s0039	AES85209				0.0268831								Mtr:"Ripening-related protein grip22 "
1	MTR_119s0002	AES85251				0.0163773								Mtr:"Reticuline oxidase "
1	MTR_119s0006	AES85255				0.0163773								Mtr:"Reticuline oxidase-like protein "
1	MTR_121s0006	AES85312				0.0380559								Mtr:"RNA-binding protein Nova-2 "
1	MTR_122s0016	AES85338				0.0275319								Mtr:"Vacuolar protein sorting-associated protein-like protein "
1	MTR_125s0006	AES85419				0.0275319								Ath:"Expressed protein"
1	MTR_128s0010	AES85505				0.0218895								Mtr:"Receptor-like protein kinase "
1	MTR_130s0023	AES85543				0.0238095								Mtr:"Protein SRG1 "
1	MTR_131s0019	AES85574				0.0275319								Mtr:"Zinc finger CCCH domain-containing protein "
1	MTR_131s0020	AES85575				0.0238095								Mtr:"CONSTANS-like zinc finger protein "
1	MTR_133s1017	AES85607				0.0238095								Mtr:"Pumilio domain-containing protein "
1	MTR_135s0001	AES85645				0.0218895								Mtr:"Cysteine proteinase "
1	MTR_135s0002	AES85646				0.0238095								Mtr:"Peptide methionine sulfoxide reductase; Uncharacterized protein "
1	MTR_137s0031	AES85723				0.0162095								Mtr:"Leucoanthocyanidin dioxygenase "
1	MTR_139s0013	AES85802				0.0238095								Mtr:"RING finger protein "
1	MTR_142s1010	AES85876				0.0162095								Mtr:"B3 domain-containing protein "
1	MTR_142s1010	AES85876				0.0238095								Mtr:"B3 domain-containing protein "
1	MTR_142s1023	AES85887				0.0275319								Mtr:"RNA-binding protein "
1	MTR_144s0009	AES85898				0.00911579								Mtr:"Flavonoid 3' 5'-hydroxylase "
1	MTR_144s0020	AES85903				0.00911579								Mtr:"Regulator of nonsense transcripts-like protein "
1	MTR_144s0020	AES85903				0.0163773								Mtr:"Regulator of nonsense transcripts-like protein "
1	MTR_145s0013	AES85919				0.0275319								Mtr:"Ser/Thr-rich protein T10 in DGCR region "
1	MTR_1g006980	AES58665				0.0256011								Mtr:"Nascent polypeptide-associated complex alpha subunit-like protein "
1	MTR_1g007030	AES58669									1			Serine protease-like protein
1	MTR_1g007600	AES58724				0.0163773								Mtr:"Pentatricopeptide repeat-containing protein "
1	MTR_1g007840	AES58745;AES58746;AES58747								1				Putative uncharacterized protein
1	MTR_1g008350	AES58792				0.0238095								Mtr:"Protein Mpv17; Uncharacterized protein "
1	MTR_1g008360	AES58793									1			Pentatricopeptide repeat-containing protein
1	MTR_1g008460	AES58800					1							BURP domain-containing protein
1	MTR_1g008670	AES58819				0.0238095								Stu:"DNA binding / nucleic acid binding"
1	MTR_1g009690	AES58911				0.0256011								Ath:"unknown protein; BEST Arabidopsis thaliana protein match is: unknown protein (TAIR:AT2G24530.1); Has 210 Blast hits to 209 proteins in 55 species: Archae - 0; Bacteria - 72; Metazoa - 2; Fungi - 6; Plants - 128; Viruses - 0; Other Eukaryotes - 2 (so /.../NCBI BLink)." >Ath_AT2G24530.1 pep:TAIR10:2:10421841:10424113:1 gene:AT2G24530 transcript:AT2G24530.1
1	MTR_1g011380	AES58926				0.0212918								Mtr:"RING finger protein "
1	MTR_1g011580	AES58944				0.0238095								Mtr:"Gibberellin 3-beta-dioxygenase "
1	MTR_1g011600	AES58945				0.0238095								Mtr:"2-oxoglutarate-dependent dioxygenase "
1	MTR_1g011610	AES58946				0.0275319								Mtr:"Transcriptional corepressor LEUNIG "
1	MTR_1g012020	AES58976				0.0238095								Mtr:"Lin-54-like protein "
1	MTR_1g012380	AES59004				0.00871191								Mtr:"Pentatricopeptide repeat-containing protein "
1	MTR_1g012430	AES59010				0.0238095								Mtr:"Arylacetamide deacetylase "
1	MTR_1g013400	AES59053				0.0275319								Mtr:"Protein phosphatase 2C "
1	MTR_1g013440	AES59058								1				Uncharacterized protein
1	MTR_1g014070	AES59110				0.00911579								Mtr:"BTB/POZ domain-containing protein "
1	MTR_1g015020	AES59154				0.00911579								Mtr:"Protein kinase 2B "
1	MTR_1g015110	AES59163				0.0162095								Mtr:"Abscisic insensitive 1B "
1	MTR_1g015290	AES59173				0.0238095								Mtr:"Ultraviolet-B-repressible protein; Uncharacterized protein "
1	MTR_1g015290	AES59173									1			Ultraviolet-B-repressible protein; Uncharacterized protein
1	MTR_1g015830	AES59216				0.0275319								Mtr:"Lysine decarboxylase-like protein; Uncharacterized protein "
1	MTR_1g015840	AES59217									1			Putative uncharacterized protein
1	MTR_1g016290	AES59257				0.00911579								Mtr:"Chloroplast unusual positioning 1A "
1	MTR_1g016290	AES59257									1			Chloroplast unusual positioning 1A
1	MTR_1g016410	AES59268				0.0238095								Ath:"unknown protein; Has 1807 Blast hits to 1807 proteins in 277 species: Archae - 0; Bacteria - 0; Metazoa - 736; Fungi - 347; Plants - 385; Viruses - 0; Other Eukaryotes - 339 (source: NCBI BLink)."
1	MTR_1g017890	AES59303									1			Putative uncharacterized protein
1	MTR_1g017950	AES59309				0.0275319								Mtr:"Transcription factor lim1; Uncharacterized protein "
1	MTR_1g018760	AES59377				0.0275319								Mtr:"L-asparaginase; Peptidase T2, asparaginase 2 "
1	MTR_1g018810	AES59381				0.0238095								Mtr:"Basic helix-loop-helix protein, putative "
1	MTR_1g018840	AES59386				0.0238095								Mtr:"Cysteine proteinase "
1	MTR_1g018910	AES59392				0.0238095								Mtr:"Leucine-rich repeat, plant specific; Uncharacterized protein "
1	MTR_1g019200	AES59415				0.00911579								Mtr:"Zinc finger protein "
1	MTR_1g019510	AES59445									1			UDP-glycosyltransferase
1	MTR_1g019720	AES59466				0.0238095								Mtr:"Calcium-binding protein "
1	MTR_1g019740	AES59468								1				Phosphatidate phosphatase LPIN3
1	MTR_1g022950	AES59573				0.0357143								Mtr:"Transmembrane protein "
1	MTR_1g023050	AES59585									1			BEL1-like homeodomain protein
1	MTR_1g023160	AES59594				0.0163773								Mtr:"GTPase obg "
1	MTR_1g023770	AES59648									1			Germin-like protein subfamily 1 member
1	MTR_1g024980	AES59723								1				Putative uncharacterized protein
1	MTR_1g025190	AES59734				0.0275319								Mtr:"AP-2 complex subunit sigma-1; Uncharacterized protein "
1	MTR_1g025340	AES59747									1			Putative uncharacterized protein
1	MTR_1g025950	AES59799				0.00911579								Mtr:"Cinnamyl alcohol dehydrogenase-related protein "
1	MTR_1g026140	AES59817				0.0238095								Mtr:"Glutathione S-transferase "
1	MTR_1g031510	AES59896				0.0218895								Mtr:"Kinase-like protein "
1	MTR_1g031540	AES59899				0.0163773								Mtr:"Receptor serine/threonine kinase "
1	MTR_1g031540	AES59899				0.0356983								Mtr:"Receptor serine/threonine kinase "
1	MTR_1g031700	AES59911				0.00911579								Mtr:"Cytochrome P450 monooxygenase "
1	MTR_1g034830	AES59924				0.0238095								Mtr:"Myb family transcription factor APL "
1	MTR_1g035140	AES59942				0.00911579								Mtr:"Cytochrome P450 "
1	MTR_1g039200	AES60032				0.0238095								Mtr:"Leucine-rich repeat family protein / protein kinase family protein "
1	MTR_1g039220	AES60034				0.0431144								Mtr:"Receptor protein kinase-like protein "
1	MTR_1g041550	AES60170				0.0256011								Mtr:"Cc-nbs resistance protein "
1	MTR_1g042310	AES60213					1							Peptide transporter PTR3-A
1	MTR_1g042800	AES60260								1				Serine/threonine protein kinase Nek9
1	MTR_1g043400	AES60304									1			Cation proton exchanger
1	MTR_1g044100	AES60349				0.00911579								Mtr:"Cc-nbs resistance protein "
1	MTR_1g044340	AES60353				0.0238095								Stu:"Pentatricopeptide repeat-containing protein"
1	MTR_1g045060	AES60400				0.0238095								Ath:"Family of unknown function (DUF716)"
1	MTR_1g045800	AES60446				0.00911579								Mtr:"Ras GTPase-activating protein-binding protein "
1	MTR_1g045930	AES60457				0.0275319								Stu:"Triacylglycerol lipase"
1	MTR_1g051120	AES60544				0.0275319								Mtr:"Auxin-induced protein 5NG4 "
1	MTR_1g056530	AES60577				0.0238095								Mtr:"CCAAT-binding transcription factor, subunit YA; Nuclear transcription factor Y subunit A-10 "
1	MTR_1g066550	AES60757				0.0275319								Mtr:"Zinc finger protein "
1	MTR_1g070830	AES60783				0.0238095								Mtr:"Auxin-induced protein; Uncharacterized protein "
1	MTR_1g070870	AES60788				0.0275319								Mtr:"Transcription factor UNE12 "
1	MTR_1g071480	AES60842				0.0238095								Mtr:"Serine/threonine protein kinase Nek2 "
1	MTR_1g071540	AES60846						1						Centromere protein
1	MTR_1g071710	AES60861				0.0238095								Mtr:"Vicilin-like antimicrobial peptides 2-2 "
1	MTR_1g072360	AES60910				0.0218895								Mtr:"F-box protein "
1	MTR_1g072850	AES60961				0.0256011								Ath:"unknown protein; Has 25 Blast hits to 23 proteins in 8 species: Archae - 0; Bacteria - 0; Metazoa - 0; Fungi - 0; Plants - 25; Viruses - 0; Other Eukaryotes - 0 (source: NCBI BLink)."
1	MTR_1g073160	AES60981				0.0163773								Mtr:"Pentatricopeptide repeat-containing protein "
1	MTR_1g073170	AES60982				0.0238095								Mtr:"MYB-related transcription factor-like protein "
1	MTR_1g073320	AES60997				0.0380559								Mtr:"Cysteine-rich repeat secretory protein "
1	MTR_1g079490	AES61155				0.0238095								Mtr:"Germin-like protein subfamily 1 member; Uncharacterized protein "
1	MTR_1g079810	AES61181				0.0238095								Mtr:"DNA-binding protein "
1	MTR_1g079950	AES61198				0.0162095								Mtr:"Serine/threonine-protein phosphatase "
1	MTR_1g080020	AES61203				0.0275319								Mtr:"Calcium-dependent protein kinase "
1	MTR_1g080310	AES61226				0.0238095								Mtr:"Ankyrin repeat domain-containing protein 13C-B "
1	MTR_1g082690	AES61338				0.0162095								Mtr:"BTB/POZ domain-containing protein "
1	MTR_1g083100	AES61377									1			Zinc finger protein-like protein
1	MTR_1g084060	AES61472				0.0238095								Mtr:"Homeobox transcription factor KN2 "
1	MTR_1g084780	AES61490								1				Putative uncharacterized protein
1	MTR_1g084980	AES61505				0.0218895								Mtr:"Transcription factor PIF3 "
1	MTR_1g085090	AES61517				0.0163773								Mtr:"Peptide transporter PTR1 "
1	MTR_1g085190	AES61528									1			Uncharacterized protein
1	MTR_1g086540	AES61611				0.0488846								Mtr:"Pectinesterase "
1	MTR_1g086550	AES61612				0.0238095								Mtr:"Gibberellin 2-beta-dioxygenase "
1	MTR_1g087060	AES61655								1				Mediator of RNA polymerase II transcription subunit
1	MTR_1g087730	AES61707									1			Putative uncharacterized protein
1	MTR_1g087750	AES61709				0.0218895								Mtr:"Heparan-alpha-glucosaminide N-acetyltransferase "
1	MTR_1g088160	AES61742				0.0238095								Mtr:"Polygalacturonase "
1	MTR_1g088290	AES61754									1			Pectinesterase
1	MTR_1g089180	AES61829				0.00911579								Mtr:"Ankyrin repeat domain-containing protein; Vapyrin-like protein "
1	MTR_1g090060	AES61887				0.0275319								Mtr:"Glutathione S-transferase N-terminal domain containing protein "
1	MTR_1g090150	AES61895				0.0238095								Mtr:"Glutathione S-transferase, C-terminal; Thioredoxin-like fold "
1	MTR_1g090270	AES61906				0.0212918								Mtr:"UDP rhamnose anthocyanidin-3-glucoside rhamnosyltransferase "
1	MTR_1g090320	AES61911				0.0163773								Mtr:"Putative E3 ubiquitin-protein ligase LIN "
1	MTR_1g092460	AES61990				0.0256011								Mtr:"Ubiquitin-conjugating enzyme E2 O "
1	MTR_1g092880	AES62023				0.0356983								Mtr:"Hippocampus abundant transcript-like protein "
1	MTR_1g092910	AES62026				0.0163773								Mtr:"R3H domain-containing protein "
1	MTR_1g093720	AES62081				0.047619								Mtr:"Leucanthocyanidin reductase; Leucoanthocyanidin reductase "
1	MTR_1g093860	AES62093				0.0238095								Mtr:"LSM14-like protein "
1	MTR_1g093960	AES62102									1			Putative uncharacterized protein
1	MTR_1g094000	AES62106									1			Phosphoenolpyruvate carboxylase
1	MTR_1g094740	AES62124				0.0256011								Mtr:"Zinc finger protein "
1	MTR_1g095070	AES62158				0.0268831								Mtr:"Aquaporin PIP "
1	MTR_1g096000	AES62242							1					Parallel spindle
1	MTR_1g096030	AES62244				0.0162095								Mtr:"Protein SCARECROW "
1	MTR_1g098460	AES62326				0.0238095								Mtr:"Ethylene-responsive transcription factor ERF110 "
1	MTR_1g098700	AES62351				0.0212918								Ath:"Protein of unknown function (DUF793)"
1	MTR_1g098900	AES62365				0.0238095								Mtr:"GT-2 factor "
1	MTR_1g099040	AES62379				0.0238095								Mtr:"Embryo defective 1075-like protein "
1	MTR_1g099290	AES62403				0.0268831								Mtr:"Chitinase "
1	MTR_1g099380	AES62411				0.0356983								Mtr:"WD repeat-containing protein "
1	MTR_1g099800	AES62442				0.0238095								Stu:"Metal ion binding protein"
1	MTR_1g100040	AES62451				0.0238095								Mtr:"Polygalacturonase-like protein "
1	MTR_1g100200	AES62468				0.0238095								Ath:"Protein of unknown function (DUF677)"
1	MTR_1g101390	AES62555				0.0238095								Mtr:"F-box family protein "
1	MTR_1g101520	AES62566				0.0275319								Mtr:"Arginine/serine-rich-splicing factor RSP40 "
1	MTR_1g101810	AES62590				0.0275319								Mtr:"TCP family transcription factor "
1	MTR_1g102190	AES62624				0.0238095								Mtr:"Somatic embryogenesis receptor kinase "
1	MTR_1g102220	AES62627				0.0163773								Mtr:"Cytochrome P450 monooxygenase CYP704G9 "
1	MTR_1g104550	AES62654				0.00911579								Mtr:"Amine oxidase "
1	MTR_1g104820	AES62678				0.0275319								Mtr:"Cyclin T1 "
1	MTR_1g105360	AES62723				0.0238095								Ath:"Protein of unknown function (DUF3049)"
1	MTR_1g106730	AES62753							1					Zinc finger protein
1	MTR_1g108490	AES62807				0.0238095								Mtr:"E3 ubiquitin-protein ligase MARCH2 "
1	MTR_1g108650	AES62822								2				Tetratricopeptide repeat protein
1	MTR_1g108840	AES62840				0.0163773								Mtr:"Protein TRANSPARENT TESTA; Uncharacterized protein "
1	MTR_1g110120	AES62862				0.00911579								Mtr:"Wall-associated receptor kinase-like protein "
1	MTR_1g110180	AES62868				0.0218895								Mtr:"Wall-associated receptor kinase-like protein "
1	MTR_1g110260	AES62876				0.0275319								Mtr:"Kinase R-like protein "
1	MTR_1g110270	AES62877				0.0162095								Mtr:"Protein kinase-coding resistance protein "
1	MTR_1g110490	AES62894				0.047619								Mtr:"Membrane bound o-acyl transferase "
1	MTR_1g114160	AES62956				0.0256011								Mtr:"HAT family dimerization domain containing protein "
1	MTR_1g115900	AES63020				0.0238095								Mtr:"Peroxidase "
1	MTR_1g116320	AES63064				0.0218895								Stu:"Structural molecule"
1	MTR_1g116890	AES63106				0.0356983								Mtr:"Cytochrome P450 "
1	MTR_1g116940	AES63110									1			Zinc finger CCCH domain-containing protein
1	MTR_2g005600	AES63156				0.0218895								Mtr:"Regulator of nonsense transcripts 3A "
1	MTR_2g005950	AES63190				0.0218895								Mtr:"PHD finger protein 21A "
1	MTR_2g006850	AES63268				0.0238095								Ath:"CONTAINS InterPro DOMAIN/s: Protein BYPASS related (InterPro:IPR008511); BEST Arabidopsis thaliana protein match is: unknown protein (TAIR:AT1G77855.1); Has 99 Blast hits to 99 proteins in 17 species: Archae - 0; Bacteria - 0; Metazoa - 3; Fungi - 0 /.../ts - 96; Viruses - 0; Other Eukaryotes - 0 (source: NCBI BLink)." >Ath_AT1G77855.1 pep:TAIR10:1:29277166:29278518:-1 gene:AT1G77855 transcr…
1	MTR_2g007120	AES63290				0.0162095								Mtr:"2OG-Fe(II) oxygenase; Alkylated DNA repair protein alkB-like protein "
1	MTR_2g007210	AES63298				0.047619								Mtr:"Emp24/gp25L/p24; Transmembrane emp24 domain-containing protein "
1	MTR_2g007300	AES63306				0.0238095								Stu:"PAP fibrillin"
1	MTR_2g007840	AES63354				0.0238095								Mtr:"COP9 signalosome complex subunit; Uncharacterized protein "
1	MTR_2g007990	AES63368				0.0238095								Mtr:"Auxin-induced protein 5NG4 "
1	MTR_2g008226	AES63394				0.0218895								Mtr:"GT2; UDP-glucosyltransferase "
1	MTR_2g008440	AES63414				0.0163773								Mtr:"F-box/kelch-repeat protein "
1	MTR_2g008540	AES63421				0.0238095								Mtr:"Chaperone protein dnaJ "
1	MTR_2g009040	AES63469				0.00911579								Mtr:"Methyl binding domain protein "
1	MTR_2g009650	AES63523				0.0162095								Mtr:"Heterogeneous nuclear ribonucleoprotein K "
1	MTR_2g009670	AES63525				0.0256011								Mtr:"Protein kinase; Type I EGF; Wall-associated receptor kinase "
1	MTR_2g009840	AES63545					1							MADS-box family transcription factor
1	MTR_2g010980	AES63647				0.0380559								Mtr:"Pro-resilin "
1	MTR_2g011270	AES63671				0.0256011								Mtr:"S-locus-specific glycoprotein S6 "
1	MTR_2g012270	AES63695				0.0238095								Mtr:"Syntaxin-124 "
1	MTR_2g012750	AES63741				0.0238095								Stu:"CK25"
1	MTR_2g012990	AES63764				0.00911579								Mtr:"CIP7 , related "
1	MTR_2g013080	AES63775								1				RING finger protein; Zinc finger, RING-type
1	MTR_2g013110	AES63777				0.0238095								Mtr:"CBS "
1	MTR_2g013110	AES63777				0.0256011								Mtr:"CBS "
1	MTR_2g013230	AES63790				0.0238095								Mtr:"Dihydroflavonol-4-reductase "
1	MTR_2g013450	AES63815				0.00911579								Mtr:"Pentatricopeptide repeat-containing protein "
1	MTR_2g013640	AES63824				0.0163773								Ata:"Putative ubiquitin carrier protein E2 25 "
1	MTR_2g014060	AES63855				0.0238095								Mtr:"Dof zinc finger protein-like protein "
1	MTR_2g014380	AES63884									1			Putative uncharacterized protein
1	MTR_2g014460	AES63892				0.00911579								Mtr:"Phosphorylase "
1	MTR_2g014520	AES63898				0.0238095								Ath:"Protein of unknown function (DUF679)"
1	MTR_2g014900	AES63926				0.0162095								Mtr:"Anthocyanidin 3-O-glucosyltransferase "
1	MTR_2g015270	AES63955				0.0163773								Mtr:"Glutamate receptor 2.7 "
1	MTR_2g015370	AES63965				0.0238095								Mtr:"IQ domain-containing protein "
1	MTR_2g015380	AES63966				0.0238095								Mtr:"Nudix hydrolase "
1	MTR_2g015690	AES63998				0.0238095								Mtr:"Lipase "
1	MTR_2g017670	AES64044				0.0256011								Mtr:"Seipin "
1	MTR_2g017740	AES64051									1			MAC/Perforin domain containing protein
1	MTR_2g018030	AES64075								1				Putative uncharacterized protein
1	MTR_2g018270	AES64085				0.0238095								Mtr:"Bromodomain-containing factor "
1	MTR_2g018590	AES64109				0.0238095								Mtr:"Serine carboxypeptidase-like protein "
1	MTR_2g018670	AES64117;AES64118									1			Putative uncharacterized protein
1	MTR_2g020360	AES64263				0.0238095								Mtr:"Acyl carrier protein "
1	MTR_2g020470	AES64273				0.0238095								Mtr:"Serine/threonine protein phosphatase 6 regulatory ankyrin repeat subunit C "
1	MTR_2g020510	AES64276				0.0238095								Mtr:"Serine/threonine protein phosphatase 6 regulatory ankyrin repeat subunit A "
1	MTR_2g020770	AES64300				0.0238095								Mtr:"Histidine-containing phosphotransfer protein "
1	MTR_2g020830	AES64307				0.0238095								Ath:"unknown protein; Has 43 Blast hits to 43 proteins in 13 species: Archae - 0; Bacteria - 0; Metazoa - 0; Fungi - 0; Plants - 43; Viruses - 0; Other Eukaryotes - 0 (source: NCBI BLink)."
1	MTR_2g025080	AES64409							1					Putative uncharacterized protein
1	MTR_2g025120	AES64412				0.0238095								Mtr:"1-aminocyclopropane-1-carboxylate oxidase "
1	MTR_2g025710	AES64469				0.0238095								Mtr:"Annotation was added to scaffolds in November 2011 Long-chain-alcohol O-fatty-acyltransferase "
1	MTR_2g026180	AES64505				0.0238095								Mtr:"RNA-binding protein, putative "
1	MTR_2g026310	AES64517				0.0163773								Mtr:"Histone acetyltransferase complex component "
1	MTR_2g027140	AES64563				0.0275319								Stu:"SEC14 cytosolic factor"
1	MTR_2g027800	AES64618				0.0238095								Mtr:"Homeodomain-related; Myb family transcription factor "
1	MTR_2g027860	AES64622				0.0238095								Mtr:"Two-component response regulator EHD1 "
1	MTR_2g028550	AES64683				0.0238095								Mtr:"Kinetochore protein NDC80-like protein "
1	MTR_2g028940	AES64713				0.00911579								Stu:"Transducin"
1	MTR_2g030420	AES64795				0.0163773								Mtr:"Mitochondrial chaperone BCS1 "
1	MTR_2g030510	AES64803				0.0238095								Stu:"Male sterility MS5"
1	MTR_2g033270	AES64926				0.0238095								Mtr:"Gibberellin 2-oxidase "
1	MTR_2g033650	AES64955				0.0238095								Ath:"unknown protein; BEST Arabidopsis thaliana protein match is: unknown protein (TAIR:AT1G02380.1); Has 67 Blast hits to 67 proteins in 11 species: Archae - 0; Bacteria - 0; Metazoa - 0; Fungi - 0; Plants - 67; Viruses - 0; Other Eukaryotes - 0 (source /.../ BLink)." >Ath_AT1G02380.1 pep:TAIR10:1:477000:478971:1 gene:AT1G02380 transcript:AT1G02380.1
1	MTR_2g034250	AES65005				0.0256011								Mtr:"DELLA protein GAI; GRAS transcription factor "
1	MTR_2g034260	AES65006				0.0162095								Mtr:"DELLA protein RGL2; GRAS transcription factor "
1	MTR_2g034760	AES65049									1			Putative uncharacterized protein
1	MTR_2g034850	AES65058				0.047619								Mtr:"Zinc finger protein-like protein "
1	MTR_2g034860	AES65059				0.0357143								Mtr:"FAR1-related protein "
1	MTR_2g034860	AES65059									2			FAR1-related protein
1	MTR_2g034960	AES65067				0.0338949								Mtr:"Two-component response regulator ARR2 "
1	MTR_2g035100	AES65080				0.0275319								Mtr:"Pathogenesis-related protein PR10 "
1	MTR_2g035210	AES65089									1			ABA-responsive protein ABR17
1	MTR_2g035810	AES65136				0.0238095								Mtr:"Choline-phosphate cytidylyltransferase; Uncharacterized protein "
1	MTR_2g036960	AES65234				0.0218895								Mtr:"Pentatricopeptide repeat-containing protein "
1	MTR_2g037770	AES65297				0.00911579								Mtr:"Oxysterol-binding protein-related protein "
1	MTR_2g037830	AES65302;AES65303								1				Cellulose synthase-like protein G1
1	MTR_2g038860	AES65396				0.0238095								Mtr:"Xyloglucan endotransglucosylase/hydrolase "
1	MTR_2g039450	AES65438							1					Putative uncharacterized protein
1	MTR_2g039480	AES65441;AES65442									1			Putative uncharacterized protein
1	MTR_2g042430	AES65567				0.0275319								Mtr:"Adipocyte plasma membrane-associated protein "
1	MTR_2g048010	AES65716				0.047619								Stu:"Retrotransposon protein"
1	MTR_2g048340	AES65742				0.0238095								Mtr:"RNA-binding region RNP-1 (RNA recognition motif); Pyridoxal-dependent decarboxylase "
1	MTR_2g048580	AES65763								1				F-box protein
1	MTR_2g049420	AES65817				0.0218895								Mtr:"CTD small phosphatase-like protein "
1	MTR_2g059350	AES65954									1			ATP synthase subunit a chloroplastic
1	MTR_2g060350	AES65997				0.0256011								Mtr:"Polygalacturonase "
1	MTR_2g060650	AES66022				0.0357701								Mtr:"Zinc finger CCCH domain-containing protein "
1	MTR_2g063360	AES66164				0.047619								Ath:"Protein of unknown function (DUF674)"
1	MTR_2g063390	AES66165				0.0238095								Mtr:"Werner syndrome ATP-dependent helicase "
1	MTR_2g063560	AES66179									1			Class I heat shock protein
1	MTR_2g063600	AES66183									1			Class I heat shock protein
1	MTR_2g064940	AES66260				0.0238095								Mtr:"Protein kinase and PP2C-like domain-containing protein "
1	MTR_2g069210	AES66427				0.0256011								Mtr:"1-aminocyclopropane-1-carboxylate oxidase-like protein "
1	MTR_2g069300	AES66436				0.0256011								Mtr:"1-aminocyclopropane-1-carboxylate oxidase-like protein "
1	MTR_2g076010	AES66583									1			Pathogen-related protein
1	MTR_2g076400	AES66615								1				177 protein
1	MTR_2g076590	AES66629				0.0238095								Stu:"Epidermis-specific secreted glycoprotein EP1"
1	MTR_2g076710	AES66639								1				Mitochondrial chaperone BCS1
1	MTR_2g076960	AES66661				0.0238095								Mtr:"14-3-3-like protein GF14 "
1	MTR_2g076970	AES66663						1						Mitochondrial chaperone BCS1
1	MTR_2g077250	AES66675				0.0212918								Mtr:"Mitochondrial chaperone BCS1 "
1	MTR_2g080950	AES66725				0.0238095								Mtr:"Arf-GAP with coiled-coil, ANK repeat and PH domain-containing protein "
1	MTR_2g080980	AES66730									1			Cotton fiber expressed protein
1	MTR_2g081090	AES66741				0.0275319								Mtr:"Chlorophyll a/b-binding protein "
1	MTR_2g082090	AES66819				0.00911579								Mtr:"GRAS family transcription factor "
1	MTR_2g084010	AES66967								1				Peroxidase
1	MTR_2g084080	AES66970				0.0275319								Mtr:"Peroxidase "
1	MTR_2g084090	AES66971									1			Peroxidase
1	MTR_2g086070	AES67032								1				DNA-directed RNA polymerase
1	MTR_2g086290	AES67053									1			Putative uncharacterized protein
1	MTR_2g086420	AES67065				0.0163773								Mtr:"BZIP transcription factor "
1	MTR_2g086590	AES67083				0.0238095								Ath:"Protein of unknown function (DUF3049)"
1	MTR_2g086640	AES67088				0.0238095								Mtr:"Germin-like protein "
1	MTR_2g086690	AES67092				0.0238095								Mtr:"NAC domain protein "
1	MTR_2g086700	AES67093				0.0163773								Mtr:"Capsanthin/capsorubin synthase, chromoplast "
1	MTR_2g086970	AES67117				0.0238095								Mtr:"mRNA-decapping enzyme-like protein "
1	MTR_2g087290	AES67135				0.0162095								Mtr:"Transcription factor ABA-INDUCIBLE bHLH-TYPE "
1	MTR_2g087350	AES67141				0.0218895								Mtr:"U-box domain-containing protein "
1	MTR_2g087680	AES67170				0.0238095								Mtr:"Wall-associated receptor kinase-like protein "
1	MTR_2g087820	AES67184				0.0238095								Mtr:"RING finger protein "
1	MTR_2g088000	AES67201				0.0163773								Mtr:"WRKY transcription factor "
1	MTR_2g088020	AES67203				0.0238095								Mtr:"Mitogen-activated protein kinase kinase kinase A; Protein kinase "
1	MTR_2g088080	AES67209;AES67210									1			L-ascorbate oxidase-like protein; Multicopper oxidase, type 1
1	MTR_2g088190	AES67222				0.0238095								Stu:"Allyl alcohol dehydrogenase"
1	MTR_2g088270	AES67230				0.0162095								Stu:"Galactosyltransferase family protein"
1	MTR_2g088400	AES67243				0.0163773								Mtr:"Transparent testa 12 protein "
1	MTR_2g088700	AES67267				0.0238095								Mtr:"Syntaxin-132 "
1	MTR_2g088980	AES67291				0.0238095								Mtr:"Cysteine-rich repeat secretory protein "
1	MTR_2g089450	AES67332				0.0238095								Mtr:"MYB transcription factor "
1	MTR_2g092950	AES67378				0.0275319								Mtr:"177 protein "
1	MTR_2g093060	AES67388				0.0256011								Mtr:"Transcription factor APETALA2 "
1	MTR_2g096350	AES67574				0.0275319								Mtr:"RING finger family protein "
1	MTR_2g096640	AES67600								1				Putative uncharacterized protein
1	MTR_2g097910	AES67674				0.0238095								Mtr:"MYB transcription factor "
1	MTR_2g098080	AES67690				0.0275319								Stu:"Transcription factor"
1	MTR_2g098310	AES67711				0.0238095								Mtr:"Transcription factor bHLH122 "
1	MTR_2g099410	AES67794									1			Pentatricopeptide repeat-containing protein
1	MTR_2g099570	AES67810									1			Lipoxygenase
1	MTR_2g099990	AES67848				0.0238095								Mtr:"Zinc finger protein "
1	MTR_2g100630	AES67906				0.0218895								Mtr:"Protein CHUP1 "
1	MTR_2g100780	AES67920				0.0238095								Mtr:"Auxin-responsive protein IAA18 "
1	MTR_2g101350	AES67951				0.0256011								Mtr:"Activating signal cointegrator 1 complex subunit "
1	MTR_2g101400	AES67956				0.0238095								Mtr:"Cell division control protein "
1	MTR_2g101520	AES67968				0.0238095								Mtr:"Helix-loop-helix DNA-binding; Transcription factor bHLH68 "
1	MTR_2g101710	AES67986							1					Pentatricopeptide repeat-containing protein; Tetratricopeptide-like helical
1	MTR_2g101870	AES68001				0.0238095								Stu:"Harpin-induced protein"
1	MTR_2g102060	AES68021				0.0238095								Mtr:"Ras-related protein Rab-5C "
1	MTR_2g102670	AES68070									1			Pleiotropic drug resistance protein
1	MTR_2g103170	AES68094				0.00911579								Bra:"AT5G11430 (E=0.0) | zinc ion binding"
1	MTR_2g103780	AES68150									2			EPIDERMAL PATTERNING FACTOR-like protein
1	MTR_2g104010	AES68170									1			Putative uncharacterized protein
1	MTR_3g005560	AES68287				0.0163773								Mtr:"Cellulose synthase "
1	MTR_3g008100	AES68424;AES68425								1				Eugenol synthase
1	MTR_3g010010	AES68546;AES68547									1			WD-repeat protein-like protein
1	MTR_3g010080	AES68552								1				Subtilisin-like serine protease
1	MTR_3g013950	AES68708				0.0238095								Mtr:"F-box/kelch-repeat protein "
1	MTR_3g013980	AES68711								2				Sigma factor binding protein
1	MTR_3g014080	AES68721									1			Resistance protein
1	MTR_3g014540	AES68758				0.0238095								Mtr:"F-box/kelch-repeat protein "
1	MTR_3g017590	AES68881				0.0275319								Mtr:"E3 ubiquitin-protein ligase SINAT5; SINA3 "
1	MTR_3g019050	AES68919				0.0238095								Mtr:"Auxin-induced protein 5NG4 "
1	MTR_3g021090	AES69051								1				GRAS family transcription factor
1	MTR_3g021440	AES69075							1					O-methyltransferase
1	MTR_3g023220	AES69157				0.0238095								Mtr:"GDSL esterase/lipase "
1	MTR_3g023320	AES69165				0.00911579								Mtr:"Resistance protein "
1	MTR_3g025870	AES69245				0.0238095								Ath:"unknown protein; BEST Arabidopsis thaliana protein match is: unknown protein (TAIR:AT5G61040.1); Has 5732 Blast hits to 4319 proteins in 440 species: Archae - 66; Bacteria - 397; Metazoa - 2437; Fungi - 292; Plants - 238; Viruses - 35; Other Eukaryo /.../2267 (source: NCBI BLink)." >Ath_AT5G61040.1 pep:TAIR10:5:24562333:24564959:-1 gene:AT5G61040 transcript:AT5G61040.1
1	MTR_3g027650	AES69341				0.0238095								Mtr:"DNA binding protein "
1	MTR_3g028210	AES69379				0.0275319								Mtr:"Anthocyanin 5-aromatic acyltransferase; Malonyl CoA:flavonoid malonyltransferase 5 "
1	MTR_3g029800	AES69423				0.0275319								Mtr:"F-box protein SKIP23 "
1	MTR_3g030770	AES69501				0.0238095								Mtr:"MADS-box transcription factor "
1	MTR_3g030980	AES69517								1				Cc-nbs-lrr resistance protein
1	MTR_3g031480	AES69562				0.0163773								Mtr:"Receptor-like protein kinase "
1	MTR_3g031610	AES69572				0.0162095								Mtr:"Receptor-like protein kinase "
1	MTR_3g034410	AES69768								1				Putative uncharacterized protein
1	MTR_3g034990	AES69798				0.00911579								Mtr:"Pentatricopeptide repeat-containing protein "
1	MTR_3g035480	AES69816							3					NBS-LRR type disease resistance protein
1	MTR_3g035500	AES69818						1						Cc-nbs resistance protein
1	MTR_3g035830	AES69841				0.0238095								Ath:"TRICHOME BIREFRINGENCE-LIKE 38"
1	MTR_3g035940	AES69845							1					NBS-LRR type disease resistance protein
1	MTR_3g035960	AES69847				0.0256011								Mtr:"NBS-LRR type disease resistance protein "
1	MTR_3g036430	AES69882					1							F-box
1	MTR_3g036600	AES69893					1							F-box
1	MTR_3g043900	AES69971				0.0238095								Mtr:"Flavonol synthase/flavanone 3-hydroxylase "
1	MTR_3g048280	AES70124									3			Glucan endo-1,3-beta-glucosidase
1	MTR_3g052330	AES70369;AES70370								1				Uncharacterized protein
1	MTR_3g055130	AES70430				0.0238095								Mtr:"Photosystem I P700 chlorophyll a apoprotein "
1	MTR_3g055710	AES70478				0.0218895								Mtr:"NBS-containing resistance-like protein "
1	MTR_3g055930	AES70497				0.0212918								Mtr:"NBS-containing resistance-like protein "
1	MTR_3g061510	AES70718				0.0238095								Mtr:"Nuclear transcription factor Y subunit "
1	MTR_3g061630	AES70729				0.0238095								Ath:"Chaperonin-like RbcX protein"
1	MTR_3g062600	AES70808				0.0275319								Mtr:"60S ribosomal protein L10 "
1	MTR_3g062840	AES70824				0.0238095								Ppa:"Annexin " >PP1S219_3V6.2 pep:known scaffold:ASM242v1:DS545108.1:22440:25378:1 gene:PP1S219_3V6 transcript:PP1S219_3V6.2
1	MTR_3g064080	AES70848				0.0162095								Mtr:"Cysteine-rich receptor-like protein kinase "
1	MTR_3g064270	AES70865				0.00911579								Mtr:"Zinc finger CCCH domain-containing protein "
1	MTR_3g064780	AES70909				0.0238095								Ath:"BON association protein 2"
1	MTR_3g064900	AES70921				0.0238095								Mtr:"Oxidoreductase, putative "
1	MTR_3g065330	AES70958						1						Nudix hydrolase; Uncharacterized protein
1	MTR_3g065570	AES70978								1				HMG-Y-related protein A
1	MTR_3g069050	AES71011				0.0356983								Mtr:"Wall-associated receptor kinase-like protein "
1	MTR_3g069510	AES71052				0.0238095								Mtr:"Ras-related protein Rab11A "
1	MTR_3g070000	AES71093				0.047619								Mtr:"Solute carrier family 35 member E4 "
1	MTR_3g070170	AES71111				0.0238095								Mtr:"BAHD acyltransferase DCR "
1	MTR_3g070490	AES71140				0.0238095								Mtr:"Early flowering "
1	MTR_3g071480	AES71212				0.0163773								Mtr:"Ser-thr protein kinase "
1	MTR_3g071980	AES71254;AES71255;AES71256;AES71257								1				Arogenate dehydrogenase
1	MTR_3g072410	AES71295				0.0238095								Mtr:"LysM domain-containing GPI-anchored protein "
1	MTR_3g072620	AES71318				0.0238095								Ath:"YbaK/aminoacyl-tRNA synthetase-associated domain"
1	MTR_3g072630	AES71319				0.0238095								Mtr:"RING finger protein "
1	MTR_3g072820	AES71332				0.0238095								Mtr:"Flavonol synthase "
1	MTR_3g072920	AES71342				0.0238095								Stu:"Nucleic acid binding protein"
1	MTR_3g077110	AES71450				0.0238095								Mtr:"MYB transcription factor MYB160 "
1	MTR_3g077740	AES71510				0.0249682								Mtr:"Pantothenate kinase "
1	MTR_3g078000	AES71532				0.0275319								Mtr:"Fibroblast growth factor receptor "
1	MTR_3g079560	AES71585				0.0256011								Mtr:"Serine carboxypeptidase II-3 "
1	MTR_3g079780	AES71603				0.00911579								Mtr:"Tir-nbs-lrr resistance protein "
1	MTR_3g080070	AES71629				0.0466049								Mtr:"Serine/threonine protein phosphatase 2A 59 kDa regulatory subunit B' gamma isoform "
1	MTR_3g080940	AES71710				0.0238095								Mtr:"Agamous-like MADS-box protein AGL62 "
1	MTR_3g082050	AES71719				0.0238095								Mtr:"Zinc transporter "
1	MTR_3g082630	AES71771				0.0238095								Mtr:"Zinc finger protein CONSTANS-LIKE protein "
1	MTR_3g082720	AES71782								1				Putative uncharacterized protein
1	MTR_3g083260	AES71834				0.0357143								Ath:"BRCA2-like B"
1	MTR_3g083540	AES71860				0.047619								Mtr:"Myb transcription factor "
1	MTR_3g083920	AES71899							1					Chalcone synthase; Uncharacterized protein
1	MTR_3g084170	AES71920				0.0238095								Mtr:"Auxin-induced protein-like protein "
1	MTR_3g084220	AES71925								1				Auxin-induced protein-like protein
1	MTR_3g084520	AES71956				0.0212918								Mtr:"O-glucosyltransferase "
1	MTR_3g084520	AES71956				0.0218895								Mtr:"O-glucosyltransferase "
1	MTR_3g084520	AES71956				0.0256011								Mtr:"O-glucosyltransferase "
1	MTR_3g085060	AES72008				0.0275319								Ath:"unknown protein; Has 54 Blast hits to 54 proteins in 19 species: Archae - 0; Bacteria - 0; Metazoa - 11; Fungi - 6; Plants - 34; Viruses - 0; Other Eukaryotes - 3 (source: NCBI BLink)."
1	MTR_3g085160	AES72016				0.0238095								Mtr:"F-box family protein "
1	MTR_3g085280	AES72028;AES72029								1				Uncharacterized protein
1	MTR_3g086010	AES72091				0.0356983								Mtr:"Serine/threonine protein phosphatase 2A 59 kDa regulatory subunit B' eta isoform "
1	MTR_3g086020	AES72092				0.0256011								Mtr:"Vinorine synthase "
1	MTR_3g086050	AES72095				0.0238095								Mtr:"Chloroplast small heat shock protein "
1	MTR_3g086070	AES72097				0.0162095								Mtr:"Nucleotide binding site leucine-rich repeat disease resistance protein "
1	MTR_3g086540	AES72146				0.0356983								Mtr:"Dual specificity protein phosphatase "
1	MTR_3g087830	AES72262				0.0275319								Mtr:"Apoptotic chromatin condensation inducer in the nucleus "
1	MTR_3g088110	AES72289				0.0238095								Mtr:"NAC domain protein "
1	MTR_3g088140	AES72292				0.0238095								Mtr:"DnaJ homolog subfamily B member "
1	MTR_3g088420	AES72302				0.0238095								Mtr:"Acetyltransferase, putative "
1	MTR_3g088460	AES72306				0.00911579								Mtr:"Metal transporter "
1	MTR_3g090100	AES72397				0.0256011								Mtr:"Acyl-"
1	MTR_3g090120	AES72399				0.0162095								Ath:"TRICHOME BIREFRINGENCE-LIKE 7"
1	MTR_3g090340	AES72402				0.0238095								Mtr:"Beta 1 3-glycosyltransferase-like protein I "
1	MTR_3g090480	AES72410									1			Receptor-like protein kinase
1	MTR_3g090550	AES72417				0.0238095								Mtr:"Auxin-induced protein 5NG4 "
1	MTR_3g090820	AES72442				0.0256011								Mtr:"Calcium-binding mitochondrial carrier protein SCaMC-2 "
1	MTR_3g091010	AES72460				0.0238095								Mtr:"Trehalose-phosphate phosphatase "
1	MTR_3g091280	AES72479				0.0256011								Stu:"Eukaryotic translation initiation factor 3 subunit 10"
1	MTR_3g091560	AES72508				0.0238095								Mtr:"IQ-domain-containing protein "
1	MTR_3g091860	AES72538;AES72539								1				RNA-binding protein with multiple splicing
1	MTR_3g092200	AES72576				0.0357143								Ath:"FUNCTIONS IN: molecular_function unknown; INVOLVED IN: biological_process unknown; LOCATED IN: endomembrane system; EXPRESSED IN: 24 plant structures; EXPRESSED DURING: 15 growth stages; CONTAINS InterPro DOMAIN/s: Uncharacterised conserved protein /.../277 (InterPro:IPR016971); Has 70 Blast hits to 70 proteins in 19 species: Archae - 0; Bacteria - 0; Metazoa - 1; Fungi - 0; Plants - 66; Vir…
1	MTR_3g092640	AES72623				0.0156802								Mtr:"StAR-related lipid transfer protein "
1	MTR_3g092780	AES72638				0.0162095								Mtr:"Two-component response regulator-like PRR73 "
1	MTR_3g092890	AES72646				0.0238095								Mtr:"1-aminocyclopropane-1-carboxylate oxidase "
1	MTR_3g092890	AES72646				0.047619								Mtr:"1-aminocyclopropane-1-carboxylate oxidase "
1	MTR_3g092990	AES72656				0.0238095								Mtr:"Peroxidase "
1	MTR_3g093000	AES72658				0.0163773								Bra:"AT3G49490 (E=2e-105) | unknown protein"
1	MTR_3g093420	AES72695				0.0275319								Mtr:"Zinc finger with UFM1-specific peptidase domain protein "
1	MTR_3g093430	AES72696			1									ABC transporter ATP-binding protein/permease
1	MTR_3g093470	AES72700				0.00911579								Ath:"FUNCTIONS IN: molecular_function unknown; INVOLVED IN: biological_process unknown; LOCATED IN: cellular_component unknown; BEST Osa:"Note=Viral attachment protein, fibre shaft repeat containing protein., Transcript_evidence=AK060756 (DDBJ, Best hit), ORF_evidence=B8ANY0 (UniProt), NIAS_FLcDNA=001-032-H02" Arabidopsis thaliana protein match is: COP1-interacting protein-related (TAIR:AT1G72410…
1	MTR_3g094690	AES72715				0.0238095								Mtr:"LOB domain-containing protein "
1	MTR_3g095080	AES72753				0.0275319								Mtr:"WRKY transcription factor "
1	MTR_3g095730	AES72815				0.0238095								Mtr:"U-box domain-containing protein "
1	MTR_3g095800	AES72822						1						Putative uncharacterized protein
1	MTR_3g096370	AES72877				0.0238095								Mtr:"U-box domain-containing protein "
1	MTR_3g096450	AES72885				0.047619								Stu:"Pentatricopeptide repeat-containing protein"
1	MTR_3g096500	AES72892				0.0218895								Mtr:"Gibberellin 20 oxidase "
1	MTR_3g098530	AES72993				0.0275319								Mtr:"Sec14 cytosolic factor; Uncharacterized protein "
1	MTR_3g098620	AES73001									1			Mei2-like protein
1	MTR_3g098910	AES73029				0.0238095								Mtr:"Protein RUPTURED POLLEN GRAIN "
1	MTR_3g098970	AES73035				0.0238095								Mtr:"Auxin-induced protein 6B "
1	MTR_3g098990	AES73037				0.0238095								Mtr:"Protein DEK "
1	MTR_3g099020	AES73040				0.0238095								Mtr:"Myristoyl-acyl carrier protein thioesterase; Uncharacterized protein "
1	MTR_3g099080	AES73046				0.0238095								Mtr:"Squamosa promoter binding protein "
1	MTR_3g099620	AES73101				0.0238095								Mtr:"Basic helix loop helix 1; Transcription factor bHLH96 "
1	MTR_3g099670	AES73105				0.0238095								Stu:"Clathrin assembly protein"
1	MTR_3g099700	AES73108				0.0356983								Mtr:"Ripening regulated protein DDTFR18 "
1	MTR_3g099720	AES73110				0.00911579								Mtr:"Protein TRANSPARENT TESTA "
1	MTR_3g099740	AES73111				0.0238095								Mtr:"Purine permease "
1	MTR_3g100350	AES73167				0.0238095								Mtr:"PHD and RING finger domain-containing protein "
1	MTR_3g100420	AES73172				0.0238095								Mtr:"Serine carboxypeptidase-like protein "
1	MTR_3g100680	AES73198				0.0275319								Mtr:"Wall-associated receptor kinase-like protein "
1	MTR_3g100980	AES73221							1					Peptide transporter PTR3-A
1	MTR_3g101210	AES73243							1					Mitogen-activated protein kinase kinase kinase
1	MTR_3g101290	AES73251				0.0275319								Mtr:"Myb transcription factor; Uncharacterized protein "
1	MTR_3g101640	AES73286				0.0156802								Mtr:"Laccase-15 "
1	MTR_3g102310	AES73342				0.0238095								Mtr:"Cyclin D3-1; Uncharacterized protein "
1	MTR_3g102400	AES73352				0.0163773								Mtr:"Cysteine-rich receptor-like protein kinase "
1	MTR_3g103970	AES73359				0.0238095								Mtr:"Protein EARLY FLOWERING "
1	MTR_3g104270	AES73389				0.0466049								Mtr:"Far upstream element-binding protein "
1	MTR_3g104550	AES73412				0.047619								Mtr:"Heat stress transcription factor A-2 "
1	MTR_3g104780	AES73434				0.0238095								Mtr:"Class II small heat shock protein Le-HSP17.6; Uncharacterized protein "
1	MTR_3g104880	AES73443				0.0238095								Ath:"unknown protein; BEST Arabidopsis thaliana protein match is: unknown protein (TAIR:AT3G13980.1); Has 1807 Blast hits to 1807 proteins in 277 species: Archae - 0; Bacteria - 0; Metazoa - 736; Fungi - 347; Plants - 385; Viruses - 0; Other Eukaryotes - /.../source: NCBI BLink)." >Ath_AT3G13980.1 pep:TAIR10:3:4619038:4620262:-1 gene:AT3G13980 transcript:AT3G13980.1
1	MTR_3g104900	AES73444				0.0162095								Mtr:"Protein kinase C "
1	MTR_3g105080	AES73462				0.0380559								Ath:"ferredoxin-related"
1	MTR_3g106130	AES73555				0.0380559								Mtr:"Stromal cell-derived factor 2-like protein; Uncharacterized protein "
1	MTR_3g106180	AES73560				0.0238095								Mtr:"Ribonuclease CAF1; Uncharacterized protein "
1	MTR_3g107090	AES73642				0.0256011								Mtr:"SYNC1 protein "
1	MTR_3g107320	AES73654								1				Phospholipase D
1	MTR_3g107360	AES73658									1			Phospholipase D
1	MTR_3g107510	AES73669				0.0256011								Mtr:"Protein brittle-1 "
1	MTR_3g107730	AES73690						2						Anion exchanger family protein
1	MTR_3g108220	AES73739				0.00871191								Stu:"Zinc ion binding protein"
1	MTR_3g108280	AES73747				0.0275319								Mtr:"60S acidic ribosomal protein p0 "
1	MTR_3g108690	AES73773				0.0238095								Mtr:"Protein lunapark "
1	MTR_3g109380	AES73838				0.0162095								Mtr:"Pentatricopeptide repeat-containing protein "
1	MTR_3g109860	AES73887								1				Putative uncharacterized protein
1	MTR_3g113710	AES73990;AES73991								1				Carboxy-lyase
1	MTR_3g113840	AES74004				0.0218895								Ath:"unknown protein; Has 327 Blast hits to 272 proteins in 89 species: Archae - 0; Bacteria - 129; Metazoa - 68; Fungi - 14; Plants - 20; Viruses - 0; Other Eukaryotes - 96 (source: NCBI BLink)."
1	MTR_3g114340	AES74050				0.0238095								Mtr:"NAD(P)H-quinone oxidoreductase chain "
1	MTR_3g114530	AES74069				0.00911579								Mtr:"Nucleoredoxin "
1	MTR_3g114870	AES74096				0.00871191								Mtr:"Ornithine decarboxylase "
1	MTR_3g115960	AES74107				0.0163773								Mtr:"MLO-like protein "
1	MTR_3g116080	AES74122				0.0275319								Mtr:"Cysteine proteinase; Uncharacterized protein "
1	MTR_3g116440	AES74156								1				Organ-specific protein S2
1	MTR_3g116720	AES74181				0.0238095								Mtr:"DnaJ homolog subfamily C member "
1	MTR_3g116720	AES74181				0.047619								Mtr:"DnaJ homolog subfamily C member "
1	MTR_3g116840	AES74192				0.0238095								Mtr:"Isoflavone reductase-like protein "
1	MTR_3g117060	AES74212				0.0238095								Mtr:"Salicylic acid/benzoic acid carboxyl methyltransferase "
1	MTR_3g117150	AES74225								1				Pentatricopeptide repeat-containing protein
1	MTR_3g117270	AES74236				0.0238095								Mtr:"Ebs-bah-phd domain-containing protein; Uncharacterized protein "
1	MTR_3g117380	AES74247							1					GATA transcription factor
1	MTR_3g117680	AES74273				0.0238095								Mtr:"SnRK2 calcium sensor "
1	MTR_3g117990	AES74304				0.0256011								Mtr:"Heparan-alpha-glucosaminide N-acetyltransferase "
1	MTR_3g118160	AES74320				0.0238095								Mtr:"Replication factor C subunit "
1	MTR_3g118500	AES74350				0.0238095								Ath:"BEST Arabidopsis thaliana protein match is: Integral membrane protein hemolysin-III homolog (TAIR:AT2G45250.1); Has 65 Blast hits to 65 proteins in 13 species: Archae - 0; Bacteria - 0; Metazoa - 0; Fungi - 2; Plants - 63; Viruses - 0; Other Eukaryo /.../0 (source: NCBI BLink)." >Ath_AT2G45250.1 pep:TAIR10:2:18661464:18663029:1 gene:AT2G45250 transcript:AT2G45250.1
1	MTR_4g005740	AES86323									1			Putative uncharacterized protein
1	MTR_4g006650	AES86408				0.0238095								Mtr:"Aquaporin NIP6-1 "
1	MTR_4g009340	AES86511				0.00911579								Bra:"AT3G02650 (E=1e-220) | pentatricopeptide (PPR) repeat-containing protein"
1	MTR_4g009590	AES86524				0.0275319								Ath:"Plant protein of unknown function (DUF247)"
1	MTR_4g010100	AES86566				0.0238095								Ath:"BEST Arabidopsis thaliana protein match is: Ubiquitin system component Cue protein (TAIR:AT5G32440.1); Has 166 Blast hits to 166 proteins in 31 species: Archae - 0; Bacteria - 4; Metazoa - 3; Fungi - 0; Plants - 142; Viruses - 0; Other Eukaryotes - /.../urce: NCBI BLink)." >Ath_AT5G32440.1 pep:TAIR10:5:12076896:12078559:1 gene:AT5G32440 transcript:AT5G32440.1
1	MTR_4g012450	AES86643				0.0275319								Ath:"Late embryogenesis abundant (LEA) hydroxyproline-rich glycoprotein family"
1	MTR_4g012540	AES86649									1			IST1-like protein
1	MTR_4g012890	AES86676				0.00911579								Mtr:"Cytochrome P450 "
1	MTR_4g014710	AES86776				0.0238095								Mtr:"Ataxin-3-like protein "
1	MTR_4g014900	AES86793				0.0218895								Mtr:"Wall-associated receptor kinase-like protein "
1	MTR_4g014960	AES86801				0.0238095								Mtr:"Defective in exine formation "
1	MTR_4g014990	AES86804				0.0238095								Mtr:"TIR-NBS-LRR RCT1 resistance protein "
1	MTR_4g015060	AES86811				0.0488846								Mtr:"TIR-NBS-LRR RCT1-like resistance protein "
1	MTR_4g016960	AES86920				0.0238095								Mtr:"Em6; Late embryogenesis abundant protein D-19 "
1	MTR_4g017280	AES86942									1			Verticillium wilt disease resistance protein
1	MTR_4g017370	AES86948				0.00911579								Mtr:"Receptor-like protein kinase "
1	MTR_4g017370	AES86948				0.0163773								Mtr:"Receptor-like protein kinase "
1	MTR_4g018750	AES86982				0.0238095								Mtr:"Mitochondrial uncoupling protein "
1	MTR_4g018920	AES86998				0.0275319								Mtr:"Receptor-like protein kinase "
1	MTR_4g019010	AES87005				0.0162095								Mtr:"Receptor-like protein kinase "
1	MTR_4g020550	AES87053				0.0275319								Mtr:"NBS-containing resistance-like protein "
1	MTR_4g021260	AES87101				0.0268831								Mtr:"Avr9/Cf-9 rapidly elicited protein "
1	MTR_4g022410	AES87171				0.047619								Mtr:"RING-H2 finger protein ATL1N "
1	MTR_4g022570	AES87187				0.0275319								Mtr:"Uncharacterized protein; Vesicle-associated membrane protein "
1	MTR_4g022960	AES87219								1				NBS-containing resistance-like protein
1	MTR_4g023090	AES87230				0.0238095								Mtr:"F-box/kelch-repeat protein "
1	MTR_4g023500	AES87263				0.0238095								Mtr:"tRNA 2'-phosphotransferase "
1	MTR_4g024370	AES87322				0.0238095								Mtr:"NAD(P)H-quinone oxidoreductase subunit 6 "
1	MTR_4g026320	AES87380				0.0238095								Mtr:"Cytochrome P450 "
1	MTR_4g026490	AES87394				0.0356983								Mtr:"GRAS family transcription factor "
1	MTR_4g027160	AES87448				0.0275319								Mtr:"Nudix hydrolase "
1	MTR_4g028130	AES87486					1							B3 domain-containing protein
1	MTR_4g028610	AES87521				0.0163773								Mtr:"Zinc finger protein "
1	MTR_4g031820	AES87667;AES87668;AES87669							1					Cytochrome P450 monooxygenase CYP72A61
1	MTR_4g032200	AES87684				0.0275319								Ath:"unknown protein; BEST Arabidopsis thaliana protein match is: unknown protein (TAIR:AT1G57765.1); Has 35333 Blast hits to 34131 proteins in 2444 species: Archae - 798; Bacteria - 22429; Metazoa - 974; Fungi - 991; Plants - 531; Viruses - 0; Other Euk /.../s - 9610 (source: NCBI BLink)." >Ath_AT1G57765.1 pep:TAIR10:1:21393351:21394962:1 gene:AT1G57765 transcript:AT1G57765.1
1	MTR_4g035070	AES87823				0.0297272								Mtr:"TATA-binding protein-associated factor MOT1 "
1	MTR_4g036300	AES87878									1			Ripening-related protein
1	MTR_4g037670	AES87928				0.0163773								Mtr:"Nucleotide pyrophosphatase/phosphodiesterase "
1	MTR_4g043660	AES88040				0.00911579								Mtr:"Zinc finger CCCH domain-containing protein "
1	MTR_4g043760	AES88050				0.0218895								Mtr:"Mannan endo-1,4-beta-mannosidase "
1	MTR_4g049340	AES88139				0.0238095								Mtr:"Aquaporin SIP1-1 "
1	MTR_4g050760	AES88203				0.0238095								Mtr:"Maturase K "
1	MTR_4g053560	AES88338							1					Putative uncharacterized protein
1	MTR_4g054920	AES88420				0.0163773								Mtr:"Cytochrome P450 94A1; Cytochrome P450 monooxygenase CYP94C9 "
1	MTR_4g055610	AES88481				0.0356983								Mtr:"Lysine histidine transporter "
1	MTR_4g058570	AES88550				0.0356983								Mtr:"Cysteine-rich receptor-like protein kinase "
1	MTR_4g059870	AES88616				0.0238095								Mtr:"Zinc finger protein-like protein "
1	MTR_4g060900	AES88685				0.00911579								Stu:"Hydrolase, alpha/beta fold family protein"
1	MTR_4g063070	AES88809				0.047619								Stu:"UPA23"
1	MTR_4g064120	AES88864									1			SCARECROW-like protein
1	MTR_4g064180	AES88868					1							GRAS family transcription factor
1	MTR_4g064570	AES88902				0.0238095								Mtr:"RING finger protein "
1	MTR_4g065670	AES88979				0.0238095								Mtr:"E3 ubiquitin-protein ligase "
1	MTR_4g068100	AES89017									1			Hydroxyacylglutathione hydrolase
1	MTR_4g068130	AES89020				0.0275319								Mtr:"F-box protein SKIP16 "
1	MTR_4g068240	AES89032					1							Arginine decarboxylase
1	MTR_4g068270	AES89034								2				Arginine decarboxylase
1	MTR_4g068520	AES89056									1			Cold-regulated protein
1	MTR_4g068550	AES89057				0.0163773								Mtr:"9/13 hydroperoxide lyase; Allene oxide synthase "
1	MTR_4g070010	AES89099				0.0356983								Ath:"BEST Arabidopsis thaliana protein match is: BTB/POZ domain-containing protein (TAIR:AT1G63850.1); Has 298 Blast hits to 298 proteins in 22 species: Archae - 0; Bacteria - 0; Metazoa - 10; Fungi - 0; Plants - 287; Viruses - 0; Other Eukaryotes - 1 (s /.../ NCBI BLink)." >Ath_AT1G63850.1 pep:TAIR10:1:23696962:23698708:1 gene:AT1G63850 transcript:AT1G63850.1
1	MTR_4g070020	AES89101				0.0238095								Stu:"2-hydroxyacid dehydrogenase"
1	MTR_4g070420	AES89139						1						Putative uncharacterized protein
1	MTR_4g071120	AES89202				0.0357143								Ath:"unknown protein; BEST Arabidopsis thaliana protein match is: unknown protein (TAIR:AT4G34630.1); Has 1807 Blast hits to 1807 proteins in 277 species: Archae - 0; Bacteria - 0; Metazoa - 736; Fungi - 347; Plants - 385; Viruses - 0; Other Eukaryotes - /.../source: NCBI BLink)." >Ath_AT4G34630.1 pep:TAIR10:4:16536865:16537746:-1 gene:AT4G34630 transcript:AT4G34630.1
1	MTR_4g071590	AES89244				0.0238095								Mtr:"GATA transcription factor "
1	MTR_4g072230	AES89296								1				Auxin-induced SAUR
1	MTR_4g072350	AES89308				0.0238095								Stu:"Chalcone reductase"
1	MTR_4g072480	AES89318				0.0275319								Mtr:"Auxin-induced SAUR-like protein "
1	MTR_4g072590	AES89329								1				Auxin-induced protein 15A
1	MTR_4g072620	AES89332									1			Auxin-induced SAUR
1	MTR_4g072810	AES89349						1						Auxin-induced protein-like protein
1	MTR_4g072850	AES89353								1				Auxin-induced protein-like protein
1	MTR_4g072910	AES89359				0.0238095								Mtr:"Auxin-induced protein 6B; Uncharacterized protein "
1	MTR_4g073010	AES89368				0.0380559								Mtr:"High-affinity nickel-transport family protein, putative; Uncharacterized protein "
1	MTR_4g073140	AES89378				0.0163773								Mtr:"Wall-associated receptor kinase-like protein "
1	MTR_4g073230	AES89380				0.0356983								Mtr:"Kinase-like protein "
1	MTR_4g073420	AES89397				0.0380559								Mtr:"Myb-like transcription factor "
1	MTR_4g074810	AES89429				0.0162095								Mtr:"Enoyl-ACP reductase "
1	MTR_4g076490	AES89518									2			Endo-beta-1 3-glucanase
1	MTR_4g076500	AES89519				0.0238095								Mtr:"Endo-1 3-beta-glucanase "
1	MTR_4g076700	AES89538				0.00911579								Mtr:"Embryo defective 1075-like protein "
1	MTR_4g076750	AES89541				0.0268831								Mtr:"Serine decarboxylase "
1	MTR_4g078350	AES89666				0.0238095								Mtr:"Transcription factor bHLH36 "
1	MTR_4g078400	AES89671					1							O-acyltransferase WSD1
1	MTR_4g078440	AES89675							1					O-acyltransferase WSD1
1	MTR_4g078770	AES89699				0.0238095								Ath:"unknown protein; FUNCTIONS IN: molecular_function unknown; INVOLVED IN: biological_process unknown; LOCATED IN: chloroplast; EXPRESSED IN: 22 plant structures; EXPRESSED DURING: 13 growth stages; BEST Arabidopsis thaliana protein match is: unknown p /.../ (TAIR:AT2G33847.2); Has 89 Blast hits to 89 proteins in 11 species: Archae - 0; Bacteria - 0; Metazoa - 0; Fungi - 0; Plants - 89; Viruses…
1	MTR_4g079460	AES89744									1			Putative uncharacterized protein
1	MTR_4g079470	AES89745								1				Cysteine protease
1	MTR_4g079760	AES89767				0.0238095								Mtr:"Transcription factor bHLH30 "
1	MTR_4g079810	AES89772									1			Putative uncharacterized protein
1	MTR_4g079960	AES89785				0.0238095								Mtr:"Transcription regulation protein "
1	MTR_4g080030	AES89790								1				Tyrosine-protein kinase ABL2
1	MTR_4g081640	AES89910								1				Receptor protein kinase
1	MTR_4g081880	AES89929								1				CASP-like protein MTR_4g081880
1	MTR_4g081950	AES89935				0.0238095								Mtr:"Expansin "
1	MTR_4g082040	AES89943				0.0238095								Mtr:"Myb-like protein A "
1	MTR_4g082060	AES89945				0.0238095								Mtr:"Dof zinc finger protein DOF1.10 "
1	MTR_4g082820	AES89974				0.0275319								Mtr:"Anthocyanidin 5 3-O-glucosyltransferase "
1	MTR_4g083060	AES89997				0.0372492								Mtr:"14-3-3-like protein "
1	MTR_4g083440	AES90035				0.0238095								Mtr:"Ser/Thr-rich protein T10 in DGCR region "
1	MTR_4g083490	AES90040				0.0238095								Mtr:"Vesicle-associated membrane protein "
1	MTR_4g083540	AES90046				0.0275319								Mtr:"Baculoviral IAP repeat-containing protein 7-A "
1	MTR_4g083660	AES90057				0.0218895								Mtr:"Polygalacturonase "
1	MTR_4g083660	AES90057				0.0256011								Mtr:"Polygalacturonase "
1	MTR_4g083940	AES90070				0.0218895								Ath:"exocyst complex component 84B"
1	MTR_4g084080	AES90085							1					Putative uncharacterized protein
1	MTR_4g085570	AES90122				0.0163773								Mtr:"Filament-like plant protein "
1	MTR_4g085810	AES90146				0.0275319								Mtr:"Senescence-induced receptor-like serine/threonine-protein kinase "
1	MTR_4g086510	AES90207				0.0238095								Mtr:"Hormone-sensitive lipase "
1	MTR_4g086510	AES90207				0.047619								Mtr:"Hormone-sensitive lipase "
1	MTR_4g086760	AES90230				0.0163773								Mtr:"Peptidyl-prolyl cis-trans isomerase CYP40 "
1	MTR_4g086840	AES90234				0.0275319								Mtr:"Two-component response regulator ARR14 "
1	MTR_4g087110	AES90244				0.0218895								Mtr:"Senescence-associated nodulin 1A "
1	MTR_4g087890	AES90323				0.00911579								Mtr:"Formin-like protein "
1	MTR_4g088010	AES90335				0.047619								Mtr:"Heterogeneous nuclear ribonucleoprotein A3-like protein "
1	MTR_4g090970	AES90421;AES90422						1						Calmodulin-binding protein
1	MTR_4g091060	AES90428				0.0238095								Mtr:"Riboflavin kinase; Uncharacterized protein "
1	MTR_4g091670	AES90478				0.0163773								Mtr:"Serine/threonine protein kinase "
1	MTR_4g092530	AES90509				0.0218895								Mtr:"Receptor-like-kinase "
1	MTR_4g092770	AES90533				0.0238095								Mtr:"Spinster-like protein "
1	MTR_4g092800	AES90536				0.0238095								Mtr:"Methionine-R-sulfoxide reductase B1 protein "
1	MTR_4g092880	AES90543;AES90544					1							Bromodomain-containing protein
1	MTR_4g092900	AES90546				0.0238095								Mtr:"Bromodomain-containing protein "
1	MTR_4g093260	AES90575				0.0238095								Mtr:"HVA22-like protein a "
1	MTR_4g093510	AES90579				0.0238095								Ath:"HVA22 homologue A"
1	MTR_4g093730	AES90599				0.0238095								Mtr:"GATA transcription factor "
1	MTR_4g093860	AES90613				0.0238095								Stu:"Gene of unknown function"
1	MTR_4g094010	AES90628									1			White-brown-complex ABC transporter family
1	MTR_4g095390	AES90661				0.0275319								Ath:"Uncharacterised protein family SERF"
1	MTR_4g097260	AES90740				0.0238095								Ath:"Uncharacterised conserved protein UCP031279"
1	MTR_4g097360	AES90746				0.0238095								Stu:"VQ motif-containing protein"
1	MTR_4g098530	AES90821				0.00911579								Mtr:"Leucine-rich repeat-containing protein "
1	MTR_4g100380	AES90855				0.0238095								Mtr:"Ethylene-responsive transcription factor 1A "
1	MTR_4g100510	AES90865				0.0238095								Mtr:"Protein-tyrosine phosphatase mitochondrial "
1	MTR_4g100550	AES90870				0.0238095								Mtr:"Homeobox-leucine zipper protein "
1	MTR_4g100600	AES90876;AES90877							2					Gibberellin 2-beta-dioxygenase
1	MTR_4g101030	AES90919				0.047619								Ath:"Family of unknown function (DUF577)"
1	MTR_4g101040	AES90920				0.0212918								Mtr:"DEAD-box ATP-dependent RNA helicase "
1	MTR_4g101660	AES90958				0.0238095								Mtr:"Protein YABBY "
1	MTR_4g101990	AES90987				0.047619								Stu:"DNA binding protein"
1	MTR_4g103760	AES91055			1									WD repeat-containing protein
1	MTR_4g104040	AES91083									2			Uncharacterized protein
1	MTR_4g104060	AES91084							1					Putative uncharacterized protein
1	MTR_4g106690	AES91143				0.0238095								Mtr:"Ubiquitin carrier protein "
1	MTR_4g106800	AES91153				0.0275319								Mtr:"LIM domain protein "
1	MTR_4g106960	AES91168				0.0356983								Mtr:"RING finger protein "
1	MTR_4g107930	AES91212						1						Cysteine proteinase
1	MTR_4g108080	AES91225				0.0275319								Mtr:"Ubiquitin carrier protein; Uncharacterized protein "
1	MTR_4g108140	AES91230				0.0275319								Mtr:"IQ domain-containing protein "
1	MTR_4g111840	AES91285						1						Putative uncharacterized protein
1	MTR_4g112970	AES91389				0.0249682								Mtr:"Acyl-(Acyl carrier protein) thioesterase "
1	MTR_4g113670	AES91449				0.0275319								Mtr:"RNA binding protein "
1	MTR_4g113740	AES91455				0.0162095								Ath:"Tetratricopeptide repeat (TPR)-like superfamily protein"
1	MTR_4g113790	AES91459				0.0163773								Mtr:"Protein kinase G11A "
1	MTR_4g114040	AES91482				0.0218895								Mtr:"Immunoglobulin G binding protein A "
1	MTR_4g114240	AES91502									1			Kinase-like protein
1	MTR_4g114280	AES91506								1				Kinase-like protein
1	MTR_4g114510	AES91528				0.00911579								Mtr:"Kinase-like protein "
1	MTR_4g114510	AES91528				0.0163773								Mtr:"Kinase-like protein "
1	MTR_4g114520	AES91529								1				Kinase-like protein
1	MTR_4g114570	AES91534				0.0238095								Mtr:"Ethylene-responsive transcription factor WIN1 "
1	MTR_4g114580	AES91535				0.0162095								Mtr:"TBC1 domain family member "
1	MTR_4g114620	AES91539				0.0238095								Ath:"unknown protein; BEST Arabidopsis thaliana protein match is: unknown protein (TAIR:AT4G32342.1); Has 1807 Blast hits to 1807 proteins in 277 species: Archae - 0; Bacteria - 0; Metazoa - 736; Fungi - 347; Plants - 385; Viruses - 0; Other Eukaryotes - /.../source: NCBI BLink)." >Ath_AT4G32342.1 pep:TAIR10:4:15615184:15616200:-1 gene:AT4G32342 transcript:AT4G32342.1
1	MTR_4g114870	AES91563				0.0238095								Mtr:"Blue copper protein "
1	MTR_4g115360	AES91603				0.047619								Mtr:"Proline-rich protein "
1	MTR_4g116010	AES91665				0.0275319								Mtr:"Flavonol synthase/flavanone 3-hydroxylase "
1	MTR_4g116130	AES91675				0.0238095								Stu:"Adenylate cyclase"
1	MTR_4g116190	AES91680						1						Calcium binding atopy-related autoantigen
1	MTR_4g116210	AES91682								1				Putative uncharacterized protein
1	MTR_4g116420	AES91703				0.0162095								Mtr:"DNA-binding protein phosphatase 2C "
1	MTR_4g116460	AES91706				0.0275319								Mtr:"RING finger protein "
1	MTR_4g116470	AES91707								1				Putative uncharacterized protein
1	MTR_4g118760	AES91775				0.0275319								Mtr:"Vesicle-associated membrane protein-associated protein SCS2 "
1	MTR_4g119970	AES91877				0.0256011								Mtr:"Sentrin-specific protease "
1	MTR_4g120050	AES91885				0.0238095								Ath:"unknown protein; BEST Arabidopsis thaliana protein match is: unknown protein (TAIR:AT3G06868.1); Has 30201 Blast hits to 17322 proteins in 780 species: Archae - 12; Bacteria - 1396; Metazoa - 17338; Fungi - 3422; Plants - 5037; Viruses - 0; Other Eu /.../es - 2996 (source: NCBI BLink)." >Ath_AT3G06868.1 pep:TAIR10:3:2167730:2169222:1 gene:AT3G06868 transcript:AT3G06868.1
1	MTR_4g120750	AES91905				0.0238095								Stu:"OJ1116_C07.8 protein"
1	MTR_4g120760	AES91907				0.0238095								Mtr:"Pathogenesis-related protein "
1	MTR_4g121730	AES91939				0.0238095								Mtr:"Cytochrome P450 "
1	MTR_4g123990	AES92078								1				ABC transporter B family member
1	MTR_4g124000	AES92079									1			ABC transporter B family member
1	MTR_4g124040	AES92082								2				ABC transporter B family member
1	MTR_4g124320	AES92108									1			Pectin acetylesterase
1	MTR_4g125030	AES92183				0.0238095								Ath:"Protein of unknown function (DUF1677)"
1	MTR_4g126930	AES92207				0.0218895								Mtr:"Cysteine-rich receptor-like protein kinase "
1	MTR_4g127530	AES92261				0.0238095								Ath:"unknown protein; FUNCTIONS IN: molecular_function unknown; INVOLVED IN: biological_process unknown; LOCATED IN: endomembrane system; BEST Arabidopsis thaliana protein match is: unknown protein (TAIR:AT1G06980.1); Has 167 Blast hits to 167 proteins i /.../pecies: Archae - 0; Bacteria - 0; Metazoa - 0; Fungi - 0; Plants - 167; Viruses - 0; Other Eukaryotes - 0 (source: NCBI BLink)." >Ath_AT1G0…
1	MTR_4g127870	AES92292AES92293									2			Ribulose bisphosphate carboxylase small chain
1	MTR_4g128260	AES92329				0.0162095								Mtr:"Mitochondrial chaperone BCS1 "
1	MTR_4g128410	AES92339				0.0238095								Mtr:"Xyloglucan endotransglucosylase/hydrolase "
1	MTR_4g128470	AES92343				0.0357143								Ath:"unknown protein; Has 27 Blast hits to 27 proteins in 9 species: Archae - 0; Bacteria - 0; Metazoa - 0; Fungi - 0; Plants - 27; Viruses - 0; Other Eukaryotes - 0 (source: NCBI BLink)."
1	MTR_4g130310	AES92461				0.0162095								Ath:"unknown protein; BEST Arabidopsis thaliana protein match is: unknown protein (TAIR:AT2G24100.1); Has 109 Blast hits to 109 proteins in 18 species: Archae - 0; Bacteria - 0; Metazoa - 1; Fungi - 0; Plants - 95; Viruses - 0; Other Eukaryotes - 13 (sou /.../CBI BLink)." >Ath_AT2G24100.1 pep:TAIR10:2:10244886:10246919:1 gene:AT2G24100 transcript:AT2G24100.1
1	MTR_4g130410	AES92471				0.0238095								Mtr:"Calcineurin subunit B; Uncharacterized protein "
1	MTR_4g131160	AES92544				0.0238095								Mtr:"Transcription factor bHLH66 "
1	MTR_4g131800	AES92596				0.0356983								Mtr:"Glucose-6-phosphate/phosphate translocator "
1	MTR_4g132260	AES92642;AES92643									1			Lactoylglutathione lyase
1	MTR_4g132270	AES92644				0.0238095								Mtr:"Lactoylglutathione lyase "
1	MTR_4g132390	AES92656				0.0256011								Ath:"F-box family protein with a domain of unknown function (DUF295)"
1	MTR_4g133600	AES92761				0.047619								Mtr:"Mo25 family protein "
1	MTR_4g133750	AES92777							1					Cytochrome P450
1	MTR_4g133800	AES92782				0.0238095								Mtr:"Peroxidase "
1	MTR_4g133800	AES92782				0.0275319								Mtr:"Peroxidase "
1	MTR_4g133870	AES92789				0.0238095								Mtr:"Outward rectifying potassium channel "
1	MTR_5g005170	AES93584				0.0238095								Mtr:"Somatic embryogenesis receptor kinase "
1	MTR_5g005530	AES93613								1				Cysteine-rich receptor-like protein kinase
1	MTR_5g005570	AES93617				0.0238095								Mtr:"Gibberellin 2-beta-dioxygenase "
1	MTR_5g005590	AES93618						1						COBRA-like protein
1	MTR_5g005770	AES93630				0.0275319								Ath:"Protein of unknown function (DUF3049)"
1	MTR_5g006140	AES93665				0.00911579								Mtr:"Spermidine synthase "
1	MTR_5g006160	AES93667				0.00911579								Mtr:"Cysteine-rich receptor-like protein kinase "
1	MTR_5g006440	AES93694				0.0275319								Mtr:"40S ribosomal protein S3a-like protein "
1	MTR_5g007460	AES93786				0.0238095								Mtr:"Cytochrome P450 monooxygenase "
1	MTR_5g008720	AES93898				0.0238095								Ath:"Protein of unknown function (DUF506)"
1	MTR_5g008900	AES93914				0.0356983								Mtr:"Zinc finger CCCH domain-containing protein "
1	MTR_5g009130	AES93934				0.047619								Ath:"Glycine-rich protein family"
1	MTR_5g009320	AES93952									2			Putative uncharacterized protein
1	MTR_5g009370	AES93958				0.0238095								Mtr:"Protein phosphatase 2C "
1	MTR_5g009670	AES93987				0.0238095								Mtr:"Apospory-associated protein C "
1	MTR_5g009700	AES93992				0.0238095								Mtr:"Beta 1 3-glycosyltransferase-like protein I "
1	MTR_5g009750	AES93997				0.0356983								Ath:"FUNCTIONS IN: molecular_function unknown; INVOLVED IN: biological_process unknown; LOCATED IN: chloroplast, plasma membrane; EXPRESSED IN: 9 plant structures; EXPRESSED DURING: 6 growth stages; BEST Arabidopsis thaliana protein match is: intracellul /.../tein transport protein USO1-related (TAIR:AT1G64180.1); Has 30201 Blast hits to 17322 proteins in 780 species: Archae - 12; Bacteria - 1396…
1	MTR_5g010090	AES94029				0.0238095								Mtr:"6-phosphofructo-2-kinase/fructose-2, 6-biphosphatase "
1	MTR_5g010400	AES94061				0.0238095								Mtr:"Nucleolar GTP-binding protein "
1	MTR_5g010620	AES94086				0.0238095								Mtr:"General transcription factor IIE subunit "
1	MTR_5g010910	AES94113									1			Dehydration-responsive element-binding protein 1F
1	MTR_5g010930	AES94115								1				Dehydration-responsive element-binding protein 1F; Uncharacterized protein
1	MTR_5g010940	AES94116				0.0238095								Mtr:"Dehydration-responsive element-binding protein 1F; Uncharacterized protein "
1	MTR_5g012890	AES94293				0.0238095								Mtr:"40S ribosomal protein S12 "
1	MTR_5g013020	AES94306				0.0238095								Mtr:"Palmitoyl-protein thioesterase "
1	MTR_5g013420	AES94344				0.0256011								Mtr:"Histone-lysine N-methyltransferase, H3 lysine-9 specific SUVH6 "
1	MTR_5g013440	AES94346				0.0238095								Mtr:"Expansin-like protein "
1	MTR_5g013610	AES94364				0.0256011								Mtr:"NAK-type protein kinase "
1	MTR_5g013910	AES94385				0.0238095								Mtr:"Pyrophosphatase ppaX "
1	MTR_5g013950	AES94389				0.0218895								Mtr:"Pentatricopeptide repeat-containing protein "
1	MTR_5g013980	AES94392								1				Vacuolar protein sorting-associated protein-like protein
1	MTR_5g014330	AES94431;AES94432								1				AP-2 complex subunit mu
1	MTR_5g014560	AES94454								1				Transcription factor bHLH25
1	MTR_5g014810	AES94474				0.0238095								Ath:"unknown protein; BEST Arabidopsis thaliana protein match is: unknown protein (TAIR:AT3G50340.1); Has 1807 Blast hits to 1807 proteins in 277 species: Archae - 0; Bacteria - 0; Metazoa - 736; Fungi - 347; Plants - 385; Viruses - 0; Other Eukaryotes - /.../source: NCBI BLink)." >Ath_AT3G50340.1 pep:TAIR10:3:18665094:18666672:-1 gene:AT3G50340 transcript:AT3G50340.1
1	MTR_5g014990	AES94491				0.0238095								Mtr:"Myb transcription factor-like protein "
1	MTR_5g015230	AES94511				0.0238095								Ath:"unknown protein; Has 1807 Blast hits to 1807 proteins in 277 species: Archae - 0; Bacteria - 0; Metazoa - 736; Fungi - 347; Plants - 385; Viruses - 0; Other Eukaryotes - 339 (source: NCBI BLink)."
1	MTR_5g015390	AES94526				0.0162095								Ath:"unknown protein; FUNCTIONS IN: molecular_function unknown; INVOLVED IN: biological_process unknown; LOCATED IN: endomembrane system; EXPRESSED IN: flower; EXPRESSED DURING: 4 anthesis; BEST Arabidopsis thaliana protein match is: unknown protein (TAI /.../71110.1); Has 161 Blast hits to 154 proteins in 16 species: Archae - 0; Bacteria - 0; Metazoa - 0; Fungi - 0; Plants - 161; Viruses - 0; Ot…
1	MTR_5g015490	AES94536				0.0163773								Mtr:"GRAS family transcription factor "
1	MTR_5g015490	AES94536				0.0356983								Mtr:"GRAS family transcription factor "
1	MTR_5g015670	AES94553				0.0238095								Mtr:"Cyclin-D5-1 "
1	MTR_5g016410	AES94616				0.0218895								Mtr:"Isoflavone 2'-hydroxylase "
1	MTR_5g016510	AES94624				0.0238095								Mtr:"R2R3-MYB transcription factor "
1	MTR_5g016560	AES94629				0.0238095								Mtr:"RER1A protein; Uncharacterized protein "
1	MTR_5g017260	AES94691				0.0218895								Mtr:"Lipase "
1	MTR_5g017470	AES94709				0.0238095								Mtr:"Heat shock transcription factor "
1	MTR_5g017860	AES94747				0.0238095								Mtr:"Peroxidase "
1	MTR_5g018010	AES94759				0.0238095								Mtr:"Upstream activation factor subunit spp27 "
1	MTR_5g018300	AES94786				0.0238095								Mtr:"Esterase PIR7B; Uncharacterized protein "
1	MTR_5g018370	AES94792				0.0238095								Mtr:"Pentatricopeptide repeat-containing protein "
1	MTR_5g019010	AES94844				0.0275319								Mtr:"Cytochrome P450 "
1	MTR_5g019040	AES94847				0.0356983								Mtr:"*LysM-domain containing receptor-like kinase; Nod factor perception protein "
1	MTR_5g019050	AES94848				0.0218895								Mtr:"Wall-associated receptor kinase-like protein "
1	MTR_5g019050	AES94848				0.0256011								Mtr:"Wall-associated receptor kinase-like protein "
1	MTR_5g019480	AES94883				0.0238095								Mtr:"Ubiquitin carrier protein "
1	MTR_5g019950	AES94934				0.0163773								Mtr:"Membrane protein-like protein "
1	MTR_5g020510	AES94983				0.0238095								Mtr:"Zinc finger-homeodomain protein "
1	MTR_5g020570	AES94990				0.0163773								Mtr:"U-box domain-containing protein "
1	MTR_5g020650	AES94999				0.0256011								Mtr:"Pentatricopeptide repeat-containing protein "
1	MTR_5g020740	AES95007				0.0238095								Mtr:"Isoflavone reductase-like protein; Uncharacterized protein "
1	MTR_5g020840	AES95016				0.0238095								Mtr:"Soluble inorganic pyrophosphatase "
1	MTR_5g020960	AES95028				0.0275319								Stu:"Metal ion binding protein"
1	MTR_5g020980	AES95029				0.0249682								Mtr:"Cell division protease ftsH-like protein "
1	MTR_5g020980	AES95029				0.0256011								Mtr:"Cell division protease ftsH-like protein "
1	MTR_5g021080	AES95039				0.0218895								Mtr:"Disease resistance RPP8-like protein "
1	MTR_5g021080	AES95039				0.0256011								Mtr:"Disease resistance RPP8-like protein "
1	MTR_5g021260	AES95058				0.0238095								Mtr:"Ubiquitin carrier protein; Uncharacterized protein "
1	MTR_5g021270	AES95059				0.0275319								Mtr:"MADS box transcription factor TM6; MADS-box transcription factor TM6 "
1	MTR_5g021450	AES95073				0.0238095								Mtr:"Zinc finger CCCH domain-containing protein "
1	MTR_5g021880	AES95111				0.0238095								Mtr:"F-box family protein "
1	MTR_5g021930	AES95116				0.0238095								Mtr:"WUSCHEL "
1	MTR_5g022640	AES95176				0.0275319								Mtr:"GDSL esterase/lipase "
1	MTR_5g022670	AES95179				0.0238095								Ath:"PLAC8 family protein"
1	MTR_5g022870	AES95199				0.0275319								Mtr:"Peroxidase "
1	MTR_5g022920	AES95204				0.0238095								Mtr:"RING-H2 finger protein ATL4M; Uncharacterized protein "
1	MTR_5g023040	AES95216				0.00911579								Mtr:"Pentatricopeptide repeat-containing protein "
1	MTR_5g023260	AES95240				0.00911579								Mtr:"Lysine histidine transporter-like protein "
1	MTR_5g023260	AES95240				0.0163773								Mtr:"Lysine histidine transporter-like protein "
1	MTR_5g023790	AES95280				0.0256011								Mtr:"G2/mitotic-specific cyclin-1 "
1	MTR_5g023830	AES95283				0.0163773								Mtr:"Ubiquilin "
1	MTR_5g024730	AES95369				0.0238095								Mtr:"Ring finger protein; Uncharacterized protein "
1	MTR_5g026530	AES95529								1				Zinc finger protein
1	MTR_5g026540	AES95530				0.0238095								Mtr:"Zinc finger and SCAN domain-containing protein "
1	MTR_5g027210	AES95594				0.0162095								Mtr:"Cis-zeatin O-glucosyltransferase "
1	MTR_5g027210	AES95594				0.0330063								Mtr:"Cis-zeatin O-glucosyltransferase "
1	MTR_5g027370	AES95608									1			F-box family protein
1	MTR_5g027900	AES95653				0.00911579								Mtr:"Disease resistance protein RPP8 "
1	MTR_5g027910	AES95654				0.0163773								Mtr:"Nbs-lrr resistance protein "
1	MTR_5g029840	AES95816				0.0238095								Mtr:"Myb-like transcription factor "
1	MTR_5g029990	AES95830				0.0238095								Mtr:"Dihydroflavonol-4-reductase "
1	MTR_5g030010	AES95832				0.0238095								Mtr:"RING-H2 finger protein ATL3A "
1	MTR_5g030010	AES95832				0.047619								Mtr:"RING-H2 finger protein ATL3A "
1	MTR_5g030130	AES95843				0.0238095								Stu:"Zinc-binding protein"
1	MTR_5g030360	AES95862				0.0256011								Mtr:"Ubiquitin carboxyl-terminal hydrolase "
1	MTR_5g030480	AES95871									1			Uncharacterized protein
1	MTR_5g030920	AES95909				0.0356983								Mtr:"*Nodulation receptor kinase "
1	MTR_5g031230	AES95935				0.0238095								Mtr:"Cinnamyl alcohol dehydrogenase "
1	MTR_5g031390	AES95947				0.0238095								Mtr:"Cinnamyl alcohol dehydrogenase "
1	MTR_5g031830	AES95983				0.00911579								Mtr:"UDP-glucuronosyltransferase 1-1 "
1	MTR_5g031830	AES95983				0.0218895								Mtr:"UDP-glucuronosyltransferase 1-1 "
1	MTR_5g032550	AES96046				0.0238095								Mtr:"Cyclin D2 "
1	MTR_5g032550	AES96046				0.0275319								Mtr:"Cyclin D2 "
1	MTR_5g032600	AES96050				0.0238095								Mtr:"Zinc finger-homeodomain protein "
1	MTR_5g034130	AES96177				0.0380559								Mtr:"ADP-ribosylation factor "
1	MTR_5g034750	AES96227				0.0356983								Ath:"NHL domain-containing protein"
1	MTR_5g034790	AES96231				0.0238095								Mtr:"RING finger protein "
1	MTR_5g034900	AES96242				0.0356983								Mtr:"Cytochrome P450 "
1	MTR_5g034910	AES96243;AES96244									1			Auxin-induced protein 5NG4
1	MTR_5g034970	AES96249									1			Auxin-induced protein 5NG4
1	MTR_5g034980	AES96250;AES96251;AES96252									1			Auxin-induced protein 5NG4
1	MTR_5g035080	AES96262				0.0218895								Stu:"Leaf senescence protein"
1	MTR_5g035180	AES96271									1			Nucleobase ascorbate transporter
1	MTR_5g035280	AES96281				0.0163773								Mtr:"NBS-LRR disease resistance-like protein "
1	MTR_5g035800	AES96329				0.0238095								Mtr:"Zinc finger protein "
1	MTR_5g036950	AES96419				0.0218895								Mtr:"Microtubule-associated protein TORTIFOLIA1 "
1	MTR_5g037270	AES96448				0.00911579								Stu:"CW14 protein"
1	MTR_5g037310	AES96452				0.0238095								Mtr:"Wall-associated receptor kinase-like protein "
1	MTR_5g037380	AES96458					1							Uncharacterized protein
1	MTR_5g038260	AES96534				0.0238095								Ath:"F-box family protein with a domain of unknown function (DUF295)" ; Osa:"Note=Cyclin-like F-box domain containing protein., Transcript_evidence=AK067604 (DDBJ, Best hit), ORF_evidence=Q2R244 (UniProt), NIAS_FLcDNA=J013112B07"
1	MTR_5g038260	AES96534				0.0238095								Stu:"Ubiquitin-protein ligase"
1	MTR_5g038280	AES96536				0.0238095								Mtr:"Homeobox-leucine zipper protein ATHB-16 "
1	MTR_5g038870	AES96588				0.0163773								Mtr:"Protein kinase; Protein kinase 2B "
1	MTR_5g039840	AES96667				0.0275319								Ath:"unknown protein; Has 30201 Blast hits to 17322 proteins in 780 species: Archae - 12; Bacteria - 1396; Metazoa - 17338; Fungi - 3422; Plants - 5037; Viruses - 0; Other Eukaryotes - 2996 (source: NCBI BLink)."
1	MTR_5g040650	AES96726				0.0238095								Mtr:"E3 ubiquitin-protein ligase MARCH3 "
1	MTR_5g040710	AES96732				0.0275319								Mtr:"Ectonucleoside triphosphate diphosphohydrolase "
1	MTR_5g040900	AES96743								1				NBS-LRR resistance protein
1	MTR_5g041780	AES96815				0.0238095								Mtr:"Methyltransferase-like protein 7A "
1	MTR_5g042440	AES96862				0.0163773								Mtr:"Cysteine-rich receptor-like protein kinase "
1	MTR_5g042620	AES96877				0.0275319								Mtr:"UXT-like protein "
1	MTR_5g042990	AES96906				0.0238095								Mtr:"Eukaryotic translation initiation factor 5A "
1	MTR_5g043020	AES96910				0.0238095								Mtr:"Cell division topological specificity factor; Uncharacterized protein "
1	MTR_5g043110	AES96917				0.0275319								Mtr:"Exosome complex exonuclease RRP40; Uncharacterized protein "
1	MTR_5g043190	AES96924				0.0238095								Ath:"Protein of unknown function, DUF538"
1	MTR_5g043710	AES96970				0.0163773								Mtr:"Heparanase-like protein "
1	MTR_5g043780	AES96975				0.0162095								Mtr:"Pentatricopeptide repeat protein "
1	MTR_5g043930	AES96989				0.0238095								Mtr:"PEThy ZPT4-2 "
1	MTR_5g045250	AES97093				0.0356983								Mtr:"Cytochrome P450 78A11 "
1	MTR_5g045710	AES97127				0.00871191								Mtr:"Alcohol dehydrogenase class-3 "
1	MTR_5g045970	AES97142				0.0162095								Mtr:"Cytokinin-O-glucosyltransferase "
1	MTR_5g045970	AES97142				0.0249682								Mtr:"Cytokinin-O-glucosyltransferase "
1	MTR_5g046670	AES97184				0.0218895								Mtr:"Squamosa promoter binding protein "
1	MTR_5g046670	AES97184				0.0256011								Mtr:"Squamosa promoter binding protein "
1	MTR_5g053430	AES97379				0.0238095								Mtr:"NAC domain-containing protein "
1	MTR_5g054900	AES97469				0.0218895								Mtr:"BZIP transcription factor "
1	MTR_5g055190	AES97494				0.047619								Ath:"Copper transport protein family"
1	MTR_5g055900	AES97547				0.0238095								Mtr:"SRG1-like protein "
1	MTR_5g056550	AES97596				0.0162095								Mtr:"Monoglyceride lipase "
1	MTR_5g056600	AES97598				0.0238095								Mtr:"Dihydroflavonol-4-reductase "
1	MTR_5g057810	AES97654				0.0238095								Mtr:"Ethylene-responsive transcription factor "
1	MTR_5g059130	AES97738					1							Flavonol synthase/flavanone 3-hydroxylase
1	MTR_5g059200	AES97743				0.0238095								Mtr:"Pathogenesis-related protein "
1	MTR_5g059880	AES97782				0.0238095								Mtr:"Mitogen-activated protein kinase kinase kinase "
1	MTR_5g059920	AES97786				0.0163773								Mtr:"Glutamate receptor 2.7 "
1	MTR_5g061840	AES97923				0.0238095								Ath:"unknown protein; Has 40 Blast hits to 40 proteins in 14 species: Archae - 0; Bacteria - 0; Metazoa - 9; Fungi - 0; Plants - 28; Viruses - 0; Other Eukaryotes - 3 (source: NCBI BLink)."
1	MTR_5g062230	AES97954				0.0218895								Mtr:"(+)-delta-cadinene synthase isozyme A "
1	MTR_5g062230	AES97954				0.0238095								Mtr:"(+)-delta-cadinene synthase isozyme A "
1	MTR_5g062290	AES97958									2			Glucan 1,3-beta-glucosidase
1	MTR_5g064040	AES98081				0.0238095								Mtr:"Leucine-rich repeat-containing protein "
1	MTR_5g064550	AES98116				0.0238095								Mtr:"2-aminoethanethiol dioxygenase "
1	MTR_5g066050	AES98234							1					AP-4 complex subunit mu
1	MTR_5g066060	AES98235				0.047619								Mtr:"Carbonic anhydrase "
1	MTR_5g066410	AES98263				0.0162095								Mtr:"Anthocyanidin 3-O-glucosyltransferase "
1	MTR_5g066690	AES98291				0.0238095								Mtr:"E3 ubiquitin-protein ligase "
1	MTR_5g067140	AES98329				0.0163773								Mtr:"Pentatricopeptide repeat-containing protein "
1	MTR_5g067350	AES98348				0.0238095								Mtr:"Auxin-responsive protein IAA5 "
1	MTR_5g068060	AES98399				0.0256011								Ath:"Protein of unknown function (DUF3133)"
1	MTR_5g068620	AES98437				0.0238095								Mtr:"MutS2 protein "
1	MTR_5g068770	AES98452				0.0163773								Mtr:"Lectin-domain containing receptor kinase A4.2 "
1	MTR_5g068790	AES98454						1						Auxin-induced protein 5NG4
1	MTR_5g069030	AES98475				0.0249682								Mtr:"NAC domain protein "
1	MTR_5g069760	AES98540				0.0238095								Mtr:"F-box/kelch-repeat protein "
1	MTR_5g070040	AES98567				0.0218895								Mtr:"Anthocyanidin 3-O-glucosyltransferase "
1	MTR_5g070450	AES98605				0.0275319								Mtr:"Splicing factor, arginine/serine-rich "
1	MTR_5g070800	AES98628						1						Cytochrome P450
1	MTR_5g070830	AES98630								1				Cytochrome P450
1	MTR_5g070870	AES98634;AES98635								1				Alternative oxidase
1	MTR_5g070920	AES98636				0.00911579								Mtr:"Cytochrome P450 "
1	MTR_5g071220	AES98657;AES98658					1							NBS-LRR resistance protein
1	MTR_5g071350	AES98668				0.0238095								Bra:"AT5G58600 (E=4e-190) PMR5 | PMR5 (POWDERY MILDEW RESISTANT 5)"
1	MTR_5g071550	AES98684				0.0238095								Mtr:"Protein phosphatase 2C "
1	MTR_5g072860	AES98790				0.0218895								Mtr:"Cytokinin-O-glucosyltransferase "
1	MTR_5g073320	AES98829				0.0238095								Mtr:"Cytochrome P450 "
1	MTR_5g074320	AES98899									1			Cation proton exchanger
1	MTR_5g074380	AES98905								1				Cation proton exchanger
1	MTR_5g074580	AES98924				0.0238095								Mtr:"O-methyltransferase "
1	MTR_5g074600	AES98925								1				O-methyltransferase
1	MTR_5g074610	AES98926				0.0238095								Mtr:"O-methyltransferase "
1	MTR_5g074680	AES98931				0.0218895								Mtr:"O-methyltransferase "
1	MTR_5g074710	AES98934									1			Peroxidase
1	MTR_5g074860	AES98948				0.0238095								Mtr:"Peroxidase "
1	MTR_5g075490	AES98999				0.0238095								Mtr:"Viral A-type inclusion protein repeat containing protein expressed "
1	MTR_5g075570	AES99009				0.0380559								Mtr:"Ethylene-responsive transcription factor 1A "
1	MTR_5g075690	AES99018				0.0268831								Mtr:"Cytochrome b-c1 complex subunit "
1	MTR_5g076270	AES99073				0.0238095								Mtr:"Auxin response factor "
1	MTR_5g076370	AES99083				0.0162095								Mtr:"Ubiquitin "
1	MTR_5g076900	AES99128				0.0238095								Mtr:"Glutathione S-transferase; Glutathione-S-transferse-like protein "
1	MTR_5g077710	AES99200				0.0162095								Stu:"ATRAD3"
1	MTR_5g077740	AES99202				0.0238095								Stu:"Zinc-binding protein"
1	MTR_5g077800	AES99208				0.0238095								Mtr:"Zinc finger protein "
1	MTR_5g079600	AES99341				0.0238095								Ath:"unknown protein; BEST Arabidopsis thaliana protein match is: unknown protein (TAIR:AT1G49000.1); Has 95 Blast hits to 95 proteins in 13 species: Archae - 0; Bacteria - 0; Metazoa - 0; Fungi - 0; Plants - 95; Viruses - 0; Other Eukaryotes - 0 (source /.../ BLink)." >Ath_AT1G49000.1 pep:TAIR10:1:18123459:18124165:-1 gene:AT1G49000 transcript:AT1G49000.1
1	MTR_5g079670	AES99346				0.0238095								Mtr:"Myb-like transcription factor "
1	MTR_5g082070	AES99544				0.0380559								Mtr:"Aquaporin PIP11; Aquaporin protein PIP1;1 "
1	MTR_5g083210	AES99646				0.0238095								Mtr:"GMP synthase "
1	MTR_5g083230	AES99648				0.0372492								Mtr:"LOB domain-containing protein "
1	MTR_5g083480	AES99671									2			Receptor-like kinase
1	MTR_5g083530	AES99676;AES99677									1			Arogenate dehydrogenase
1	MTR_5g083690	AES99690						1						Polyadenylate-binding protein-interacting protein; Uncharacterized protein
1	MTR_5g083760	AES99697				0.0238095								Mtr:"Amino acid transporter "
1	MTR_5g083810	AES99701				0.047619								Mtr:"Transcription factor bHLH93; Uncharacterized protein "
1	MTR_5g085270	AES99836						1						Ribosomal protein S19
1	MTR_5g085920	AES99895				0.00911579								Mtr:"Receptor-like kinase "
1	MTR_5g085970	AES99899						1						Receptor kinase
1	MTR_5g086340	AES99933				0.00911579								Ath:"Plant protein of unknown function (DUF247)"
1	MTR_5g086550	AES99950				0.0163773								Mtr:"Receptor-like protein kinase "
1	MTR_5g086730	AES99966				0.0238095								Mtr:"Cellular nucleic acid-binding protein "
1	MTR_5g086810	AES99973				0.0256011								Mtr:"Receptor-like protein kinase "
1	MTR_5g087320	AET00003				0.0162095								Mtr:"Receptor-like protein kinase "
1	MTR_5g087320	AET00003				0.0238095								Mtr:"Receptor-like protein kinase "
1	MTR_5g087470	AET00017				0.0238095								Mtr:"22.0 kDa heat shock protein "
1	MTR_5g087620	AET00031				0.00911579								Mtr:"UDP-glucuronosyltransferase 1-7C "
1	MTR_5g087690	AET00036				0.0238095								Mtr:"GDSL esterase/lipase "
1	MTR_5g087700	AET00037				0.0492275								Mtr:"Geranylgeranyl reductase "
1	MTR_5g088400	AET00109				0.00871191								Mtr:"Protein kinase 2B "
1	MTR_5g088720	AET00139				0.0238095								Mtr:"Thioredoxin-related protein "
1	MTR_5g088730	AET00140				0.0431144								Mtr:"Tyrosine-specific transport protein "
1	MTR_5g089000	AET00162				0.0357143								Mtr:"Proteasome-associated protein ECM29-like protein "
1	MTR_5g089110	AET00172				0.0256011								Mtr:"F-box family protein "
1	MTR_5g089160	AET00177								1				Receptor-like kinase
1	MTR_5g089170	AET00178				0.0275319								Mtr:"Heat stress transcription factor B-4 "
1	MTR_5g089190	AET00180				0.0218895								Mtr:"LAS1-like protein "
1	MTR_5g089520	AET00211				0.0356983								Ath:"unknown protein; FUNCTIONS IN: molecular_function unknown; INVOLVED IN: biological_process unknown; LOCATED IN: endomembrane system; ; Osa:"Note=Similar to Root determined nodulation 1., Transcript_evidence=AK069436 (DDBJ, Best hit), ORF_evidence=E9KID2 (UniProt), NIAS_FLcDNA=J023023P13" EXPRESSED IN: 22 plant structures; EXPRESSED DURING: 13 growth stages; BEST Arabidopsis thaliana protein …
1	MTR_5g090020	AET00251				0.0238095								Mtr:"Magnesium transporter NIPA2 "
1	MTR_5g090020	AET00251					1							Magnesium transporter NIPA2
1	MTR_5g090130	AET00263				0.0218895								Mtr:"N-acetyl-D-glucosamine kinase "
1	MTR_5g090340	AET00282				0.0275319								Mtr:"Reticulon-like protein B8 "
1	MTR_5g090770	AET00321									1			NPR1-1 protein
1	MTR_5g090780	AET00322					1							Phytoene synthase protein
1	MTR_5g090830	AET00327				0.0162095								Mtr:"Acetyltransferase, putative "
1	MTR_5g090900	AET00334				0.0275319								Ath:"unknown protein; BEST Arabidopsis thaliana protein match is: unknown protein (TAIR:AT1G06660.1); Has 35333 Blast hits to 34131 proteins in 2444 species: Archae - 798; Bacteria - 22429; Metazoa - 974; Fungi - 991; Plants - 531; Viruses - 0; Other Euk /.../s - 9610 (source: NCBI BLink)." >Ath_AT2G30820.2 pep:TAIR10:2:13129583:13132464:1 gene:AT2G30820 transcript:AT2G30820.2
1	MTR_5g091810	AET00418				0.0168046								Ath:"unknown protein; Has 38 Blast hits to 36 proteins in 11 species: Archae - 0; Bacteria - 0; Metazoa - 0; Fungi - 2; Plants - 32; Viruses - 0; Other Eukaryotes - 4 (source: NCBI BLink)."
1	MTR_5g092090	AET00444				0.0238095								Ath:"unknown protein; Has 1807 Blast hits to 1807 proteins in 277 species: Archae - 0; Bacteria - 0; Metazoa - 736; Fungi - 347; Plants - 385; Viruses - 0; Other Eukaryotes - 339 (source: NCBI BLink)."
1	MTR_5g092150	AET00449				0.0163773								Mtr:"Taxane 13-alpha-hydroxylase "
1	MTR_5g092750	AET00501				0.0238095								Mtr:"RING finger family protein "
1	MTR_5g093520	AET00572				0.0238095								Mtr:"Dopamine beta-monooxygenase "
1	MTR_5g094140	AET00627				0.0275319								Stu:"Gene of unknown function" ;Osa:"Note=Membrane bound O-acyl transferase, MBOAT family protein., Transcript_evidence=AK064156 (DDBJ, Best hit), ORF_evidence=NP_001147171.1 (RefSeq), NIAS_FLcDNA=002-103-F04"
1	MTR_5g094440	AET00655				0.047619								Stu:"Nucleic acid binding protein"
1	MTR_5g094840	AET00690				0.0162095								Mtr:"Cytochrome P450 "
1	MTR_5g096500	AET00839				0.0256011								Mtr:"Zinc finger CCCH domain-containing protein "
1	MTR_5g097360	AET00915				0.0275319								Mtr:"Potyvirus VPg interacting protein "
1	MTR_5g097860	AET00957				0.0238095								Mtr:"Polygalacturonase "
1	MTR_5g099220	AET01082				0.0238095								Stu:"Nucleic acid binding protein"
1	MTR_5g099370	AET01094							1					Queuine tRNA-ribosyltransferase
1	MTR_6g005360	AES74385				0.0238095								Mtr:"Germin-like protein "
1	MTR_6g007090	AES74514				0.0256011								Mtr:"GDSL esterase/lipase "
1	MTR_6g008430	AES74563				0.00911579								Mtr:"Cytochrome P450 "
1	MTR_6g008530	AES74572				0.0163773								Mtr:"Cytochrome P450 "
1	MTR_6g008560	AES74575				0.0238095								Mtr:"(+)-delta-cadinene synthase isozyme A "
1	MTR_6g009410	AES74645				0.00911579								Stu:"CW14 protein"
1	MTR_6g009430	AES74647				0.0238095								Mtr:"Transcription factor-like protein "
1	MTR_6g009770	AES74676				0.0275319								Mtr:"Mitochondrial chaperone BCS1 "
1	MTR_6g012110	AES74700				0.047619								Mtr:"Chlorophyll a/b-binding protein "
1	MTR_6g012620	AES74740				0.0488846								Ath:"Protein of Unknown Function (DUF239)"
1	MTR_6g013720	AES74833				0.0275319								Mtr:"CCP; Uncharacterized protein "
1	MTR_6g015010	AES74933				0.0238095								Ath:"TPX2 (targeting protein for Xklp2) protein family"
1	MTR_6g015020	AES74934				0.0238095								Mtr:"Biotin carboxyl carrier protein of acetyl-CoA carboxylase "
1	MTR_6g015040	AES74936				0.0238095								Mtr:"Sister chromatid cohesion "
1	MTR_6g023080	AES75016									1			Tether containing UBX domain for GLUT4
1	MTR_6g023590	AES75049				0.0238095								Mtr:"Short-chain alcohol dehydrogenase "
1	MTR_6g029390	AES75184				0.0275319								Ath:"FUNCTIONS IN: molecular_function unknown; INVOLVED IN: biological_process unknown; LOCATED IN: endomembrane system; BEST Arabidopsis thaliana protein match is: Methyltransferase-related protein (TAIR:AT5G18150.1); Has 30201 Blast hits to 17322 prote /.../ 780 species: Archae - 12; Bacteria - 1396; Metazoa - 17338; Fungi - 3422; Plants - 5037; Viruses - 0; Other Eukaryotes - 2996 (source: NCB…
1	MTR_6g031210	AES75215				0.0238095								Mtr:"GDSL esterase/lipase "
1	MTR_6g042460	AES75350				0.0238095								Mtr:"F-box family protein "
1	MTR_6g043600	AES75385				0.0238095								Mtr:"Chlorophyll a-b binding protein 3C-like protein "
1	MTR_6g044970	AES75445				0.0238095								Mtr:"Stress-induced receptor-like kinase "
1	MTR_6g045030	AES75450				0.0238095								Mtr:"Kinase-like protein "
1	MTR_6g045030	AES75450				0.0268831								Mtr:"Kinase-like protein "
1	MTR_6g046320	AES75523				0.0372492								Mtr:"S locus F-box protein "
1	MTR_6g051800	AES75598				0.00911579								Mtr:"Receptor-like protein kinase "
1	MTR_6g052140	AES75621									1			40S ribosomal protein S3
1	MTR_6g052220	AES75623				0.0275319								Mtr:"40S ribosomal protein S3 "
1	MTR_6g068790	AES75988									1			Pentatricopeptide repeat-containing protein
1	MTR_6g068960	AES76003				0.0256011								Mtr:"CENP-C "
1	MTR_6g068970	AES76004						1						Receptor-like protein kinase
1	MTR_6g069180	AES76023							1					Pentatricopeptide repeat-containing protein
1	MTR_6g070950	AES76078				0.0238095								Mtr:"Cell division cycle-associated 7-like protein "
1	MTR_6g074660	AES76263									1			Resistance protein
1	MTR_6g077500	AES76344				0.00911579								Mtr:"Disease resistance-like protein "
1	MTR_6g077680	AES76356					1							Mitochondrial protein, putative
1	MTR_6g077930	AES76378				0.00911579								Ath:"Protein of unknown function (DUF789)"
1	MTR_6g077930	AES76378				0.0238095								Ath:"Protein of unknown function (DUF789)"
1	MTR_6g078860	AES76445				0.0238095								Mtr:"Post-GPI attachment to proteins factor "
1	MTR_6g079660	AES76470				0.0238095								Mtr:"RING finger protein "
1	MTR_6g081060	AES76546				0.0238095								Stu:"Pentatricopeptide repeat-containing protein"
1	MTR_6g081190	AES76559								1				Disease resistance-like protein
1	MTR_6g081780	AES76567				0.0431144								Stu:"TRANSPARENT TESTA 12 protein"
1	MTR_6g081860	AES76574				0.0218895								Mtr:"PKHD-type hydroxylase, putative "
1	MTR_6g082400	AES76617				0.00871191								Ath:"Octicosapeptide/Phox/Bem1p family protein"
1	MTR_6g083760	AES76644								1				Kinase R-like protein
1	MTR_6g089480	AES76942				0.0249682								Mtr:"Fructokinase "
1	MTR_6g090690	AES77024				0.0238095								Mtr:"E3 ubiquitin-protein ligase mib1 "
1	MTR_6g092700	AES77158				0.0238095								Mtr:"Thioredoxin-like protein "
1	MTR_7g005390	AES77182				0.00911579								Ath:"hydroxyproline-rich glycoprotein family protein"
1	MTR_7g005400	AES77183								1				Somatic embryogenesis receptor kinase
1	MTR_7g006280	AES77244				0.0238095								Mtr:"Epsin, N-terminal; ENTH/VHS; Epsin-like protein "
1	MTR_7g009790	AES77367				0.0218895								Mtr:"Receptor-like protein kinase "
1	MTR_7g009960	AES77383				0.0218895								Mtr:"O-acyltransferase WSD1 "
1	MTR_7g010300	AES77411				0.047619								Mtr:"Homeobox domain, ZF-HD class; ZF-HD homeobox protein Cys/His-rich dimerisation region; Homeodomain-like; ZF-HD homeobox protein "
1	MTR_7g010360	AES77417				0.0163773								Mtr:"RNA-binding protein "
1	MTR_7g010790	AES77451				0.0238095								Mtr:"Amino acid/polyamine transporter II; Vacuolar amino acid transporter "
1	MTR_7g011080	AES77480									4			KH domain-containing protein
1	MTR_7g011550	AES77514				0.0479128								Mtr:"Poly(ADP-ribose) polymerase, catalytic region "
1	MTR_7g011630	AES77521				0.047619								Mtr:"Ethylene-responsive transcription factor; Pathogenesis-related transcriptional factor and ERF "
1	MTR_7g011820	AES77535				0.0156802								Mtr:"WRKY transcription factor "
1	MTR_7g011900	AES77541									1			Isoliquiritigenin 2'-O-methyltransferase
1	MTR_7g011990	AES77549									1			Isoliquiritigenin 2'-O-methyltransferase
1	MTR_7g012090	AES77561								1				O-methyltransferase
1	MTR_7g012890	AES77615									1			Pentatricopeptide repeat-containing protein
1	MTR_7g013200	AES77643									2			UDP-glucosyltransferase HRA25
1	MTR_7g013240	AES77646				0.0218895								Mtr:"UDP-glucosyltransferase HRA25 "
1	MTR_7g013260	AES77648									1			UDP-glucosyltransferase HRA25
1	MTR_7g014430	AES77699				0.0275319								Mtr:"Receptor-like protein kinase "
1	MTR_7g016820	AES77756								1				Chalcone synthase
1	MTR_7g017630	AES77822				0.0356983								Mtr:"Amino acid transporter "
1	MTR_7g021620	AES77896				0.0275319								Ath:"unknown protein; BEST Arabidopsis thaliana protein match is: unknown protein (TAIR:AT1G31130.1); Has 30201 Blast hits to 17322 proteins in 780 species: Archae - 12; Bacteria - 1396; Metazoa - 17338; Fungi - 3422; Plants - 5037; Viruses - 0; Other Eu /.../es - 2996 (source: NCBI BLink)." >Ath_AT1G31130.1 pep:TAIR10:1:11114701:11116195:-1 gene:AT1G31130 transcript:AT1G31130.1
1	MTR_7g022470	AES77975				0.0152969								Stu:"Amino acid binding protein"
1	MTR_7g022810	AES78000				0.0275319								Stu:"Phosphatidylinositol n-acetylglucosaminyltransferase subunit p"
1	MTR_7g024880	AES78123						1						Putative uncharacterized protein
1	MTR_7g026990	AES78296							1					Peroxidase
1	MTR_7g027250	AES78316				0.00911579								Mtr:"*Protein SCARECROW "
1	MTR_7g028050	AES78350				0.0356983								Mtr:"Amino acid binding protein, putative "
1	MTR_7g028590	AES78382				0.0238095								Ath:"unknown protein; Has 56 Blast hits to 56 proteins in 18 species: Archae - 0; Bacteria - 0; Metazoa - 0; Fungi - 2; Plants - 46; Viruses - 0; Other Eukaryotes - 8 (source: NCBI BLink)."
1	MTR_7g034850	AES78564				0.0275319								Mtr:"Calmodulin-like protein "
1	MTR_7g034970	AES78575				0.0238095								Mtr:"Isoflavone-7-O-methyltransferase "
1	MTR_7g036890	AES78607								1				Dynein light chain
1	MTR_7g038520	AES78724									1			TMV resistance protein N
1	MTR_7g052640	AES79022				0.0275319								Stu:"Lipid binding protein"
1	MTR_7g052820	AES79032				0.0238095								Mtr:"Fimbrin "
1	MTR_7g058430	AES79144				0.0238095								Mtr:"E3 ubiquitin-protein ligase PRT1 "
1	MTR_7g058440	AES79145							1					WD-40 repeat-containing protein
1	MTR_7g058530	AES79155				0.00911579								Mtr:"LRR receptor-like serine/threonine-protein kinase HSL2 "
1	MTR_7g058710	AES79167				0.0357143								Ath:"Protein of unknown function (DUF674)"
1	MTR_7g058760	AES79172				0.0357701								Ath:"unknown protein; FUNCTIONS IN: molecular_function unknown; INVOLVED IN: biological_process unknown; LOCATED IN: chloroplast; EXPRESSED IN: 22 plant structures; EXPRESSED DURING: 13 growth stages; Has 30201 Blast hits to 17322 proteins in 780 species /.../ae - 12; Bacteria - 1396; Metazoa - 17338; Fungi - 3422; Plants - 5037; Viruses - 0; Other Eukaryotes - 2996 (source: NCBI BLink)."
1	MTR_7g059110	AES79203				0.047619								Mtr:"Pm27 protein "
1	MTR_7g060260	AES79242				0.0238095								Ath:"Plant protein of unknown function (DUF247)"
1	MTR_7g060320	AES79247				0.0238095								Ath:"Plant protein of unknown function (DUF247)"
1	MTR_7g060840	AES79294								1				Putative uncharacterized protein
1	MTR_7g061330	AES79331				0.0256011								Mtr:"Myb-related protein 3R-1 "
1	MTR_7g065130	AES79375									1			Uncharacterized protein
1	MTR_7g065290	AES79392									1			Uncharacterized protein
1	MTR_7g065590	AES79413						1						Glutathione S-transferase GST; Uncharacterized protein
1	MTR_7g065600	AES79414				0.0238095								Mtr:"Glutathione S-transferase "
1	MTR_7g065630	AES79417								1				Glutathione S-transferase
1	MTR_7g067330	AES79436				0.0380559								Mtr:"Anthocyanidin 3-O-glucosyltransferase "
1	MTR_7g069610	AES79543				0.0238095								Mtr:"BAG-domain protein 1 / regulator of cell death "
1	MTR_7g069660	AES79549				0.0238095								Mtr:"Two-component response regulator ARR10 "
1	MTR_7g070610	AES79640				0.00911579								Mtr:"Anthocyanin 3'-O-beta-glucosyltransferase "
1	MTR_7g070800	AES79658								1				Anthocyanidin 3-O-glucosyltransferase
1	MTR_7g070860	AES79662								1				Anthocyanidin 3-O-glucosyltransferase
1	MTR_7g071040	AES79676				0.0218895								Mtr:"Cytokinin-O-glucosyltransferase "
1	MTR_7g071120	AES79679				0.0238095								Mtr:"WRKY transcription factor "
1	MTR_7g071680	AES79711				0.0238095								Mtr:"Sex determination protein tasselseed-2 "
1	MTR_7g072480	AES79782				0.0238095								Mtr:"Peroxidase "
1	MTR_7g072860	AES79807				0.0163773								Mtr:"With no lysine kinase "
1	MTR_7g073380	AES79852						1						WRKY transcription factor
1	MTR_7g074100	AES79872				0.0275319								Mtr:"KH domain-containing protein "
1	MTR_7g075660	AES80003									1			Neurobeachin-like protein
1	MTR_7g076250	AES80061				0.0238095								Mtr:"RING finger protein; Uncharacterized protein; Zinc finger, RING-type "
1	MTR_7g076250	AES80061				0.0275319								Mtr:"RING finger protein; Uncharacterized protein; Zinc finger, RING-type "
1	MTR_7g076320	AES80071				0.0275319								Stu:"Vacuolar iron family transporter"
1	MTR_7g076650	AES80100;AES80101								1				Malic enzyme
1	MTR_7g076710	AES80109				0.0356983								Mtr:"Pentatricopeptide repeat-containing protein "
1	MTR_7g076970	AES80133								1				Ripening-related protein
1	MTR_7g077690	AES80180				0.00911579								Mtr:"Rop guanine nucleotide exchange factor "
1	MTR_7g077970	AES80206				0.0238095								Mtr:"F-box/kelch-repeat protein "
1	MTR_7g079300	AES80322									1			Subtilisin-like protease
1	MTR_7g080230	AES80408;AES80409									2			Aspartic proteinase-like protein
1	MTR_7g080370	AES80422					1							Calreticulin-3
1	MTR_7g080630	AES80447				0.0238095								Mtr:"Poly(RC)-binding protein "
1	MTR_7g080940	AES80469				0.0162095								Mtr:"UDP-glucose glucosyltransferase "
1	MTR_7g081190	AES80494				0.0275319								Mtr:"MADF; Homeodomain-like "
1	MTR_7g081420	AES80518									1			Subtilisin-like protease
1	MTR_7g081660	AES80534				0.0238095								Mtr:"Transcription factor "
1	MTR_7g082460	AES80584				0.0218895								Mtr:"Kinase R-like protein "
1	MTR_7g082530	AES80591				0.0163773								Mtr:"Ser/Thr protein kinase "
1	MTR_7g082660	AES80606				0.047619								Mtr:"Protein PLASTID MOVEMENT IMPAIRED "
1	MTR_7g082670	AES80607				0.0238095								Mtr:"Lipid phosphate phosphatase "
1	MTR_7g082690	AES80609				0.0356983								Mtr:"Pentatricopeptide repeat-containing protein "
1	MTR_7g082760	AES80616								1				Uncharacterized protein
1	MTR_7g082920	AES80631								1				Putative uncharacterized protein
1	MTR_7g083110	AES80646				0.0275319								Mtr:"BRO1 domain-containing protein BROX "
1	MTR_7g083200	AES80654				0.00911579								Mtr:"Acyltransferase-like protein "
1	MTR_7g083230	AES80657				0.0218895								Ath:"unknown protein; INVOLVED IN: biological_process unknown; LOCATED IN: chloroplast; BEST Arabidopsis thaliana protein match is: unknown protein (TAIR:AT3G26890.5); Has 1807 Blast hits to 1807 proteins in 277 species: Archae - 0; Bacteria - 0; Metazoa /.../; Fungi - 347; Plants - 385; Viruses - 0; Other Eukaryotes - 339 (source: NCBI BLink)." >Ath_AT3G26890.5 pep:TAIR10:3:9907262:9911621:-1 ge…
1	MTR_7g083240	AES80658				0.0163773								Ath:"hydroxyproline-rich glycoprotein family protein"
1	MTR_7g084160	AES80731				0.0238095								Ath:"cofactor assembly of complex C"
1	MTR_7g084330	AES80745									1			Jasmonate O-methyltransferase
1	MTR_7g084620	AES80753				0.0238095								Mtr:"Jasmonate O-methyltransferase "
1	MTR_7g084680	AES80758							1					Putative uncharacterized protein
1	MTR_7g085120	AES80800				0.0275319								Mtr:"Apyrase-like protein "
1	MTR_7g085840	AES80854				0.0218895								Mtr:"Exostosin-like; Exostosin-like protein "
1	MTR_7g085840	AES80854				0.0238095								Mtr:"Exostosin-like; Exostosin-like protein "
1	MTR_7g086190	AES80885								1				Blue copper protein
1	MTR_7g086960	AES80959				0.0238095								Mtr:"Homeodomain-related; Myb-like protein A "
1	MTR_7g087190	AES80981				0.0238095								Mtr:"GDSL esterase/lipase "
1	MTR_7g087200	AES80982									1			Presenilin
1	MTR_7g087280	AES80988									1			Presenilin
1	MTR_7g087400	AES80998				0.0163773								Mtr:"Protein TRANSPARENT TESTA "
1	MTR_7g087450	AES81004				0.0431144								Mtr:"Regulation of nuclear pre-mRNA domain-containing protein 1B "
1	MTR_7g087500	AES81009				0.0238095								Mtr:"CRAL-TRIO domain-containing protein "
1	MTR_7g088500	AES81087				0.0238095								Mtr:"E3 ubiquitin-protein ligase "
1	MTR_7g089080	AES81140				0.0256011								Mtr:"NB-LRR type disease resistance protein "
1	MTR_7g089140	AES81148				0.0238095								Ath:"Transcription elongation factor (TFIIS) family protein"
1	MTR_7g089460	AES81179				0.0238095								Mtr:"ARV1 "
1	MTR_7g089800	AES81211;AES81212								1				TGA transcription factor
1	MTR_7g090210	AES81249				0.0275319								Mtr:"Mitochondrial fission 1 protein; Protein kinase "
1	MTR_7g091050	AES81329									1			Mitochondrial acidic protein mam33; Uncharacterized protein
1	MTR_7g092020	AES81370				0.0162095								Mtr:"Guanylate kinase; Guanylate kinase/L-type calcium channel region; Galactose oxidase, central "
1	MTR_7g092290	AES81396				0.047619								Mtr:"Protein TRANSPARENT TESTA "
1	MTR_7g092620	AES81425				0.0163773								Mtr:"Cytochrome P450 "
1	MTR_7g092710	AES81433									1			Putative uncharacterized protein
1	MTR_7g093090	AES81469				0.0238095								Mtr:"Non-structural maintenance of chromosomes element-like protein "
1	MTR_7g093200	AES81477				0.0256011								Mtr:"Omega-6 fatty acid desaturase, endoplasmic reticulum "
1	MTR_7g098090	AES81558						1						Peptide transporter PTR3-B
1	MTR_7g098250	AES81572				0.0238095								Mtr:"Two-component response regulator ARR "
1	MTR_7g098440	AES81592				0.0238095								Mtr:"Ras GTPase-activating protein-binding protein "
1	MTR_7g098550	AES81602				0.0163773								Mtr:"Cytochrome P450 "
1	MTR_7g098680	AES81611				0.0238095								Ath:"unknown protein; FUNCTIONS IN: molecular_function unknown; INVOLVED IN: biological_process unknown; LOCATED IN: cellular_component unknown; BEST Arabidopsis thaliana protein match is: unknown protein (TAIR:AT1G63310.1); Has 30201 Blast hits to 17322 /.../ins in 780 species: Archae - 12; Bacteria - 1396; Metazoa - 17338; Fungi - 3422; Plants - 5037; Viruses - 0; Other Eukaryotes - 2996 (sourc…
1	MTR_7g099260	AES81666				0.0238095								Mtr:"TPR domain protein "
1	MTR_7g099410	AES81682				0.00911579								Ath:"Protein of unknown function (DUF3741)" >Ath_AT3G53540.1 pep:TAIR10:3:19846647:19850968:-1 gene:AT3G53540 transcript:AT3G53540.1
1	MTR_7g099540	AES81693				0.0256011								Mtr:"Transcription factor PIF1 "
1	MTR_7g099570	AES81696				0.0256011								Mtr:"Ankyrin; Ankyrin repeat domain-containing protein "
1	MTR_7g100700	AES81798				0.0238095								Ath:"unknown protein; BEST Arabidopsis thaliana protein match is: unknown protein (TAIR:AT2G37070.1); Has 11044 Blast hits to 5993 proteins in 551 species: Archae - 8; Bacteria - 1486; Metazoa - 4078; Fungi - 1814; Plants - 348; Viruses - 112; Other Euka /.../ - 3198 (source: NCBI BLink)." >Ath_AT2G37070.1 pep:TAIR10:2:15578415:15581308:1 gene:AT2G37070 transcript:AT2G37070.1
1	MTR_7g100810	AES81809				0.0218895								Mtr:"Pentatricopeptide repeat-containing protein "
1	MTR_7g101150	AES81840				0.0238095								Mtr:"RING finger protein "
1	MTR_7g101170	AES81843				0.0238095								Mtr:"Uncharacterized protein; V-type proton ATPase subunit G; Vacuolar (H+)-ATPase G subunit; KH, prokaryotic type "
1	MTR_7g101690	AES81881				0.0163773								Mtr:"Chromodomain-helicase-DNA-binding protein "
1	MTR_7g102110	AES81899				0.0238095								Mtr:"MYB transcription factor MYB37; Myb transcription factor-like protein; Uncharacterized protein "
1	MTR_7g102330	AES81919				0.0356983								Stu:"Amino acid binding protein"
1	MTR_7g102360	AES81922				0.0218895								Mtr:"Heparan-alpha-glucosaminide N-acetyltransferase "
1	MTR_7g102520	AES81937									1			Glucosyltransferase
1	MTR_7g102760	AES81954				0.0238095								Mtr:"Pelota-like protein "
1	MTR_7g103840	AES81967				0.0163773								Mtr:"Pre-mRNA cleavage complex 2 protein Pcf11 "
1	MTR_7g103900	AES81973				0.0238095								Ath:"Plant protein of unknown function (DUF868)"
1	MTR_7g104060	AES81988				0.047619								Mtr:"Starch branching enzyme II "
1	MTR_7g104290	AES82008				0.0238095								Mtr:"Solute carrier family 35 member F1 "
1	MTR_7g104940	AES82065			1									Auxin responsive SAUR protein; Auxin-induced protein 6B
1	MTR_7g104950	AES82066								1				Auxin-induced protein 6B
1	MTR_7g108530	AES82118				0.0162095								Mtr:"Pentatricopeptide repeat-containing protein "
1	MTR_7g109300	AES82167				0.0238095								Ath:"unknown protein; BEST Arabidopsis thaliana protein match is: unknown protein (TAIR:AT4G02160.1); Has 1807 Blast hits to 1807 proteins in 277 species: Archae - 0; Bacteria - 0; Metazoa - 736; Fungi - 347; Plants - 385; Viruses - 0; Other Eukaryotes - /.../source: NCBI BLink)." >Ath_AT4G02160.1 pep:TAIR10:4:955101:955652:-1 gene:AT4G02160 transcript:AT4G02160.1
1	MTR_7g109600	AES82195							2					WRKY transcription factor
1	MTR_7g110130	AES82244				0.0238095								Mtr:"Momilactone A synthase "
1	MTR_7g110160	AES82246					1							Momilactone A synthase
1	MTR_7g110360	AES82256									1			F-box protein
1	MTR_7g111120	AES82326				0.0162095								Mtr:"Pentatricopeptide repeat; Pentatricopeptide repeat-containing protein "
1	MTR_7g111240	AES82338				0.0275319								Mtr:"Rhicadhesin receptor "
1	MTR_7g111260	AES82341								1				Peptide transporter PTR1; TGF-beta receptor, type I/II extracellular region
1	MTR_7g112560	AES82412				0.0275319								Mtr:"F-box protein PP2-B15 "
1	MTR_7g112760	AES82436				0.0238095								Mtr:"Arginine/serine-rich splicing factor "
1	MTR_7g113030	AES82462				0.0238095								Mtr:"Epoxide hydrolase "
1	MTR_7g113220	AES82481								1				Homeodomain-like
1	MTR_7g113790	AES82532				0.0275319								Mtr:"Basic 7S globulin; Peptidase A1, pepsin "
1	MTR_7g113860	AES82539				0.0256011								Mtr:"GDSL esterase/lipase "
1	MTR_7g113970	AES82550				0.0238095								Mtr:"General substrate transporter; Sugar transporter ERD6-like protein "
1	MTR_7g114490	AES82601				0.0356983								Mtr:"Benzoyl coenzyme A benzyl alcohol benzoyl transferase "
1	MTR_7g114790	AES82631				0.047619								Ath:"Plant protein of unknown function (DUF868)"
1	MTR_7g114970	AES82650				0.0275319								Mtr:"Auxin-induced protein PCNT115 "
1	MTR_7g116520	AES82713									1			GDSL esterase/lipase
1	MTR_7g116850	AES82743				0.0238095								Mtr:"Acidic endochitinase "
1	MTR_7g117150	AES82772				0.0163773								Osa:"Note=Zinc finger, FYVE/PHD-type domain containing protein., Transcript_evidence=AK073995 (DDBJ, Best hit), ORF_evidence=B8AFA0 (UniProt), NIAS_FLcDNA=J033072F22"
1	MTR_7g117890	AES82794				0.0163773								Mtr:"U-box domain-containing protein "
1	MTR_7g117890	AES82794				0.0218895								Mtr:"U-box domain-containing protein "
1	MTR_7g117970	AES82801				0.0238095								Ath:"unknown protein; FUNCTIONS IN: molecular_function unknown; INVOLVED IN: biological_process unknown; LOCATED IN: chloroplast, chloroplast inner membrane; EXPRESSED IN: 23 plant structures; EXPRESSED DURING: 14 growth stages; Has 35333 Blast hits to 3 /.../roteins in 2444 species: Archae - 798; Bacteria - 22429; Metazoa - 974; Fungi - 991; Plants - 531; Viruses - 0; Other Eukaryotes - 9610 (so…
1	MTR_7g118300	AES82832				0.0238095								Mtr:"Caffeic acid 3-O-methyltransferase "
1	MTR_8g005070	AET01105				0.0238095								Ath:"unknown protein; BEST Arabidopsis thaliana protein match is: unknown protein (TAIR:AT1G08035.1); Has 18 Blast hits to 18 proteins in 6 species: Archae - 0; Bacteria - 0; Metazoa - 0; Fungi - 0; Plants - 18; Viruses - 0; Other Eukaryotes - 0 (source: /.../BLink)." >Ath_AT1G08035.1 pep:TAIR10:1:2494402:2495149:1 gene:AT1G08035 transcript:AT1G08035.1
1	MTR_8g005900	AET01165				0.0238095								Mtr:"Matrix metalloproteinase-27 "
1	MTR_8g005980	AET01171				0.0275319								Mtr:"Malate dehydrogenase "
1	MTR_8g006430	AET01206				0.0163773								Mtr:"Chaperone protein DnaJ "
1	MTR_8g008840	AET01242				0.0275319								Stu:"Ethphon-induced protein"
1	MTR_8g009090	AET01264				0.0238095								Mtr:"1-aminocyclopropane-1-carboxylate oxidase-like protein "
1	MTR_8g011430	AET01344				0.0256011								Mtr:"S-locus-specific glycoprotein S6 "
1	MTR_8g012200	AET01406				0.00911579								Mtr:"TMV resistance protein N "
1	MTR_8g012330	AET01418				0.0372492								Mtr:"40S ribosomal protein S8 "
1	MTR_8g014650	AET01534				0.0268831								Mtr:"Stem 28 kDa glycoprotein; Uncharacterized protein "
1	MTR_8g014820	AET01551				0.0229575								Mtr:"Receptor-like protein kinase "
1	MTR_8g017100	AET01575				0.0238095								Ath:"unknown protein; FUNCTIONS IN: molecular_function unknown; INVOLVED IN: N-terminal protein myristoylation; LOCATED IN: cellular_component unknown; EXPRESSED IN: shoot, hypocotyl, root, egg cell; BEST Arabidopsis thaliana protein match is: unknown pr /.../(TAIR:AT1G64700.1); Has 77 Blast hits to 77 proteins in 8 species: Archae - 0; Bacteria - 0; Metazoa - 0; Fungi - 0; Plants - 77; Viruses -…
1	MTR_8g017860	AET01601				0.0238095								Ath:"unknown protein; FUNCTIONS IN: molecular_function unknown; INVOLVED IN: biological_process unknown; LOCATED IN: cellular_component unknown; EXPRESSED IN: 24 plant structures; EXPRESSED DURING: 15 growth stages; BEST Arabidopsis thaliana protein matc /.../unknown protein (TAIR:AT1G72690.1); Has 153 Blast hits to 116 proteins in 29 species: Archae - 0; Bacteria - 6; Metazoa - 33; Fungi - 7; Pl…
1	MTR_8g018420	AET01649							4					Lipoxygenase
1	MTR_8g018810	AET01686				0.0238095								Ath:"FUNCTIONS IN: molecular_function unknown; INVOLVED IN: defense response to Gram-negative bacterium, cytolysis; LOCATED IN: integral to membrane; EXPRESSED IN: 22 plant structures; EXPRESSED DURING: 13 growth stages; CONTAINS InterPro DOMAIN/s: Chann /.../ming colicin, C-terminal cytotoxic (InterPro:IPR000293); BEST Arabidopsis thaliana protein match is: Ribosomal protein L18ae family (TAIR:A…
1	MTR_8g018890	AET01690				0.0275319								Mtr:"Midasin "
1	MTR_8g020330	AET01729				0.0256011								Mtr:"Myb family transcription factor "
1	MTR_8g020560	AET01746				0.0238095								Mtr:"GRL2 "
1	MTR_8g020690	AET01758				0.0238095								Mtr:"Jasmonate O-methyltransferase "
1	MTR_8g020870	AET01773							1					Serine rich protein
1	MTR_8g020960	AET01783							1					Flavonoid 3',5'-hydroxylase
1	MTR_8g027140	AET02002				0.00911579								Mtr:"U-box domain-containing protein "
1	MTR_8g030730	AET02053				0.0238095								Mtr:"Protein PAIR1 "
1	MTR_8g032000	AET02077				0.0238095								Mtr:"(+)-neomenthol dehydrogenase "
1	MTR_8g035750	AET02144									3			Neurobeachin-like protein
1	MTR_8g035760	AET02145					1							Cytochrome P450 monooxygenase CYP704G7
1	MTR_8g037020	AET02202				0.0238095								Ath:"unknown protein; FUNCTIONS IN: molecular_function unknown; INVOLVED IN: biological_process unknown; LOCATED IN: mitochondrion; EXPRESSED IN: 23 plant structures; EXPRESSED DURING: 15 growth stages; Has 31 Blast hits to 31 proteins in 12 species: Arc /.../0; Bacteria - 0; Metazoa - 0; Fungi - 0; Plants - 31; Viruses - 0; Other Eukaryotes - 0 (source: NCBI BLink)."
1	MTR_8g037730	AET02220				0.0238095								Mtr:"GH3 family protein "
1	MTR_8g038310	AET02265				0.0238095								Mtr:"Aspartic proteinase nepenthesin-2 "
1	MTR_8g038840	AET02305								1				Cytochrome P450
1	MTR_8g039640	AET02367				0.0238095								Mtr:"Zinc finger protein "
1	MTR_8g039980	AET02391							1					Mitochondrial inner membrane protease subunit; Uncharacterized protein
1	MTR_8g040080	AET02399									1			Putative uncharacterized protein
1	MTR_8g040170	AET02407									1			Multidrug resistance protein ABC transporter family
1	MTR_8g040550	AET02436				0.00911579								Mtr:"ERI1 exoribonuclease; Uncharacterized protein "
1	MTR_8g041080	AET02463							1					Receptor-like kinase
1	MTR_8g041390	AET02487				0.0488846								Mtr:"Auxin-induced protein 5NG4 "
1	MTR_8g041420	AET02490				0.0238095								Mtr:"Dr1-associated corepressor "
1	MTR_8g043870	AET02591				0.0238095								Ath:"peptidoglycan-binding LysM domain-containing protein"
1	MTR_8g043970	AET02600								1				Calcium and calcium/calmodulin-dependent serine/threonine-protein kinase DMI-3
1	MTR_8g044020	AET02603				0.0275319								Mtr:"F-box family protein "
1	MTR_8g044120	AET02612				0.0256011								Ath:"unknown protein; FUNCTIONS IN: molecular_function unknown; INVOLVED IN: response to oxidative stress; LOCATED IN: chloroplast; EXPRESSED IN: 22 plant structures; EXPRESSED DURING: 13 growth stages; Has 1807 Blast hits to 1807 proteins in 277 species /.../ae - 0; Bacteria - 0; Metazoa - 736; Fungi - 347; Plants - 385; Viruses - 0; Other Eukaryotes - 339 (source: NCBI BLink)."
1	MTR_8g046300	AET02729				0.0238095								Mtr:"Prohibitin "
1	MTR_8g052190	AET02789				0.0163773								Mtr:"Serine/threonine protein kinase "
1	MTR_8g056020	AET02848				0.0218895								Mtr:"Ankyrin repeat domain-containing protein "
1	MTR_8g058350	AET02924				0.0275319								Mtr:"Pathogen-related protein "
1	MTR_8g058530	AET02943				0.0238095								Mtr:"Pre-mRNA-splicing factor SF2 "
1	MTR_8g061040	AET03010				0.0238095								Ath:"sequence-specific DNA binding transcription factors;sequence-specific DNA binding" >Ath_AT1G15215.1 pep:TAIR10:1:5238102:5240033:1 gene:AT1G15215 transcript:AT1G15215.1
1	MTR_8g061130	AET03016				0.0357143								Mtr:"Translation initiation factor "
1	MTR_8g062700	AET03097								1				Paired amphipathic helix protein Sin3
1	MTR_8g062780	AET03104				0.0238095								Mtr:"Peroxidase "
1	MTR_8g063070	AET03127				0.0275319								Mtr:"1-aminocyclopropane-1-carboxylate oxidase-like protein "
1	MTR_8g065720	AET03185				0.0162095								Ath:"Thioredoxin superfamily protein"
1	MTR_8g066220	AET03214				0.0275319								Mtr:"Flavonol sulfotransferase-like protein "
1	MTR_8g066790	AET03269				0.0238095								Stu:"Senescence-associated protein 5"
1	MTR_8g068150	AET03355				0.0256011								Mtr:"Pentatricopeptide repeat-containing protein "
1	MTR_8g069160	AET03400				0.0238095								Mtr:"NAC domain protein "
1	MTR_8g069460	AET03424				0.0268831								Mtr:"60S ribosomal protein L27A "
1	MTR_8g072150	AET03484									1			Pentatricopeptide repeat-containing protein
1	MTR_8g072560	AET03524				0.0238095								Mtr:"Transporter, putative "
1	MTR_8g072610	AET03529								1				Putative uncharacterized protein
1	MTR_8g073560	AET03604				0.0162095								Mtr:"Serine/threonine protein kinase BIK1 "
1	MTR_8g073560	AET03604				0.0238095								Mtr:"Serine/threonine protein kinase BIK1 "
1	MTR_8g073920	AET03631;AET03632					1							Ubiquilin-1
1	MTR_8g074040	AET03642				0.0348568								Mtr:"2-succinylbenzoate-CoA ligase "
1	MTR_8g074570	AET03683				0.0238095								Mtr:"GDSL esterase/lipase "
1	MTR_8g074640	AET03690								1				F-box protein
1	MTR_8g074790	AET03703				0.0238095								Mtr:"ELAV-like protein "
1	MTR_8g074930	AET03717				0.0156802								Mtr:"Protein phosphatase 2c-like protein "
1	MTR_8g075100	AET03733									2			Peroxidase
1	MTR_8g075350	AET03758				0.0218895								Mtr:"ERD7 protein "
1	MTR_8g075970	AET03807				0.0238095								Mtr:"RNA-binding protein, putative "
1	MTR_8g076940	AET03877				0.0163773								Mtr:"Abscisic acid 8'-hydroxylase "
1	MTR_8g076940	AET03877				0.0356983								Mtr:"Abscisic acid 8'-hydroxylase "
1	MTR_8g077290	AET03894				0.0275319								Mtr:"Epoxide hydrolase "
1	MTR_8g077950	AET03956				0.0238095								Mtr:"G-box binding factor "
1	MTR_8g078070	AET03964				0.0256011								Mtr:"Geranylgeranyl pyrophosphate synthase; Geranylgeranyl-diphosphate synthase "
1	MTR_8g078200	AET03975				0.0238095								Stu:"GNS1/SUR4 membrane family protein"
1	MTR_8g078240	AET03979				0.0238095								Mtr:"Glycosyltransferase family GT8 protein "
1	MTR_8g078280	AET03983								1				Major pollen allergen-like protein
1	MTR_8g085190	AET04137									1			Putative uncharacterized protein
1	MTR_8g085630	AET04182				0.0356983								Mtr:"Neutral amino acid transport protein "
1	MTR_8g085650	AET04184				0.0238095								Mtr:"F-box/kelch-repeat protein "
1	MTR_8g086070	AET04221				0.0238095								Mtr:"Mitochondrial 2-oxoglutarate/malate carrier protein "
1	MTR_8g086270	AET04239				0.0238095								Mtr:"14-3-3-like protein gf14-6 "
1	MTR_8g086350	AET04246							1					177 protein
1	MTR_8g087420	AET04312				0.0238095								Mtr:"Receptor-like protein kinase "
1	MTR_8g087540	AET04323				0.0238095								Mtr:"Heat stress transcription factor A-4a "
1	MTR_8g087890	AET04356				0.0238095								Mtr:"GDSL esterase/lipase "
1	MTR_8g088190	AET04381				0.0163773								Ath:"Kinase-related protein of unknown function (DUF1296)" ; Ata:"Retrovirus-related Pol polyprotein LINE-1 "
1	MTR_8g088430	AET04404				0.0162095								Mtr:"Cytochrome P450 "
1	MTR_8g088430	AET04404				0.0275319								Mtr:"Cytochrome P450 "
1	MTR_8g088750	AET04440									1			Putative uncharacterized protein
1	MTR_8g088860	AET04449				0.0238095								Mtr:"Glutelin type-A "
1	MTR_8g089190	AET04477				0.0163773								Mtr:"Abscisic acid 8'-hydroxylase "
1	MTR_8g091250	AET04526				0.0356983								Mtr:"BZIP transcription factor bZIP133 "
1	MTR_8g091400	AET04545				0.0238095								Mtr:"Fasciclin-like arabinogalactan protein "
1	MTR_8g092370	AET04629								3				Fasciclin-like arabinogalactan protein
1	MTR_8g092700	AET04659								1				Fasciclin-like arabinogalactan protein
1	MTR_8g093210	AET04705				0.0162095								Mtr:"GRAS family transcription factor "
1	MTR_8g093290	AET04713				0.00911579								Mtr:"WD repeat-containing protein "
1	MTR_8g093480	AET04726				0.0238095								Mtr:"Zinc finger CCCH domain-containing protein "
1	MTR_8g093740	AET04752				0.0238095								Mtr:"Ras-related protein Rab-18-B; Uncharacterized protein "
1	MTR_8g094040	AET04779									1			Putative uncharacterized protein
1	MTR_8g094600	AET04825							2					Aldehyde dehydrogenase
1	MTR_8g095060	AET04864				0.0238095								Mtr:"Magnesium transporter NIPA2 "
1	MTR_8g095910	AET04949				0.0238095								Mtr:"Phi-1 protein "
1	MTR_8g097210	AET04977				0.0163773								Stu:"MAC/Perforin domain containing protein"
1	MTR_8g099920	AET05046				0.0238095								Mtr:"Acyl carrier protein "
1	MTR_8g101470	AET05095				0.0163773								Mtr:"Ethanolamine-phosphate cytidylyltransferase "
1	MTR_8g102250	AET05164				0.0238095								Mtr:"Protein-tyrosine phosphatase mitochondrial "
1	MTR_8g102380	AET05179				0.0163773								Mtr:"Pectinesterase "
1	MTR_8g102380	AET05179				0.0238095								Mtr:"Pectinesterase "
1	MTR_8g102510	AET05188				0.0238095								Stu:"Senescence-associated protein"
1	MTR_8g102550	AET05196								1				Protein phosphatase 2C
1	MTR_8g103190	AET05243				0.0163773								Mtr:"U-box domain-containing protein "
1	MTR_8g103250	AET05247				0.0163773								Stu:"Nitrate transporter"
1	MTR_8g103520	AET05273				0.0275319								Ath:"ovate family protein 8"
1	MTR_8g103640	AET05284				0.0162095								Mtr:"Protein FRIGIDA "
1	MTR_8g104080	AET05315				0.0238095								Mtr:"Cytochrome P450 "
1	MTR_8g104110	AET05317				0.0356983								Ath:"aluminum-activated malate transporter 9"
1	MTR_8g104140	AET05320				0.0238095								Ath:"unknown protein; BEST Arabidopsis thaliana protein match is: unknown protein (TAIR:AT1G13360.1); Has 50 Blast hits to 50 proteins in 12 species: Archae - 0; Bacteria - 0; Metazoa - 0; Fungi - 0; Plants - 50; Viruses - 0; Other Eukaryotes - 0 (source /.../ BLink)." >Ath_AT1G13360.1 pep:TAIR10:1:4576957:4577893:-1 gene:AT1G13360 transcript:AT1G13360.1
1	MTR_8g104190	AET05325				0.0275319								Mtr:"CONSTANS-like zinc finger protein "
1	MTR_8g104270	AET05335				0.0218895								Bra:"AT1G73850 (E=3e-160) | structural constituent of ribosome"
1	MTR_8g104920	AET05389				0.0275319								Mtr:"F-box protein SKIP28 "
1	MTR_8g105330	AET05424				0.0238095								Mtr:"E3 ubiquitin-protein ligase "
1	MTR_8g105830	AET05459				0.0238095								Mtr:"Ell-associated factor Eaf "
1	MTR_8g106580	AET05524				0.0238095								Ath:"unknown protein; FUNCTIONS IN: molecular_function unknown; INVOLVED IN: biological_process unknown; LOCATED IN: plasma membrane; EXPRESSED IN: 19 plant structures; EXPRESSED DURING: 11 growth stages; BEST Arabidopsis thaliana protein match is: unkno /.../tein (TAIR:AT1G45688.1); Has 1807 Blast hits to 1807 proteins in 277 species: Archae - 0; Bacteria - 0; Metazoa - 736; Fungi - 347; Plants …
1	MTR_8g107450	AET05608				0.0356983								Mtr:"ABC transporter G family member; STR "
1	MTR_8g107470	AET05610				0.0238095								Mtr:"Atypical receptor-like kinase MARK "
1	MTR_8g107470	AET05610				0.0431144								Mtr:"Atypical receptor-like kinase MARK "
1	MTR_8g107640	AET05622				0.0275319								Mtr:"Annexin "
1	Solyc01g096130.2	Solyc01g096130.2.1				0.0357143								Stu:"Ormdl"
1	Solyc02g090140.1	Solyc02g090140.1.1				0.0435966								Ath:"Protein of unknown function (DUF1162)"
1	Solyc03g025290.2	Solyc03g025290.2.1				0.0324733								Stu:"Hydroxyproline-rich glycoprotein family protein"
1	Solyc03g095210.1	Solyc03g095210.1.1				0.0168046								Stu:"Cell division cycle"
1	Solyc03g112130.1	Solyc03g112130.1.1				0.0357143								Stu:"Protein phosphatase 2c"
1	Solyc03g113660.2	Solyc03g113660.2.1				0.0357143								Ath:"unknown protein; BEST Arabidopsis thaliana protein match is: unknown protein (TAIR:AT1G74860.1); Has 337 Blast hits to 320 proteins in 97 species: Archae - 0; Bacteria - 14; Metazoa - 153; Fungi - 26; Plants - 76; Viruses - 0; Other Eukaryotes - 68 /.../e: NCBI BLink)." >Ath_AT1G19010.2 pep:TAIR10:1:6565783:6567525:1 gene:AT1G19010 transcript:AT1G19010.2
1	Solyc03g114760.2	Solyc03g114760.2.1				0.0357143								Sly:"Hop-interacting protein THI110 "
1	Solyc04g078400.2	Solyc04g078400.2.1				0.0357143								Stu:"Chromatin binding protein"
1	Solyc05g016460.1	Solyc05g016460.1.1				0.0435966								Ath:"CONTAINS InterPro DOMAIN/s: Mediator complex subunit Med23 (InterPro:IPR021629); Has 187 Blast hits to 184 proteins in 67 species: Archae - 0; Bacteria - 0; Metazoa - 135; Fungi - 0; Plants - 43; Viruses - 0; Other Eukaryotes - 9 (source: NCBI BLink)."
1	Solyc05g050720.2	Solyc05g050720.2.1				0.0357143								Ath:"unknown protein; Has 30201 Blast hits to 17322 proteins in 780 species: Archae - 12; Bacteria - 1396; Metazoa - 17338; Fungi - 3422; Plants - 5037; Viruses - 0; Other Eukaryotes - 2996 (source: NCBI BLink)."
1	Solyc05g052180.2	Solyc05g052180.2.1				0.0357143								Stu:"RNA binding / translation initiation factor"
1	Solyc06g049090.2	Solyc06g049090.2.1				0.0357701								Stu:"N(2),N(2)-dimethylguanosine tRNA methyltransferase"
1	Solyc06g082850.2	Solyc06g082850.2.1				0.0357143								Ath:"unknown protein; Has 66 Blast hits to 66 proteins in 27 species: Archae - 0; Bacteria - 2; Metazoa - 18; Fungi - 7; Plants - 29; Viruses - 0; Other ; Ata:"HMG1/2-like protein " Eukaryotes - 10 (source: NCBI BLink)."
1	Solyc07g005060.2	Solyc07g005060.2.1				0.0357143								Stu:"Defective in cullin neddylation protein"
1	Solyc07g005080.1	Solyc07g005080.1.1				0.0357143								Stu:"Chitinase"
1	Solyc07g005090.2	Solyc07g005090.2.1				0.0357143								Stu:"Chitinase"
1	Solyc07g066370.2	Solyc07g066370.2.1				0.0357143								Ath:"SNARE-associated protein-related"
1	Solyc08g066820.2	Solyc08g066820.2.1				0.0357143								Stu:"Choline kinase"
1	Solyc08g081240.2	Solyc08g081240.2.1				0.0168046								Ath:"hydroxyproline-rich glycoprotein family protein" >Ath_AT1G63720.1 pep:TAIR10:1:23635856:23637529:-1 gene:AT1G63720 transcript:AT1G63720.1
1	Solyc08g081310.2	Solyc08g081310.2.1				0.0357701								Ath:"unknown protein; BEST Arabidopsis thaliana protein match is: unknown protein (TAIR:AT1G75060.1); Has 145 Blast hits to 145 proteins in 43 species: Archae - 0; Bacteria - 0; Metazoa - 40; Fungi - 0; Plants - 104; Viruses - 0; Other Eukaryotes - 1 (so /.../NCBI BLink)."
1	Solyc08g082720.2	Solyc08g082720.2.1				0.0324733								Ath:"unknown protein; CONTAINS InterPro DOMAIN/s: Protein of unknown function DUF2439 (InterPro:IPR018838); BEST Arabidopsis thaliana protein match is: unknown protein (TAIR:AT1G43722.1); Has 30201 Blast hits to 17322 proteins in 780 species: Archae - 12 /.../eria - 1396; Metazoa - 17338; Fungi - 3422; Plants - 5037; Viruses - 0; Other Eukaryotes - 2996 (source: NCBI BLink)."
1	Solyc08g082920.2	Solyc08g082920.2.1				0.0357143								Stu:"Ormdl"
1	Solyc10g054400.1	Solyc10g054400.1.1				0.0357143								Stu:"Transcription initiation factor IIF subunit beta"
1	Solyc10g054900.1	Solyc10g054900.1.1				0.0357143								Stu:"Proline-rich protein"
1	Solyc11g005130.1	Solyc11g005130.1.1				0.049746								Ath:"wound-responsive family protein" >Ath_AT1G77310.1 pep:TAIR10:1:29051505:29056339:1 gene:AT1G77310 transcript:AT1G77310.1
1	Solyc11g006930.1	Solyc11g006930.1.1				0.0357143								Stu:"Aminoadipate-semialdehyde dehydrogenase"
1	Solyc11g012170.1	Solyc11g012170.1.1				0.0357143								Ath:"Pollen Ole e 1 allergen and extensin family protein"
1	Solyc11g018710.1	Solyc11g018710.1.1				0.0357143								Ath:"unknown protein; FUNCTIONS IN: molecular_function unknown; INVOLVED IN: biological_process unknown; LOCATED IN: chloroplast; CONTAINS InterPro DOMAIN/s: Protein of unknown function DUF688 (InterPro:IPR007789); BEST Arabidopsis thaliana protein match /.../nknown protein (TAIR:AT1G71970.1); Has 44 Blast hits to 44 proteins in 8 species: Archae - 0; Bacteria - 0; Metazoa - 0; Fungi - 0; Plants …
1	Solyc12g088370.1	Solyc12g088370.1.1				0.0261792								Ath:"interferon-related developmental regulator family protein / IFRD protein family"
