# Supplementary material for: A novel bioinformatics pipeline to discover genes related to arbuscular mycorrhizal symbiosis based on their evolutionary conservation pattern among higher plants
Source: BMC Plant Biol. 2014 Dec 3;14:333. doi: 10.1186/s12870-014-0333-0 (PMC4274732; doi:10.1186/s12870-014-0333-0)
Supplement: Additional file 20: Table S9. — Comparison with the list of conserved genes of Delaux et al. (2014) [87]. The list of 174 conserved AM-related genes (Additional file 20: Table S9 in Delaux et al., 2014 [87]) was compared with the list of AM-related proteins listed in Additional file 19: Table S8 (see notes added in proof). 50 common genes were identified in both lists. Rank numbers refer to the ranks in Additional file 7: Table S2. [file 12870_2014_333_MOESM20_ESM.xlsx]

## Sheet: Feuil1
Table S9. Comparison of 174 AM-related genes identified by Delaux et al. (2014) with genes listed in Table S2.
Accession numbers	Rank in Table S2	Comment	Functional Annotation
Medtr2g081600	16		Nuclear transcription factor Y subunit C-1
Medtr4g097510	17		Dehydrogenase/reductase SDR family member
Medtr7g034740	22		Reticuline oxidase
Medtr8g022270	24		ABC transporter B family member
Medtr7g116650	31		Wall-associated receptor kinase-like protein
Medtr5g018610	39		hypothetical protein
Medtr5g020810	40		Replication factor C subunit
Medtr8g091720	55	Cbf3	Nuclear transcription factor Y subunit B-3
Medtr2g089100	61		GRAS
Medtr4g129010	62		Receptor-like kinase
Medtr1g017910	70		Exocyst complex component 7
Medtr8g078300	81	LYR1	LysM-domain containing receptor-like kinase
Medtr2g081630	84		Nuclear transcription factor Y subunit C-1
Medtr8g068300	87	DXS2-like	1-Deoxy-D-xylulose 5-phosphate synthase
Medtr8g095040	108		Ammonium transporter 3 member 1
Medtr5g026850	120	IPD3	CYCLOPS
Medtr5g020960	150		hypothetical protein
Medtr8g056020	165		Ankyrin repeat domain-containing protein
Medtr1g016290	186		Chloroplast unusual positioning 1A
Medtr1g026140	257		Glutathione S-transferase
Medtr5g019040	258	NFP	LysM-domain containing receptor-like kinase
Medtr7g111020	303		Glucose-1-phosphate adenylyltransferase
Medtr7g086960	434		Myb-like protein A
Medtr1g092910	442		R3H domain-containing protein
Medtr8g088160	459		Oxidoreductase Tas aldo/keto reductase family
Medtr4g095260	515		ABI3-interacting protein
Medtr8g020490	525		Myb-like transcription factor
Medtr4g115120	546		Protein kinase 2B
Medtr8g043970	595	DMI3	Calcium/calmodulin dependent protein kinase
Medtr5g030920	617	DMI2	Symbiosis receptor kinase
Medtr3g071980	619		Arogenate dehydrogenase
Medtr5g021610	675		Lactoylglutathione lyase
Medtr4g127870	684		Ribulose bisphosphate carboxylase small chain
Medtr5g066440	701		Protein VERNALIZATION INSENSITIVE
Medtr1g073160	759		Pentatricopeptide repeat-containing protein
Medtr5g029290	877		hypothetical protein
Medtr7g111120	918		Pentatricopeptide repeat-containing protein
Medtr7g087570	1005		Dihydrofolate reductase
Medtr8g083500	1119		Protein FRIGIDA
Medtr8g103640	1120		Protein FRIGIDA
Medtr3g092020	1196		F-box/WD repeat-containing protein
Medtr2g101710	1198		Pentatricopeptide repeat-containing protein
Medtr4g098530	1221		Leucine-rich repeat-containing protein
Medtr3g109090	1242		RNA-binding protein
Medtr8g072150	1258		Pentatricopeptide repeat-containing protein
Medtr7g084590	1261		Syntaxin-22
Medtr5g027000	1288		Calmodulin-like protein
Medtr7g022470	1394		hypothetical protein
Medtr3g114530	1473		Nucleoredoxin
Medtr2g025580	1478		Cucumber peeling cupredoxin
Medtr3g080230			Pentatricopeptide repeat-containing protein
AC225458_4			Pentatricopeptide repeat-containing protein
Medtr3g117620			Pentatricopeptide repeat-containing protein
AC233668_46			Pentatricopeptide repeat-containing protein
AC233140_16			Pentatricopeptide repeat-containing protein
Medtr2g021850			Pentatricopeptide repeat-containing protein
Medtr2g048840			Pentatricopeptide repeat-containing protein
Medtr4g025050			hypothetical protein
Medtr2g087200			Pentatricopeptide repeat-containing protein
Medtr2g087110			Pentatricopeptide repeat-containing protein
Medtr5g043140			hypothetical protein
Medtr4g055660			hypothetical protein
Medtr7g045870			hypothetical protein
Medtr5g045120			hypothetical protein
Medtr6g007870			Phytoalexin-deficient 4-2 protein
Medtr5g047470			hypothetical protein
Medtr5g045660			hypothetical protein
Medtr7g045090			hypothetical protein
Medtr3g050010			hypothetical protein
Medtr8g022090			hypothetical protein
Medtr8g091210			Protein kinase
Medtr8g095900			hypothetical protein
AC202349_5			Receptor-like protein kinase
Medtr2g017495			hypothetical protein
Medtr2g017480			hypothetical protein
Medtr2g017470			hypothetical protein
Medtr2g017420			hypothetical protein
Medtr2g017450			hypothetical protein
Medtr2g017460			hypothetical protein
Medtr3g092990			Peroxidase
Medtr3g116850			SNF1-related protein kinase regulatory subunit gamma
Medtr8g079310			hypothetical protein
Medtr1g038540			hypothetical protein
Medtr4g122510			hypothetical protein
Medtr3g046510			Non-specific lipid-transfer protein
Medtr3g046540			Non-specific lipid-transfer protein
Medtr3g046530			Non-specific lipid-transfer protein
Medtr3g046590			Non-specific lipid-transfer protein
Medtr4g071560			Subtilisin-like protease
Medtr5g083540			Arogenate dehydrogenase
Medtr4g058570			LysM-domain receptor-like kinase
Medtr4g123490			Protein kinase
Medtr4g123480			Protein kinase
Medtr7g058840			Kinase-like protein
Medtr7g080000			WRKY transcription factor
Medtr3g062910			Reticulon family protein
Medtr1g008640			Protein qmcA
Medtr5g029690			Pentatricopeptide repeat-containing protein
Medtr8g107450		STR	ABC transporter G family member
Medtr5g030910		STR2	ABC transporter G family member
Medtr7g083010			hypothetical protein
Medtr8g103190		LIN-like	U-box domain-containing protein
Medtr7g027250		RAM1	GRAS
Medtr7g027190		RAM1-like	GRAS
Medtr4g083300			hypothetical protein
AC233660_8			Trans-cinnamate 4-monooxygenase
Medtr3g005050			hypothetical protein
Medtr4g005970			SDA1-like protein
Medtr4g006000			SDA1-like protein
AC174330_8			Magnesium transporter NIPA2
AC233660_16			Lipoate protein ligase-like protein
Medtr3g023230			hypothetical protein
Medtr3g092420			Leucine-rich repeat receptor-like protein kinase
Medtr3g092390			Leucine-rich repeat receptor-like protein kinase
Medtr3g092360			Leucine-rich repeat receptor-like protein kinase
Medtr7g084220			Receptor-like-kinase
Medtr1g005290			Hydroxyproline-rich glycoprotein like protein
Medtr8g044070			AP2-like ethylene-responsive transcription factor
Medtr2g088320			Rhomboid family member
Medtr5g070480			Clathrin heavy chain
Medtr2g019170			Receptor-like protein kinase
Medtr8g022220			hypothetical protein
Medtr5g043710			Heparanase-like protein
Medtr7g116810			POZ/BTB containing-protein
Medtr7g116780			POZ/BTB containing-protein
Medtr7g116800			POZ/BTB containing-protein
Medtr4g063110			hypothetical protein
Medtr5g058800			hypothetical protein
Medtr5g081780			Lachrymatory-factor synthase
Medtr8g076160			Lactoylglutathione lyase
Medtr5g046970			E3 ubiquitin-protein ligase
Medtr8g020410			hypothetical protein
Medtr2g018790			hypothetical protein
Medtr5g024820			hypothetical protein
Medtr4g010270			hypothetical protein
Medtr7g102400			hypothetical protein
Medtr2g048970			Glutaredoxin-C7
Medtr6g069030			Receptor like kinase
Medtr7g088070			Myb family transcription factor APL
Medtr5g059070			hypothetical protein
Medtr8g093750			hypothetical protein
Medtr8g020400			Metallophosphoesterase
Medtr6g005430			hypothetical protein
Medtr8g044040			AP2 domain-containing transcription factor
AC233577_42			hypothetical protein
Medtr7g082850			hypothetical protein
Medtr4g120750			hypothetical protein
Medtr7g092270			CCP-like protein
Medtr4g057530			hypothetical protein
Medtr1g045520			hypothetical protein
Medtr3g088040			Photosystem II 22 kDa protein
Medtr5g016570			hypothetical protein
Medtr7g011040			Lipoate protein ligase-like protein
Medtr1g031730			hypothetical protein
Medtr3g072480			hypothetical protein
Medtr7g102600			Pectinesterase
Medtr5g005170			Somatic embryogenesis receptor kinase
Medtr5g077270			Pentatricopeptide repeat protein
Medtr2g088720			Dihydroneopterin aldolase
Medtr4g083260			hypothetical protein
Medtr5g008840			Pentatricopeptide repeat-containing protein
Medtr1g088440			Pentatricopeptide repeat-containing protein
Medtr5g042450			Pentatricopeptide repeat-containing protein
Medtr5g067140			Pentatricopeptide repeat-containing protein
Medtr7g108530			Pentatricopeptide repeat-containing protein
Medtr1g012380			Pentatricopeptide repeat-containing protein
Medtr2g042550			Pentatricopeptide repeat-containing protein
Medtr7g076710			Pentatricopeptide repeat-containing protein
Medtr8g009490			Pentatricopeptide repeat-containing protein
Medtr7g093900			Pentatricopeptide repeat-containing protein
Medtr8g068280		DXS2	1-Deoxy-D-xylulose 5-phosphate synthase
Medtr1g013790			WRKY transcription factor
Medtr5g087690			GDSL esterase/lipase
Medtr4g106910			Fibroblast growth factor receptor
